# Supplementary material for: Novel EDGE encoding method enhances ability to identify genetic interactions
Source: PLoS Genet. 2021 Jun 4;17(6):e1009534. doi: 10.1371/journal.pgen.1009534 (PMC8208534; doi:10.1371/journal.pgen.1009534)
Supplement: S1 Table — Results from T2D multi-encoding with additive (A), dominant (B), recessive (C), codominant (D), as well as the alpha value for each SNP (categ_weight) (E). Var1_ID (SNP’s rs#), Var1_Pos (chromosome:base pair), Var1_MAF (SNP’s minor allele frequency), Num_nonMissing (sample size), Num_Cases (number of cases), N_Iter (number of iterations), Converged (model convergence; yes:1, no:0), Raw_LRT_pval (unadjusted likelihood ratio test p-value), Var1_Pval (SNP p-value), Var1_beta (SNP beta value), Overall_LRT_Pval (Likelihood ratio test p-value), Overall_Pval_adj_Bonferroni (Bonferroni adjusted SNP p-value), Overall_Pval_adj_FDR (FDR adjusted SNP p-value). (XLSX) [file pgen.1009534.s004.xlsx]

## Sheet: A) Additive
Var1_ID	Var1_Pos	Var1_MAF	Num_NonMissing	Num_Cases	N_Iter	Converged	Raw_LRT_pval	Var1_Pval	Var1_beta	Var1_SE	Overall_Pval_(LRT)	Overall_Pval_adj_Bonferroni	Overall_Pval_adj_FDR
rs4132670	10:114767771	A:0.397554	17990	6669	5	1	4.7701e-19	5.07628e-19	0.233129	0.0261632	4.7701e-19	1.71041e-13	1.71041e-13
rs12255372	10:114808902	T:0.284863	18121	6720	5	1	4.18626e-16	4.05322e-16	0.219073	0.0269232	4.18626e-16	1.50106e-10	7.50531e-11
rs2308953	5:34909062	C:0.08433	17977	6668	5	1	2.94377e-09	2.77151e-09	0.74355	0.12508	2.94377e-09	0.00105555	0.000314836
rs35748167	18:58037433	G:0.16927	18119	6719	5	1	3.51214e-09	5.06693e-09	-0.261443	0.0447296	3.51214e-09	0.00125934	0.000314836
rs2713539	2:227137125	T:0.346821	18116	6718	5	1	1.09105e-08	1.19415e-08	-0.146463	0.0256928	1.09105e-08	0.00391215	0.000695078
rs4646698	3:125886441	C:0.478846	18105	6715	5	1	1.32993e-08	1.82444e-08	0.262411	0.046627	1.32993e-08	0.00476871	0.000695078
rs6585201	10:114768783	G:0.466526	17999	6674	5	1	1.35693e-08	1.40655e-08	-0.144271	0.025433	1.35693e-08	0.00486555	0.000695078
rs2943645	2:227099180	C:0.35596	18120	6719	5	1	1.56201e-08	1.70497e-08	-0.144297	0.0255866	1.56201e-08	0.00560088	0.00070011
rs4149477	22:26931305	C:0.481786	18008	6687	5	1	2.68897e-08	3.67719e-08	0.25941	0.0471167	2.68897e-08	0.00964182	0.00107131
rs1729752	13:95732362	G:0.297952	18117	6717	5	1	4.30743e-08	4.91293e-08	-0.169125	0.0310069	4.30743e-08	0.0154451	0.00154451
rs4148749	7:87144413	C:0.489005	18053	6693	5	1	1.85584e-07	2.06007e-07	0.201922	0.0388773	1.85584e-07	0.0665446	0.00604951
rs4148423	13:95931595	C:0.478272	18087	6703	5	1	2.69738e-07	3.34576e-07	0.23473	0.0459997	2.69738e-07	0.0967198	0.00805999
rs3761659	5:131657784	G:0.250304	18118	6718	5	1	3.39695e-07	3.9653e-07	-0.180967	0.0356893	3.39695e-07	0.121804	0.00936954
rs1824332	4:128668850	C:0.477603	18083	6709	5	1	5.53895e-07	6.72494e-07	0.223228	0.0449228	5.53895e-07	0.198609	0.0141864
rs4646591	15:58303002	G:0.47488	18093	6712	5	1	1.12743e-06	1.24522e-06	0.187696	0.0387138	1.12743e-06	0.40426	0.0269507
rs4646362	17:17468641	C:0.497157	18113	6719	5	1	1.35208e-06	1.45272e-06	-0.175424	0.0364129	1.35208e-06	0.484815	0.0303009
rs10195178	2:227199263	T:0.427819	18121	6720	5	1	1.52113e-06	1.53592e-06	0.120184	0.0250044	1.52113e-06	0.545429	0.0320841
rs4148475	13:95853574	T:0.246024	18110	6713	5	1	2.07384e-06	2.35552e-06	-0.167072	0.0353946	2.07384e-06	0.743616	0.0384495
rs4919764	12:53272051	G:0.428314	18016	6686	5	1	2.14243e-06	2.14578e-06	0.120744	0.0254779	2.14243e-06	0.768208	0.0384495
rs2713538	2:227134516	G:0.453131	18093	6709	5	1	2.14461e-06	2.17766e-06	0.117103	0.0247251	2.14461e-06	0.76899	0.0384495
rs3821757	3:10948564	G:0.484915	18031	6661	5	1	3.49175e-06	3.64949e-06	-0.147675	0.0318924	3.49175e-06	1	0.0596206
rs3739480	9:19516280	G:0.502923	17958	6667	5	1	4.23318e-06	4.59865e-06	-0.179886	0.0392566	4.23318e-06	1	0.0689949
rs11572103	10:96818106	T:0.479469	18119	6719	5	1	4.92757e-06	5.10806e-06	-0.15721	0.0344736	4.92757e-06	1	0.0768207
rs2894593	2:227190317	T:0.382843	18121	6720	5	1	5.52949e-06	5.7055e-06	-0.116833	0.025751	5.52949e-06	1	0.0826127
rs7453429	6:15271696	G:0.186851	18001	6659	5	1	5.96921e-06	6.49177e-06	-0.144587	0.0320613	5.96921e-06	1	0.0850547
rs17064	7:87133470	T:0.256064	17976	6632	5	1	6.16735e-06	6.79224e-06	-0.154792	0.0343974	6.16735e-06	1	0.0850547
rs35368675	1:71363749	C:0.424134	18111	6713	5	1	6.78149e-06	7.08951e-06	-0.141928	0.0316028	6.78149e-06	1	0.0900604
rs4148427	13:95925674	T:0.25218	18116	6719	5	1	7.39635e-06	8.08504e-06	-0.156383	0.0350406	7.39635e-06	1	0.0915452
rs200352	14:99377084	G:0.292428	18119	6718	5	1	7.40391e-06	7.78473e-06	-0.122189	0.0273291	7.40391e-06	1	0.0915452
rs10898864	11:72405450	T:0.250944	18012	6649	5	1	9.39396e-06	9.95727e-06	-0.126397	0.0286088	9.39396e-06	1	0.106779
rs11919816	3:77409297	C:0.426649	18023	6686	5	1	9.42282e-06	9.51597e-06	0.111185	0.0251102	9.42282e-06	1	0.106779
rs1534357	6:46533772	C:0.502511	18121	6720	5	1	9.52937e-06	1.00518e-05	-0.159647	0.0361514	9.52937e-06	1	0.106779
rs6823688	4:118390464	G:0.456073	18121	6720	5	1	1.18366e-05	1.21348e-05	-0.108872	0.0248841	1.18366e-05	1	0.128613
rs10495048	1:217429118	C:0.284648	18089	6706	5	1	1.32741e-05	1.39186e-05	-0.118588	0.0272921	1.32741e-05	1	0.138464
rs11751391	6:15279379	G:0.0943055	17947	6660	5	1	1.36881e-05	1.55952e-05	-0.186058	0.0430679	1.36881e-05	1	0.138464
rs13405357	2:227022036	C:0.305236	17973	6636	5	1	1.44663e-05	1.50592e-05	-0.116531	0.0269259	1.44663e-05	1	0.138464
rs116741489	6:30928317	A:0.0907226	18033	6685	5	1	1.50557e-05	1.29396e-05	0.367848	0.0843471	1.50557e-05	1	0.138464
rs32687	5:3386191	T:0.131488	18032	6676	5	1	1.51331e-05	1.66232e-05	-0.157422	0.0365587	1.51331e-05	1	0.138464
rs17032305	1:8270490	C:0.0615828	18057	6704	5	1	1.52576e-05	1.76507e-05	-0.224784	0.0523642	1.52576e-05	1	0.138464
rs4148488	13:95837138	G:0.477367	18049	6694	5	1	1.54463e-05	1.61565e-05	0.150801	0.03497	1.54463e-05	1	0.138464
rs7917983	10:114732882	T:0.442494	17998	6687	5	1	1.64087e-05	1.661e-05	-0.110626	0.02569	1.64087e-05	1	0.143504
rs13266634	8:118184783	T:0.245621	18097	6706	5	1	1.6869e-05	1.77458e-05	-0.125367	0.0292127	1.6869e-05	1	0.144017
rs7923866	10:94482076	T:0.299923	18113	6717	5	1	1.80866e-05	1.87882e-05	-0.11884	0.027774	1.80866e-05	1	0.150821
rs4148556	3:183734990	C:0.433134	18096	6710	5	1	1.94722e-05	1.96752e-05	-0.14789	0.0346464	1.94722e-05	1	0.158684
rs464162	16:23591715	C:0.270042	18112	6716	5	1	2.33731e-05	2.51436e-05	-0.139923	0.0332083	2.33731e-05	1	0.185599
rs12285660	11:56329262	T:0.187783	18098	6713	5	1	2.40298e-05	2.56073e-05	-0.137255	0.0326069	2.40298e-05	1	0.185599
rs886228	7:19080702	C:0.102326	18055	6690	5	1	2.43277e-05	2.24174e-05	0.262075	0.0618197	2.43277e-05	1	0.185599
rs12651122	4:118396886	C:0.449597	17985	6657	5	1	2.96605e-05	3.00078e-05	0.105617	0.0253071	2.96605e-05	1	0.211558
rs6677242	1:217398785	A:0.275921	17987	6672	5	1	2.99053e-05	3.11676e-05	-0.115594	0.0277553	2.99053e-05	1	0.211558
rs2237892	11:2839751	T:0.0775508	18014	6683	5	1	3.00594e-05	3.38087e-05	-0.195015	0.0470351	3.00594e-05	1	0.211558

## Sheet: B) Dominant
Var1_ID	Var1_Pos	Var1_MAF	Num_NonMissing	Num_Cases	N_Iter	Converged	Raw_LRT_pval	Var1_Pval	Var1_beta	Var1_SE	Overall_Pval_(LRT)	Overall_Pval_adj_Bonferroni	Overall_Pval_adj_FDR
rs4132670	10:114767771	A:0.397554	17990	6669	5	1	2.74555e-18	3.52159e-18	0.328369	0.0377728	2.74555e-18	9.84471e-13	9.84471e-13
rs12255372	10:114808902	T:0.284863	18121	6720	5	1	5.9472e-14	6.37921e-14	0.260249	0.0346997	5.9472e-14	2.13248e-08	1.06624e-08
rs2713539	2:227137125	T:0.346821	18116	6718	5	1	5.96607e-09	5.9309e-09	-0.203119	0.034908	5.96607e-09	0.00213925	0.000558405
rs35748167	18:58037433	G:0.16927	18119	6719	5	1	6.22927e-09	9.93003e-09	-0.422063	0.0736337	6.22927e-09	0.00223362	0.000558405
rs4646698	3:125886441	C:0.478846	18105	6715	5	1	9.97462e-08	1.17938e-07	0.462944	0.0874029	9.97462e-08	0.0357659	0.0051647
rs4646362	17:17468641	C:0.497157	18113	6719	5	1	1.09891e-07	1.20551e-07	-0.369084	0.0697351	1.09891e-07	0.0394037	0.0051647
rs4148423	13:95931595	C:0.478272	18087	6703	5	1	1.10336e-07	1.29711e-07	0.460255	0.0871819	1.10336e-07	0.039563	0.0051647
rs200352	14:99377084	G:0.292428	18119	6718	5	1	1.15229e-07	1.16862e-07	-0.186549	0.035209	1.15229e-07	0.0413176	0.0051647
rs2943645	2:227099180	C:0.35596	18120	6719	5	1	3.25235e-07	3.23172e-07	-0.178812	0.0349966	3.25235e-07	0.116619	0.0129577
rs4149477	22:26931305	C:0.481786	18008	6687	5	1	3.6352e-07	4.43302e-07	0.449348	0.0889911	3.6352e-07	0.130347	0.0130347
rs1824332	4:128668850	C:0.477603	18083	6709	5	1	7.28185e-07	8.07104e-07	0.409235	0.0829479	7.28185e-07	0.261105	0.0237368
rs7972359	12:106264199	G:0.338425	18103	6712	5	1	1.62992e-06	1.68959e-06	0.167715	0.0350326	1.62992e-06	0.584439	0.0487032
rs1555944	14:68625118	G:0.322414	17949	6673	5	1	4.89253e-06	4.76699e-06	0.18345	0.0401003	4.89253e-06	1	0.134947
rs4148749	7:87144413	C:0.489005	18053	6693	5	1	6.12971e-06	6.03937e-06	0.288882	0.0638411	6.12971e-06	1	0.146528
rs3739480	9:19516280	G:0.502923	17958	6667	5	1	6.12971e-06	6.59648e-06	-0.340124	0.0754773	6.12971e-06	1	0.146528
rs6436602	2:227005350	G:0.364643	18115	6716	5	1	7.37372e-06	7.76874e-06	0.173483	0.0387979	7.37372e-06	1	0.165249
rs6677242	1:217398785	A:0.275921	17987	6672	5	1	8.91683e-06	8.99768e-06	-0.157806	0.0355423	8.91683e-06	1	0.188076
rs7821832	8:25889446	G:0.302471	18010	6650	5	1	9.94746e-06	1.01466e-05	-0.157566	0.0356967	9.94746e-06	1	0.198158
rs2308953	5:34909062	C:0.08433	17977	6668	5	1	1.08953e-05	8.25652e-06	0.695712	0.156044	1.08953e-05	1	0.205616
rs12277536	11:55820371	A:0.16997	17962	6656	5	1	1.41006e-05	1.48888e-05	-0.166595	0.0384717	1.41006e-05	1	0.252802
rs12285660	11:56329262	T:0.187783	18098	6713	5	1	1.69209e-05	1.7796e-05	-0.16587	0.0386564	1.69209e-05	1	0.28892
rs10132022	14:68500751	G:0.308364	18102	6709	5	1	1.81237e-05	1.79059e-05	0.162992	0.0379976	1.81237e-05	1	0.29018
rs7971430	12:106299442	G:0.275592	18121	6720	5	1	1.86132e-05	1.89487e-05	0.155696	0.0364036	1.86132e-05	1	0.29018
rs7948303	11:56426744	A:0.17991	18059	6691	5	1	2.05809e-05	2.16608e-05	-0.164307	0.0386874	2.05809e-05	1	0.307487
rs13405357	2:227022036	C:0.305236	17973	6636	5	1	2.43776e-05	2.44114e-05	-0.149033	0.0353144	2.43776e-05	1	0.310363
rs12290501	11:56299566	C:0.186723	18099	6713	5	1	2.5609e-05	2.68547e-05	-0.162171	0.0386249	2.5609e-05	1	0.310363
rs10011174	4:153495515	A:0.351477	18115	6717	5	1	2.5688e-05	2.57082e-05	-0.148141	0.0352005	2.5688e-05	1	0.310363
rs73465718	11:55745136	T:0.170852	17998	6660	5	1	2.66553e-05	2.79673e-05	-0.16067	0.0383515	2.66553e-05	1	0.310363
rs59252839	11:55731332	T:0.168352	17995	6664	5	1	2.78303e-05	2.92017e-05	-0.160719	0.0384532	2.78303e-05	1	0.310363
rs4148613	11:17476460	C:0.207605	18080	6705	5	1	2.78875e-05	3.17552e-05	-0.362225	0.0870627	2.78875e-05	1	0.310363
rs10267271	7:73089419	C:0.392697	18061	6685	5	1	2.82334e-05	2.7847e-05	-0.150106	0.0358215	2.82334e-05	1	0.310363
rs2894593	2:227190317	T:0.382843	18121	6720	5	1	2.93875e-05	2.89444e-05	-0.152763	0.036532	2.93875e-05	1	0.310363
rs12551459	9:20224360	C:0.0735425	18010	6682	5	1	2.95996e-05	3.31107e-05	-0.21483	0.0517545	2.95996e-05	1	0.310363
rs1729752	13:95732362	G:0.297952	18117	6717	5	1	3.01832e-05	3.20748e-05	-0.20028	0.048165	3.01832e-05	1	0.310363
rs718942	1:145662853	A:0.306843	18076	6707	5	1	3.10324e-05	3.09103e-05	-0.150117	0.0360281	3.10324e-05	1	0.310363
rs7923866	10:94482076	T:0.299923	18113	6717	5	1	3.11602e-05	3.1033e-05	-0.155211	0.0372589	3.11602e-05	1	0.310363
rs11231797	11:55769081	T:0.16902	17989	6664	5	1	3.38309e-05	3.5448e-05	-0.158812	0.0384039	3.38309e-05	1	0.327857
rs17104800	14:68420779	C:0.326915	18098	6707	5	1	4.13031e-05	4.07476e-05	0.158969	0.0387428	4.13031e-05	1	0.375789
rs10497759	2:196277506	T:0.475746	18121	6720	5	1	4.3799e-05	4.35002e-05	-0.162212	0.0396795	4.3799e-05	1	0.375789
rs32687	5:3386191	T:0.131488	18032	6676	5	1	4.42068e-05	4.69538e-05	-0.165645	0.040696	4.42068e-05	1	0.375789
rs6677532	1:167563072	G:0.277772	18121	6720	5	1	4.50337e-05	4.51088e-05	0.142083	0.0348276	4.50337e-05	1	0.375789
rs7515995	1:99519111	C:0.187393	18029	6686	5	1	4.54998e-05	4.48989e-05	0.150322	0.0368373	4.54998e-05	1	0.375789
rs17032305	1:8270490	C:0.0615828	18057	6704	5	1	4.58762e-05	5.13991e-05	-0.221714	0.0547553	4.58762e-05	1	0.375789
rs2460192	11:55864161	G:0.172976	18121	6720	5	1	4.6113e-05	4.81198e-05	-0.154779	0.0380801	4.6113e-05	1	0.375789
rs4646591	15:58303002	G:0.47488	18093	6712	5	1	4.84001e-05	4.83261e-05	0.266221	0.0655138	4.84001e-05	1	0.378325
rs12647025	4:22545515	A:0.367081	18105	6712	5	1	4.98166e-05	4.93405e-05	-0.143025	0.0352388	4.98166e-05	1	0.378325
rs3761659	5:131657784	G:0.250304	18118	6718	5	1	4.99193e-05	5.47928e-05	-0.20287	0.0502878	4.99193e-05	1	0.378325
rs11572103	10:96818106	T:0.479469	18119	6719	5	1	5.06446e-05	5.04873e-05	-0.258446	0.063761	5.06446e-05	1	0.378325
rs11196203	10:114805860	A:0.150709	18121	6720	5	1	5.18057e-05	5.44152e-05	-0.157691	0.0390731	5.18057e-05	1	0.379101
rs1267621	7:140556167	T:0.191428	18106	6711	5	1	5.4209e-05	5.30427e-05	0.152869	0.0378219	5.4209e-05	1	0.379354

## Sheet: C) Recessive
Var1_ID	Var1_Pos	Var1_MAF	Num_NonMissing	Num_Cases	N_Iter	Converged	Raw_LRT_pval	Var1_Pval	Var1_beta	Var1_SE	Overall_Pval_(LRT)	Overall_Pval_adj_Bonferroni	Overall_Pval_adj_FDR
rs2308953	5:34909062	C:0.08433	17977	6668	5	1	1.83e-11	9.46e-10	2.39848	0.392018	1.83e-11	6.57e-06	6.57e-06
rs4149477	22:26931305	C:0.481786	18008	6687	5	1	8.67e-09	1.27e-08	0.537166	0.09441	8.67e-09	0.003108	0.001554
rs6585201	10:114768783	G:0.466526	17999	6674	5	1	1.74e-08	2.06e-08	-0.23903	0.042628	1.74e-08	0.006256	0.001655
rs4646698	3:125886441	C:0.478846	18105	6715	5	1	1.85e-08	2.57e-08	0.511167	0.0918	1.85e-08	0.006618	0.001655
rs12255372	10:114808902	T:0.284863	18121	6720	5	1	1.34e-07	1.14e-07	0.326216	0.061519	1.34e-07	0.047926	0.008671
rs4132670	10:114767771	A:0.397554	17990	6669	5	1	1.54e-07	1.43e-07	0.252303	0.047958	1.54e-07	0.055315	0.008671
rs1729752	13:95732362	G:0.297952	18117	6717	5	1	1.69e-07	1.96e-07	-0.30229	0.058099	1.69e-07	0.0607	0.008671
rs7708975	5:132650567	T:0.0961592	18121	6720	5	1	2.24e-07	6.56e-07	-0.90372	0.181694	2.24e-07	0.080223	0.010028
rs4148427	13:95925674	T:0.25218	18116	6719	5	1	5.54e-07	6.57e-07	-0.34785	0.069941	5.54e-07	0.198609	0.022068
rs35748167	18:58037433	G:0.16927	18119	6719	5	1	8.63e-07	1.07e-06	-0.45498	0.093281	8.63e-07	0.309277	0.030928
rs3821757	3:10948564	G:0.484915	18031	6661	5	1	1.81e-06	1.84e-06	-0.24694	0.051768	1.81e-06	0.648922	0.058993
rs3219183	6:31516363	G:0.109757	18090	6709	5	1	2.4e-06	2.81e-06	1.11358	0.237733	2.4e-06	0.860014	0.071668
rs1562692	3:34534267	G:0.121319	18064	6702	5	1	2.71e-06	3.04e-06	0.863308	0.184936	2.71e-06	0.972678	0.074821
rs56284743	4:10386544	C:0.0515801	18069	6703	5	1	2.99e-06	6.61e-06	-0.89627	0.198904	2.99e-06	1	0.076452
rs13018007	2:114971913	G:0.0655041	18121	6720	5	1	3.53e-06	2.87e-05	-1.25494	0.299979	3.53e-06	1	0.084409
rs3761659	5:131657784	G:0.250304	18118	6718	5	1	4.76e-06	5.38e-06	-0.33393	0.0734	4.76e-06	1	0.106776
rs2014500	16:19555567	T:0.34379	18043	6688	5	1	5.32e-06	6.01e-06	-0.24466	0.054056	5.32e-06	1	0.11231
rs4148556	3:183734990	C:0.433134	18096	6710	5	1	5.94e-06	6.08e-06	-0.30552	0.067539	5.94e-06	1	0.118305
rs1015572	7:139586258	G:0.487663	18116	6718	5	1	6.82e-06	6.69e-06	-0.25788	0.057263	6.82e-06	1	0.118654
rs1374678	3:63083408	T:0.109323	18084	6705	5	1	7.27e-06	9.47e-06	1.20133	0.271241	7.27e-06	1	0.118654
rs4148423	13:95931595	C:0.478272	18087	6703	5	1	7.35e-06	8.63e-06	0.389391	0.087526	7.35e-06	1	0.118654
rs1885103	14:99378979	G:0.435573	17935	6658	5	1	7.37e-06	6.99e-06	0.196651	0.043758	7.37e-06	1	0.118654
rs4148475	13:95853574	T:0.246024	18110	6713	5	1	7.61e-06	8.56e-06	-0.31207	0.070117	7.61e-06	1	0.118654
rs4148749	7:87144413	C:0.489005	18053	6693	5	1	8.03e-06	8.91e-06	0.311282	0.070075	8.03e-06	1	0.120035
rs1058930	10:96818119	G:0.229477	18102	6711	5	1	9.62e-06	1.09e-05	-0.35628	0.081014	9.62e-06	1	0.137941
rs651172	13:53402323	G:0.118086	18080	6699	5	1	1.03e-05	2.23e-05	-0.63936	0.15078	1.03e-05	1	0.142622
rs17064	7:87133470	T:0.256064	17976	6632	5	1	1.44e-05	1.61e-05	-0.30508	0.070731	1.44e-05	1	0.18692
rs16842365	2:209938815	G:0.0643956	17936	6678	5	1	1.5e-05	1.54e-05	0.671477	0.155348	1.5e-05	1	0.18692
rs10834647	11:3645313	C:0.460694	18076	6705	5	1	1.51e-05	1.46e-05	0.218405	0.050379	1.51e-05	1	0.18692
rs1824332	4:128668850	C:0.477603	18083	6709	5	1	1.65e-05	1.92e-05	0.353408	0.082697	1.65e-05	1	0.197533
rs6090585	20:36009145	A:0.09282	18078	6695	5	1	1.79e-05	1.71e-05	0.648856	0.15091	1.79e-05	1	0.207494
rs11256372	10:9932361	A:0.271815	18038	6682	5	1	1.99e-05	2.36e-05	-0.28335	0.067024	1.99e-05	1	0.22317
rs1455311	4:79964587	G:0.191091	18083	6706	5	1	2.14e-05	2.53e-05	-0.32254	0.07657	2.14e-05	1	0.232993
rs6483212	11:92725240	A:0.48427	17991	6653	5	1	2.26e-05	2.42e-05	-0.17406	0.041229	2.26e-05	1	0.23628
rs12651122	4:118396886	C:0.449597	17985	6657	5	1	2.31e-05	2.21e-05	0.181682	0.042819	2.31e-05	1	0.23628
rs11572103	10:96818106	T:0.479469	18119	6719	5	1	2.38e-05	2.47e-05	-0.25784	0.061131	2.38e-05	1	0.236899
rs74155053	10:106598698	T:0.0511036	18032	6685	5	1	2.56e-05	4.64e-05	1.33299	0.327253	2.56e-05	1	0.245907
rs7453429	6:15271696	G:0.186851	18001	6659	5	1	2.74e-05	3.8e-05	-0.39361	0.095553	2.74e-05	1	0.245907
rs61935601	12:82208672	C:0.130962	18093	6707	5	1	2.81e-05	4.88e-05	-0.54588	0.134415	2.81e-05	1	0.245907
rs57776800	5:32766212	T:0.130547	18051	6693	5	1	2.88e-05	4.46e-05	-0.55179	0.13516	2.88e-05	1	0.245907
rs464162	16:23591715	C:0.270042	18112	6716	5	1	3e-05	3.27e-05	-0.28249	0.068011	3e-05	1	0.245907
rs2722280	7:37991802	T:0.127685	18107	6714	5	1	3.01e-05	2.73e-05	0.552325	0.131661	3.01e-05	1	0.245907
rs12467291	2:28768350	A:0.432308	18045	6696	5	1	3.01e-05	2.86e-05	0.183234	0.043792	3.01e-05	1	0.245907
rs4576043	4:41461732	T:0.066757	18073	6694	5	1	3.1e-05	4.22e-05	-0.67785	0.165534	3.1e-05	1	0.245907
rs10195178	2:227199263	T:0.427819	18121	6720	5	1	3.1e-05	2.94e-05	0.185513	0.044404	3.1e-05	1	0.245907
rs10202915	2:4747638	T:0.0949153	18074	6696	5	1	3.15e-05	3.83e-05	-0.45533	0.110584	3.15e-05	1	0.245907
rs9325885	8:13165767	C:0.434486	17981	6671	5	1	3.27e-05	3.56e-05	-0.18619	0.045036	3.27e-05	1	0.249748
rs60775186	3:162104871	T:0.164544	18062	6694	5	1	3.41e-05	3.01e-05	0.432409	0.103624	3.41e-05	1	0.254549
rs1534357	6:46533772	C:0.502511	18121	6720	5	1	3.68e-05	3.66e-05	-0.23724	0.05747	3.68e-05	1	0.269071
rs7657799	4:105375423	G:0.199299	18121	6720	5	1	4.03e-05	4.11e-05	-0.28722	0.070033	4.03e-05	1	0.288974

## Sheet: D) Codominant
Var1_ID	Var1_Pos	Var1_MAF	Num_NonMissing	Num_Cases	N_Iter	Converged	Raw_LRT_pval	Var1_Het_Pval	Var1_Het_beta	Var1_Het_SE	Var1_Hom_Pval	Var1_Hom_beta	Var1_Hom_SE	Overall_Pval_(LRT)	Overall_Pval_adj_Bonferroni	Overall_Pval_adj_FDR
rs4132670	10:114767771	A:0.397554	17990	6669	5	1	5.47553e-19	6.04e-14	0.296261	0.0394635	5.19357e-16	0.438212	0.0540543	5.47553e-19	1.96335e-13	1.96335e-13
rs12255372	10:114808902	T:0.284863	18121	6720	5	1	4.16805e-15	5.76733e-10	0.225778	0.0364355	1.77852e-11	0.42882	0.0637828	4.16805e-15	1.49453e-09	7.47267e-10
rs2308953	5:34909062	C:0.08433	17977	6668	5	1	2.98055e-11	0.0651583	0.322527	0.17489	5.52089e-10	2.43879	0.39313	2.98055e-11	1.06873e-05	3.56244e-06
rs6585201	10:114768783	G:0.466526	17999	6674	5	1	1.81923e-08	0.0486694	-0.082773	0.0419853	8.1535e-09	-0.294828	0.0511388	1.81923e-08	0.00652321	0.00133728
rs35748167	18:58037433	G:0.16927	18119	6719	5	1	1.96322e-08	0.000935952	-0.331334	0.100128	1.19602e-07	-0.49927	0.0943068	1.96322e-08	0.00703951	0.00133728
rs2713539	2:227137125	T:0.346821	18116	6718	5	1	2.2377e-08	3.12887e-07	-0.188887	0.0369244	6.03984e-06	-0.255024	0.0563591	2.2377e-08	0.00802368	0.00133728
rs4149477	22:26931305	C:0.481786	18008	6687	5	1	6.36216e-08	0.88269	-0.0296163	0.200706	1.7741e-08	0.535517	0.0950728	6.36216e-08	0.0228127	0.00325896
rs4646698	3:125886441	C:0.478846	18105	6715	5	1	8.23325e-08	0.32143	0.167864	0.169299	1.58076e-08	0.529242	0.0936288	8.23325e-08	0.0295219	0.00369023
rs2943645	2:227099180	C:0.35596	18120	6719	5	1	1.11878e-07	5.26143e-05	-0.149517	0.0369753	3.73252e-07	-0.284173	0.0559162	1.11878e-07	0.0401159	0.00445732
rs1729752	13:95732362	G:0.297952	18117	6717	5	1	1.27395e-07	0.0363901	-0.111641	0.0533519	2.09786e-08	-0.355418	0.0634253	1.27395e-07	0.0456797	0.00456797
rs7708975	5:132650567	T:0.0961592	18121	6720	5	1	3.97805e-07	0.103602	-0.0772465	0.0474594	3.90141e-07	-0.924344	0.182183	3.97805e-07	0.14264	0.0129673
rs200352	14:99377084	G:0.292428	18119	6718	5	1	5.87343e-07	1.28341e-07	-0.195183	0.0369582	0.0223214	-0.145507	0.0636834	5.87343e-07	0.210603	0.0175503
rs4646362	17:17468641	C:0.497157	18113	6719	5	1	6.36933e-07	3.05069e-05	-0.343443	0.0823673	2.39296e-07	-0.384134	0.0743597	6.36933e-07	0.228384	0.017568
rs4148423	13:95931595	C:0.478272	18087	6703	5	1	7.23857e-07	0.00393396	0.424129	0.147093	3.32084e-07	0.469074	0.0918985	7.23857e-07	0.259553	0.0185395
rs3761659	5:131657784	G:0.250304	18118	6718	5	1	1.20751e-06	0.0122159	-0.1355	0.0540737	3.35686e-07	-0.395295	0.0774751	1.20751e-06	0.432974	0.0280566
rs4148749	7:87144413	C:0.489005	18053	6693	5	1	1.25193e-06	0.0069096	0.197771	0.0732168	2.28418e-07	0.404361	0.0781437	1.25193e-06	0.448905	0.0280566
rs1562692	3:34534267	G:0.121319	18064	6702	5	1	2.03408e-06	0.0397276	0.126739	0.0616263	7.31464e-07	0.927483	0.187264	2.03408e-06	0.729357	0.0429033
rs1824332	4:128668850	C:0.477603	18083	6709	5	1	2.48006e-06	0.00671516	0.316855	0.116893	6.26001e-07	0.447332	0.0897713	2.48006e-06	0.889274	0.0494041
rs4148427	13:95925674	T:0.25218	18116	6719	5	1	2.89101e-06	0.506749	-0.0403579	0.0607884	7.97849e-07	-0.36288	0.0735186	2.89101e-06	1	0.0545592
rs7453429	6:15271696	G:0.186851	18001	6659	5	1	4.97574e-06	0.00904813	-0.101285	0.0388031	8.67629e-06	-0.429313	0.096523	4.97574e-06	1	0.0892072
rs4148475	13:95853574	T:0.246024	18110	6713	5	1	5.24005e-06	0.0390065	-0.111895	0.0542095	1.00825e-06	-0.367802	0.0752148	5.24005e-06	1	0.0894723
rs3821757	3:10948564	G:0.484915	18031	6661	5	1	5.58891e-06	0.236896	-0.0685548	0.0579607	5.0997e-06	-0.290996	0.063806	5.58891e-06	1	0.0910913
rs4646591	15:58303002	G:0.47488	18093	6712	5	1	7.1135e-06	0.00650277	0.193756	0.0712	1.24653e-06	0.375769	0.0775087	7.1135e-06	1	0.110899
rs10195178	2:227199263	T:0.427819	18121	6720	5	1	7.46217e-06	0.0124545	0.0987745	0.0395257	1.17556e-06	0.246671	0.0507584	7.46217e-06	1	0.111488
rs7972359	12:106264199	G:0.338425	18103	6712	5	1	9.54426e-06	3.08576e-06	0.171848	0.0368375	0.00861094	0.151176	0.0575442	9.54426e-06	1	0.136891
rs4919764	12:53272051	G:0.428314	18016	6686	5	1	1.27184e-05	0.00472414	0.111972	0.0396323	2.49429e-06	0.244361	0.0518968	1.27184e-05	1	0.160985
rs17064	7:87133470	T:0.256064	17976	6632	5	1	1.28432e-05	0.0545438	-0.0991119	0.0515538	2.60092e-06	-0.351512	0.0747889	1.28432e-05	1	0.160985
rs3219183	6:31516363	G:0.109757	18090	6709	5	1	1.29187e-05	0.605678	-0.0372189	0.0720944	4.9828e-06	1.0965	0.240171	1.29187e-05	1	0.160985
rs2713538	2:227134516	G:0.453131	18093	6709	5	1	1.302e-05	0.00632239	0.110907	0.0406166	2.22101e-06	0.235192	0.0497004	1.302e-05	1	0.160985
rs3739480	9:19516280	G:0.502923	17958	6667	5	1	1.51922e-05	0.00453142	-0.266473	0.0938754	2.78324e-06	-0.373988	0.0798062	1.51922e-05	1	0.181582
rs56284743	4:10386544	C:0.0515801	18069	6703	5	1	1.57358e-05	0.588336	0.0391351	0.0723052	1.04049e-05	-0.883307	0.200361	1.57358e-05	1	0.182012
rs2014500	16:19555567	T:0.34379	18043	6688	5	1	1.65717e-05	0.254475	-0.0435177	0.0381886	3.82441e-06	-0.26976	0.0583808	1.65717e-05	1	0.182543
rs4148556	3:183734990	C:0.433134	18096	6710	5	1	1.67998e-05	0.225288	0.26075	0.215036	3.95664e-05	-0.285702	0.069514	1.67998e-05	1	0.182543
rs116741489	6:30928317	A:0.0907226	18033	6685	5	1	1.81472e-05	0.0108964	0.263436	0.103471	5.63943e-06	0.954103	0.210179	1.81472e-05	1	0.191383
rs4653785	1:227254399	C:0.0533563	18011	6683	5	1	1.87599e-05	0.00243944	0.174045	0.0574263	0.000690253	-1.06917	0.31507	1.87599e-05	1	0.192192
rs13018007	2:114971913	G:0.0655041	18121	6720	5	1	2.04234e-05	0.760626	0.0164227	0.0539052	3.00068e-05	-1.25244	0.3001	2.04234e-05	1	0.203422
rs8119580	20:5456109	T:0.110522	18114	6720	5	1	2.15293e-05	0.0180971	-0.104156	0.0440664	7.07878e-05	-0.680303	0.171205	2.15293e-05	1	0.208642
rs2237892	11:2839751	T:0.0775508	18014	6683	5	1	2.21694e-05	0.00218935	-0.155912	0.0508972	0.000508777	-0.799855	0.230102	2.21694e-05	1	0.209191
rs1555944	14:68625118	G:0.322414	17949	6673	5	1	2.65074e-05	4.88123e-06	0.187157	0.0409549	0.0146649	0.160347	0.0657012	2.65074e-05	1	0.243711
rs12551459	9:20224360	C:0.0735425	18010	6682	5	1	2.72422e-05	1.00205e-05	-0.232651	0.052675	0.412371	0.172771	0.210766	2.72422e-05	1	0.244205
rs11572103	10:96818106	T:0.479469	18119	6719	5	1	2.90559e-05	0.081687	-0.144973	0.083271	5.52663e-06	-0.313802	0.0690626	2.90559e-05	1	0.250495
rs2894593	2:227190317	T:0.382843	18121	6720	5	1	2.9341e-05	0.000687981	-0.13048	0.0384407	2.85584e-05	-0.225858	0.0539727	2.9341e-05	1	0.250495
rs1374678	3:63083408	T:0.109323	18084	6705	5	1	3.51853e-05	0.533164	0.0451028	0.0723749	7.96008e-06	1.21372	0.271753	3.51853e-05	1	0.284254
rs10860606	12:100983322	G:0.13881	18057	6694	5	1	3.57743e-05	0.0218686	0.0953307	0.0415811	0.000363739	-0.444357	0.124641	3.57743e-05	1	0.284254
rs6436602	2:227005350	G:0.364643	18115	6716	5	1	3.59494e-05	4.87236e-05	0.165758	0.0408103	0.00029877	0.196873	0.0544396	3.59494e-05	1	0.284254
rs35368675	1:71363749	C:0.424134	18111	6713	5	1	3.78221e-05	0.0465589	-0.123991	0.0622979	7.1671e-06	-0.283747	0.0632142	3.78221e-05	1	0.284254
rs10267271	7:73089419	C:0.392697	18061	6685	5	1	3.86812e-05	6.6905e-06	-0.170903	0.0379506	0.098701	-0.0863227	0.0522793	3.86812e-05	1	0.284254
rs6500756	16:6139660	T:0.0592007	18091	6702	5	1	3.94441e-05	1.96211e-05	0.232708	0.0545091	0.176324	-0.385423	0.285043	3.94441e-05	1	0.284254
rs1015572	7:139586258	G:0.487663	18116	6718	5	1	3.95599e-05	0.861222	0.0116278	0.0665134	9.05466e-05	-0.25267	0.0645452	3.95599e-05	1	0.284254
rs464162	16:23591715	C:0.270042	18112	6716	5	1	3.96372e-05	0.0919856	-0.083289	0.0494292	7.64583e-06	-0.322734	0.0721214	3.96372e-05	1	0.284254

## Sheet: E) Alpha
Var1_ID	Alpha
rs4132670	0.676068
rs12255372	0.52651
rs2308953	0.132248
rs6585201	0.28075
rs35748167	0.663638
rs2713539	0.740664
rs4149477	-0.0553043
rs4646698	0.317179
rs2943645	0.526148
rs1729752	0.314112
rs7708975	0.083569
rs200352	1.3414
rs4646362	0.89407
rs4148423	0.904182
rs3761659	0.342783
rs4148749	0.489095
rs1562692	0.136648
rs1824332	0.708322
rs4148427	0.111216
rs7453429	0.235923
rs4148475	0.304226
rs3821757	0.235586
rs4646591	0.515624
rs10195178	0.40043
rs7972359	1.13674
rs4919764	0.458222
rs17064	0.281959
rs3219183	-0.0339433
rs2713538	0.471557
rs3739480	0.712518
rs56284743	-0.0443052
rs2014500	0.16132
rs4148556	-0.912662
rs116741489	0.276109
rs4653785	-0.162786
rs13018007	-0.0131125
rs8119580	0.153103
rs2237892	0.194925
rs1555944	1.1672
rs12551459	-1.34659
rs11572103	0.461989
rs2894593	0.577709
rs1374678	0.0371609
rs10860606	-0.214536
rs6436602	0.841951
rs35368675	0.436977
rs10267271	1.97982
rs6500756	-0.603773
rs1015572	-0.0460199
rs464162	0.258073
rs1885103	0.0528989
rs1058930	0.131327
rs651172	-0.0554317
rs11751391	0.310755
rs1534357	0.393062
rs7821832	1.32176
rs6677242	0.880787
rs11919816	0.560449
rs10898864	0.439271
rs12651122	0.256026
rs17032305	0.286478
rs837836	-0.0789093
rs4148488	0.343045
rs9935841	-0.443094
rs4431134	-1.60065
rs9444667	-1.17412
rs4646790	-1.40183
rs10497186	0.133234
rs10098334	-0.73662
rs13405357	0.638849
rs115476207	-1.02014
rs6823688	0.553956
rs16842365	-0.0729229
rs9890145	-1.53749
rs15924	0.0946235
rs10495048	0.439246
rs4633308	-0.267882
rs7923866	0.644313
rs11828333	0.273952
rs10834647	-0.0988629
rs2095534	-1.78085
rs886228	0.354166
rs4576043	-0.120789
rs12277536	1.0595
rs10940509	-0.621992
rs12285660	0.756496
rs32687	0.431765
rs6483212	0.183735
rs117635742	0.195355
rs10132022	1.23429
rs7917983	0.521039
rs4148613	1.82864
rs57217889	0.172805
rs13266634	0.500706
rs6090585	-0.0193746
rs7971430	0.90454
rs1455311	0.0705819
rs61935601	0.0679917
rs11256372	-0.047061
rs11050401	-1.10623
rs10861532	5.43953
rs75105265	-0.653132
rs7948303	1.01413
rs10484882	-0.314187
rs4888089	-1.54657
rs12290501	0.748739
rs74155053	0.022991
rs7201476	-0.964465
rs2132845	0.291055
rs10011174	0.860384
rs2283351	1.66071
rs4333997	4.18179
rs7181613	-0.0598532
rs1635852	0.399694
rs12853199	-0.532078
rs2210374	0.107948
rs6782601	-1.22941
rs2722280	-0.0422215
rs11964058	-0.12521
rs73465718	1.01188
rs1374011	0.35766
rs59252839	0.859063
rs57776800	0.022207
rs12467291	0.0812003
rs12647025	0.696775
rs7300001	0.190568
chr18:56445822:d	-0.314112
rs9325885	0.0984725
rs62456061	-1.2332
rs58011693	0.194935
rs10202915	0.0515235
rs200327	0.327761
rs7180738	0.106759
rs718942	1.09422
rs9282554	0.2063
rs4423514	-3.54155
rs4147969	0.569774
rs757854	0.476757
rs7953496	0.165478
rs2297404	0.76814
rs60775186	-0.0273098
rs11231797	0.840098
rs4646877	0.234172
rs1417860	-0.521439
rs57948813	-0.270382
rs10497759	0.820917
rs10817893	-0.406882
rs2578258	0.187509
chr1:99469826:i	0.44097
rs7515995	0.674933
rs632798	-0.112036
rs74371132	0.190808
rs2208496	-10.2018
rs3861167	0.461245
rs11770570	-1.53262
rs10108664	-0.363562
rs16963993	-0.0500139
rs17866110	0.0368682
rs849335	0.517052
rs10140293	0.0994548
rs11196203	2.09933
rs16881346	0.16393
rs116127094	0.170839
rs10512401	-0.476034
rs4132014	0.429717
rs11771421	-0.991807
rs7657799	0.0181152
rs17104800	0.971906
rs1287948	0.514164
rs7992991	0.41031
rs1653299	0.38003
rs6677532	0.867005
rs1371309	0.383909
rs2460192	1.28973
rs4836297	0.131218
rs9562727	0.282586
rs1267621	0.724824
rs4354508	-0.0568946
rs1338285	-0.14537
rs75199722	0.181412
rs6886516	0.509573
rs4843792	0.427743
rs58228096	-0.51945
rs4672726	0.387275
rs11770545	1.43356
rs10437347	-0.67637
rs6761605	0.418923
rs2943633	0.650923
rs6538144	0.593662
rs1016653	-0.0236867
rs10433565	0.0731675
rs9938640	0.687552
rs7932030	0.731264
rs6131683	0.528104
rs6024723	0.0457839
rs1267615	0.651582
rs17052134	0.0662734
rs1405210	-0.39795
rs3740862	0.175251
rs1476482	-0.623168
rs10996854	0.332347
rs292720	0.130356
rs2244314	0.126769
rs56298557	0.371879
rs1550896	2.66712
rs7093829	0.0897862
rs7800472	0.621068
rs682437	0.501119
rs13187132	1.08222
rs55760818	1.8917
rs1395592	0.763229
rs2044642	-0.260025
rs17069948	0.272675
rs12149636	3.29896
rs72728819	1.17723
rs142485436	0.987974
rs7760343	-0.0379773
rs7315165	1.11163
rs4646227	0.231764
rs4337552	-0.0980568
rs1367273	-0.567704
rs143045302	-2.6214
rs11882104	1.08022
rs1076219	0.797723
rs7703323	0.765089
rs4697909	0.0366057
rs1867775	0.0662807
rs4666176	-1.82831
rs72909710	1.17095
rs436243	0.38944
rs80108920	-6.90892
rs2287537	0.36548
chr6:70428013:i	-0.48076
rs7559828	0.899408
rs1419262	0.620383
rs280036	-0.00430295
rs34517324	0.0225597
rs1373612	0.612056
rs11585720	0.638848
rs933073	10.6352
rs2035394	1.24666
rs2333163	0.858739
rs2016960	-0.471516
rs73100427	0.195034
rs12420554	0.138117
rs77748170	0.0131102
rs929354	0.782394
rs62373694	-0.453009
rs12311093	0.258697
rs6442498	-0.251592
rs7042345	-3.19539
rs3823765	0.521839
rs73109944	1.60757
rs10184453	-1.76928
rs17772954	0.325275
rs4435084	-0.242971
rs6954522	-0.753571
rs931413	-5.60197
rs73969327	2.38222
chr1:246463383:d	0.371023
rs342250	-1.12426
rs2513324	0.131932
rs929235	0.362564
rs11148899	0.0584315
chr12:111246164:d	0.159924
rs11221015	0.172782
rs10916527	0.375714
rs75469694	-0.456692
rs17334566	0.455005
rs11108609	0.8255
rs8006239	0.390908
rs2048376	18.4601
rs10503779	0.642337
rs4780514	4.48239
rs6796067	-0.0492479
rs28630437	-0.107381
rs2679339	0.104712
rs9784244	-0.109845
rs34373650	2.55503
rs16860002	-1.31517
rs10187655	-0.0545362
rs1315984	1.38516
rs135150	0.831651
rs10828948	0.802446
rs10130886	0.453959
rs17152780	-0.407654
rs11116848	11.386
rs8914	5.61655
rs6541127	1.14105
rs2142028	0.137119
rs156768	0.795271
rs7225404	35.887
rs3828927	-0.301088
rs16932128	-1.68198
rs489045	31.6549
rs17801237	0.0629824
rs2445972	-0.500605
rs2107466	2.39277
rs2365361	-0.369786
rs3744759	1.29655
rs1529349	-0.786195
rs10500774	0.303628
rs3772611	0.459173
rs2544784	0.0901094
rs2313525	-0.406631
rs9851374	1.83894
rs8086918	-0.362164
rs291593	0.612257
rs13118844	-0.0753743
chr3:42225589:i	-1.15618
rs3847554	0.249422
rs6540617	-0.593009
rs16950385	-0.66046
rs2396328	-1.50454
rs4060029	0.57314
rs2304340	-0.300985
rs6573406	0.120614
rs7145983	0.525066
rs11915010	0.00443882
rs7272741	0.0116513
rs17634220	-0.0799344
rs113887069	-0.416889
chr10:112002889:i	1.88175
rs10167282	0.335573
rs2941011	0.249062
rs11228301	0.667838
rs6877546	-0.0607552
chr16:79077194:i	0.278069
rs17169033	-0.0880445
rs10896050	-1.02284
rs10226887	0.766847
rs10148050	0.317104
rs492083	-0.160519
rs11103657	-0.172404
rs62408561	-0.0926319
rs12213971	0.18964
rs4689275	-0.781359
rs3771711	-0.140099
rs11123985	0.238638
rs4749084	0.922489
rs1317912	-0.0496947
rs12662884	-0.338798
rs13140875	-0.169968
rs10470707	0.295716
rs6795508	-3.24764
rs13159782	0.294814
rs12500752	-0.20096
rs8132679	-0.400632
rs7183862	0.091435
rs10737693	0.187455
rs7582020	0.373446
rs967582	0.430275
rs2121798	-3.7313
rs458576	0.832057
rs11074398	0.512584
rs4701030	-1.77223
rs2762931	0.327829
rs6924982	0.825123
rs2516496	0.0105279
rs76793886	-0.368368
rs9856248	-1.15303
rs7544933	0.186043
rs75616487	0.32591
rs2971671	1.09853
rs36453	-85.8411
rs4505407	1.55771
rs6791154	-0.76773
rs42498	-0.365498
rs10049527	-0.108471
rs6925243	0.814347
rs2629483	1.86716
rs3846359	0.634907
rs9882014	-3.35264
rs10253606	-10.9416
rs226889	1.01309
rs8053051	0.769262
rs4149294	1.77857
rs73418516	1.58853
rs4765127	0.463967
rs35138513	0.297009
rs1979234	0.298127
rs815914	0.207272
rs430849	-0.117595
rs4534729	1.22999
rs6493470	0.13383
rs6958208	-9.92671
rs17105506	1.05909
rs12511956	-0.0965913
rs9548463	-0.167614
rs12778642	0.167346
rs10936004	-1.0057
rs1357640	1.58211
rs12494556	-3.07833
rs68087637	0.45138
rs319981	-0.559959
rs1044153	0.629291
rs60914449	-23.8833
rs994076	-0.532698
rs3775510	0.0452197
rs6728193	-0.800247
rs253412	0.298935
rs12894596	-0.166372
rs7677885	-0.356272
rs7132175	0.424365
chr7:25269314:i	-0.826216
rs2663330	-0.433086
rs10024411	-0.146981
rs11636849	-0.147745
rs2543620	-1.16487
rs10781511	-0.106354
rs59177729	-0.998483
rs4346923	0.131719
rs1366852	-0.778177
rs3781241	0.694873
rs12756506	-0.27322
rs1497818	-0.396844
rs4843269	7.75687
rs10162968	0.237705
rs1958116	4.92138
rs7165083	0.910946
rs9639319	0.00353595
rs3737669	-0.564796
rs1982406	0.198981
rs2704514	0.0382984
rs1494916	0.720944
rs7006420	3.17621
rs2449266	1.60964
rs2128137	1.06302
rs1939714	-0.310076
rs10751478	-0.553549
rs12474944	0.376487
rs6537699	1.09416
rs72915644	-28.2038
rs6839585	0.491204
rs10815532	-2.13978
rs7122784	-24.9165
rs6446407	-0.293668
rs10882100	0.555164
rs7035551	0.30473
rs12574825	-0.34884
rs1329804	-1.6769
rs7702084	-0.111777
rs7304218	0.264202
rs3928773	-0.711387
rs11711477	0.319652
rs912412	-0.432616
rs7906070	0.960597
rs2458522	-0.243079
rs976272	0.187099
rs328877	0.573031
rs61290551	-0.181416
rs7208968	0.0881818
rs9385976	-0.35095
rs12602287	6.27979
rs17129472	0.412331
rs4148285	0.091687
rs2497306	0.38034
rs7703230	0.0584782
rs3912137	1.25295
rs11840768	0.734729
rs7749397	0.373958
rs4698951	-0.0602263
rs17140077	-0.0858104
rs7713737	2.44018
rs34119973	1.15709
rs67530	0.466492
rs6892721	-0.885407
rs112474177	-2.23786
rs11247355	0.196979
rs7129139	-0.079324
rs10798946	-0.0342803
rs7733332	0.314516
rs4531312	0.841228
rs335644	-0.271495
rs1496026	-0.586712
rs1439395	3.02251
rs79051077	0.481796
rs1515103	3.83815
rs6469858	-1.63792
rs6983247	0.475504
rs3804797	-0.210906
chr17:33069185:d	0.104363
rs6433715	14.5976
rs12119983	-0.914281
rs11769167	-1.12037
rs7940445	2.47157
rs13235125	-0.128401
rs2635245	-0.13073
rs12336782	0.197725
rs566390	1.45676
rs10499133	0.555277
rs3998979	0.648076
rs266314	0.260636
rs482401	0.666101
rs7286668	-2.25535
rs4766150	0.441402
rs10882754	1.26593
rs4291226	0.249915
rs1003373	17.4365
rs2068449	-0.0534947
rs3008717	1.57102
rs502464	0.039967
rs10150980	-0.13424
rs999339	-0.0694765
rs10485244	0.392146
rs17114156	-0.245315
rs1341160	0.500814
rs78926797	0.97946
rs10882085	0.509284
rs1385663	-0.304553
rs9479122	-5.18345
rs4832176	-1.86076
rs2385296	0.609059
rs7921429	0.253133
rs9538073	0.377253
rs750085	0.820467
rs809303	0.225463
rs9537372	1.78265
rs4148821	0.28753
rs340273	-1.72727
rs1519243	-0.821904
rs1434903	0.122347
rs10738088	0.575335
rs9410340	0.214658
rs17096593	0.230715
rs55859143	-0.238548
rs2302001	-0.495685
rs12792912	-0.0212627
rs12051729	-0.770313
rs2301501	0.0553382
rs17792778	7.52303
rs6974217	0.514718
rs11231382	3.36311
rs7106012	0.998824
rs10862385	0.2264
rs10762308	1.17723
rs1426401	-0.386854
rs8047148	45.4759
rs12880104	1.14606
chr18:28165302:i	0.343491
rs17364066	0.637762
rs10863307	0.120407
rs12922670	-0.135961
rs6128139	-0.304054
rs7789378	0.0484686
rs80300593	0.139339
rs1252986	0.345052
rs9870517	0.813014
rs11096795	1.54658
rs79291731	-1.52647
rs6847524	-1.31083
rs7197219	1.07837
rs262130	0.261079
rs10924249	2.25499
rs4132228	0.471098
rs2305224	-0.149277
rs7824486	-0.0608413
rs476436	1.33887
rs72667547	1.37858
rs7961442	-1.83393
rs4843747	0.644383
rs6495228	-0.528013
rs809059	3.123
rs17069883	0.332207
rs508419	0.760687
chr12:41604675:d	-0.0909092
rs200336	0.689432
rs12717878	-0.0547211
rs4148760	-0.261952
rs17021755	0.498946
rs4131612	-0.710257
rs1354218	0.531164
rs9846273	-0.459742
rs6472796	-2.62473
rs79813896	1.73782
rs10189040	3.65583
rs13178728	0.443408
rs2825880	0.504178
rs144848	0.521734
rs7165202	0.293244
rs1265139	0.312828
rs726334	0.242192
rs11131311	0.0675784
rs6540843	-0.147028
rs1641108	0.515904
rs4749093	1.02203
rs10797912	-1.48107
rs2943584	-0.272358
rs11704083	1.72371
rs2312337	-0.0295316
rs12466546	0.100094
rs2090310	-1.11852
rs570675	1.01223
rs11677584	-0.364184
rs2702471	7.76607
rs11134429	0.0832824
rs621452	0.496715
rs7249424	0.784154
rs10012289	-0.249579
rs13301912	1.05142
rs74493334	0.770703
rs2307204	-0.800464
rs10220786	0.239263
rs11132516	-0.082316
rs9556690	0.143204
rs60579219	0.252293
rs11245641	-1.17429
rs1876550	0.32778
rs7097699	0.15712
rs438025	1.88394
rs11013998	1.55535
rs7338889	0.234355
rs2967321	13.57
rs13389846	-3.54063
rs7638903	0.34489
rs7780710	0.329635
rs1188306	0.308249
rs1786810	0.144163
rs2287612	1.18218
rs1692108	-1.44931
rs12413829	2.05599
rs17652336	-0.00287287
rs4543785	-0.40164
rs17543335	2.23209
rs7858743	-1.46194
rs12758768	-0.171086
rs2348128	-8.55421
rs9830255	-0.54888
rs7094363	2.00614
chr16:19536638:i	0.186778
rs2553287	15.6919
rs9370322	-0.38915
rs80234179	0.0881397
rs9398450	0.00887882
rs10972351	0.463444
rs10956238	-3.3769
rs1817741	-64.8859
rs11327	-0.203111
rs6531230	-0.152994
rs10738554	0.862549
rs72734857	-11.9294
rs1927157	0.304186
rs6824953	0.789539
rs740857	0.912768
rs4704514	0.0715225
rs2618139	-0.0959255
rs12916255	0.123335
rs16946959	-0.172865
rs862946	-0.0102648
rs1160769	-0.17592
rs6877048	0.326517
rs2288414	0.742664
rs17192160	0.0206871
rs6685922	0.227527
rs6876064	-2.63767
rs116131330	-0.481867
rs4403709	0.766734
rs2960287	-0.785853
rs10980837	0.0589461
rs2400000	-0.743028
rs17818440	-0.76992
rs9940783	-0.562085
rs1954825	-0.291887
rs17801625	0.314523
rs1888075	-0.283163
rs9633711	-0.457388
rs1671382	1.01947
rs4707554	0.166376
rs6138332	0.196264
rs7817497	0.190513
rs11712265	-0.0869656
rs9684090	0.0577293
rs385137	0.573856
rs144642134	-4.64028
rs2955760	0.0197318
rs9576878	-1.93437
rs2323882	-0.119856
rs7963923	-0.131356
rs6892129	1.27328
rs17867012	0.0871938
rs915255	0.58084
rs7636316	-0.491098
rs60393901	-0.00558141
rs6496926	-2.5753
rs3851713	0.11615
rs2067649	0.271404
rs2815211	0.683144
rs6896812	-0.239807
rs7038774	-0.469236
rs4746896	0.114299
rs11696496	-0.0946086
rs6549187	0.610123
rs367192	-0.806196
rs7119	0.62902
rs1314913	-19.6125
rs3738372	9.63491
rs73575671	-0.140265
rs2382470	-0.264997
rs1498937	1.39092
rs9301581	-1.6797
rs60111146	0.257673
rs10248053	0.473866
rs651853	-0.0935262
rs6585023	1.0126
rs1440816	0.313461
rs118057626	-0.0880073
rs4878670	0.161661
rs2600831	1.11998
rs6448182	-0.470041
rs4837412	0.881663
rs4727773	0.429828
rs17507300	2.94486
rs4564522	1.7667
rs2835131	1.77413
rs4881192	1.02219
rs77998263	0.218137
rs4392891	-0.920338
rs1470510	0.045407
rs11601215	4.51109
rs1863162	-0.83376
rs184968	-0.582622
rs10508731	0.67754
rs12937692	0.306803
rs2287886	-5.92227
rs1688609	0.616135
rs4716552	1.69657
rs1027535	-0.464975
rs12455905	-0.426459
rs11115146	0.329326
rs1371647	-0.201438
rs9421801	-0.269234
rs1669887	-1.252
rs73659900	-0.184819
rs6804765	0.422752
rs2759345	10.0167
rs73533300	0.464126
rs9953445	0.14919
rs17034481	1.00716
rs4149182	1.05486
rs2042535	-10.2968
rs1640974	0.482407
rs11877349	0.0979147
rs2301916	0.632
rs59038521	-0.220939
rs7818542	0.122305
rs16893240	-0.470238
rs16998691	14.9685
rs2864915	0.407226
rs112528986	0.33072
rs9305664	0.203524
rs16906158	-2.10557
rs7208308	0.24773
rs7198723	0.143932
rs2416686	-1.43815
rs10227483	-6.44469
rs9496579	-1.98592
rs11656399	0.20611
rs12031009	-0.548866
rs328879	0.235747
rs2654649	1.0192
rs11959425	-0.409703
rs9397900	-1.4194
rs6802898	0.60291
rs3136055	1.36636
rs75083763	-0.259883
rs10985526	1.44055
rs9548971	0.0503506
rs11040509	-1.68288
rs4405909	-0.25117
rs7960797	0.0572116
rs7207464	0.339978
rs67701463	0.352493
rs759002	-1.16198
rs7925907	0.0535404
rs57721767	40.2417
rs7959519	0.912716
rs12189832	2.77728
rs12037105	0.369007
rs10174187	1.78195
rs76576680	0.79248
rs77687655	0.652247
rs1453458	-1.82618
rs7310083	0.103562
rs17464234	-0.281113
rs2070936	-0.664692
rs2833664	1.24644
rs162914	0.415526
rs4692392	1.98416
rs10263063	0.514537
rs11754408	0.551563
rs16880075	-0.267571
rs265781	-0.793529
rs1519395	0.496653
rs143432463	0.466697
rs7547724	-0.980969
rs8078261	-1.62365
rs2301068	-1.66945
rs13353961	0.0487374
rs3924416	0.269439
rs16924343	0.912503
rs1073650	4.1094
rs7629924	4.32336
rs2568901	-5.94523
rs4144097	-1.18207
rs7642317	4.94824
rs78081708	-1.2113
rs6984689	1.11377
rs1160218	-0.864268
rs4917558	-0.276542
rs2350252	0.165158
rs9587583	-2.08463
rs7674804	1.77392
rs9818751	0.119025
rs7101470	4.81071
rs6762491	0.0218678
rs1276177	0.547326
chr4:22572963:d	0.521813
rs34001885	0.284096
rs7200581	0.0106898
rs735319	0.0283378
rs12111266	-0.145335
rs7190226	-0.0618763
rs13085087	0.528906
rs115417958	0.332487
rs4516970	1.7947
rs11894442	0.506927
rs9306933	0.0755763
rs17079175	0.216323
rs2322053	0.906625
rs7194831	-0.452868
rs1106388	-0.726121
rs7169130	0.119508
chr11:50121968:d	2.00781
rs11634259	1.00984
rs6132750	0.984787
rs11854021	-0.272308
rs76592	-17.4568
rs73019372	1.97086
rs10518425	-0.282132
rs16996677	0.282234
rs1863997	0.246755
rs7583652	0.516618
rs2879545	0.506242
rs56163541	1.51002
rs309801	0.0666825
rs4809959	-0.434222
rs652329	-0.126625
rs10502376	1.49991
rs6868240	-0.150975
rs10858262	0.359677
rs114019106	0.220356
rs12108495	0.12501
rs57386020	-1.95672
rs1432470	-0.05459
rs278709	-0.514929
rs2967850	0.299925
rs6543981	-0.986605
rs9909216	-0.254992
rs58885322	1.00385
rs72720922	0.446225
rs941882	0.703419
chr12:69986406:d	0.244005
rs1942884	1.10399
rs6723323	0.379547
rs10742942	1.55296
rs62036017	-0.44428
rs8076130	-0.311246
rs13113026	0.350852
rs9446172	0.43704
rs181686	-0.117412
rs5769204	0.0136643
rs115672205	0.452761
rs79277367	0.237406
rs8132470	0.58607
rs12407628	0.91564
rs16989144	0.683728
rs8048122	0.582388
rs11106598	0.291825
rs9312251	-0.500336
rs1210601	0.0538115
rs10768140	0.710152
rs833975	-4.77251
rs9363030	-0.243678
rs2086149	0.106621
rs17040579	0.607434
rs7156930	1.28874
rs2035652	0.261896
rs11046462	-0.756183
rs1626211	-0.725793
rs2569950	0.163678
rs226849	1.00743
rs12364918	-0.047973
rs8077539	-0.565314
rs60263078	0.00802585
rs4489714	1.27823
rs12578026	0.0532439
rs34233130	0.759725
rs1737713	0.195013
rs6896456	-0.459279
rs990339	3.21749
rs9534595	0.632138
rs2391972	0.564468
rs12085660	-1.48266
rs1936011	-0.063226
rs77754411	0.190308
chr4:9906423:d	0.105442
rs6695058	0.195528
rs2607582	-1.68598
rs10097729	4.00068
rs72713000	0.400321
rs57078519	0.746207
rs60211433	67.5917
rs6926380	-0.240811
rs16861512	0.103112
rs2960792	2.04321
rs10502574	0.306359
rs12241842	0.0535267
rs12547483	0.0593192
chr4:101310416:i	-0.148216
rs17020398	-0.154405
rs7519254	4.50094
rs960174	-0.282081
rs10196902	0.765306
rs6929056	-0.0380935
rs7516519	0.253787
rs6743600	0.249273
rs4236298	-1.34963
rs2425978	0.562323
rs115066903	0.12378
rs10783387	3.7356
rs10828942	0.77993
rs11040339	-8.13633
rs13417391	-0.87894
rs830449	-0.916526
rs115502481	0.140315
rs17431894	0.312877
rs4916266	0.191715
rs763635	0.4206
rs2188341	0.138193
rs8125110	0.229023
rs700813	-0.517676
rs4497857	0.484071
rs1494914	0.591777
rs55874261	-0.028539
rs17048844	-0.514945
chr1:232601293:d	-0.0718961
rs2796245	5.11921
rs11621560	-0.192732
rs35276559	0.338771
rs60804530	-0.203417
rs13129710	-1.15737
rs1456049	0.118773
rs2256675	0.149965
rs1892278	-3.45559
rs7973740	-0.101881
rs7164409	-0.922891
rs178514	0.392546
rs1253011	0.265612
rs1538955	2.90289
rs1424797	0.0923408
chr4:118318590:d	0.0864735
rs6585028	1.94061
rs2305115	1.80555
rs5747297	0.872691
rs4469063	0.686457
rs8192746	1.83724
rs10076823	0.381946
rs10501326	0.809641
rs10828943	0.774769
rs6472980	-1.19687
rs11840945	-0.720453
rs72963721	-0.217204
rs10180512	1.1888
rs7017375	0.636127
rs34057576	0.727208
rs9538080	0.422108
rs7759564	-0.252111
rs55666702	0.368031
rs1362626	0.281969
rs4445264	0.0908746
rs1920449	2.41446
rs13097208	-2.6452
chr5:171654529:i	1.05033
rs11160116	0.392149
rs35805111	-0.775712
rs11166774	0.541588
rs12648704	1.75696
rs6876038	-0.222984
rs4985113	0.286422
rs1175000	-0.818572
rs8091604	0.808296
rs4767169	-0.160658
rs555561	-0.00916162
rs10497251	5.08934
rs10247706	1.09395
rs8130143	-3.78513
rs1143765	-1.54889
rs1896202	-0.135772
rs61420540	-0.140377
rs3008714	-0.158497
rs10508381	0.123664
rs2959519	0.841386
rs56322803	-0.99115
rs2216369	-1.04056
rs17010929	0.476707
rs829080	0.0770964
rs5746492	1.11765
rs17058611	-0.441457
rs73288109	0.566147
rs4646421	0.315963
rs3893908	-0.0940705
rs61528444	-0.139185
rs6489469	1.07469
rs1506592	0.234053
rs7088871	9.44475
rs10952075	0.523973
rs752012	0.643754
rs688011	0.596342
rs1523544	0.225458
rs3793602	-0.296599
rs6840119	0.0220166
rs1393385	0.499913
rs6547000	0.0454103
rs7693312	-0.167639
rs7468745	-2.19383
rs3897379	0.22695
rs10100444	-0.341089
rs746780	0.466801
rs289455	0.486443
rs670821	-3.89407
rs11144245	0.435216
rs7803784	-1.77299
rs17078435	0.247607
rs6722804	1.24481
rs34022207	0.0515836
rs12509518	0.204585
rs9316653	-0.850143
rs2426317	0.178089
rs6581931	-0.529364
rs4233833	-11.7542
rs908570	-0.393544
rs7915501	0.212473
rs7702031	0.411215
rs295140	0.246788
rs10265155	2.49055
rs4832603	0.317531
rs2608021	-2.33141
rs189854939	-0.431372
rs2274837	-1.47248
rs11781596	0.750225
rs7447045	0.4204
rs7616492	0.460991
rs17578288	-0.365384
rs11151527	12.742
rs2825904	0.801369
rs4426448	-6.81408
rs28556739	0.811426
rs12221954	4.43595
rs1738837	0.698186
rs8065222	0.21718
rs10844147	0.195354
rs2497417	9.78787
rs7666345	-1.18413
rs1726025	-0.794027
rs7693438	1.10864
rs1977966	-0.95859
rs2153771	-0.00503805
rs4646637	0.557732
rs75403963	-0.322964
rs2971674	0.522696
rs2064962	0.320122
rs2025009	0.346549
rs12776678	0.0167977
rs6947926	2.09682
rs7170781	0.258093
rs4351799	0.271497
rs7808695	-0.811829
rs720473	0.734906
rs725804	-0.337017
rs2181191	1.15772
rs1954010	0.146561
rs1381024	0.300563
rs6724542	4.62744
chr20:16652008:d	2.45234
rs74135185	0.445752
rs4705990	0.261745
rs7976005	0.277997
rs4775702	0.435107
rs143633154	0.0751548
rs16836791	-0.56088
rs10825275	1.06518
rs11776323	-1.21962
rs837395	-0.160651
rs114731663	0.42945
rs1143796	-1.43154
rs6728751	0.0782879
rs10505726	-0.662076
rs11732608	0.838667
rs2391823	0.23757
rs7246865	0.364474
rs139707159	6.59147
rs4750058	-0.518915
rs6992851	-0.0830762
rs1989309	0.671024
rs11119511	-0.592059
rs28379960	-0.0312206
rs6483627	0.0862819
rs13123939	0.0635795
rs3759187	0.0833071
rs59882730	-0.649486
rs6103520	-0.980212
rs4654598	-0.949525
rs4684792	-0.896151
rs10994097	-8.78732
rs10846571	0.796411
rs9300671	0.702273
rs12695024	1.52994
rs729243	-0.793171
rs7597320	0.711034
rs34580976	1.24923
rs1168578	-0.0789981
rs11529477	4.03717
rs11041966	0.39088
rs8056378	-0.855352
rs6993670	0.729933
rs59688001	0.161583
rs72725168	1.56084
rs12902190	0.622263
rs3770153	-10.8134
rs8065610	-0.498948
rs9997871	-0.320746
rs16833500	-0.494404
rs13263396	1.37541
rs17026778	-0.0518111
rs2717983	2.83661
rs1975605	1.18671
rs4104990	0.667123
rs10498722	0.308839
rs1519941	-0.795116
rs7158035	0.0598816
rs1783396	0.0734068
rs3130561	-0.165717
rs11999731	6.82803
rs12194137	-0.721866
rs9817533	1.18895
rs285980	-0.798793
rs12258286	0.869228
rs11132547	0.450138
rs7137543	0.0997464
rs3732134	0.735071
rs7322446	-0.0421396
rs9590183	0.171132
rs1994192	0.294792
rs1249003	0.145657
rs277439	0.602212
rs12270941	13.8727
rs7189522	5.84664
rs11240116	0.0424549
rs414858	0.497682
rs2160919	-0.740978
rs445971	-0.588268
rs9569474	-0.764766
rs1000199	-1.18585
rs4782918	1.30615
rs78070776	-3.58033
rs4148463	0.237082
rs6919922	1.15548
rs2482091	-0.209672
rs6741406	0.992713
rs2697161	2.93537
rs7207798	0.384024
rs11163341	-14.5312
rs7117082	0.370438
rs4752475	0.772799
rs6517871	-2.1096
rs75694571	2.26549
rs6826096	3.75404
rs6780069	0.799971
rs17617686	0.221453
rs11842885	16.947
rs7906875	0.347248
rs1763457	-0.000152852
rs4576814	0.0220423
rs2296596	1.02217
rs12498138	0.0857933
rs6780061	0.192896
rs6651255	0.0226769
rs589340	148.95
rs13226015	-0.439689
rs12468875	-0.0116202
rs1511778	-0.161099
rs6093183	-0.92245
rs171718	0.285988
rs1359058	0.488497
rs62085450	0.545736
rs907498	-0.538808
rs10877771	0.368322
rs6482086	-0.775815
rs60465142	0.107313
rs1974520	-0.385358
rs958492	1.09281
rs10185390	0.0176303
rs77082081	-0.11437
rs2767365	3.25601
rs9389071	-0.724077
rs2835358	-0.91178
rs220153	-0.0137591
rs2367270	0.973382
rs4387240	0.575204
rs12313929	-0.464653
rs2635386	0.577692
rs766031	-0.383196
rs927067	-0.327774
rs9883944	0.238296
rs7332422	1.16745
rs206079	0.594365
rs4741911	-0.383294
rs7187729	-0.356925
rs1604637	-0.437114
rs2278368	0.0719961
rs2421943	0.735139
rs30711	0.0149876
rs6825926	0.666214
rs6840632	0.657518
rs6720296	0.126492
rs9784618	-0.422054
rs9351006	0.643351
rs3922878	0.0109145
rs1441094	-1.87498
rs7899762	2.55114
rs11614975	-44.2605
rs30177	0.730115
rs289453	0.67278
rs12483747	-0.160253
rs11633304	0.520748
rs13012494	-0.162121
rs10773048	0.587036
rs6832792	0.0154807
rs2420507	2.66967
rs9660992	0.768087
rs537199	0.477877
rs7973993	-0.284751
rs72971713	0.518037
rs35383879	0.62792
rs2999863	-1.73774
rs11089274	0.775703
rs1817110	-0.18794
rs58057772	5.24179
rs78352563	-0.231103
rs4401458	-0.160228
rs825842	-2.56073
rs945373	0.241908
rs1847458	-0.373913
rs1324615	0.263027
rs10885476	0.128432
rs11123158	0.747159
rs12231658	0.15437
rs2085265	0.150672
rs3761789	0.13461
rs78548690	-0.114264
rs690660	1.08704
rs2038521	-1.2377
rs564425	0.539502
rs6988711	0.389393
rs75207766	0.276484
rs9527499	-0.0986236
rs6667336	0.322035
rs2473558	-0.875531
rs4551564	8.54226
rs7039444	0.448864
rs72922600	5.56819
rs17167374	19.2705
rs7751374	1.11425
rs16969954	2.4478
rs4644119	1.62338
rs16928802	-0.454414
rs2104014	9.67525
rs9284814	-1.38676
rs17088871	-0.0991379
rs497490	1.88433
rs7149459	-0.474267
chr1:150407308:d	0.803806
rs1789528	0.578769
rs4471651	-0.116293
rs11105474	-17.2681
rs6580921	0.686182
rs62133313	0.314703
rs156672	1.4458
rs12545026	-1.05852
rs142331692	0.282625
rs1341537	-0.900996
rs8009098	-0.176997
rs6516403	0.290993
rs4418926	3.72213
rs4736744	-0.370454
rs112317965	-0.188414
rs757921	0.469456
rs2847253	0.0578778
rs8135177	1.29001
rs1153285	-0.0629488
rs2036153	-3.83502
rs2055036	0.38434
rs10817839	-0.423993
rs880206	-0.262418
rs10271435	-0.185707
rs11733331	0.326135
rs11788011	-0.0242173
rs9285413	0.424114
rs7732315	-0.472541
rs2959272	0.117906
rs344296	23.5651
rs6052518	0.131827
rs11225350	-0.508014
rs116641163	0.633312
rs80184478	12.3014
rs16940360	0.4333
rs80032245	0.478696
rs2194500	0.284995
rs115746065	0.129984
rs9370800	-0.331045
rs16961803	0.290145
rs12960755	-0.26001
rs987534	-0.707818
rs7961248	-0.189127
rs59552123	0.128054
rs116153193	0.559016
rs1551184	0.515028
rs1572948	1.26765
rs35625	-0.0398426
chr20:14669226:i	-0.234146
rs2542925	0.260909
rs62430561	-2.18912
rs2970376	2.42052
rs1524729	-0.700888
rs111448119	-0.0427153
rs11756091	0.913733
rs1839870	-1.46872
rs2244545	-11.7701
rs10759693	0.810802
rs254682	2.3472
rs11691306	-0.84221
rs6826373	0.241656
rs12971478	1.79151
rs73093904	1.4284
rs12051496	0.101913
rs7811110	0.0282013
rs2060199	0.633055
rs9351766	-3.19504
chr6:139834354:d	1.33905
rs9584470	0.174715
rs2730467	2.36064
rs28453303	0.144665
rs7285519	-0.834736
rs959562	0.0130442
rs3784965	0.384452
rs13248570	0.0207934
rs7604162	-0.03611
rs1230531	-0.89147
rs12363746	-0.848387
rs41534749	0.252569
rs11032699	0.448272
rs8189198	1.11451
rs1125498	1.45616
rs7076677	0.350686
rs3134365	-0.603554
rs7324806	-0.694283
rs12744837	0.082844
rs9846727	-0.0654826
rs6773270	0.830482
rs10743350	2.0263
rs7160815	-2.26952
rs74982982	-26.8162
rs6476084	0.341366
rs4485593	0.485955
rs2676186	-0.0141608
rs72637246	0.075985
rs1145198	-0.500261
rs12289202	-0.4422
rs2415060	0.892747
rs56909423	0.0752199
rs9558509	-3.21736
rs9361785	0.539247
rs764512	-2.76916
rs11189244	0.110598
rs2664397	3.90045
rs11708702	-0.671886
rs4148999	0.588258
rs6444798	-0.10976
rs12904145	1.21084
rs7200773	0.912786
rs2656646	0.120784
rs9848851	0.668543
rs72732500	0.695584
rs72688315	1.6882
rs461596	0.803148
rs6855072	0.684404
rs1698455	0.0847943
rs11222184	0.625864
chr2:166695410:d	0.888484
rs113563345	-0.311207
rs7766375	-0.193997
rs6440691	0.181735
rs16894557	0.340382
rs12986770	-0.0792211
rs7808716	-1.08469
rs2014512	0.596285
rs2251313	-0.674369
rs12946752	-0.565582
rs12874945	-0.187697
rs1044432	-0.226723
rs78461009	-2.44446
rs2112921	2.15401
rs17201797	-0.143502
rs9313461	2.23021
rs6047582	-0.277213
rs911719	-0.24627
rs1109858	0.0650551
chr13:93665977:i	1.96612
rs9871600	-1.28433
rs6488595	-0.458697
rs11611074	0.156294
rs1007096	0.384861
rs4680690	-0.212121
rs2398431	-0.025564
rs1576465	2.01107
rs35499759	0.344562
rs4799001	-0.176906
rs12079787	0.866611
chr12:75422857:d	0.528955
rs12755496	1.65734
chr9:8344066:i	0.535435
rs3935332	0.0706051
rs73082010	0.441967
rs6694474	0.302583
rs241561	-2.50476
rs7554157	-6.63845
rs7838470	-1.01608
rs72710147	0.421725
rs11856370	4.26478
rs10757697	0.449225
rs4478577	0.350643
rs7236397	-3.08606
rs13317281	0.122358
rs17610732	-0.0919361
rs4714014	-4.76329
rs2389379	0.114064
rs6494221	0.477679
rs6867506	0.0740518
rs2646816	0.422766
rs2281487	-0.0536088
rs1925518	-13.7191
rs12227569	-0.0910326
rs2654227	-1.08329
rs11999794	0.321608
rs2281164	1.04029
rs2685402	-0.220501
rs7974497	0.724855
rs16974347	-0.20304
rs1427649	0.0431257
rs610118	-0.860079
rs17651169	-0.729269
rs10796113	0.270413
rs62448386	-0.794613
rs17630171	0.27006
rs4316500	-0.914153
rs4851502	-0.171698
rs10910845	0.370357
rs10167415	1.61144
rs736965	0.136496
rs11587563	-0.369917
rs858738	0.882736
rs5065	-0.635669
rs4584714	0.304986
rs11613784	4.28694
rs6811336	-1.01159
rs2478437	-0.259591
rs62153175	0.170592
rs7705687	2.37959
rs4458257	-8.14737
rs13395693	-0.962021
rs1728909	-0.487614
rs3774669	1.14097
rs1567449	-0.233587
rs4838140	0.258529
rs1921589	0.140982
rs2246287	0.283811
rs1822689	-1.29129
rs9931265	-0.178533
rs6808282	0.264601
rs67326405	0.0209683
rs12867475	0.346622
rs823601	0.0210547
rs7673165	0.619307
rs13440094	2.21861
rs2893713	0.67219
rs7572857	6.40151
rs17697589	-0.200747
rs72704259	-0.0631296
rs7136590	0.304911
rs4148770	-0.0153432
rs9598274	-0.347802
rs1618091	3.23123
rs3797207	-1.41987
rs10872737	-0.800442
rs32415	-5.45299
rs17429115	-0.48037
rs9835379	-0.192405
rs4339925	0.486412
rs2776503	0.754142
rs1334794	-0.322997
chr2:2800913:d	-0.185724
rs358028	1.73237
rs10826541	0.275157
rs2166128	-0.268789
rs1153521	-0.069654
rs4630347	-1.50826
rs4763557	-0.0128978
rs809288	0.0108725
rs2972909	0.357089
rs1851870	0.952742
rs7591286	-0.119417
rs3948683	1.49152
rs112573029	0.0337265
rs6722092	0.660448
rs7935243	-0.204498
rs78825129	0.494403
rs13118	0.394309
rs73589847	-0.506677
rs10746805	0.190515
rs17032659	-0.659266
rs12504808	-2.63203
rs1936069	-0.0629118
rs58777850	-0.672581
rs663911	-0.0749823
rs17700888	-0.120282
rs61969569	0.111691
rs13020025	0.353586
rs10512874	0.376678
rs13132155	-0.20628
rs2964426	0.0127861
rs2242342	2.18488
rs12498376	8.26145
rs3093135	0.552916
rs6532924	0.788313
rs285839	0.230337
rs869849	0.264569
rs2028151	0.0808782
rs10500269	-0.16972
rs2501137	2.68477
rs112977945	-1.58474
rs57694668	1.1014
rs6488913	0.545625
rs1901987	-0.0962069
rs74336697	0.305543
rs10773774	-7.95151
rs639871	140.509
rs11117785	-0.00381464
rs3911862	0.549295
rs7578283	0.248793
rs2300591	0.41808
rs10762344	-0.069811
rs2720643	-0.962274
rs6709356	0.864752
rs10497942	-0.145434
rs6072685	0.189005
rs10847821	-0.122448
rs17288766	-7.25951
rs9586958	-0.170046
rs10011933	1.30216
rs1409371	0.151617
rs1545550	-5.96298
rs13358273	-0.330644
rs10237170	-2.00928
rs2546944	-0.213201
rs4505771	0.295085
rs9088	0.937457
rs1399928	-2.72257
rs7506835	0.142968
rs75598734	0.0515833
rs7282679	-0.235942
rs7334420	-0.319327
rs7575508	0.925998
rs1846579	0.795695
rs11938222	0.622231
rs9657271	-1.09916
rs12523170	-0.19595
rs57255502	0.0417094
rs39027	-0.0301571
rs115920071	0.204786
rs10070741	0.416141
rs10261443	-0.147598
rs11630332	-0.325499
rs3000864	1457.98
rs2850523	-0.0123202
rs35761581	0.791253
rs79493604	1.93889
rs6493112	0.249589
rs1321195	-938.031
rs12135504	0.153405
rs9590329	-1.56534
rs560137	1.40074
rs4667972	0.461685
rs72761544	0.118408
rs10771219	0.054382
rs11135045	62.6745
rs10908292	-0.356426
rs77543701	-0.312917
rs583393	0.429392
rs1846136	0.125255
rs4869273	3.2002
rs12602709	-0.29285
rs42212	-2.19383
rs12616322	1.15635
rs6935629	-1.52067
rs6026728	1.08364
rs11159001	-0.112721
rs9817964	-0.257222
rs11647571	12.0983
rs12574854	1.21262
rs1956281	0.360386
rs7787600	0.0141728
rs12309850	-0.241684
rs28562365	1.66191
rs11197288	-17.6637
rs1502593	1.25103
rs1510292	-0.769946
rs10149831	-0.0142281
rs28421426	0.235961
rs10850783	2.34227
rs2383807	0.305167
rs9859901	-0.0291706
rs4876030	-0.86513
rs62183783	-1.07875
rs3744165	0.575145
rs56358829	0.109526
rs1385232	0.055384
rs7073105	2.57479
rs6561566	0.181365
rs3794366	0.200575
rs1402880	1.29567
rs159421	0.292546
rs9931775	0.933043
rs3917306	-0.956106
rs7573476	-0.349516
rs12429969	0.287891
rs10024804	-0.689458
rs10490327	0.0866197
rs149660	0.123842
rs1783472	-0.0396339
rs7301270	-1.62622
rs17300107	0.591203
rs749922	0.963915
rs2323480	0.590295
rs1889162	-0.994478
rs3019664	-0.0310978
rs10092705	-1.15377
rs1511712	-0.612087
rs150234325	-2.49173
rs10905632	1.13253
rs17258982	0.12018
rs72886343	-0.695194
rs12711675	0.466866
rs8073471	0.371101
rs62453057	5.65605
rs6480511	3.8672
rs2174433	1.08307
rs113976304	0.127397
rs11933680	0.141273
rs10010601	0.750102
rs9307618	-0.825288
rs12196622	0.904331
rs980882	0.380793
rs6760881	-0.0882697
rs2822560	-0.104965
rs7072006	-0.112022
rs2186051	0.161514
rs17325889	1.70392
rs62270386	0.084397
rs2255998	0.501924
rs4752582	0.602487
rs78109461	-0.15441
rs7352410	0.914926
rs16911863	-0.00394906
rs1954491	0.266494
rs11595313	0.993822
rs2146443	-1.16081
rs1931048	0.0579979
rs10467416	0.0496356
rs4583451	-0.232907
rs2070865	2.90133
rs9718814	-2.32684
rs723094	1.16218
rs6914360	0.0496756
rs10876740	0.0310866
rs6772745	-0.335839
rs17139225	-0.374106
rs5767109	-0.143958
rs4399978	0.49889
rs6881137	-0.211306
rs301654	-2.05525
rs2703137	0.232406
rs989494	0.104211
rs62379869	-0.148314
rs3010058	2.10465
rs2709731	6.9012
rs9459222	1.09797
rs2201840	-0.344958
rs7966917	5.55691
rs2882248	0.629552
rs73181185	1.49499
rs9453265	-0.0866499
rs1530042	0.987554
rs12952351	0.971408
rs6721270	1.80961
rs2309097	0.78528
rs139622	0.174743
rs1544016	0.274442
rs1903497	1.50496
rs2623595	-2.77892
rs2676608	-0.48158
rs61880360	0.204898
rs9914449	0.179809
rs2891365	0.207278
rs6573941	0.174702
rs7006527	-0.65346
rs738800	0.623344
rs11133033	0.660639
rs2936954	0.178387
rs9927405	1.01824
rs1325637	1.70676
rs11946672	1.44729
rs12549382	1.90205
rs1470077	0.350669
rs16991857	1.94225
rs351291	0.418301
rs9561485	-0.144988
rs1540466	0.273462
rs514874	0.161532
rs11677041	-0.249803
rs116192447	0.0436551
rs9878957	0.00156171
rs17012903	-0.0228839
rs62191907	0.626692
rs6110641	0.852159
rs1989770	-0.0327289
rs34184905	-0.247547
rs7226980	-0.984907
chr17:10387669:d	0.0918802
rs474833	1.7623
rs1906216	-0.0617476
rs144626806	7.88565
rs1363749	0.0511388
rs2123919	3.93772
rs11811919	0.292015
rs6987006	15.6001
rs72725918	-0.158055
rs16853212	0.786482
rs1360436	-1.72857
rs3808707	2.4555
rs12608533	-0.465885
rs1443230	0.0783886
rs115327	-0.0451611
rs1501841	0.788246
rs615550	-0.113617
rs12087818	-0.525885
rs17233617	-1.30594
rs115627925	0.236344
rs7779381	3.15204
rs3792291	0.321163
rs114078316	-0.0178327
rs8041381	0.288641
rs17579878	0.18211
rs9847610	18.504
rs2516454	0.767296
rs3111016	1.18596
rs6704141	-2.03482
rs727868	-0.175156
rs4885948	11.8278
rs785504	0.433176
rs2120825	0.650799
rs9999393	0.00847009
rs6794896	-7.93575
rs17071899	-0.0166372
rs1711410	1.24656
rs2369424	1.04307
rs10403628	-2.9005
rs7534916	-0.172657
rs112301153	0.935551
rs17797960	0.575745
rs57452497	0.548175
rs10185954	0.0679726
rs1939717	-0.203075
rs11874650	-0.0193598
rs1477015	0.378711
rs12430866	0.717013
rs62493429	0.582097
rs9294542	-0.366396
rs2275336	0.362383
rs17129532	-0.101702
rs11902970	-0.273818
rs1039122	-0.614533
rs11115182	0.224321
rs6459677	0.172354
rs11010972	0.356511
rs11192699	0.202915
rs12733426	0.00713414
rs17817288	0.7852
rs7545757	0.181345
rs4610084	0.53189
rs73172869	-1.15203
rs4612276	4.25302
rs340870	0.419744
rs58039330	0.459721
rs11562954	-0.979049
chr5:155030580:d	-2.10156
rs6929137	-1.27645
rs2805859	15.4063
rs17713202	0.34798
rs12901540	0.774949
rs896757	-1.52696
rs2106096	-0.688713
rs472863	20.3706
rs8180657	-0.00244456
rs6927764	1.07108
rs7161580	1.49889
rs3782393	0.0740726
rs1457772	0.255969
rs7543486	1.09379
rs1822399	0.647287
rs1915823	0.365928
rs6928390	0.458617
rs11045247	0.408235
rs13274854	0.0081679
rs2704000	6.97072
rs9415842	0.500961
rs887083	0.699145
rs17323037	0.118035
rs2857605	-0.000903079
rs422751	-0.160351
rs7551817	1.09255
rs2313693	0.146142
rs1113259	-0.933397
rs7226381	0.46644
rs7446075	0.514595
rs7004180	-2.81598
rs6510081	0.0206666
rs10947929	-3.5674
rs9880215	0.254559
rs4399939	-0.242652
rs4691637	-0.0757114
rs13152028	-0.309138
rs11854727	-0.182801
rs319325	-0.279635
rs11126067	0.16592
rs11045355	-9.95314
rs369769	0.378358
rs4915886	-0.319396
rs10823424	0.231901
rs13255137	1.92648
rs2876140	0.149187
rs11534601	1.29337
rs10973393	-0.202764
rs8041354	-0.156765
rs10853912	0.389922
rs6700796	0.233536
rs9379179	0.279875
rs1373895	-2.82184
rs4777266	1.69629
rs1491933	0.0699154
rs17252720	-0.00172163
rs7293061	-0.0999547
rs1595663	0.162873
rs7309389	-1.23279
rs79742568	-0.435764
rs6692500	1.06117
rs77577251	-0.287519
rs78877484	-3.50789
rs8096215	-1.46129
rs17541315	0.156485
rs8019766	-0.0322646
rs77824716	0.375498
rs7682110	0.501985
rs17045558	1.28291
rs11854940	0.258597
rs4858632	0.7807
rs17015739	0.569752
rs11729542	-1.6298
rs3799278	0.0742018
rs17048681	0.033539
rs7834382	-0.00827246
rs114887841	0.965401
rs8049005	6.68448
rs7958178	-0.315742
rs57794025	0.443689
rs12613775	4.18055
rs871872	0.417686
rs6884420	0.365247
rs17048813	-0.645874
rs10790919	0.0390419
rs4676861	0.17057
rs9445760	-0.23959
rs4397307	0.121296
rs73990476	-0.251082
rs7760319	-0.170831
rs12706005	4.84374
rs12477441	0.388291
rs4657943	-1.11208
rs77352581	-0.114395
rs965606	9.29279
rs527774	0.500778
rs10038839	1.90392
rs6900588	-2.03922
rs2254913	0.0291402
rs68162438	1.49853
rs7041474	0.641783
rs1530310	1.03708
rs7586406	-0.863222
rs10009253	-0.357458
rs8087145	2.66323
rs7558466	0.395175
rs12547541	0.185742
rs2274811	0.44579
rs12259027	9.13832
rs58763312	0.0487851
rs933296	15.2165
rs4804406	-3.79381
rs197111	-0.158245
rs9652045	0.0131385
chr10:110851688:d	-2.7916
rs2892918	0.905889
chr10:28600496:i	0.103203
rs1537506	-0.0342719
rs2274831	-0.557519
rs4946933	0.403064
rs13280564	0.179104
rs62085398	0.780695
rs12195906	0.872504
rs2887073	-0.0209663
rs6696146	0.987986
chr1:217459926:d	-3.16984
rs10259665	6.83665
rs7129318	2.79924
rs72922364	0.309161
rs10180469	0.0929133
rs1451607	-0.802883
chr1:225219208:d	1.72445
rs11730457	1.6629
rs2733411	-0.744915
rs34148365	-5.29103
rs11637681	1.82499
rs4885222	-4.75154
rs16847015	-0.287453
rs9572349	2.1205
rs62047762	-0.841662
rs1421443	2.75429
rs7280372	9.30806
rs7210714	0.951167
rs4915980	0.109862
rs3808723	-1.48258
rs6852066	0.18198
rs700139	0.184237
rs28433536	0.152059
rs75051956	-0.0601522
rs355507	-0.332326
rs1397744	0.326535
rs7941005	-0.0494975
rs28505402	-1.35316
rs345409	-1.31078
rs10439056	0.162213
rs13105837	-0.0404867
rs17075284	-0.222786
rs17011610	-0.257547
rs11080044	-0.820109
rs113046696	0.391189
rs7780448	-13.3477
rs10808565	15.7477
rs12454312	-1.15561
rs1551990	-0.752957
rs12744929	-0.0242154
rs573542	-0.0917062
rs945881	-0.260986
rs642108	1.56386
rs2322662	-10.3959
rs7995347	-0.99026
chr11:90175678:i	-0.123733
rs7439813	0.635814
rs647167	-3.09392
rs11008641	0.869506
rs17017365	-0.213487
rs2722142	0.609996
rs17034705	0.933703
rs11087960	0.00650017
rs941956	-0.310503
rs4008004	1.92638
rs4323191	-0.00329036
rs10963559	0.315149
rs10274553	-0.113128
rs12712696	-0.0944762
rs1392235	1.02156
[truncated: 356,570+ more rows]
