# Supplementary material for: Novel EDGE encoding method enhances ability to identify genetic interactions
Source: PLoS Genet. 2021 Jun 4;17(6):e1009534. doi: 10.1371/journal.pgen.1009534 (PMC8208534; doi:10.1371/journal.pgen.1009534)
Supplement: S2 Table — Results from AMD multi-encoding with additive (A), dominant (B), recessive (C), codominant (D), as well as the alpha value for each SNP (categ_weight) (E). Var1_ID (SNP’s rs#), Var1_Pos (chromosome:base pair), Var1_MAF (SNP’s minor allele frequency), Num_nonMissing (sample size), Num_Cases (number of cases), N_Iter (number of iterations), Converged (model convergence; yes:1, no:0), Raw_LRT_pval (unadjusted likelihood ratio test p-value), Var1_Pval (SNP p-value), Var1_beta (SNP beta value), Overall_LRT_Pval (Likelihood ratio test p-value), Overall_Pval_adj_Bonferroni (Bonferroni adjusted SNP p-value), Overall_Pval_adj_FDR (FDR adjusted SNP p-value). (XLSX) [file pgen.1009534.s005.xlsx]

## Sheet: A) Additive
Var1_ID	Var1_Pos	Var1_MAF	Num_NonMissing	Num_Cases	N_Iter	Converged	Raw_LRT_pval	Var1_Pval	Var1_beta	Var1_SE	Overall_Pval_(LRT)	Overall_Pval_adj_Bonferroni	Overall_Pval_adj_FDR
rs10801558	1:196699044	G:0.410728	13106	2159	8	1	2.01064e-38	6.64943e-37	-0.545392	0.0429753	2.01064e-38	6.25634e-33	6.25634e-33
rs399469	1:196676105	A:0.459195	13148	2167	8	1	8.88092e-35	5.93505e-34	0.506515	0.041698	8.88092e-35	2.7634e-29	1.3817e-29
rs10733086	1:196676935	A:0.426789	13147	2167	8	1	1.53131e-34	9.14759e-34	0.502862	0.0415184	1.53131e-34	4.76484e-29	1.58828e-29
rs380390	1:196701051	G:0.434948	13128	2161	8	1	5.60509e-31	2.34257e-30	0.475146	0.0414963	5.60509e-31	1.74409e-25	4.36022e-26
rs3750846	10:124215565	C:0.2252	13115	2163	8	1	1.75597e-25	1.85436e-25	0.494987	0.0474687	1.75597e-25	5.46388e-20	1.09278e-20
rs800292	1:196642233	A:0.272561	13153	2167	8	1	6.03989e-22	3.84711e-21	-0.477053	0.0505529	6.03989e-22	1.87938e-16	3.1323e-17
rs1587325	1:196689797	A:0.198166	13085	2158	8	1	2.07172e-19	1.14856e-18	-0.464213	0.0526341	2.07172e-19	6.44637e-14	9.20911e-15
rs7524776	1:196623337	C:0.155674	13130	2164	8	1	1.76682e-17	1.0092e-16	-0.500042	0.0602192	1.76682e-17	5.49765e-12	6.87206e-13
rs10922153	1:196978615	G:0.493763	13067	2156	8	1	2.93204e-15	4.41e-15	0.324992	0.0414389	2.93204e-15	9.12338e-10	1.01371e-10
rs7531611	1:196405652	T:0.32227	13152	2167	8	1	3.02857e-14	6.02364e-14	-0.339927	0.045278	3.02857e-14	9.42373e-09	9.42373e-10
rs6695321	1:196675861	G:0.362137	13100	2160	8	1	2.44746e-12	3.7357e-12	-0.298231	0.0429305	2.44746e-12	7.61556e-07	6.92323e-08
rs2019727	1:196674714	A:0.204882	13088	2158	8	1	7.49301e-12	1.62144e-11	-0.362812	0.0538569	7.49301e-12	2.33153e-06	1.94294e-07
rs2248799	10:124223944	T:0.494298	13153	2167	8	1	2.02045e-10	2.35257e-10	0.260419	0.0410992	2.02045e-10	6.28687e-05	4.83605e-06
rs2253755	10:124241557	G:0.301034	13153	2167	8	1	4.91164e-09	4.81213e-09	0.253407	0.0432913	4.91164e-09	0.00152831	0.000109165
rs147985051	6:32173257	A:0.482312	13060	2154	8	1	1.19432e-08	1.3249e-08	0.23443	0.0412524	1.19432e-08	0.00371627	0.000244544
rs3766404	1:196651832	C:0.163752	13151	2166	8	1	1.25745e-08	2.1981e-08	-0.340717	0.0608897	1.25745e-08	0.0039127	0.000244544
rs2014307	10:124217632	T:0.389134	13151	2167	8	1	1.341e-08	1.60941e-08	-0.239633	0.0424168	1.341e-08	0.00417267	0.000245451
rs9427938	1:196933245	T:0.121645	13153	2167	8	1	4.42172e-08	8.06946e-08	-0.365726	0.0681617	4.42172e-08	0.0137587	0.000764371
rs12042442	1:197096135	C:0.153406	13109	2166	8	1	7.25427e-08	1.06804e-07	-0.309132	0.058165	7.25427e-08	0.0225725	0.00118802
rs115746404	6:32176211	G:0.397131	13070	2145	8	1	2.03713e-07	2.34479e-07	-0.220256	0.0426052	2.03713e-07	0.0633874	0.00316937
rs74133640	1:196223422	G:0.0786825	13116	2163	8	1	4.49265e-07	3.41031e-07	0.382852	0.0750802	4.49265e-07	0.139794	0.00665685
rs116185472	6:32188383	C:0.435162	13125	2164	8	1	6.0462e-07	6.27847e-07	0.206157	0.0413766	6.0462e-07	0.188134	0.00837896
rs5993	1:197030829	T:0.260934	13078	2153	8	1	6.19345e-07	8.12445e-07	-0.288143	0.058419	6.19345e-07	0.192716	0.00837896
rs116410219	6:32140277	A:0.207689	13135	2167	8	1	8.4994e-07	7.72154e-07	0.242031	0.0489716	8.4994e-07	0.264468	0.0110195
chr6:31917557:i	6:31917557	CAT:0.102308	13127	2166	8	1	1.04719e-06	1.66144e-06	-0.354327	0.0739604	1.04719e-06	0.325846	0.0130338
rs114425641	6:32200670	G:0.457062	13147	2167	8	1	2.27259e-06	2.3559e-06	0.192408	0.0407625	2.27259e-06	0.707142	0.0271978
rs7517126	1:196840272	G:0.160691	13053	2166	8	1	2.70578e-06	3.71453e-06	-0.28729	0.0620934	2.70578e-06	0.841932	0.0311827
rs2336502	1:196842574	C:0.33313	13094	2160	8	1	3.80754e-06	4.31968e-06	-0.204967	0.044603	3.80754e-06	1	0.040936
rs1793000	11:20706934	G:0.125209	13138	2161	8	1	3.85732e-06	5.19863e-06	-0.290634	0.063783	3.85732e-06	1	0.040936
rs7544266	1:196547929	G:0.0825573	13100	2162	8	1	3.94677e-06	3.18036e-06	0.332658	0.071404	3.94677e-06	1	0.040936
rs12562176	1:196521049	A:0.42704	13103	2157	8	1	4.20416e-06	4.57417e-06	-0.191222	0.0417204	4.20416e-06	1	0.0421991
rs11884676	2:2381613	A:0.0684635	13153	2167	8	1	4.54162e-06	7.42526e-06	-0.399173	0.0890788	4.54162e-06	1	0.0441617
rs116386615	6:32145993	G:0.31757	13153	2167	8	1	4.91754e-06	4.67695e-06	0.225146	0.0491716	4.91754e-06	1	0.0456048
rs4852868	2:69831636	T:0.309199	13121	2163	8	1	4.98316e-06	5.66531e-06	-0.209609	0.0461845	4.98316e-06	1	0.0456048
rs116450038	6:32176208	C:0.202507	13081	2152	8	1	7.65378e-06	7.04811e-06	0.221252	0.0492521	7.65378e-06	1	0.0680445
rs3107233	2:216581110	A:0.154147	13153	2167	8	1	1.25764e-05	1.11371e-05	0.255126	0.0580646	1.25764e-05	1	0.108702
rs600653	6:101370944	T:0.192525	13071	2160	8	1	1.79389e-05	2.10949e-05	-0.220923	0.0519455	1.79389e-05	1	0.150859
chr3:113020862:d	3:113020862	TG:0.292068	13074	2158	8	1	1.84234e-05	1.76094e-05	0.200427	0.0466844	1.84234e-05	1	0.150859
rs1445881	5:61200407	A:0.365548	13146	2166	8	1	1.984e-05	2.15302e-05	-0.18335	0.0431573	1.984e-05	1	0.158293
rs11256424	10:10028972	G:0.498782	13140	2166	8	1	2.08519e-05	2.1441e-05	0.173903	0.0409247	2.08519e-05	1	0.162207
rs10803078	1:242891905	C:0.306972	13138	2165	8	1	2.26006e-05	2.19552e-05	0.185813	0.0437822	2.26006e-05	1	0.171523
rs2357887	2:11165291	G:0.409979	13147	2165	8	1	2.73135e-05	2.75528e-05	0.170276	0.0406114	2.73135e-05	1	0.202355
rs10227806	7:1819139	G:0.0776629	13153	2167	8	1	2.90424e-05	3.91338e-05	-0.331554	0.0806203	2.90424e-05	1	0.210159
rs620680	6:101422609	A:0.189666	13073	2152	8	1	3.02142e-05	3.50837e-05	-0.216292	0.0522737	3.02142e-05	1	0.212902
rs2594228	3:127125439	G:0.398569	13142	2166	8	1	3.14013e-05	3.13826e-05	0.174851	0.0419992	3.14013e-05	1	0.212902
rs2273159	14:35576783	A:0.13708	13142	2165	8	1	3.1474e-05	2.82456e-05	0.244708	0.0584425	3.1474e-05	1	0.212902
rs34743816	2:69813345	C:0.285206	13059	2159	8	1	3.42245e-05	3.75935e-05	-0.18741	0.045468	3.42245e-05	1	0.222306
rs10754194	1:196529868	C:0.130284	13152	2167	8	1	3.43303e-05	2.97961e-05	0.287647	0.0688973	3.43303e-05	1	0.222306
rs2147627	13:74620132	C:0.187514	13151	2166	8	1	3.50076e-05	4.08982e-05	-0.223718	0.0545342	3.50076e-05	1	0.222306
rs72974647	6:123648480	G:0.0624235	13064	2153	8	1	3.72359e-05	5.15422e-05	-0.349301	0.0862786	3.72359e-05	1	0.231727

## Sheet: B) Dominant
Var1_ID	Var1_Pos	Var1_MAF	Num_NonMissing	Num_Cases	N_Iter	Converged	Raw_LRT_pval	Var1_Pval	Var1_beta	Var1_SE	Overall_Pval_(LRT)	Overall_Pval_adj_Bonferroni	Overall_Pval_adj_FDR
rs10801558	1:196699044	G:0.410728	13106	2159	8	1	1.16993e-31	1.7356e-31	-0.696475	0.0596615	1.16993e-31	3.64035e-26	3.64035e-26
rs399469	1:196676105	A:0.459195	13148	2167	8	1	5.19793e-25	4.911e-24	0.660583	0.0653297	5.19793e-25	1.61739e-19	8.08697e-20
rs10733086	1:196676935	A:0.426789	13147	2167	8	1	1.11109e-24	1.0008e-23	0.652311	0.0649611	1.11109e-24	3.45727e-19	1.15242e-19
rs380390	1:196701051	G:0.434948	13128	2161	8	1	3.12041e-22	1.8603e-21	0.617229	0.0648857	3.12041e-22	9.70949e-17	2.42737e-17
rs800292	1:196642233	A:0.272561	13153	2167	8	1	3.95788e-21	1.13826e-20	-0.563599	0.060457	3.95788e-21	1.23154e-15	2.46308e-16
rs3750846	10:124215565	C:0.2252	13115	2163	8	1	9.69416e-20	1.16442e-19	0.530191	0.0584402	9.69416e-20	3.01645e-14	5.02741e-15
rs1587325	1:196689797	A:0.198166	13085	2158	8	1	9.46244e-18	2.44614e-17	-0.522123	0.0616411	9.46244e-18	2.94434e-12	4.2062e-13
rs7524776	1:196623337	C:0.155674	13130	2164	8	1	2.08146e-16	6.9508e-16	-0.537987	0.0666537	2.08146e-16	6.47669e-11	8.09586e-12
rs7531611	1:196405652	T:0.32227	13152	2167	8	1	1.65005e-12	1.94528e-12	-0.407171	0.0578503	1.65005e-12	5.13431e-07	5.70479e-08
rs6695321	1:196675861	G:0.362137	13100	2160	8	1	3.24551e-10	3.27755e-10	-0.369718	0.058825	3.24551e-10	0.000100988	1.00988e-05
rs2019727	1:196674714	A:0.204882	13088	2158	8	1	6.94639e-10	9.71367e-10	-0.378615	0.0619255	6.94639e-10	0.000216145	1.96495e-05
rs10922153	1:196978615	G:0.493763	13067	2156	8	1	2.21039e-09	3.73039e-09	0.422468	0.0716567	2.21039e-09	0.000687788	5.73156e-05
rs2248799	10:124223944	T:0.494298	13153	2167	8	1	1.03959e-07	1.45268e-07	0.360034	0.0684676	1.03959e-07	0.032348	0.00224478
rs147985051	6:32173257	A:0.482312	13060	2154	8	1	1.06642e-07	1.51486e-07	0.366365	0.069774	1.06642e-07	0.0331827	0.00224478
rs3766404	1:196651832	C:0.163752	13151	2166	8	1	1.08213e-07	1.48568e-07	-0.356701	0.0678871	1.08213e-07	0.0336718	0.00224478
rs9427938	1:196933245	T:0.121645	13153	2167	8	1	1.44611e-07	2.19073e-07	-0.386518	0.0745832	1.44611e-07	0.0449972	0.00281233
rs74133640	1:196223422	G:0.0786825	13116	2163	8	1	5.34197e-07	4.21989e-07	0.403098	0.0796831	5.34197e-07	0.166221	0.00977773
rs116410219	6:32140277	A:0.207689	13135	2167	8	1	1.07601e-06	1.04575e-06	0.288383	0.0590606	1.07601e-06	0.334811	0.0186006
rs4924390	15:40064229	A:0.483198	13153	2167	8	1	1.65832e-06	2.10667e-06	0.326463	0.0688318	1.65832e-06	0.516003	0.0271581
rs116386615	6:32145993	G:0.31757	13153	2167	8	1	1.83382e-06	1.80349e-06	0.286175	0.059941	1.83382e-06	0.570615	0.0285307
chr6:31917557:i	6:31917557	CAT:0.102308	13127	2166	8	1	2.03313e-06	2.88888e-06	-0.370928	0.0792824	2.03313e-06	0.632632	0.0301253
rs11884676	2:2381613	A:0.0684635	13153	2167	8	1	2.29407e-06	3.64805e-06	-0.430655	0.0930042	2.29407e-06	0.713826	0.0324466
rs3107233	2:216581110	A:0.154147	13153	2167	8	1	2.40212e-06	2.17602e-06	0.311895	0.0658513	2.40212e-06	0.747448	0.0324977
rs114425641	6:32200670	G:0.457062	13147	2167	8	1	2.58139e-06	3.12719e-06	0.303562	0.0651101	2.58139e-06	0.803228	0.0334678
rs4852868	2:69831636	T:0.309199	13121	2163	8	1	3.07209e-06	3.19431e-06	-0.270392	0.0580501	3.07209e-06	0.955916	0.0382366
rs116185472	6:32188383	C:0.435162	13125	2164	8	1	5.02398e-06	5.94799e-06	0.295472	0.0652511	5.02398e-06	1	0.0585817
rs2147627	13:74620132	C:0.187514	13151	2166	8	1	5.08324e-06	5.80657e-06	-0.27962	0.0616811	5.08324e-06	1	0.0585817
rs2014307	10:124217632	T:0.389134	13151	2167	8	1	6.5418e-06	6.34189e-06	-0.267392	0.0592276	6.5418e-06	1	0.0726983
rs116450038	6:32176208	C:0.202507	13081	2152	8	1	7.20807e-06	6.98614e-06	0.265688	0.0591192	7.20807e-06	1	0.0773404
rs7544266	1:196547929	G:0.0825573	13100	2162	8	1	7.93641e-06	6.77301e-06	0.3417	0.0759215	7.93641e-06	1	0.0823167
rs11506097	7:53678926	G:0.0574494	13142	2166	8	1	1.03628e-05	8.40202e-06	0.430137	0.0965586	1.03628e-05	1	0.104016
rs7517126	1:196840272	G:0.160691	13053	2166	8	1	1.1943e-05	1.43479e-05	-0.301798	0.0695634	1.1943e-05	1	0.116131
rs12042442	1:197096135	C:0.153406	13109	2166	8	1	1.23374e-05	1.43277e-05	-0.283258	0.0652853	1.23374e-05	1	0.116331
rs1793000	11:20706934	G:0.125209	13138	2161	8	1	1.44885e-05	1.74557e-05	-0.300612	0.0699883	1.44885e-05	1	0.132596
rs1197944	9:28001944	A:0.470872	13149	2165	8	1	1.53438e-05	1.42656e-05	-0.278719	0.0642248	1.53438e-05	1	0.136411
rs652888	6:31851234	G:0.211467	13151	2166	8	1	1.95622e-05	1.91149e-05	0.252948	0.0591694	1.95622e-05	1	0.169083
rs2253755	10:124241557	G:0.301034	13153	2167	8	1	2.36445e-05	2.45647e-05	0.244716	0.0580065	2.36445e-05	1	0.193055
rs2273159	14:35576783	A:0.13708	13142	2165	8	1	2.39252e-05	2.19322e-05	0.282987	0.0666753	2.39252e-05	1	0.193055
rs2292627	10:124201665	G:0.121975	13142	2164	8	1	2.41969e-05	2.23663e-05	0.275972	0.0650898	2.41969e-05	1	0.193055
rs5993	1:197030829	T:0.260934	13078	2153	8	1	2.50885e-05	2.85531e-05	-0.277076	0.0662115	2.50885e-05	1	0.195164
rs61394933	2:216581686	T:0.0533892	13130	2165	8	1	3.0129e-05	2.45403e-05	0.401088	0.0950674	3.0129e-05	1	0.228657
rs112499613	14:57869858	T:0.082785	13070	2152	8	1	3.50887e-05	4.37972e-05	-0.325	0.0795306	3.50887e-05	1	0.248371
rs600653	6:101370944	T:0.192525	13071	2160	8	1	3.51157e-05	3.83562e-05	-0.250148	0.0607574	3.51157e-05	1	0.248371
rs34516488	8:17146216	A:0.495106	13078	2160	8	1	3.57534e-05	4.11549e-05	0.274907	0.0670358	3.57534e-05	1	0.248371
rs34743816	2:69813345	C:0.285206	13059	2159	8	1	3.59193e-05	3.6732e-05	-0.238697	0.057836	3.59193e-05	1	0.248371
rs7546249	1:176792690	T:0.260883	13117	2162	8	1	3.73222e-05	3.87824e-05	-0.238367	0.0579317	3.73222e-05	1	0.252461
rs177254	12:29733790	T:0.373944	13137	2165	8	1	4.28954e-05	4.50365e-05	0.239121	0.0586083	4.28954e-05	1	0.27749
rs10227806	7:1819139	G:0.0776629	13153	2167	8	1	4.30392e-05	5.55644e-05	-0.34473	0.0855219	4.30392e-05	1	0.27749
rs115746404	6:32176211	G:0.397131	13070	2145	8	1	4.36977e-05	4.26241e-05	-0.243325	0.0594524	4.36977e-05	1	0.27749
rs6799610	3:113248748	T:0.189881	13153	2167	8	1	4.96117e-05	4.77391e-05	0.24701	0.0607437	4.96117e-05	1	0.306219

## Sheet: C) Recessive
Var1_ID	Var1_Pos	Var1_MAF	Num_NonMissing	Num_Cases	N_Iter	Converged	Raw_LRT_pval	Var1_Pval	Var1_beta	Var1_SE	Overall_Pval_(LRT)	Overall_Pval_adj_Bonferroni	Overall_Pval_adj_FDR
rs10733086	1:196676935	A:0.426789	13147	2167	8	1	1.47928e-22	7.75982e-23	0.690867	0.0702278	1.47928e-22	4.60294e-17	2.81181e-17
rs399469	1:196676105	A:0.459195	13148	2167	8	1	1.8073e-22	1.09561e-22	0.68953	0.0703404	1.8073e-22	5.62362e-17	2.81181e-17
rs380390	1:196701051	G:0.434948	13128	2161	8	1	3.03418e-20	1.79881e-20	0.652763	0.070389	3.03418e-20	9.44118e-15	3.06204e-15
rs10801558	1:196699044	G:0.410728	13106	2159	8	1	3.93627e-20	8.77352e-19	-0.749709	0.0847155	3.93627e-20	1.22481e-14	3.06204e-15
rs3750846	10:124215565	C:0.2252	13115	2163	8	1	1.08779e-14	4.65048e-15	0.926205	0.118198	1.08779e-14	3.38479e-09	6.76958e-10
rs10922153	1:196978615	G:0.493763	13067	2156	8	1	7.01953e-12	5.78634e-12	0.437817	0.0635917	7.01953e-12	2.1842e-06	3.64034e-07
rs2253755	10:124241557	G:0.301034	13153	2167	8	1	1.1398e-08	7.98361e-09	0.521632	0.090423	1.1398e-08	0.0035466	0.000506657
rs12042442	1:197096135	C:0.153406	13109	2166	8	1	3.81516e-07	2.04721e-06	-1.0118	0.213067	3.81516e-07	0.118713	0.0129095
rs1587325	1:196689797	A:0.198166	13085	2158	8	1	4.40484e-07	1.29425e-06	-0.745333	0.153974	4.40484e-07	0.137061	0.0129095
rs2248799	10:124223944	T:0.494298	13153	2167	8	1	4.41488e-07	3.86687e-07	0.332479	0.065508	4.41488e-07	0.137374	0.0129095
rs2830511	21:28161235	T:0.273076	13152	2167	8	1	4.56371e-07	3.3955e-07	0.51682	0.101336	4.56371e-07	0.142005	0.0129095
rs6695321	1:196675861	G:0.362137	13100	2160	8	1	6.63357e-07	1.05154e-06	-0.42648	0.0873623	6.63357e-07	0.206411	0.0172009
rs7531611	1:196405652	T:0.32227	13152	2167	8	1	1.07683e-06	1.9931e-06	-0.499048	0.104972	1.07683e-06	0.335066	0.0257743
rs800292	1:196642233	A:0.272561	13153	2167	8	1	1.31585e-06	2.8018e-06	-0.629533	0.134377	1.31585e-06	0.409442	0.0278349
rs2014307	10:124217632	T:0.389134	13151	2167	8	1	1.34182e-06	2.02178e-06	-0.399381	0.0840584	1.34182e-06	0.417523	0.0278349
rs10841008	12:18440405	G:0.495423	13108	2163	8	1	2.82106e-06	2.55228e-06	0.302393	0.0642855	2.82106e-06	0.877804	0.052177
rs2019727	1:196674714	A:0.204882	13088	2158	8	1	2.85064e-06	8.92716e-06	-0.767437	0.172782	2.85064e-06	0.887009	0.052177
rs115746404	6:32176211	G:0.397131	13070	2145	8	1	7.48564e-06	1.04389e-05	-0.373225	0.0846723	7.48564e-06	1	0.122623
rs1473522	8:71834440	C:0.18186	13153	2167	8	1	7.48755e-06	5.03788e-06	0.730937	0.160181	7.48755e-06	1	0.122623
rs2709977	7:82992227	C:0.181756	13144	2164	8	1	8.13963e-06	4.27953e-05	-1.05875	0.258747	8.13963e-06	1	0.126637
rs914940	1:242889492	C:0.44583	13153	2167	8	1	1.69861e-05	1.50043e-05	0.315435	0.0728718	1.69861e-05	1	0.251686
chr5:149058540:i	5:149058540	TA:0.185684	13111	2165	8	1	1.86658e-05	1.37165e-05	0.688909	0.15843	1.86658e-05	1	0.264003
rs2728491	7:47211732	G:0.271445	13150	2167	8	1	2.15422e-05	1.73207e-05	0.434834	0.101197	2.15422e-05	1	0.291438
rs219824	7:98645517	A:0.363972	13148	2164	8	1	2.25427e-05	3.23349e-05	-0.402865	0.0969271	2.25427e-05	1	0.292267
rs8017682	14:20903778	A:0.138864	13146	2166	8	1	2.42404e-05	1.6851e-05	0.812694	0.188867	2.42404e-05	1	0.301707
rs1060373	10:62554500	A:0.113358	13153	2167	8	1	2.52176e-05	0.000247732	-1.46352	0.399367	2.52176e-05	1	0.301798
rs6587029	8:17161374	T:0.355946	13127	2160	8	1	2.73135e-05	3.59947e-05	-0.357607	0.0865502	2.73135e-05	1	0.314774
rs2086538	8:71988962	G:0.187776	13114	2162	8	1	2.94783e-05	2.17989e-05	0.683773	0.161054	2.94783e-05	1	0.327589
rs4535167	3:73588223	T:0.479168	13153	2167	8	1	3.17339e-05	2.92314e-05	0.274696	0.0657267	3.17339e-05	1	0.329653
rs2203861	4:138887568	A:0.427593	13141	2166	8	1	3.17828e-05	2.84563e-05	0.296472	0.0708335	3.17828e-05	1	0.329653
rs12313231	12:115564514	G:0.227439	13109	2164	8	1	3.7351e-05	2.79486e-05	0.61247	0.146189	3.7351e-05	1	0.374909
merged_del_2_26565	4:138966211	GT:0.35015	13043	2152	8	1	4.14095e-05	3.60785e-05	0.33289	0.0805783	4.14095e-05	1	0.397757
rs10803078	1:242891905	C:0.306972	13138	2165	8	1	4.21839e-05	3.47677e-05	0.39632	0.0957351	4.21839e-05	1	0.397757
rs7524776	1:196623337	C:0.155674	13130	2164	8	1	4.35629e-05	0.000103965	-0.857923	0.221049	4.35629e-05	1	0.398679
rs234912	6:2210734	T:0.389493	13153	2167	8	1	4.74499e-05	6.14322e-05	-0.351832	0.087799	4.74499e-05	1	0.419635
rs4558567	2:5621601	T:0.100632	13127	2166	8	1	4.85499e-05	0.00107945	-1.76279	0.539252	4.85499e-05	1	0.419635
rs2158231	16:17994640	A:0.447046	13153	2167	8	1	5.16192e-05	6.18306e-05	-0.295015	0.0736485	5.16192e-05	1	0.434105
rs2517318	8:17738003	A:0.13802	13143	2167	8	1	5.7268e-05	0.000296406	-1.20858	0.334008	5.7268e-05	1	0.456242
rs5993	1:197030829	T:0.260934	13078	2153	8	1	5.87483e-05	9.3424e-05	-0.732336	0.187439	5.87483e-05	1	0.456242
rs147985051	6:32173257	A:0.482312	13060	2154	8	1	6.14756e-05	5.71802e-05	0.262216	0.0651604	6.14756e-05	1	0.456242
rs4938742	11:119831351	G:0.0881296	13083	2155	8	1	6.19371e-05	0.000680356	-1.52196	0.447981	6.19371e-05	1	0.456242
rs920701	13:76417101	C:0.381397	13132	2160	8	1	6.24181e-05	5.42472e-05	0.328241	0.0813176	6.24181e-05	1	0.456242
rs11766622	7:17208343	G:0.481948	13101	2162	8	1	6.30491e-05	7.42021e-05	-0.288333	0.0727674	6.30491e-05	1	0.456242
rs340738	2:16438076	G:0.135064	13153	2167	8	1	6.79466e-05	3.44758e-05	0.897135	0.216611	6.79466e-05	1	0.480508
rs1206028	19:42855167	C:0.0732533	13153	2167	8	1	8.3621e-05	5.35632e-05	1.36261	0.33732	8.3621e-05	1	0.541268
rs10818014	9:119990556	A:0.126864	13144	2166	8	1	8.39023e-05	6.1852e-05	0.863982	0.215692	8.39023e-05	1	0.541268
rs2114146	4:138169702	C:0.49901	13135	2164	8	1	8.74209e-05	8.18036e-05	0.254976	0.0647304	8.74209e-05	1	0.541268
rs6834147	4:170563153	T:0.12104	13099	2164	8	1	8.76019e-05	0.000408517	-1.22268	0.345925	8.76019e-05	1	0.541268
rs11163526	1:83096605	G:0.0754279	13145	2167	8	1	8.76698e-05	0.00253513	-2.34167	0.775615	8.76698e-05	1	0.541268
rs11994385	8:5079108	T:0.135996	13118	2166	8	1	8.92932e-05	0.000357564	-1.10779	0.310341	8.92932e-05	1	0.541268

## Sheet: D) Codominant
Var1_ID	Var1_Pos	Var1_MAF	Num_NonMissing	Num_Cases	N_Iter	Converged	Raw_LRT_pval	Var1_Het_Pval	Var1_Het_beta	Var1_Het_SE	Var1_Hom_Pval	Var1_Hom_beta	Var1_Hom_SE	Overall_Pval_(LRT)	Overall_Pval_adj_Bonferroni	Overall_Pval_adj_FDR
rs10801558	1:196699044	G:0.410728	13106	2159	8	1	2.63553e-37	6.85295e-20	-0.576073	0.063097	1.78612e-31	-1.06903	0.0915949	2.63553e-37	8.20076e-32	8.20076e-32
rs399469	1:196676105	A:0.459195	13148	2167	8	1	1.36778e-33	1.2029e-13	0.513341	0.0692165	1.10864e-33	1.01222	0.0836824	1.36778e-33	4.256e-28	2.128e-28
rs10733086	1:196676935	A:0.426789	13147	2167	8	1	2.36735e-33	2.50394e-13	0.504118	0.0688808	1.56601e-33	1.00557	0.0833276	2.36735e-33	7.36628e-28	2.45543e-28
rs380390	1:196701051	G:0.434948	13128	2161	8	1	8.18624e-30	4.19312e-12	0.477007	0.068827	4.00695e-30	0.950049	0.0833106	8.18624e-30	2.54724e-24	6.3681e-25
rs3750846	10:124215565	C:0.2252	13115	2163	8	1	7.92675e-25	7.76488e-13	0.43845	0.0611912	9.94551e-20	1.10088	0.121115	7.92675e-25	2.46649e-19	4.93299e-20
rs800292	1:196642233	A:0.272561	13153	2167	8	1	3.48282e-21	9.16948e-17	-0.522674	0.0628586	9.11607e-10	-0.838276	0.13688	3.48282e-21	1.08372e-15	1.8062e-16
rs1587325	1:196689797	A:0.198166	13085	2158	8	1	2.31318e-18	1.66233e-13	-0.472053	0.0640204	6.22602e-09	-0.903672	0.155522	2.31318e-18	7.1977e-13	1.02824e-13
rs7524776	1:196623337	C:0.155674	13130	2164	8	1	1.90613e-16	2.18956e-13	-0.501901	0.0684099	8.26745e-06	-0.989386	0.221928	1.90613e-16	5.93112e-11	7.4139e-12
rs10922153	1:196978615	G:0.493763	13067	2156	8	1	2.6686e-14	9.32957e-05	0.296658	0.0759222	1.01899e-14	0.645258	0.0834004	2.6686e-14	8.30363e-09	9.22626e-10
rs7531611	1:196405652	T:0.32227	13152	2167	8	1	2.78074e-13	6.18998e-09	-0.353108	0.0607598	1.15489e-09	-0.660262	0.108482	2.78074e-13	8.65258e-08	8.65258e-09
rs6695321	1:196675861	G:0.362137	13100	2160	8	1	2.15521e-11	8.08492e-07	-0.306387	0.0621059	2.66391e-10	-0.589757	0.0933578	2.15521e-11	6.70618e-06	6.09653e-07
rs2019727	1:196674714	A:0.204882	13088	2158	8	1	3.58296e-11	3.8059e-07	-0.324825	0.0639618	5.39401e-07	-0.87201	0.173993	3.58296e-11	1.11488e-05	9.29065e-07
rs2248799	10:124223944	T:0.494298	13153	2167	8	1	1.56996e-09	0.00011644	0.279032	0.07241	2.36058e-10	0.522028	0.0823929	1.56996e-09	0.00048851	3.75777e-05
rs2253755	10:124241557	G:0.301034	13153	2167	8	1	3.14903e-09	0.0104125	0.156995	0.0612826	3.46248e-10	0.599834	0.095568	3.14903e-09	0.000979855	6.99896e-05
rs12042442	1:197096135	C:0.153406	13109	2166	8	1	1.13873e-08	0.00108747	-0.218265	0.0668118	4.40685e-07	-1.08336	0.214505	1.13873e-08	0.00354327	0.000236218
rs147985051	6:32173257	A:0.482312	13060	2154	8	1	4.04601e-08	2.55764e-05	0.310125	0.0736699	1.03263e-08	0.476102	0.0831578	4.04601e-08	0.0125896	0.000786851
rs2014307	10:124217632	T:0.389134	13151	2167	8	1	6.17546e-08	0.00170454	-0.195615	0.0623495	2.14226e-08	-0.509771	0.0910289	6.17546e-08	0.0192156	0.00113033
rs3766404	1:196651832	C:0.163752	13151	2166	8	1	7.70991e-08	4.48895e-06	-0.320199	0.0698003	0.000384567	-0.791795	0.223012	7.70991e-08	0.0239902	0.00133279
rs9427938	1:196933245	T:0.121645	13153	2167	8	1	3.07025e-07	2.72864e-06	-0.358965	0.0765343	0.00467154	-0.777501	0.274847	3.07025e-07	0.0955341	0.00502811
rs115746404	6:32176211	G:0.397131	13070	2145	8	1	8.57296e-07	0.00500363	-0.175765	0.062621	2.58548e-07	-0.471692	0.0915657	8.57296e-07	0.266757	0.0133379
rs5993	1:197030829	T:0.260934	13078	2153	8	1	9.26732e-07	0.000694151	-0.229444	0.067645	1.43037e-05	-0.828492	0.190934	9.26732e-07	0.288363	0.0137316
rs74133640	1:196223422	G:0.0786825	13116	2163	8	1	2.77483e-06	1.19993e-06	0.3934	0.081019	0.0797804	0.649192	0.370551	2.77483e-06	0.863418	0.0387663
rs116185472	6:32188383	C:0.435162	13125	2164	8	1	2.90587e-06	0.000302611	0.248693	0.0688318	9.50077e-07	0.407859	0.0832076	2.90587e-06	0.904192	0.0387663
rs2830511	21:28161235	T:0.273076	13152	2167	8	1	2.99007e-06	0.975211	-0.00189339	0.0609321	8.33075e-07	0.515999	0.104719	2.99007e-06	0.930392	0.0387663
rs116410219	6:32140277	A:0.207689	13135	2167	8	1	4.03932e-06	1.07559e-05	0.270844	0.061536	0.00215027	0.41324	0.134665	4.03932e-06	1	0.0502752
rs114425641	6:32200670	G:0.457062	13147	2167	8	1	5.2158e-06	8.75379e-05	0.270257	0.0688944	4.02636e-06	0.378532	0.0821108	5.2158e-06	1	0.0624213
chr6:31917557:i	6:31917557	CAT:0.102308	13127	2166	8	1	6.63861e-06	1.37009e-05	-0.35182	0.0809042	0.030148	-0.731779	0.337515	6.63861e-06	1	0.0765066
rs4924390	15:40064229	A:0.483198	13153	2167	8	1	7.58524e-06	2.04439e-06	0.344739	0.0725922	0.000467385	0.290074	0.0829071	7.58524e-06	1	0.0842939
rs116386615	6:32145993	G:0.31757	13153	2167	8	1	1.05439e-05	6.84443e-06	0.279648	0.0621651	0.0101861	0.331729	0.129105	1.05439e-05	1	0.113133
rs11506097	7:53678926	G:0.0574494	13142	2166	8	1	1.12514e-05	2.53827e-06	0.460163	0.0978024	0.357303	-0.515295	0.559789	1.12514e-05	1	0.1167
rs11884676	2:2381613	A:0.0684635	13153	2167	8	1	1.31157e-05	3.75272e-06	-0.437035	0.0945016	0.589583	-0.250809	0.464942	1.31157e-05	1	0.128034
rs3107233	2:216581110	A:0.154147	13153	2167	8	1	1.31671e-05	2.37545e-06	0.319597	0.0677323	0.262291	0.222196	0.198214	1.31671e-05	1	0.128034
rs10841008	12:18440405	G:0.495423	13108	2163	8	1	1.37855e-05	0.502361	-0.0485367	0.0723587	0.000825334	0.269661	0.0806365	1.37855e-05	1	0.129985
rs4852868	2:69831636	T:0.309199	13121	2163	8	1	1.43311e-05	2.265e-05	-0.257259	0.0607168	0.00242392	-0.340241	0.112191	1.43311e-05	1	0.131156
rs7517126	1:196840272	G:0.160691	13053	2166	8	1	1.48947e-05	0.000155569	-0.270768	0.0715936	0.0029599	-0.658511	0.221581	1.48947e-05	1	0.132419
rs9554501	13:99423052	C:0.393324	13152	2167	8	1	1.62433e-05	2.42637e-05	-0.267956	0.0634735	0.9242	0.0081286	0.0854347	1.62433e-05	1	0.140396
rs2336502	1:196842574	C:0.33313	13094	2160	8	1	1.82049e-05	0.00360084	-0.176771	0.0607218	2.22612e-05	-0.448019	0.105642	1.82049e-05	1	0.153099
rs1793000	11:20706934	G:0.125209	13138	2161	8	1	2.03836e-05	0.000133628	-0.273725	0.071662	0.00585242	-0.691477	0.250905	2.03836e-05	1	0.16691
rs7544266	1:196547929	G:0.0825573	13100	2162	8	1	2.31202e-05	2.49096e-05	0.325517	0.0772169	0.0293195	0.740618	0.339864	2.31202e-05	1	0.17849
rs2147627	13:74620132	C:0.187514	13151	2166	8	1	2.31315e-05	4.8597e-06	-0.291194	0.0637081	0.359373	-0.159099	0.173583	2.31315e-05	1	0.17849
rs12562176	1:196521049	A:0.42704	13103	2157	8	1	2.35187e-05	0.00569961	-0.173348	0.062703	8.55251e-06	-0.393383	0.0883835	2.35187e-05	1	0.17849
rs116450038	6:32176208	C:0.202507	13081	2152	8	1	3.13403e-05	4.0625e-05	0.25253	0.0615342	0.00826336	0.36235	0.137196	3.13403e-05	1	0.232188
rs10803078	1:242891905	C:0.306972	13138	2165	8	1	3.52713e-05	0.0532656	0.117938	0.0610204	6.50079e-06	0.450117	0.0998173	3.52713e-05	1	0.255234
rs1473522	8:71834440	C:0.18186	13153	2167	8	1	3.86623e-05	0.611921	0.0323944	0.0638524	4.42358e-06	0.740868	0.161394	3.86623e-05	1	0.273414
chr3:113020862:d	3:113020862	TG:0.292068	13074	2158	8	1	4.61149e-05	0.0133907	0.150618	0.0609001	2.31071e-05	0.488611	0.115442	4.61149e-05	1	0.317625
rs2709977	7:82992227	C:0.181756	13144	2164	8	1	4.69556e-05	0.867481	0.0114189	0.0684343	5.00655e-05	-1.05443	0.260012	4.69556e-05	1	0.317625
chr5:149058540:i	5:149058540	TA:0.185684	13111	2165	8	1	5.17598e-05	0.234731	-0.077747	0.0654293	3.09638e-05	0.665091	0.159637	5.17598e-05	1	0.342673
rs3024459	6:6151819	C:0.113315	13136	2163	8	1	5.3442e-05	0.00198427	0.219508	0.0709789	0.00466552	-0.865938	0.306065	5.3442e-05	1	0.346439
rs61394933	2:216581686	T:0.0533892	13130	2165	8	1	5.71113e-05	1.07045e-05	0.423414	0.0961774	0.55358	-0.312958	0.528285	5.71113e-05	1	0.36267
rs72974647	6:123648480	G:0.0624235	13064	2153	8	1	5.86086e-05	0.000896778	-0.302727	0.0911538	0.00976731	-1.49541	0.57873	5.86086e-05	1	0.363391

## Sheet: E) Alpha
Var1_ID	Alpha
rs10801558	0.538872
rs399469	0.507142
rs10733086	0.501328
rs380390	0.502086
rs3750846	0.398271
rs800292	0.62351
rs1587325	0.522372
rs7524776	0.507286
rs10922153	0.459751
rs7531611	0.5348
rs6695321	0.519514
rs2019727	0.372502
rs2248799	0.534516
rs2253755	0.261731
rs12042442	0.201471
rs147985051	0.651383
rs2014307	0.383731
rs3766404	0.404396
rs9427938	0.461691
rs115746404	0.372626
rs5993	0.276941
rs74133640	0.605983
rs116185472	0.609753
rs2830511	-0.00366937
rs116410219	0.655415
rs114425641	0.71396
chr6:31917557:i	0.480773
rs4924390	1.18845
rs116386615	0.843
rs11506097	-0.893009
rs11884676	1.7425
rs3107233	1.43836
rs10841008	-0.179991
rs4852868	0.756107
rs7517126	0.411182
rs9554501	-32.9647
rs2336502	0.394562
rs1793000	0.395856
rs7544266	0.439521
rs2147627	1.83027
rs12562176	0.440658
rs116450038	0.696922
rs10803078	0.262016
rs1473522	0.043725
chr3:113020862:d	0.308258
rs2709977	-0.0108294
chr5:149058540:i	-0.116897
rs3024459	-0.253491
rs111543507	0.00301262
rs61394933	-1.35294
rs72974647	0.202437
rs219824	0.169045
rs12335085	-0.0047667
rs7769065	-0.212204
rs17605251	-0.930603
rs1197944	1.14109
rs11256424	0.641302
rs7831590	0.157572
rs8017682	-0.0787705
rs914940	-0.0666717
rs12313231	0.125187
rs17360019	0.00556326
rs600653	0.558047
rs12482831	-0.653229
rs652888	1.33514
rs1060373	0.0391542
rs1445881	0.575215
rs2728491	-0.076479
rs9987116	-0.542531
rs112499613	20.085
rs11163526	0.0614552
rs4535167	0.198139
rs9606661	0.163375
rs2357887	0.614872
rs2273159	0.764298
rs6587029	-0.119816
rs2086538	0.0665895
rs10506379	-0.292255
rs4939863	-0.239107
rs34743816	0.688499
rs7546249	1.74137
rs55792406	0.0891364
rs2292627	0.886279
rs11923297	-1.08321
rs1900629	-0.757547
rs2203861	-0.160512
rs11766622	-0.37433
rs2113879	2.45818
rs4558567	0.0472935
rs7840386	-0.415944
rs116639276	0.28595
rs6507908	-0.235488
rs1209198	2.90184
rs620680	0.580338
rs10227806	0.487643
rs2594228	0.44072
rs35904652	0.14961
rs115441327	2.38426
rs2158231	0.181894
merged_del_2_26565	0.111154
rs11071959	-0.343603
rs1328120	-0.284969
rs2723163	1.41461
rs10754194	0.523913
rs4417046	0.0940751
rs234912	0.125181
rs34516488	0.966211
rs6799610	0.642869
rs7219550	0.359664
rs177254	1.25837
rs11857155	6.60056
rs317416	-5.36681
rs2114146	-0.457396
rs66524865	0.359957
rs7999645	0.0903278
rs17064358	-66.6592
rs6960534	-0.500357
rs116323978	0.347249
rs1286754	0.583037
rs3783	-0.240112
rs7555070	0.38714
rs4702288	-0.607266
rs12909746	-127.116
rs775231	0.718788
rs12299204	0.615179
rs4938742	0.0353027
rs6950651	6.47445
rs6597241	0.189783
chr6:31117403:d	0.00552554
rs836852	-0.498319
rs6804565	-2.33551
rs2517318	-0.0200555
rs920701	0.0938254
rs4751889	0.557019
rs7127610	0.133766
rs1384557	0.333657
rs17084933	-0.00168156
rs16906747	-0.716403
rs654488	-0.563335
chr14:35415186:d	0.191197
rs2687980	0.371126
rs1206028	0.0490934
rs11164649	1.98386
rs72811953	0.139092
rs6834147	0.0503522
rs1753569	0.462429
rs2046485	0.891857
rs2314232	-0.317275
rs11963911	0.741477
rs5770403	-1.48422
rs12511834	-0.490285
rs6573853	-0.895219
rs6570656	-0.159304
rs73081172	-0.261218
merged_del_2_99898	0.00763111
rs1866575	-0.0915645
rs4562992	-4.30717
rs2028444	-1.19719
rs3114942	-0.389595
rs17525900	0.906166
rs1329651	1.37221
rs79079848	-0.247207
rs1998886	-0.104814
rs340738	0.0126241
rs117496261	-2.21278
rs61986323	-0.88754
rs17294604	0.0442026
rs4799863	0.582259
rs7654438	0.25063
rs10818014	-0.0532735
rs1064583	0.22189
rs3908854	1.84421
rs12530474	0.148466
rs10039354	0.980893
rs7454096	0.643012
rs4503307	0.0011017
rs1147808	-0.295385
rs2217884	3.01392
rs12146575	-0.364922
rs35582782	0.616014
rs7241090	0.119463
rs4527124	0.748968
rs9344262	0.946607
rs11067428	0.137565
rs10766194	0.437571
rs11883197	-0.460917
rs10425645	0.226551
rs11897907	-0.17781
rs16957763	-0.412098
rs2813655	0.603573
rs11994385	-0.0213273
rs2422153	0.128996
rs12574497	0.0135418
rs7235217	-1.12168
rs17490028	-0.756257
rs7295965	-0.0883555
rs17645135	-2.84225
rs1992351	1.29174
rs247401	0.0077498
rs2472771	0.270734
rs11727514	0.163576
rs12816626	0.296026
rs4622555	2.59819
rs10510110	0.452114
rs10189760	0.226937
rs28999374	0.110104
rs16860761	-0.651536
rs1994127	-0.0958605
rs4969040	-0.226476
rs771846	-0.84451
rs1008699	-3.2788
rs2000558	-0.286664
rs67917362	0.463102
rs17288023	-0.492387
rs11715953	-0.80662
rs12511954	4.25755
rs1070073	0.768158
rs7964760	-0.910713
rs4715562	1.23866
rs2377301	-0.91974
rs171515	-0.400689
rs6959338	-0.224741
rs6767638	-3.85127
rs10903601	2.78118
rs6461600	-0.737432
rs79648055	-0.136146
rs2001501	-0.2956
rs35946718	-0.231812
rs11787887	0.0354374
rs7869694	0.837485
rs933512	0.854982
rs115344853	1.6339
rs4655166	-0.210605
rs11741389	0.058981
rs55670708	-0.881063
rs1879888	0.445939
rs13412066	0.0578835
rs931225	0.0990875
rs12915830	5.57116
chr2:159943667:i	8.95102
rs13108942	-1.2319
rs11146315	-1.03441
rs11168302	0.00954162
rs61819089	0.200776
rs12410510	0.534214
rs600452	0.0857187
rs2021753	0.0452645
rs9476759	-0.0748603
rs2833524	1.01345
rs2285196	-0.769327
rs3006799	0.514344
rs6996401	0.945375
rs11047216	0.988876
rs11898177	-0.593055
chr3:180435944:i	0.105564
rs74043579	0.174117
rs1299076	1.84137
rs211315	0.723025
rs1032514	-0.0880639
rs4946768	5.76416
rs29382	213.539
rs3736968	-0.224117
rs62621912	-0.623619
rs6497165	-8.62849
rs9480156	1.14443
rs163417	0.565573
rs590197	0.48629
rs804686	-13.5292
rs1996060	-0.103107
rs4669682	0.259189
rs2050601	1.52501
rs9958695	-3.05885
rs7970341	1.86577
rs112129703	2.67759
rs4320388	0.49918
chr3:157389155:d	-6.21274
rs7444875	-85.1518
rs10264990	0.550726
rs10733385	-0.0676292
rs7664066	1.33269
rs4240719	0.0924523
rs2380195	0.0664308
rs11962001	0.492694
rs79065924	-0.0100938
rs9870996	0.369153
rs7115602	-2.14984
rs4432551	-2.6328
rs2292822	-1.10137
rs10498040	0.152031
rs492480	-0.429876
rs7085532	0.20042
rs7579211	-0.724784
rs10866234	1.9677
rs488755	0.392743
rs2813651	0.428252
rs10520141	-0.733101
rs17069283	0.275395
rs7764904	0.158602
rs2801640	0.581337
rs3736156	-0.339776
rs1622744	0.545917
rs7601478	0.419025
rs7132875	267.075
rs74866986	-1.82026
rs4687905	1.60824
rs377763	0.819314
rs340747	-0.0795599
rs17060817	0.120832
rs3827513	0.684523
rs2479942	0.142807
rs72863840	-0.172823
rs13018915	-0.215133
rs11219215	0.131967
chr7:90523196:i	0.38523
rs2731743	-0.245684
rs10050006	4.94506
rs4695958	0.229253
rs2490400	-3.1035
rs649640	-0.917147
rs859024	0.481647
rs7350442	0.627034
rs12955356	-0.0464799
rs11917237	-0.168795
rs1469335	0.500386
rs7275656	-0.059572
rs888475	-0.401659
rs10197391	-0.0989577
rs12530741	0.773786
rs4334512	-2.30615
rs66913087	-0.579185
rs524801	-0.21782
rs11759115	-0.50963
rs55719405	-0.00779512
rs11155629	0.247862
rs12148133	-0.730519
rs13249060	0.524242
rs12196063	-0.252884
rs7630245	0.134602
rs8042437	0.0639394
rs259686	-0.465651
rs11854806	-0.0464508
rs1094924	-0.0129016
rs495119	-0.396688
rs9944913	-0.293451
rs12446920	-0.472927
rs16972472	0.1084
chr5:105997476:d	-0.00578144
rs55676006	0.94277
rs11171902	1.11126
rs17455682	-0.124264
rs487718	0.946893
rs115358753	-0.224686
rs4255961	0.748871
rs113095112	0.313035
rs2078118	0.0682914
rs28451584	-0.050586
rs7856924	0.069419
rs6131222	2.77578
rs77449969	0.0414365
rs8091261	-0.463053
rs12876339	-6.19387
rs2016906	0.347309
rs10825038	0.173784
rs217123	-0.0366736
rs6900224	-0.124468
rs7203867	-0.188091
rs275720	-1.81905
rs6531717	0.432275
rs17105974	-0.197824
rs448714	0.843309
rs1539291	3.70856
rs16952025	-4.81582
rs12478787	2.36349
rs6424587	-0.111494
rs10828979	0.56963
rs10903591	0.275839
rs11950518	1.48197
rs28525674	-0.000568603
rs79610934	2.18184
rs4631686	0.0663887
rs10842875	0.341662
rs6810432	1.09063
rs11753617	0.104284
rs1322300	-0.215943
rs6733287	0.211163
rs2251775	-1.00676
rs11762255	-1.7218
rs4668708	1.12942
rs2528581	1.59692
rs11695613	0.275143
rs2799462	0.243676
rs8110099	3.50546
rs1153602	0.777619
rs9856251	-0.00597427
rs77871186	0.0188271
rs16960373	-0.337389
rs1526603	0.356964
rs1094445	0.731554
rs7522121	0.492269
rs4361448	-0.809574
rs13044274	16.5561
rs11614202	-0.987614
rs7577930	0.475555
rs61297277	-0.155797
rs2374709	-2.16074
rs111728461	0.208202
rs10916370	2.31332
rs10840983	-0.114477
rs17766071	1.00445
rs144726945	1.02082
rs282861	-0.43405
rs7769202	-233.665
rs3817522	4.03973
rs35002974	-0.432206
rs10095555	-1.28492
rs7977126	0.0706374
rs10965583	-0.0351236
rs11082734	-0.543671
rs12915209	0.536927
rs4572029	0.503296
rs17135958	0.0878152
rs10800067	-12.8278
rs67885674	-0.21557
rs78627123	-0.0629855
rs391925	0.631126
rs1555068	12.08
rs9915635	-0.0951381
rs13145405	-1.74835
rs9594537	1.56002
rs1536537	0.227053
rs13418503	0.00582503
rs10902929	0.0712968
rs57358231	0.667775
rs10483957	0.0927791
rs309564	37.7566
rs4132806	3.12158
rs12986103	2.27708
rs10487637	-0.0681509
rs7333716	0.14965
rs10952495	0.0222231
rs2407705	-0.0396016
rs56320907	-0.418409
rs13101555	6.81829
rs2357458	1.9461
chr12:42434893:d	1.37436
rs11663509	1.57361
rs62344855	-0.419297
rs11888197	1.96132
rs869776	3.4051
rs9593781	-6.62045
rs2236073	-0.9006
rs481965	0.282014
rs9385792	-0.161368
rs1055010	-3.52095
rs1489595	-0.523352
rs11122898	-15.6225
rs62420492	0.718599
rs7547777	0.685508
rs9885514	-0.00131855
rs4666598	1.99628
rs7971598	0.640335
rs933296	-3.23484
rs4594821	0.993466
rs12051530	-0.458993
rs1412633	0.475607
rs12860685	-1.12561
rs62228634	0.0487132
rs9572687	1.55014
rs3004245	-0.198163
rs7208713	0.138639
rs4668248	-0.0100957
rs4240241	0.219332
rs6509882	0.315424
rs7857417	-1.29591
rs11199591	0.64632
rs785584	-0.0720274
rs17762691	-0.261799
rs10074938	0.326664
rs1353162	0.729005
rs841640	0.302407
rs7697390	-0.0465694
rs9580583	0.0351457
rs2512267	-1.58494
rs56138223	0.386405
rs4686554	0.00535184
rs2876228	2.39727
rs17160297	-0.014541
rs1572544	0.844978
rs4518515	0.709175
rs17108017	-4.04325
rs9865319	0.475078
rs10789093	0.158868
rs12518991	-0.274162
rs2512280	-1.57322
rs12488964	0.414209
rs3008841	1.09598
rs4503663	4.63832
rs11932306	-1.74557
rs1383978	0.751662
rs1018015	0.764786
rs6066113	0.0375426
rs12533726	0.136305
rs541601	1.23639
rs16947636	0.127615
rs10841289	1.10156
rs2869929	-0.0439289
rs7216836	0.325731
rs74924013	1.52449
rs1941705	1.20015
rs11651343	-0.477874
rs112935535	5.61796
rs7714410	0.315096
rs804687	5.28359
rs12145833	-1.001
rs893811	-0.817427
rs8177692	1.15446
rs10069119	2.70967
rs11006580	-0.287829
rs10069971	3.9644
rs9344916	1.30099
rs11203814	-0.602537
rs11016866	-0.326613
rs244090	1.12419
rs2221342	5.01684
rs2914559	-0.0991672
rs12675159	0.76319
rs218634	-0.909656
rs9567072	0.68811
rs10185017	4.93583
rs704191	-0.968772
rs4272953	-0.181272
rs13097806	0.0563592
rs2512176	-1.56487
rs786370	-0.0537439
rs7094347	-1.59265
rs72687218	-4.27985
rs10512000	0.586836
rs2177628	0.221948
rs990033	0.884043
rs11782904	0.0305361
rs3923900	1.75103
rs4627610	0.285801
rs9310191	0.00201819
rs12605370	5.02764
rs58847346	0.0112286
rs9359520	1.88528
rs3813912	0.752166
rs10048834	-0.117052
rs33131	0.233231
rs1561606	-8.05035
rs2241057	-3.54573
rs1447656	-0.181695
rs4939826	0.747701
rs7186415	0.154335
rs12694847	-0.351455
rs11698826	0.0188828
rs2126390	-0.947172
rs7175047	-1.82952
rs16984735	-0.317362
rs4809679	-0.558203
rs3827902	-0.759953
rs6585465	0.268944
rs4541755	3.92956
rs698859	0.2142
rs4696426	-0.158974
rs12541500	0.175862
rs2926143	0.573819
rs11947802	-0.134128
rs9656979	-0.588363
rs11751605	-0.20298
rs1528494	-0.165812
rs1392526	-0.861006
rs61768307	-0.18111
rs17210001	0.0458338
rs800798	-2.52204
rs78999913	-0.268814
rs4567513	0.0665842
rs13235506	18.0106
rs6897150	-0.456293
rs605832	0.586949
rs2437215	-0.110551
rs7785489	0.68756
rs13393172	-0.0554661
rs4705699	1.39346
rs9740468	0.380902
rs7679886	-0.309878
rs455617	0.102481
rs372337	0.357345
rs728130	0.228407
rs6494	3.26029
rs1554717	-1.28429
rs12105723	-1.38502
chr6:72502705:d	1.3909
rs9743995	-0.0178289
rs1901752	1.32144
rs6049640	0.337397
rs1935740	-0.0396619
rs2622858	-11.3837
rs9581487	0.426701
rs9635947	-0.418621
rs11019274	4.16004
rs11856676	-2.04461
rs7842027	5.02109
rs116178554	-3.65272
rs6132569	-0.165743
rs359006	-0.702307
rs2914908	0.48734
rs488173	-0.252126
rs555924	0.00889869
rs257954	0.176364
rs1560413	-0.0302934
rs7520503	0.440989
rs7984021	0.467858
rs727145	0.433706
rs570686	0.125733
rs55792450	0.891264
rs61772226	0.00586711
rs1764800	0.308022
rs10887949	0.0371269
rs11137606	-0.996236
rs562370	0.556151
rs6090245	0.997573
rs8096380	-0.00965484
rs11036169	0.222906
rs4148674	-0.450252
rs2425938	0.216843
rs3104822	-0.407831
rs11200583	0.689119
rs846826	-0.0502944
rs698003	-0.0296989
rs7183867	0.0255054
rs1526830	-0.581341
rs11959346	-0.935161
rs7742447	0.387766
rs40363	-0.329858
rs2236287	-1.6883
rs6691645	-0.00196668
rs11012262	0.072721
rs6830500	-0.358154
rs57555728	-5.12956
rs878226	-0.836922
rs6728781	-0.00012704
rs61960926	0.0888586
rs2055452	0.0891309
rs56310152	0.166734
rs2421364	-0.178076
rs847568	0.549397
rs11925105	-4.8735
rs4945424	0.703393
rs2853838	0.00451321
rs2512223	-1.69209
rs607139	-0.173487
rs12681109	0.319329
rs4943843	0.0695387
rs757139	-2.37809
rs8085967	-16.6067
rs6495367	-1.50755
rs57615727	-2.69785
rs11118777	-9.79122
rs7275959	-1.60243
rs7512762	0.292589
rs72820998	-0.0616437
rs79350343	-0.0497949
rs114484678	-0.281376
rs2885544	-0.0681205
rs2891536	-0.00081804
rs327225	0.315264
rs177209	-14.0042
rs16832133	-0.624768
rs461499	-0.449096
rs10882256	1.00598
rs10773613	2.86056
rs3758948	1.0367
rs7768192	0.0655672
rs6928856	-0.251379
rs10492252	0.877869
rs1528658	0.480565
rs1623958	0.285652
rs2045188	0.597008
rs1453241	0.260801
rs853357	0.0784594
rs255414	-0.775488
rs7585196	0.0260553
rs11569470	0.254135
rs9900645	0.76275
rs800789	9.5285
chr4:86323885:d	0.76506
rs2357888	0.624148
rs2063640	2.46388
rs260017	-0.166235
rs8032239	-0.0889304
rs2466623	-1.032
rs6502142	-0.50833
rs9792493	0.60115
rs9554514	-4.08918
rs12303266	-1.42436
rs4915310	0.173157
rs419827	-0.366284
rs639093	-2.63662
rs5754105	-0.579811
rs4706164	0.714433
rs1624759	0.0828319
rs6443130	0.234496
rs10817788	-0.278565
rs3783061	0.957761
rs2215128	-0.174189
rs10484991	-0.0150102
rs507757	0.708532
rs7850368	-0.122791
rs6700778	-0.969598
rs1035648	0.483683
rs2591748	1.39976
rs8030397	-1.1748
rs1997090	-0.804507
rs4851825	-0.625355
rs11252021	0.714945
rs115407701	-0.0616982
rs17426872	-0.917247
rs7260833	1.37557
rs77660737	0.209861
rs6088314	-0.345414
rs6006606	0.0810514
rs11137607	-6.69984
rs7185024	0.154174
rs13269936	1.19137
rs11057684	0.269692
rs2740902	-0.283014
chr21:25138919:i	-0.489376
rs3013165	1.20216
rs1647956	1.05749
rs4286841	0.924001
rs2304914	0.189292
rs16846140	0.475121
rs3109166	-1.49824
rs2885179	-0.00429559
rs2112593	0.941737
rs11647489	-0.0663183
rs114764276	1.09268
rs1196939	-0.17121
rs10436949	0.503688
rs1958916	-0.164292
rs35778618	0.0742403
rs79091	-0.376907
rs1373748	0.315871
rs2503097	0.109838
rs1460115	-0.345326
rs7752070	1.15666
rs2294182	0.173715
rs6822279	-1.06377
rs3007224	0.361874
rs289855	0.00795021
rs6748873	-0.499987
rs10195033	2.00977
rs923046	0.117862
rs4461000	19.6445
rs728171	1.98199
rs271870	3.31703
rs6151429	-0.146292
rs1919225	-1.47715
rs2077268	-0.254188
rs7114370	0.241751
rs776762	1.4796
rs2830463	0.0820063
rs2919645	0.408815
rs2219615	0.408788
rs56011226	0.351482
rs6977267	-0.163044
rs9567729	-0.124294
rs3824456	-0.445038
rs16973907	0.317813
rs341730	-0.461766
rs17643897	2.88787
rs6076187	0.113471
rs7000979	2.05611
rs7738382	-0.603334
rs11232339	0.0693992
rs241704	0.419456
rs9371410	-0.0830978
rs1925542	0.210516
rs6852562	0.292833
rs77112221	0.168422
rs2111115	-4.05322
rs10011757	-0.092666
rs1518820	0.284548
rs7682661	0.0305887
rs17305795	-0.10598
rs4599476	-0.0386676
rs12041297	0.430522
rs984577	0.0903696
rs10742678	-4.22808
rs6748197	8.80399
rs16982350	-0.577411
rs59771829	-0.244897
rs7735260	0.445546
rs7822444	-1.00001
rs7179545	-0.321396
rs772788	-1.66266
rs4937902	0.211289
rs459210	0.821153
rs478144	-0.694323
rs6692958	-0.494806
rs10852523	-1.61727
rs115163716	-1.25295
rs3858646	0.388539
rs2055206	-1.24768
rs1885986	5.85818
rs826219	0.105154
rs697523	-0.658388
rs933528	1.29654
rs4340779	-0.0294815
rs17231615	0.024388
rs13121148	0.129635
rs7672200	-1.98676
rs1949829	0.197786
rs11077132	-0.196725
rs4636823	-0.0997834
rs1917364	-0.000923132
rs17662374	-0.0286073
rs10944462	1.22956
rs2576739	0.0463767
rs114189907	-1.00845
rs10896762	-0.415754
rs35805725	0.108279
rs7120843	-0.487582
rs12817946	0.218878
rs13071619	1.46054
rs4924402	0.011132
rs1377523	-2.20944
rs17339916	0.406357
rs1918482	-0.0351927
rs12041173	0.332271
rs1727090	0.0972199
rs35806631	-1.05873
rs72720319	0.0273145
rs6577245	0.860891
rs56704939	-0.120052
rs808951	0.605056
rs10025405	0.565923
rs1144814	0.212568
rs11126237	0.9308
rs2808111	1.27001
rs10741544	0.442446
rs7550622	0.56383
rs11192913	1.07234
rs6967109	0.518745
rs9930112	-0.168439
rs4366546	-1.36238
rs2037861	-0.62203
rs635348	-1.07724
rs2779731	0.776258
chr11:92944196:i	-0.00684749
rs10995618	0.233019
rs1633924	6.06915
rs7933428	1.06452
rs6066093	1.51038
rs58748628	-0.10666
rs4973006	57.064
rs2523091	-4.91353
rs6749903	1.26625
rs10885362	-1.63582
rs1469235	1.02566
rs1425991	1.00108
rs2127657	-0.378784
rs1591873	-0.643018
rs1397145	-0.426356
rs10818991	2.56328
rs7997141	-0.108461
rs254363	0.164863
rs13103037	0.755011
rs10864727	1.61309
rs7766808	0.351345
rs2788942	1.10756
rs2412977	0.370039
rs217092	1.59635
rs954368	0.44609
rs6573948	-0.114708
rs7935881	2.71577
rs7908674	1.00204
rs11161958	-0.171145
rs812637	-0.59853
rs116171877	0.566966
rs116173729	-0.0624632
rs2590947	0.682419
rs7828267	1.19742
rs115604578	0.199212
rs7315178	0.0749993
rs270793	-0.023791
rs7009035	3.53412
rs1145803	1.72274
rs1282589	0.0051867
rs7665789	-0.370719
rs6539447	0.351896
rs1019221	-4.65169
rs476451	-0.380147
rs140499542	-0.0191273
rs6561355	-2.3959
rs3910157	-0.0260239
rs11605042	1.70601
rs2786014	3.34171
rs12481771	0.556747
rs1633292	-0.24467
rs35705966	0.0115884
rs659406	0.177531
rs61817081	-5.674
rs2580272	-0.142509
rs735206	0.166539
rs10859609	-0.735823
rs4345609	5.99375
rs113086787	0.307941
rs11773968	0.0460384
rs806368	-0.615606
rs17043800	-0.0669107
rs11251491	-0.266979
rs2321719	-0.923022
rs11659024	1.01147
rs722274	4.17809
rs7194131	0.42486
rs7025024	-0.435478
rs7262069	-0.428852
rs156787	0.762797
rs7717830	0.00138962
rs1156479	11.101
rs592036	-0.160287
rs7430731	1.28308
rs3797574	-11.3638
rs310170	-1.1713
rs2767577	0.108638
rs116395195	0.0114288
rs7027027	0.384342
rs4243317	0.98758
rs77822143	-0.0416745
rs987607	1.00021
rs8055349	0.796403
rs4586493	-1.51801
rs45530237	-0.343717
rs10774589	-0.028225
rs6462272	0.336198
rs3922689	-0.0024823
rs11021494	0.0596396
rs1137437	122.619
rs4346301	0.793088
rs17839642	-0.0243719
rs1361541	-0.0622789
rs12432446	0.257208
rs10743178	0.044944
rs527620	0.27938
rs8006768	1.01534
rs17044499	-0.637994
rs612572	0.149899
rs4706386	-1.28282
rs12032166	-3.9425
rs10264093	-0.00180053
rs10827747	-0.00709038
rs7596804	1.20323
rs9924965	5.28191
rs141259108	-0.0665675
rs3825676	-0.461101
rs11621931	0.00122865
rs10942663	-0.157745
rs11023379	0.447059
rs111383400	0.0916695
rs2301021	-0.0703759
rs912541	-0.283412
rs3101826	-1.77603
rs10503067	-0.860362
rs2209661	1.0961
rs2516454	-0.12589
rs7096387	-0.718214
rs3003434	0.178049
rs9856903	0.130133
rs6826520	0.194675
rs17746346	0.773853
rs2633452	-0.0182903
rs9881120	-0.208307
rs2350501	-35.2374
rs7607357	-0.203141
rs12601160	0.779521
rs16929923	0.082448
rs7614045	-0.795385
rs13012985	-1.57483
rs12759328	-0.549412
rs497063	-1.63846
rs6573236	0.553498
rs2815550	-1.26233
rs11023877	-0.0269735
rs17408919	-0.276519
rs7809443	-0.303444
rs1385763	0.347452
rs12501525	0.256392
rs115223080	0.982135
rs67202753	0.520199
rs1478000	-0.55313
rs4941229	-0.938812
rs1543136	3.83772
rs12992748	3.51829
rs11928535	-3.24542
rs10842665	-0.737856
rs2464818	-0.0470004
rs17764094	0.0398891
rs4376717	0.173978
rs12289750	-0.456712
rs114686020	-0.0864173
rs62325510	-0.0519332
rs12925834	0.572597
rs4404523	3.77439
rs2040191	-0.146991
rs12348046	0.226208
rs10999011	3.71453
rs407724	-0.0388745
rs2345092	0.808446
rs10774293	1.45464
rs7791667	3.63958
rs10737934	-0.571714
rs1283670	0.10887
rs6074865	16.3148
rs541821	-0.228626
rs4148737	0.770875
rs12088416	0.355927
rs9380848	-2.92923
rs143835769	-0.0717226
rs10955282	-0.164437
rs11936341	0.242267
rs12662518	-3.40094
rs75935068	-0.0115438
rs11583513	0.647725
rs115656411	0.838784
rs2140114	1.89555
rs930049	0.0596406
rs10889070	-1.35129
rs6553823	0.671965
rs12298908	-1.06879
rs397794	-0.0906684
rs4870943	0.483432
rs6007465	-0.0354688
rs2286267	-0.134397
rs4297827	0.735954
rs1391729	0.144515
rs7742280	-0.229697
rs403185	0.302513
rs9927843	0.725683
rs115408537	1.20826
rs1992005	0.648655
rs61324757	0.164351
rs9823065	1.05559
rs9851121	0.50083
rs7295284	1.86273
rs1192246	1.76677
rs17111964	0.694814
rs11083175	4.43699
rs12602169	0.028315
rs487681	1.93675
rs116460775	0.5881
rs2532095	0.18789
rs2027129	26.8273
rs13284535	3.394
rs13171389	0.824078
rs3744831	0.888074
rs2592759	0.249923
rs1861187	3.61979
rs7762476	-0.145246
rs7640661	0.0228804
rs7311157	0.596978
rs11614290	-0.0453865
rs9458481	0.54165
rs1778890	0.403473
rs11839186	-0.826702
rs4811050	0.808674
rs13012540	-0.192023
rs11783368	-0.233524
rs2042593	-0.364228
rs378342	19.4932
rs12576051	-0.7353
rs9634573	-1.06686
rs4891647	0.0153712
rs4925506	0.467917
rs10799708	-1.31336
rs17673157	0.224717
rs6813540	0.435409
rs68010040	0.298694
rs3773846	-1.49787
rs4278789	-1.05866
rs13227354	-0.316398
rs7794663	-0.291663
rs12574123	0.179772
rs1094982	0.313206
rs3823900	-0.129474
rs2802408	2.11073
rs2253055	-0.231256
rs1383547	-0.0372973
rs7763110	0.0628508
rs1524094	0.949686
rs1519546	-7.05438
rs11130224	0.0275456
rs1344456	-1.99608
rs10800509	-1.80277
rs76168274	0.266061
rs630864	-0.372314
rs7082802	-13.032
rs7116674	0.196581
rs10520615	-0.62318
rs10407395	18.3303
rs360148	-1.66115
rs1476456	-2.29825
rs8009194	-0.0226277
rs55724547	0.0408153
rs3914743	6.73865
rs2847516	0.257189
rs2542213	0.0987905
rs1013720	5.21273
rs6767474	0.484779
rs3798745	31.5001
rs10076375	0.251296
rs11664186	0.25274
rs12005536	0.659013
rs2287549	0.882747
rs4265983	0.622332
rs1871323	0.0906588
rs13278311	0.780739
rs11134044	1.32445
rs423982	-2.61413
rs12495849	-1.23315
rs36027780	3.69397
rs12431592	7.40218
rs4772684	0.85718
rs78326997	-0.34946
rs76363263	-0.0473218
rs2955134	-0.296443
rs1911343	-0.177692
rs2388299	0.132904
rs11038116	-0.988586
rs6018185	1.50026
rs114741093	3.22584
rs8066989	0.854179
rs2094029	-0.709898
rs12853576	1.07044
rs432612	0.264728
rs2568211	1.44149
rs10512193	0.13573
rs9868849	0.161499
rs3794959	-1.69384
rs12666148	-0.310849
rs2291377	0.0126345
rs10062244	-0.0171485
rs56069439	0.443749
rs9314052	-0.126437
rs4945759	4.9139
rs11869268	-0.584035
rs4854945	0.329309
rs2256209	0.160461
rs4711022	0.672549
rs6923057	-0.281293
rs2071005	0.456434
rs3751050	0.298036
rs74488967	0.344456
rs11047209	1.2439
rs10824914	-0.193497
rs72653987	-0.234401
rs7961066	0.649302
rs3120039	1.24533
rs17419172	-0.0616383
rs7525510	-11.7543
rs6548035	-0.22102
rs17140077	-1.44248
rs8004595	0.0423018
rs10501473	-0.3802
rs2971442	-1.49587
rs3804925	0.410319
rs723539	-0.100524
rs6851749	0.277621
rs11050696	-0.110981
rs2824664	0.105445
rs28667537	0.0765563
rs10934885	0.273598
rs11995185	-0.235845
rs12314464	0.546407
rs6943498	-0.216701
rs8038607	-1.2762
rs1936365	-0.0166203
rs4130861	7.10387
rs9547615	-2.1411
rs4915208	0.961485
rs3789433	-0.0157182
rs1467300	0.177221
rs80198817	-0.0520907
chr11:100019962:i	-0.071042
rs77316562	0.982418
rs1415364	1.46119
rs1334722	1.35844
rs11202512	0.382377
rs4981676	-0.547562
rs8142033	-0.159464
rs2941544	1.14935
rs9267677	0.817506
rs5019888	-0.389971
rs3916220	0.956678
rs6724076	0.226404
rs2203834	-0.32116
rs6478318	0.454721
rs10198972	-0.477709
chr10:82454053:d	2.55659
rs6672666	-0.650115
rs313404	1.17321
rs17560881	0.372748
rs9589038	0.0635104
rs4735036	2.51134
rs1403130	0.577635
rs12692925	-4.94731
rs73037104	-0.00209394
rs114809852	0.109213
rs7851785	-0.255361
rs16949934	-0.316126
rs9918658	-1.11045
rs10741653	0.728065
rs6977321	0.543614
rs297117	-0.499343
rs3784962	0.732857
rs34859215	0.487267
rs758810	-12.0429
rs7874234	0.862657
rs4644325	-0.253339
rs7735937	0.907207
rs668924	0.0679085
rs949351	-2.9856
rs7720103	0.100656
rs2254984	-0.0445817
rs11766825	0.362149
rs2412459	-0.0321926
rs2272197	-7.17171
rs7545328	0.238988
rs12547778	15.6449
rs12213051	1.78591
rs4764927	-0.00947343
rs1549262	1.17202
rs10743769	0.243087
rs11766060	2.61505
rs11949801	-10.6353
rs11555737	1.09184
rs13396216	0.581642
rs6741014	0.266778
rs929089	1.62759
rs3740530	-0.2213
rs6777292	0.349762
rs9928856	0.922508
rs116336456	0.5911
rs12723843	0.304066
rs833651	-0.542569
rs6435957	-0.126728
rs6864713	-0.974714
rs308929	12.6385
rs12704959	0.0935354
chr6:107012488:d	1.69246
rs2045457	-2.34153
rs10842794	-1.39462
rs6079947	0.221356
rs12473253	1.20679
rs1826852	-0.05342
rs11905489	-0.495345
rs2258287	0.487852
rs6671616	0.211701
rs115082610	0.658765
rs3802482	-0.475281
rs31726	0.451254
rs75809482	-151.611
rs115631569	0.729113
rs1903244	-0.122271
rs2098278	0.979124
rs7177774	-0.00525929
rs518978	1.22976
rs1283822	-1.19748
rs610118	-0.484739
rs73389083	-0.18187
rs3778268	-5.02058
rs17014624	0.0656364
rs963533	0.917396
rs2812289	0.582648
rs12229913	0.0609071
rs114674095	0.182796
rs683633	-0.113941
rs6735297	0.256139
rs80355837	1.27254
rs291840	0.128889
rs4780957	0.2147
rs12282926	1.9021
rs476601	-0.116636
rs58126060	-0.0707688
rs7233982	0.950943
rs668753	-0.19891
rs181376	-0.290264
rs4705423	-0.13291
rs3753793	0.195149
rs383250	-2.07128
rs13346080	0.165657
rs7319845	0.0955324
rs2873639	-0.329049
rs4705334	-0.34865
rs10128746	0.0538259
rs4909963	0.170581
rs76469378	2.25058
rs4698732	4.43792
rs12424322	-0.0499309
rs59870036	-0.00697335
rs10492090	-2.77517
rs130396	-0.170918
rs10513258	0.452734
rs56985031	-0.360866
rs6814886	-3.61569
rs2282754	0.135386
rs6809431	1.91499
rs2941546	10.8823
rs10237984	-2.54329
rs12998506	0.424937
rs11208590	0.188658
rs4253243	0.197246
rs9328232	-1.34828
rs16860447	-0.118531
rs56284088	-0.524411
rs9579834	-0.258837
rs17445951	2.41014
rs2729549	0.486504
rs2051125	0.271481
rs73231083	1.59684
rs1822184	-0.429006
chr12:115051647:i	0.455709
rs9651367	-4.38806
rs1039699	0.00461266
rs4774204	0.569166
rs12691880	-0.109505
rs114705559	-0.132712
rs62471109	-0.0490566
rs220216	0.0321316
rs11844666	0.230876
rs7655488	0.0520865
rs115186377	0.0639193
rs13319548	-0.680742
rs259715	-0.399866
rs2058594	0.53158
rs1347281	0.544342
rs507047	0.0692403
rs6742399	0.519973
rs62119701	0.0787551
rs12972105	0.400575
rs1801153	0.665062
rs646124	-0.364501
rs6735868	0.634061
rs4816444	-0.757052
rs114466399	-0.028056
rs1019855	0.147015
rs7558786	-0.070442
rs11888646	1.20219
rs12717305	0.699713
rs7037807	0.0927799
rs35672994	1.36883
rs13106779	-0.598411
rs11896803	-5.09054
rs2134856	1.3022
rs4488385	0.111365
rs3756085	-2.76924
rs1880692	0.732448
rs2165846	-0.562053
rs12572052	0.253087
rs12448218	0.240817
rs7917083	-0.309889
rs13249355	-0.102742
rs1948922	0.760813
rs6834250	-5.02755
rs6769310	7.87768
rs7652651	-2.9045
rs1698195	-0.389731
rs115002418	1.34402
rs12964226	0.529997
rs719960	1.05044
rs17083254	0.875513
rs7004761	0.42214
rs9377155	-0.142185
rs7356711	0.3621
rs9809866	-0.318319
rs115858912	0.0834836
rs9525826	0.411132
rs11695350	0.63504
rs11064722	-0.755531
rs213415	-0.744615
rs9482620	0.155247
rs2060126	-0.00274109
rs6046759	-0.284112
rs3802699	0.0639348
rs485037	0.135713
rs72717977	0.0439669
rs116678435	0.878971
rs12487185	0.194277
rs10777067	-1.43782
rs10510388	-0.0452217
rs7788218	0.0727997
rs75925236	-0.666308
rs7968220	1.20025
rs2659029	0.0542097
rs7329638	0.548461
rs4816766	0.252679
rs7900126	0.446995
rs56155050	0.000596967
rs493506	0.0668844
rs4905298	2.22031
rs10488581	5.45528
rs10937307	-0.777179
rs10873708	0.134463
rs415799	0.134198
rs11755402	0.0187835
rs7947822	-2.30145
rs4780110	-0.136115
rs11067630	0.876822
rs4075677	-0.0905588
rs13428164	0.114175
rs42270	0.473442
rs473681	0.00343663
rs12360122	0.0865462
rs72640155	-0.108467
rs293929	0.0436137
rs76927925	0.278283
rs7740712	-0.641826
rs4440960	0.335128
rs6828220	4.66288
rs8037890	-0.309814
rs12027179	0.0893902
rs4687573	-0.211507
rs407912	-0.790059
rs1539041	1.87272
rs4355882	0.635479
rs13244384	-0.394485
rs11975493	0.691036
rs2107778	-0.469633
rs349335	0.357601
rs1990130	0.38928
rs6051659	-0.408693
rs12148827	-0.0775888
rs1554624	0.885666
rs17756847	0.41837
rs7089148	-11.4752
rs10228937	-2.17227
rs11194147	-0.199086
rs1330823	-0.336073
rs9815868	-1.50104
rs1355876	-1.08324
rs1041102	-7.19274
rs12138283	-1.05443
rs927961	0.0279047
rs1382998	-2.16212
rs17059854	-0.00504715
rs8039762	-1.63539
rs12423616	-2.8232
rs4838074	0.341979
rs2863991	-1.76275
rs11112964	0.0556757
rs4698443	0.103866
rs78926797	-1.86598
rs9847467	-4.17285
rs831744	-1.35078
rs1848490	2.71154
rs4128770	-0.0838291
rs10782640	1.23414
rs114627384	0.686273
rs7708831	0.443253
rs2763309	0.029062
rs61850990	-0.160797
rs404464	1.24598
rs1886030	-0.309338
rs12385983	0.94334
rs10886800	0.336427
rs9986855	0.481761
rs4258372	0.252237
rs9926387	1.74864
rs76363674	-0.533194
rs10817851	1.13479
rs17120278	-0.000912562
rs17650573	-0.378031
rs2284642	-0.258237
rs10117535	3.77921
rs10914225	-1.80072
rs3957512	-0.133476
rs2839446	-0.0161364
rs2291320	0.421679
rs12912470	3.15633
rs1504912	-0.0489655
rs2672824	0.128982
rs2204167	0.76765
rs11077566	-0.0201707
rs11142135	0.125084
rs10248439	-1.76149
rs17833947	0.610324
rs580596	0.082998
rs3136621	0.100152
rs12632755	0.461248
rs1832309	0.109431
rs6863620	2.26895
rs7531015	2.85244
rs2185150	0.418488
rs10257931	0.717895
rs11032080	0.0106775
rs6932276	-1.45596
rs17236035	0.0726631
rs6842466	0.0843711
rs1333846	0.205444
rs4236494	-0.0592355
rs17549312	0.207644
rs6899152	0.304887
rs7229123	0.48848
rs377931	0.544886
rs4895350	-0.500182
rs73106834	-0.0357192
rs259490	-0.250456
rs6555817	1.96687
rs7803186	-1.12125
rs12677894	0.896617
rs1980696	0.792206
rs10246891	0.394526
rs1331305	-0.70396
rs845312	0.116563
rs2830538	0.498565
rs12094756	0.982299
rs12887859	1.25698
rs6063033	1.59018
rs9553068	-1.9364
rs3009384	0.114106
rs11909146	0.302601
rs116554762	0.0191376
rs10925076	0.772566
rs76229704	0.802857
rs4889336	-1.10404
rs848652	4.41418
rs2860140	1.94378
rs940364	-0.189426
rs1393073	-0.162059
rs13109236	-0.022952
rs268596	0.137791
rs17624906	0.545501
rs116542636	0.580112
rs13279646	0.144967
rs9542630	0.450018
rs10968854	-0.768748
rs11735377	0.257392
rs13204184	-0.0272007
rs7203576	-2.24634
rs6923729	-0.157532
rs10799707	3.37932
rs9885540	0.0751803
rs427799	-0.00345338
rs1618224	2.66186
rs115017117	0.169315
rs79881052	-3.40369
rs2444961	0.382949
rs10136607	0.388302
rs7576382	0.304077
rs6847061	-0.0459367
rs17487919	0.317131
rs3794331	-0.346381
rs6721559	0.422024
rs10071742	-7.27083
rs10947929	0.0287446
rs116475983	0.334313
rs7657168	1.24624
rs1419141	0.742922
rs6717058	-0.387548
rs17102086	0.530901
rs10000272	-0.108505
rs6079761	1.15983
rs2044831	1.2066
rs6885505	-0.121567
rs3775821	0.0657572
rs2774424	0.0728106
rs11775862	0.133041
rs4144488	1.26725
rs1954825	1.13187
chr8:96787707:i	0.0516678
rs12255557	-0.492959
rs13246754	0.204311
rs7318112	0.278653
rs78412681	0.00829425
rs4706012	-0.450779
rs10037468	-0.141265
rs72815265	0.142309
rs9360630	-36.7586
rs66552556	0.143099
rs3753525	0.403767
rs210132	-4.27458
rs12324429	0.00855427
rs17321828	0.142579
rs1376049	-0.1323
rs1734444	1.45844
chr6:14092302:d	0.00664491
rs4730828	-2.09434
rs4691122	0.08845
rs9384302	-0.131649
rs7156508	-0.148397
rs115098680	-0.300739
rs10132074	-1.2514
rs56009458	-0.250221
rs1375403	0.946396
rs7830986	0.129724
rs1367386	0.800733
rs7072642	5.3636
rs12410954	-5.06085
rs33823	-0.283978
rs2372248	0.736354
rs1392228	-0.570783
rs35261141	-0.0666508
rs2391756	-0.901449
rs13157948	1.86308
rs1458702	-0.079629
rs2459970	0.162246
rs4646591	0.855192
rs12262739	-0.493361
rs6818782	3.45617
rs393009	-0.508436
rs2384533	0.482902
rs6984375	-0.673925
rs2301497	-0.120035
rs10937128	-0.106854
chr12:101363487:i	-0.0878081
rs13194683	-0.0186697
rs16942750	0.0997421
rs12919120	0.189032
rs7143940	0.249071
rs17053529	0.127297
rs11920558	1.84515
rs11247055	-1.3465
rs28149	13.2958
rs16945387	-0.998458
rs6534636	0.124737
rs114654787	0.331767
rs11855778	0.54903
rs4494979	0.427609
rs2309245	-0.0353414
rs4663564	-0.0298928
rs11199588	11.4254
rs10416550	0.133578
rs2383376	0.75927
rs12881038	0.871364
rs1532377	0.180496
rs11635909	-0.302175
rs75751039	-0.068129
rs4760176	-0.00809449
rs1349722	0.692786
rs1453139	3.93514
rs1888600	-3.15388
rs2144491	-0.331366
rs17499078	-0.0047691
rs12503307	0.153428
rs4327296	0.929178
rs11196869	-0.197782
rs2490392	-3.89258
rs10517467	0.219801
rs674372	0.260102
rs288344	-3.47078
rs4748159	1.094
rs7562987	-0.234505
rs531360	0.417035
rs6808990	0.109862
rs2062974	0.0939926
rs4313471	-0.128989
rs2645131	-0.470522
rs2010606	-0.0394877
rs4770875	-0.699085
chr18:59836505:d	-0.896913
rs2743312	0.682363
rs80126639	0.170156
rs11652197	-0.475044
rs4869611	0.893089
rs1881586	-0.537263
rs17578395	0.656916
rs12491456	5.84272
rs1450664	-0.772313
rs1390076	0.812091
rs12733285	0.491816
rs4244524	-0.751153
rs1931156	-0.434225
rs12294573	-0.33287
rs969936	-3.02928
rs12650244	0.15766
rs7632392	-0.136135
chr18:56445822:d	-0.214892
rs17527069	0.155891
rs2969204	-0.256032
rs17668150	-0.218152
rs3758953	1.22939
rs11742341	-0.297178
rs9910003	0.58006
rs989062	-0.946336
rs17151594	0.303344
rs1440063	0.409717
rs2977086	-0.492557
rs2244460	-0.962132
rs1231360	5.62342
rs6726222	25.3705
rs875069	-0.303593
rs207154	-0.76218
rs12442713	-8.06296
rs555007	0.172346
rs190750	-0.470123
rs9546158	-0.59269
rs11769734	0.109606
rs11209168	-1.29185
rs7590944	0.943575
rs2289823	-0.770181
rs7211132	8.21976
rs9304497	70.323
rs17017665	0.00736748
rs12540539	-1.04703
rs11980517	-0.216413
rs9692534	1.11231
rs2688992	0.505558
rs56335223	1.35067
rs584726	-0.150012
rs2287972	7.85561
rs6079804	1.55829
rs10136833	0.812517
rs2072255	-0.0146418
rs72777118	4.67122
rs1215665	0.674378
rs7073497	0.0233475
rs4714405	0.207498
rs1705415	-0.28062
rs1477085	-0.0548329
rs7600082	-0.0411907
rs196057	3.4273
rs947019	-0.262392
rs13377760	0.334311
rs12593703	-0.217069
rs2723605	-0.675184
rs1304358	-1.04188
chr9:98434043:d	0.0679315
rs7763565	-0.0620529
rs2100889	2.85168
chr5:89653185:i	-0.0620153
rs11594690	273.253
rs56147000	-0.467646
rs6930859	18.9939
rs62350862	0.351658
rs1777408	0.138582
rs7577080	-0.313433
rs10278906	0.0933759
rs6112602	3.24081
rs17825002	0.0635105
rs4236375	0.320123
rs2432543	-3.85189
rs6039851	0.0978334
rs1106703	0.485449
rs7095792	-0.901475
rs988878	-1.31109
rs17093005	0.288718
rs4671794	1.17012
rs13118487	0.207487
rs8027226	0.229277
rs2080292	0.319655
rs11191971	3.55429
rs3785249	0.158893
rs162706	0.374865
rs10134903	0.0622534
rs6043183	0.914164
rs9918121	-0.193405
rs1145301	-0.479727
rs7822813	2.26101
rs13336716	0.165854
rs4592448	-0.277117
rs1564633	-0.614619
rs8041310	0.500757
rs150711034	-0.086306
rs2665274	-0.283381
rs7768130	0.330522
rs7837477	0.0434389
rs1907142	-0.561106
rs73358061	0.215722
rs199788	-2.57231
rs6509599	-0.176386
rs10505486	1.03502
rs9784089	-1.70377
rs8042765	0.6146
rs9300118	0.774215
rs4719818	2.12944
rs4670541	0.382525
rs9541348	-0.334365
rs660442	0.376992
rs12661200	2.34761
rs10770677	0.0899076
rs10017442	-0.013371
rs471817	-0.387303
rs1966956	0.810004
rs12310084	0.397102
rs1450907	-3.59145
rs17513276	0.472017
rs28648054	0.26272
rs11748566	-2.18318
rs7651713	1.86457
rs10898422	0.185431
rs17738989	0.862723
rs11150626	-11.4222
rs847964	-0.942143
rs7718826	0.0376764
rs9739059	-0.880631
rs4399204	1.26324
rs7047149	0.650493
rs13406402	4.78807
rs7994725	-0.19578
rs2139833	-3.44916
rs2343121	0.288069
rs553763	-0.199081
rs3801909	-0.180636
rs16920003	0.272889
chr6:32337947:d	0.391572
rs1385133	0.00160539
chr14:81471087:d	0.500633
rs7041883	-0.000714954
rs9324683	-0.191939
rs491892	-4.64044
rs289866	0.298213
rs2349691	0.550755
chr13:103332333:i	-0.125519
rs7489187	-0.398953
rs309801	-0.127484
rs3015346	0.415245
rs115743005	0.187259
rs1259708	0.0933615
rs1906164	-0.030856
rs8046639	-31.1632
rs516213	0.759187
rs11144656	0.871334
rs9643299	-0.215711
rs12517465	2.45089
rs11232234	0.634158
rs10781076	1.76279
rs11586424	0.0407626
rs6890047	-0.577895
rs448705	-0.0545248
rs1698208	-0.335298
rs4887340	0.283132
rs114580342	5.79482
rs595074	-0.206613
rs4863765	-0.548724
rs7194623	0.0500201
rs2291332	-0.109515
rs75805797	0.124604
rs1908029	0.208119
rs11690538	-0.887811
rs12127190	-0.546914
rs9443645	0.380027
rs2076890	-0.673161
rs9582522	-0.181562
rs12249320	0.0666271
rs7340876	-0.174992
rs74789644	-0.0547476
rs12509330	1.89941
rs2033694	0.939354
rs13164425	1.87737
rs38080	-0.634983
rs62301914	-0.118391
rs2874568	0.527611
rs11152375	-0.0886161
rs3742925	-0.121296
rs9523238	0.0949311
rs4278873	0.355259
rs7274782	-0.515171
rs114311923	0.729469
rs9943768	2.07825
rs4810223	-0.170226
rs8071471	38.92
rs60337902	0.00164606
rs2056771	-2.61131
rs678004	0.212613
rs6506907	-0.248478
rs1254900	-0.0715828
rs1324925	-0.206357
rs7186492	-6.27404
rs13290917	-2.8555
rs7575579	-0.133102
rs2635472	-0.371919
rs7239193	-0.939856
rs4407610	-0.0697394
rs9847824	0.430143
rs1498883	1.05315
rs1801131	-0.240605
rs4808812	-0.295016
rs2833746	0.208429
rs11882031	-0.555617
rs13396122	0.486237
rs6565479	-2.17109
rs902444	0.0435707
rs3213822	0.499696
rs227913	2.04963
rs1998111	1.02544
rs901675	0.0598363
rs7964057	1.51456
rs6945604	0.705314
rs1962490	-2.23885
rs10483312	-1.38562
rs6996426	-0.820821
rs11209333	-0.0650442
rs7752736	0.0174009
rs116052845	0.0820888
rs1439502	0.0948737
rs17144621	0.183299
rs11973087	0.0281055
rs72803242	0.190007
rs11749716	-0.0913475
rs114259642	0.35696
rs6940613	0.129281
rs56083950	0.421553
rs6896670	-0.167439
rs7692318	0.0507044
rs12492984	0.144487
rs2848584	2.67459
chr2:68657100:i	0.219799
rs971379	-7.11292
rs1795648	0.938391
rs10958573	-14.8175
rs12471629	1.10462
rs3795595	-1.81373
rs12371144	0.378571
rs35993713	1.78966
rs2049787	0.521529
rs2029066	-0.127763
rs1526738	2.36271
rs2722965	-0.286712
rs74128262	0.51098
rs16975420	0.604096
rs17726094	0.0235444
rs1979872	0.981119
rs10250139	0.234105
rs9507807	20.1583
rs10786069	0.0541591
rs114514334	-0.498462
rs879591	8.43738
rs115719435	0.0446281
rs17209755	-1.26177
rs11790957	-0.561732
rs2269800	0.00626022
rs1621609	-72.4174
rs35597612	-0.084162
rs2073347	0.790926
rs2039461	0.125573
rs3763123	-0.852435
rs11630246	0.0465117
rs17687610	0.545363
rs9917835	-0.227989
rs4785936	-0.123794
rs17642569	-1.87699
rs10820596	-3.03933
rs11036846	1.00059
rs2305129	0.0315019
rs78752474	0.100313
rs12477840	-0.704031
rs3123205	0.263325
rs11202441	-0.211878
rs967597	0.88761
rs2224722	-8.59402
rs4254393	0.765739
rs59077485	0.319541
rs202786	3.29074
rs1017489	2.87193
rs17521122	0.239215
rs278986	0.0646942
rs7686067	-0.0459765
rs4918503	1.00264
rs1402675	0.831924
rs7809047	0.416218
rs2131489	0.19266
rs12406889	1.07685
rs10429365	36.1509
rs114839305	0.340644
rs10760015	-0.0217616
rs11944613	-0.152706
rs76790649	0.324252
rs2000059	-3.60785
rs75564060	-0.170286
rs7686421	-0.00556227
rs1892591	1.0494
rs2839367	0.872376
rs4973779	13.0979
rs539771	-0.0680182
rs4507317	0.152532
rs79745569	-0.0744109
rs2017650	1.57685
rs10813246	-0.521397
rs1967363	0.901625
rs11048627	0.578591
rs2064362	0.156402
rs10745920	-0.00825182
rs974248	0.386965
rs117709180	-0.121867
rs4406722	1.20513
chr2:139984303:d	0.42908
rs6748892	295.464
rs9399523	-0.0664932
rs12004921	-0.0689562
rs1870867	1.98011
rs770457	-0.234188
rs977045	0.809357
rs2157611	0.372612
rs17303296	1.31374
rs4594497	-1.41974
rs539315	1.11747
rs2370973	1.59854
rs235854	-4.6314
[truncated: 309,162+ more rows]
