# Supplementary material for: Novel EDGE encoding method enhances ability to identify genetic interactions
Source: PLoS Genet. 2021 Jun 4;17(6):e1009534. doi: 10.1371/journal.pgen.1009534 (PMC8208534; doi:10.1371/journal.pgen.1009534)
Supplement: S3 Table — Results from cataract multi-encoding with additive (A), dominant (B), recessive (C), codominant (D), as well as the alpha value for each SNP (categ_weight) (E). Var1_ID (SNP’s rs#), Var1_Pos (chromosome:base pair), Var1_MAF (SNP’s minor allele frequency), Num_nonMissing (sample size), Num_Cases (number of cases), N_Iter (number of iterations), Converged (model convergence; yes:1, no:0), Raw_LRT_pval (unadjusted likelihood ratio test p-value), Var1_Pval (SNP p-value), Var1_beta (SNP beta value), Overall_LRT_Pval (Likelihood ratio test p-value), Overall_Pval_adj_Bonferroni (Bonferroni adjusted SNP p-value), Overall_Pval_adj_FDR (FDR adjusted SNP p-value). (XLSX) [file pgen.1009534.s006.xlsx]

## Sheet: A) Additive
Var1_ID	Var1_Pos	Var1_MAF	Num_NonMissing	Num_Cases	N_Iter	Converged	Raw_LRT_pval	Var1_Pval	Var1_beta	Var1_SE	Overall_Pval_(LRT)	Overall_Pval_adj_Bonferroni	Overall_Pval_adj_FDR
rs11965350	6:160249368	G:0.0843924	6452	4788	7	1	4.17641e-06	3.51449e-06	-0.430716	0.0928626	4.17641e-06	1	0.884898
rs4695885	4:174686346	A:0.343774	6449	4786	7	1	6.30579e-06	6.46807e-06	-0.247513	0.054875	6.30579e-06	1	0.884898
rs13253577	8:33116943	T:0.0507595	6452	4788	7	1	7.95061e-06	6.76986e-06	-0.517928	0.115075	7.95061e-06	1	0.884898
rs4951508	1:210829477	T:0.222472	6448	4785	7	1	2.26412e-05	2.62424e-05	0.27197	0.0646957	2.26412e-05	1	0.996305
rs1202073	20:59348950	C:0.0154991	6452	4788	7	1	2.43902e-05	2.02731e-05	-0.849219	0.19926	2.43902e-05	1	0.996305
rs7037809	9:126383362	T:0.0633235	6451	4788	7	1	2.44842e-05	2.19063e-05	-0.438526	0.103316	2.44842e-05	1	0.996305
rs6492679	13:94427053	C:0.00953193	6452	4788	7	1	3.38222e-05	0.00010573	1.43289	0.369583	3.38222e-05	1	0.996305
rs4586959	4:37417390	A:0.477678	6451	4788	7	1	4.61486e-05	4.86107e-05	0.213919	0.0526607	4.61486e-05	1	0.996305
rs7213584	17:29998974	G:0.415194	6450	4786	7	1	5.82807e-05	5.98352e-05	-0.215632	0.0537272	5.82807e-05	1	0.996305
rs4964369	12:105803028	T:0.282642	6441	4784	7	1	6.27086e-05	6.32143e-05	-0.234677	0.0586621	6.27086e-05	1	0.996305
rs4268128	8:22937856	C:0.20885	6452	4788	7	1	6.50143e-05	7.39771e-05	0.258457	0.0652156	6.50143e-05	1	0.996305
rs11919595	3:141135126	C:0.0633912	6452	4788	7	1	6.70584e-05	9.02245e-05	0.46005	0.117495	6.70584e-05	1	0.996305
rs10503942	8:33181258	A:0.0374361	6451	4787	7	1	7.30947e-05	6.28852e-05	-0.537016	0.134197	7.30947e-05	1	0.996305
rs10772874	12:15899535	T:0.302697	6452	4788	7	1	7.82708e-05	7.80074e-05	-0.224482	0.0568245	7.82708e-05	1	0.996305
rs11615490	12:126323356	C:0.27702	6449	4787	7	1	8.4752e-05	8.39744e-05	-0.225216	0.0572665	8.4752e-05	1	0.996305
rs2248636	21:47985655	T:0.0659485	6452	4788	7	1	8.49493e-05	0.00010827	0.428138	0.110594	8.49493e-05	1	0.996305
rs6728308	2:44306946	T:0.230704	6452	4788	7	1	8.53232e-05	9.55898e-05	0.248619	0.0637235	8.53232e-05	1	0.996305
rs12785110	10:126173339	G:0.132383	6451	4788	7	1	8.93625e-05	8.59558e-05	-0.303609	0.0773101	8.93625e-05	1	0.996305
rs16874205	8:107202148	C:0.0430099	6452	4788	7	1	0.000104657	0.000142371	0.513962	0.135111	0.000104657	1	0.996305
rs6071905	20:38657164	C:0.400155	6450	4786	7	1	0.000110215	0.000112422	-0.207338	0.0536854	0.000110215	1	0.996305
rs160044	5:88114476	C:0.316414	6452	4788	7	1	0.000114312	0.00011398	-0.220252	0.057079	0.000114312	1	0.996305
rs1882984	X:49470545	G:0.25376	6449	4786	7	1	0.000114816	0.000129195	0.194277	0.0507517	0.000114816	1	0.996305
rs1209816	6:19742243	A:0.0372753	6452	4788	7	1	0.000116191	0.000169699	0.550199	0.146317	0.000116191	1	0.996305
rs11598262	10:87729214	A:0.109268	6452	4788	7	1	0.000122398	0.000145347	0.334129	0.0879543	0.000122398	1	0.996305
rs2216979	12:29856414	C:0.455363	6452	4788	7	1	0.000127412	0.000134123	0.202678	0.0530742	0.000127412	1	0.996305
rs6922714	6:19831560	A:0.316308	6451	4787	7	1	0.000127742	0.00012771	-0.214895	0.0560961	0.000127742	1	0.996305
rs1225019	3:131669077	C:0.437364	6450	4786	7	1	0.000130756	0.000137698	0.202316	0.0530697	0.000130756	1	0.996305
rs775214	3:113010950	C:0.264697	6447	4785	7	1	0.000131231	0.000143	0.230353	0.0605726	0.000131231	1	0.996305
rs10851872	15:74790183	A:0.0799876	6451	4787	7	1	0.000132977	0.000120827	-0.372372	0.0968598	0.000132977	1	0.996305
rs940114	22:49589243	A:0.445598	6452	4788	7	1	0.000138606	0.000141881	-0.199398	0.052406	0.000138606	1	0.996305
rs282975	16:77586500	C:0.415291	6422	4764	7	1	0.000140123	0.000148137	0.189697	0.049997	0.000140123	1	0.996305
rs5926838	X:27625511	C:0.363115	6447	4785	7	1	0.000150518	0.000150237	-0.170508	0.044981	0.000150518	1	0.996305
rs2424433	20:22303261	G:0.316357	6450	4787	7	1	0.000153474	0.000153559	-0.212424	0.056119	0.000153474	1	0.996305
rs12488964	3:113188805	T:0.461097	6452	4788	7	1	0.000154432	0.000161884	0.199324	0.0528416	0.000154432	1	0.996305
rs7229736	18:66192454	T:0.499535	6452	4788	7	1	0.000154793	0.000160492	0.197454	0.0523162	0.000154793	1	0.996305
rs8063678	16:17386646	A:0.0764104	6452	4788	7	1	0.000155316	0.00019509	0.388141	0.104191	0.000155316	1	0.996305
rs10111172	8:22969091	T:0.189554	6452	4788	7	1	0.000158244	0.000177121	0.253377	0.0675746	0.000158244	1	0.996305
rs7304975	12:59888726	A:0.0983568	6451	4788	7	1	0.000159067	0.000147736	-0.333795	0.0879602	0.000159067	1	0.996305
rs5973843	X:107360064	C:0.472248	6450	4786	7	1	0.000162699	0.000169982	0.165279	0.0439583	0.000162699	1	0.996305
rs3991716	16:57950985	T:0.247288	6452	4788	7	1	0.000167758	0.000186139	0.233723	0.0625409	0.000167758	1	0.996305
rs2704253	8:97651358	G:0.137322	6452	4788	7	1	0.000170258	0.000199533	0.289656	0.0778727	0.000170258	1	0.996305
rs12589785	14:71690700	A:0.109147	6450	4787	7	1	0.000170922	0.000158216	-0.315138	0.0834184	0.000170922	1	0.996305
rs2085021	2:44371721	G:0.118049	6438	4778	7	1	0.000172124	0.000199888	0.31464	0.0845998	0.000172124	1	0.996305
rs1451236	4:190432838	C:0.422779	6449	4786	7	1	0.000179844	0.000188845	0.200324	0.0536559	0.000179844	1	0.996305
rs7908934	10:111223428	G:0.0148016	6452	4788	7	1	0.000183429	0.000394415	1.29035	0.364116	0.000183429	1	0.996305
rs2350051	4:66605229	A:0.317368	6420	4768	7	1	0.000188598	0.000188037	-0.208182	0.0557445	0.000188598	1	0.996305
rs4983559	14:105277209	G:0.400775	6450	4787	7	1	0.000193914	0.000197064	-0.201625	0.0541601	0.000193914	1	0.996305
rs6768773	3:197135819	C:0.399008	6451	4788	7	1	0.000196041	0.000207269	0.199436	0.0537566	0.000196041	1	0.996305
rs13136851	4:180240950	G:0.39924	6451	4787	7	1	0.000208062	0.000218213	0.199588	0.0539872	0.000208062	1	0.996305
rs2289876	5:36038317	G:0.161965	6452	4788	7	1	0.000221229	0.00024906	0.268135	0.0731964	0.000221229	1	0.996305

## Sheet: B) Dominant
Var1_ID	Var1_Pos	Var1_MAF	Num_NonMissing	Num_Cases	N_Iter	Converged	Raw_LRT_pval	Var1_Pval	Var1_beta	Var1_SE	Overall_Pval_(LRT)	Overall_Pval_adj_Bonferroni	Overall_Pval_adj_FDR
rs11965350	6:160249368	G:0.0843924	6452	4788	7	1	4.1e-06	3.63e-06	-0.46545	0.10049	4.1e-06	1	0.996335
rs1202073	20:59348950	C:0.0154991	6452	4788	7	1	1.61e-05	1.16e-05	-0.88522	0.201897	1.61e-05	1	0.996335
rs4695885	4:174686346	A:0.343774	6449	4786	7	1	1.61e-05	1.75e-05	-0.3257	0.07584	1.61e-05	1	0.996335
rs13253577	8:33116943	T:0.0507595	6452	4788	7	1	1.65e-05	1.38e-05	-0.52662	0.121157	1.65e-05	1	0.996335
rs181615	10:119360043	G:0.343924	6452	4788	7	1	1.7e-05	1.75e-05	0.323074	0.075234	1.7e-05	1	0.996335
rs6974647	7:5411296	C:0.466754	6452	4788	7	1	1.86e-05	1.82e-05	0.349993	0.081651	1.86e-05	1	0.996335
rs6492679	13:94427053	C:0.00953193	6452	4788	7	1	2.27e-05	6.4e-05	1.59188	0.398196	2.27e-05	1	0.996335
rs4983559	14:105277209	G:0.400775	6450	4787	7	1	2.94e-05	3.25e-05	-0.32356	0.077867	2.94e-05	1	0.996335
rs11919595	3:141135126	C:0.0633912	6452	4788	7	1	3.65e-05	4.92e-05	0.496776	0.122375	3.65e-05	1	0.996335
rs2424433	20:22303261	G:0.316357	6450	4787	7	1	4.67e-05	4.9e-05	-0.30402	0.074877	4.67e-05	1	0.996335
rs2248636	21:47985655	T:0.0659485	6452	4788	7	1	4.74e-05	6.17e-05	0.475937	0.118796	4.74e-05	1	0.996335
rs10111172	8:22969091	T:0.189554	6452	4788	7	1	5.09e-05	5.63e-05	0.3187	0.079125	5.09e-05	1	0.996335
rs3991716	16:57950985	T:0.247288	6452	4788	7	1	5.17e-05	5.52e-05	0.304688	0.075558	5.17e-05	1	0.996335
rs12785110	10:126173339	G:0.132383	6451	4788	7	1	5.31e-05	5.1e-05	-0.34596	0.0854	5.31e-05	1	0.996335
rs4268128	8:22937856	C:0.20885	6452	4788	7	1	5.42e-05	5.89e-05	0.3111	0.077441	5.42e-05	1	0.996335
rs7304975	12:59888726	A:0.0983568	6451	4788	7	1	5.71e-05	5.28e-05	-0.38708	0.095747	5.71e-05	1	0.996335
rs2092058	6:22045016	G:0.1288	6448	4785	7	1	6.45e-05	7.52e-05	0.361337	0.091267	6.45e-05	1	0.996335
rs7037809	9:126383362	T:0.0633235	6451	4788	7	1	8.47e-05	7.6e-05	-0.43049	0.1088	8.47e-05	1	0.996335
rs10777557	12:94314529	A:0.353566	6450	4786	7	1	8.83e-05	8.97e-05	0.29556	0.075456	8.83e-05	1	0.996335
rs17086372	4:66655790	A:0.145304	6452	4788	7	1	9.34e-05	9.03e-05	-0.32094	0.081969	9.34e-05	1	0.996335
rs1950542	14:44469169	T:0.273834	6451	4787	7	1	9.38e-05	9.58e-05	-0.2909	0.074572	9.38e-05	1	0.996335
rs181632	10:119364995	T:0.249148	6452	4788	7	1	0.000104	0.00011	0.291208	0.075308	0.000104	1	0.996335
rs197427	1:112266366	C:0.461485	6452	4788	7	1	0.000106	0.000118	-0.32057	0.083253	0.000106	1	0.996335
rs160044	5:88114476	C:0.316414	6452	4788	7	1	0.000106	0.00011	-0.28938	0.074816	0.000106	1	0.996335
rs17760943	8:23160433	A:0.264765	6451	4787	7	1	0.000107	0.00011	-0.28885	0.074683	0.000107	1	0.996335
rs1451236	4:190432838	C:0.422779	6449	4786	7	1	0.00012	0.000118	0.302428	0.078561	0.00012	1	0.996335
rs6047982	20:22246450	G:0.388295	6450	4788	7	1	0.000125	0.000133	-0.29705	0.077751	0.000125	1	0.996335
rs10851872	15:74790183	A:0.0799876	6451	4787	7	1	0.000129	0.000119	-0.38943	0.101214	0.000129	1	0.996335
rs16874205	8:107202148	C:0.0430099	6452	4788	7	1	0.00013	0.000173	0.529632	0.141046	0.00013	1	0.996335
rs8063678	16:17386646	A:0.0764104	6452	4788	7	1	0.000132	0.000161	0.416485	0.110379	0.000132	1	0.996335
rs10871349	16:78361149	G:0.222369	6451	4787	7	1	0.000144	0.000154	0.292494	0.077278	0.000144	1	0.996335
rs5973843	X:107360064	C:0.472248	6450	4786	7	1	0.000161	0.000163	0.299039	0.079299	0.000161	1	0.996335
rs1529729	19:11163562	G:0.460477	6452	4788	7	1	0.000161	0.000178	-0.3134	0.0836	0.000161	1	0.996335
rs5769520	22:49671776	G:0.295846	6451	4787	7	1	0.000164	0.000169	0.280048	0.074461	0.000164	1	0.996335
rs17439350	12:28781123	G:0.0858648	6452	4788	7	1	0.000165	0.000154	-0.36994	0.097744	0.000165	1	0.996335
rs745285	6:170538325	G:0.189166	6452	4788	7	1	0.00017	0.000183	0.29987	0.080158	0.00017	1	0.996335
rs9614891	22:44737646	G:0.34421	6451	4787	7	1	0.000178	0.000188	-0.28161	0.075395	0.000178	1	0.996335
rs7101307	10:24280011	G:0.451023	6452	4788	7	1	0.000197	0.000214	-0.30453	0.082263	0.000197	1	0.996335
rs7109247	11:131482154	C:0.274179	6452	4788	7	1	0.000197	0.000204	0.277085	0.074599	0.000197	1	0.996335
rs5926838	X:27625511	C:0.363115	6447	4785	7	1	0.000209	0.000214	-0.28285	0.076399	0.000209	1	0.996335
rs12582971	12:18459387	T:0.13182	6452	4788	7	1	0.000212	0.000204	-0.31963	0.086048	0.000212	1	0.996335
rs2272682	8:126049443	G:0.0668889	6451	4787	7	1	0.000212	0.00026	0.432467	0.118418	0.000212	1	0.996335
rs12745827	1:111700001	G:0.153828	6452	4788	7	1	0.000216	0.000237	0.307449	0.083644	0.000216	1	0.996335
rs1209816	6:19742243	A:0.0372753	6452	4788	7	1	0.000218	0.000287	0.550648	0.151812	0.000218	1	0.996335
rs2965946	16:89516612	T:0.300139	6452	4788	7	1	0.000225	0.000231	0.273906	0.074383	0.000225	1	0.996335
rs9926693	16:58097357	G:0.243451	6451	4787	7	1	0.000226	0.000238	0.279087	0.075936	0.000226	1	0.996335
rs13148015	4:42576472	A:0.111998	6451	4788	7	1	0.000227	0.000216	-0.3323	0.089818	0.000227	1	0.996335
rs3745938	19:42071167	C:0.0389802	6452	4788	7	1	0.000227	0.000189	-0.58893	0.157767	0.000227	1	0.996335
rs10733382	9:22964237	G:0.033323	6452	4788	7	1	0.000238	0.000204	-0.53403	0.143767	0.000238	1	0.996335
rs2145997	10:81158985	G:0.176224	6452	4788	7	1	0.000239	0.000259	0.29401	0.080479	0.000239	1	0.996335

## Sheet: C) Recessive
Var1_ID	Var1_Pos	Var1_MAF	Num_NonMissing	Num_Cases	N_Iter	Converged	Raw_LRT_pval	Var1_Pval	Var1_beta	Var1_SE	Overall_Pval_(LRT)	Overall_Pval_adj_Bonferroni	Overall_Pval_adj_FDR
rs4383488	3:40690376	T:0.0280577	6451	4787	7	1	7.25422e-06	5.43044e-06	-4.47078	0.983144	7.25422e-06	1	1
rs1080307	1:114216449	G:0.29673	6452	4788	7	1	8.78567e-06	7.29936e-06	-0.575027	0.128218	8.78567e-06	1	1
rs3822292	4:104556712	G:0.164368	6452	4788	7	1	1.04934e-05	2.45632e-05	0.999121	0.236827	1.04934e-05	1	1
rs17298767	5:14157376	T:0.104774	6452	4788	7	1	1.95723e-05	7.85416e-05	1.79968	0.455752	1.95723e-05	1	1
rs1674870	6:43434222	A:0.17093	6450	4787	7	1	2.35537e-05	5.46895e-05	0.963484	0.238804	2.35537e-05	1	1
rs1847325	15:101067542	A:0.495738	6452	4788	7	1	2.67101e-05	2.54444e-05	-0.366825	0.0871148	2.67101e-05	1	1
rs4867791	5:174747627	C:0.390267	6452	4788	7	1	3.2964e-05	3.01428e-05	-0.409725	0.0981993	3.2964e-05	1	1
rs11608250	12:104196501	T:0.137399	6452	4788	7	1	3.52061e-05	0.000108606	1.30799	0.337937	3.52061e-05	1	1
rs531592	1:231396634	T:0.482021	6452	4788	7	1	3.78831e-05	4.46047e-05	0.366242	0.0897161	3.78831e-05	1	1
rs4958208	5:133355728	C:0.142769	6451	4788	7	1	4.22273e-05	2.78141e-05	-1.11221	0.265402	4.22273e-05	1	1
rs16952330	16:53610448	G:0.0283633	6452	4788	7	1	4.38667e-05	1.59525e-05	-4.37355	1.01354	4.38667e-05	1	1
rs7526688	1:65674836	A:0.344544	6452	4788	7	1	4.47679e-05	3.99041e-05	-0.457906	0.111466	4.47679e-05	1	1
rs1433176	8:108392928	A:0.419702	6451	4787	7	1	4.67586e-05	4.29929e-05	-0.401715	0.0982002	4.67586e-05	1	1
rs4583435	2:10217952	A:0.255816	6448	4787	7	1	5.33774e-05	4.42659e-05	-0.589224	0.144276	5.33774e-05	1	1
rs1880403	7:42657424	C:0.390964	6452	4788	7	1	5.73714e-05	5.27844e-05	-0.404669	0.100093	5.73714e-05	1	1
rs6897423	5:177608195	T:0.0368331	6448	4784	7	1	6.2033e-05	1.7681e-05	-2.95456	0.688335	6.2033e-05	1	1
rs4822392	22:23729698	G:0.0867633	6414	4765	7	1	6.80168e-05	0.00126751	2.58939	0.803352	6.80168e-05	1	1
rs16968331	16:56505773	C:0.0750155	6452	4788	7	1	7.13058e-05	3.97931e-05	-1.95571	0.475995	7.13058e-05	1	1
rs11771875	7:105103372	G:0.182149	6448	4787	7	1	7.9063e-05	0.000138642	0.831009	0.21808	7.9063e-05	1	1
rs6768773	3:197135819	C:0.399008	6451	4788	7	1	7.90835e-05	9.63731e-05	0.399862	0.102541	7.90835e-05	1	1
rs2216979	12:29856414	C:0.455363	6452	4788	7	1	8.0132e-05	9.43109e-05	0.369836	0.0947137	8.0132e-05	1	1
rs17798773	18:45107905	A:0.220663	6451	4788	7	1	8.5169e-05	7.58858e-05	-0.643148	0.162533	8.5169e-05	1	1
rs4586959	4:37417390	A:0.477678	6451	4788	7	1	8.88788e-05	0.000102626	0.35482	0.0913473	8.88788e-05	1	1
rs2973963	5:119228851	A:0.297163	6451	4788	7	1	9.04079e-05	0.000120852	0.517479	0.134606	9.04079e-05	1	1
rs261796	1:241110180	C:0.0888872	6452	4788	7	1	9.10175e-05	7.38238e-05	-1.52451	0.384627	9.10175e-05	1	1
rs10984224	9:121539063	T:0.255542	6451	4787	7	1	9.41768e-05	0.000144488	0.64607	0.170002	9.41768e-05	1	1
rs10227423	7:30800679	A:0.131587	6452	4788	7	1	0.000100414	0.000354258	1.2935	0.362122	0.000100414	1	1
rs1494881	4:75268280	G:0.277631	6451	4787	7	1	0.000101039	0.00014204	0.569933	0.149801	0.000101039	1	1
rs6792258	3:197124134	G:0.428649	6440	4779	7	1	0.000109222	0.000129346	0.379756	0.0992125	0.000109222	1	1
rs737250	13:50251539	T:0.276503	6452	4788	7	1	0.000111622	0.00015131	0.562756	0.148527	0.000111622	1	1
rs10141409	14:82289273	C:0.350496	6448	4785	7	1	0.000116855	0.000105797	-0.416271	0.107372	0.000116855	1	1
rs11733026	4:65899370	T:0.268986	6452	4788	7	1	0.000126491	0.00010703	-0.539162	0.139172	0.000126491	1	1
rs4739229	8:21257698	A:0.388562	6452	4788	7	1	0.00013527	0.000124033	-0.391531	0.102014	0.00013527	1	1
rs6476985	9:5517559	T:0.125039	6450	4787	7	1	0.000136609	0.000412989	1.2608	0.357002	0.000136609	1	1
rs4941253	18:61892571	C:0.217718	6451	4787	7	1	0.000137212	0.000113304	-0.633454	0.1641	0.000137212	1	1
rs6510761	19:3565909	C:0.1188	6452	4788	7	1	0.000140998	0.000400095	1.38894	0.392352	0.000140998	1	1
rs3008061	6:166077817	A:0.131122	6452	4788	7	1	0.000147389	0.000130098	-1.03042	0.2693	0.000147389	1	1
rs7812207	7:130784051	T:0.178688	6447	4785	7	1	0.000152957	0.000277244	0.871201	0.239625	0.000152957	1	1
rs12132580	1:189523652	C:0.031623	6451	4788	7	1	0.000155235	0.000122989	-3.00143	0.781604	0.000155235	1	1
rs2027985	7:93345774	T:0.455645	6448	4786	7	1	0.000155316	0.000147883	-0.339682	0.0895173	0.000155316	1	1
rs1933329	1:81386389	T:0.14814	6450	4786	7	1	0.000155477	0.000328041	1.03405	0.28787	0.000155477	1	1
rs178244	11:88269045	A:0.476364	6452	4788	7	1	0.000159356	0.000151917	-0.333117	0.087942	0.000159356	1	1
rs2085021	2:44371721	G:0.118049	6438	4778	7	1	0.000161061	0.000441532	1.46056	0.41565	0.000161061	1	1
rs7319170	13:25244691	T:0.405829	6451	4787	7	1	0.000164098	0.000193243	0.378236	0.101466	0.000164098	1	1
rs7747594	6:45747522	A:0.0284408	6452	4788	7	1	0.0001707	1.78713e-05	-3.76398	0.877395	0.0001707	1	1
rs2274698	9:74350002	C:0.136392	6452	4788	7	1	0.000172348	0.00034925	1.08039	0.302145	0.000172348	1	1
rs2006225	5:135442965	T:0.498993	6452	4788	7	1	0.000174101	0.000167601	-0.319526	0.0849029	0.000174101	1	1
rs3912137	5:36034020	C:0.228534	6452	4788	7	1	0.000175326	0.000254005	0.639174	0.174724	0.000175326	1	1
rs11624031	14:96904008	A:0.19093	6450	4786	7	1	0.000177663	0.000302132	0.838922	0.232165	0.000177663	1	1
rs11773632	7:51765420	G:0.16274	6452	4788	7	1	0.000179145	0.00014624	-0.802011	0.211202	0.000179145	1	1

## Sheet: D) Codominant
Var1_ID	Var1_Pos	Var1_MAF	Num_NonMissing	Num_Cases	N_Iter	Converged	Raw_LRT_pval	Var1_Het_Pval	Var1_Het_beta	Var1_Het_SE	Var1_Hom_Pval	Var1_Hom_beta	Var1_Hom_SE	Overall_Pval_(LRT)	Overall_Pval_adj_Bonferroni	Overall_Pval_adj_FDR
rs4383488	3:40690376	T:0.0280577	6451	4787	7	1	2.37692e-06	0.0178002	0.404753	0.1708	8.76594e-06	-4.36123	0.981029	2.37692e-06	0.793647	0.793647
rs11965350	6:160249368	G:0.0843924	6452	4788	7	1	2.14926e-05	8.99021e-06	-0.454968	0.102467	0.0897875	-0.668877	0.394264	2.14926e-05	1	1
rs4695885	4:174686346	A:0.343774	6449	4786	7	1	2.94487e-05	0.000327355	-0.28751	0.0800278	9.51851e-05	-0.464023	0.118902	2.94487e-05	1	1
rs3822292	4:104556712	G:0.164368	6452	4788	7	1	3.40778e-05	0.282165	-0.0903789	0.0840369	4.19441e-05	0.974758	0.237949	3.40778e-05	1	1
rs1080307	1:114216449	G:0.29673	6452	4788	7	1	4.03401e-05	0.489635	-0.0541018	0.0783076	6.80935e-06	-0.600391	0.133433	4.03401e-05	1	1
rs2085021	2:44371721	G:0.118049	6438	4778	7	1	4.10154e-05	0.015109	0.223974	0.0921796	0.00028873	1.50896	0.41624	4.10154e-05	1	1
rs13253577	8:33116943	T:0.0507595	6452	4788	7	1	4.25245e-05	5.15188e-05	-0.499233	0.123309	0.0370335	-1.27659	0.612159	4.25245e-05	1	1
rs17691453	15:39543946	T:0.462337	6452	4788	7	1	4.40461e-05	0.000386017	-0.30865	0.0869567	0.619973	0.0541043	0.109106	4.40461e-05	1	1
rs11673716	2:154273475	G:0.179479	6452	4788	7	1	4.82926e-05	0.000573769	-0.281496	0.0817418	0.018889	0.542956	0.23127	4.82926e-05	1	1
rs2828927	21:25611218	G:0.0886959	6449	4787	7	1	5.76437e-05	0.000286161	-0.359975	0.0992347	0.0223215	1.05313	0.46092	5.76437e-05	1	1
rs4951508	1:210829477	T:0.222472	6448	4785	7	1	5.79824e-05	0.0082396	0.212363	0.0803767	0.000133467	0.704377	0.184393	5.79824e-05	1	1
rs6897423	5:177608195	T:0.0368331	6448	4784	7	1	7.03168e-05	0.081596	0.269164	0.154559	2.05264e-05	-2.92963	0.687853	7.03168e-05	1	1
rs7037809	9:126383362	T:0.0633235	6451	4788	7	1	7.06782e-05	0.000371121	-0.394005	0.110681	0.00900851	-1.46408	0.56058	7.06782e-05	1	1
rs181615	10:119360043	G:0.343924	6452	4788	7	1	7.22131e-05	1.61474e-05	0.341717	0.0792401	0.0446846	0.248554	0.123806	7.22131e-05	1	1
rs11746513	5:73037073	C:0.30031	6450	4788	7	1	7.85015e-05	5.13233e-05	-0.314746	0.0777244	0.673343	0.0593122	0.140696	7.85015e-05	1	1
rs1202073	20:59348950	C:0.0154991	6452	4788	7	1	8.247e-05	1.02973e-05	-0.896276	0.203199	0.87156	-0.235629	1.45741	8.247e-05	1	1
rs17760943	8:23160433	A:0.264765	6451	4787	7	1	8.8672e-05	2.02772e-05	-0.332923	0.0781175	0.765443	-0.044445	0.148974	8.8672e-05	1	1
rs12132580	1:189523652	C:0.031623	6451	4788	7	1	9.75775e-05	0.039882	-0.334959	0.162999	5.50257e-05	-3.19032	0.791017	9.75775e-05	1	1
rs6974647	7:5411296	C:0.466754	6452	4788	7	1	9.98184e-05	3.42113e-05	0.359114	0.0866702	0.00189548	0.328775	0.105847	9.98184e-05	1	1
rs17298767	5:14157376	T:0.104774	6452	4788	7	1	0.000108962	0.892122	-0.0127669	0.0941376	8.14436e-05	1.79718	0.456123	0.000108962	1	1
rs1912470	8:14430153	T:0.1312	6452	4788	7	1	0.000113663	5.41892e-05	-0.354002	0.087694	0.277688	0.319365	0.294203	0.000113663	1	1
rs586224	4:119163784	T:0.0976593	6451	4787	7	1	0.000115087	0.0149431	0.247207	0.101574	0.000814431	1.55881	0.465615	0.000115087	1	1
rs6492679	13:94427053	C:0.00953193	6452	4788	7	1	0.000125384	0.000106146	1.57919	0.407418	0.183534	1.77009	1.33094	0.000125384	1	1
rs181632	10:119364995	T:0.249148	6452	4788	7	1	0.000125875	2.83985e-05	0.330036	0.078844	0.732746	0.0537238	0.157328	0.000125875	1	1
rs12589785	14:71690700	A:0.109147	6450	4787	7	1	0.000127141	0.0155404	-0.228752	0.0945439	0.000218107	-1.15711	0.31298	0.000127141	1	1
rs1674870	6:43434222	A:0.17093	6450	4787	7	1	0.000130188	0.902105	-0.0101576	0.0825808	6.28125e-05	0.960527	0.240012	0.000130188	1	1
rs11630259	15:99430948	C:0.279681	6452	4788	7	1	0.000130506	0.0100701	0.201309	0.0782265	0.00761995	-0.378283	0.141761	0.000130506	1	1
rs4586959	4:37417390	A:0.477678	6451	4788	7	1	0.000132464	0.113662	0.136933	0.0865598	3.36925e-05	0.441623	0.106493	0.000132464	1	1
rs11608250	12:104196501	T:0.137399	6452	4788	7	1	0.000133797	0.395211	0.0737638	0.0867601	8.96984e-05	1.32633	0.338618	0.000133797	1	1
rs308203	5:93742412	C:0.466367	6452	4788	7	1	0.00014056	0.000103516	0.338668	0.0872361	0.516202	0.0677655	0.104381	0.00014056	1	1
rs10961438	9:1432160	T:0.10913	6451	4787	7	1	0.000142183	0.000135508	-0.351556	0.0921213	0.120051	0.554719	0.356833	0.000142183	1	1
rs1847325	15:101067542	A:0.495738	6452	4788	7	1	0.000144845	0.83911	-0.0182576	0.0899246	0.000321889	-0.378831	0.105318	0.000144845	1	1
rs17798773	18:45107905	A:0.220663	6451	4788	7	1	0.000149772	0.141011	0.117301	0.0796861	0.000275543	-0.600397	0.165068	0.000149772	1	1
rs4982164	14:34790349	C:0.430011	6451	4788	7	1	0.000156271	0.00993813	-0.215536	0.0836069	0.0805114	0.19532	0.111756	0.000156271	1	1
rs4983559	14:105277209	G:0.400775	6450	4787	7	1	0.000158461	0.000104083	-0.318033	0.0819489	0.00270098	-0.341562	0.113859	0.000158461	1	1
rs997956	11:117770775	A:0.0777399	6451	4788	7	1	0.000165096	0.0140396	0.267377	0.108856	0.00114507	-1.46512	0.450498	0.000165096	1	1
rs4964369	12:105803028	T:0.282642	6441	4784	7	1	0.000170295	0.0261283	-0.174452	0.07843	6.43888e-05	-0.557902	0.139611	0.000170295	1	1
rs4867791	5:174747627	C:0.390267	6452	4788	7	1	0.000177859	0.861718	0.0143869	0.0825944	0.000225469	-0.401535	0.108858	0.000177859	1	1
rs11919595	3:141135126	C:0.0633912	6452	4788	7	1	0.000179473	4.53469e-05	0.505072	0.123841	0.729809	0.216291	0.626243	0.000179473	1	1
rs4958208	5:133355728	C:0.142769	6451	4788	7	1	0.000189746	0.542789	0.0526487	0.0865078	3.70637e-05	-1.09848	0.266295	0.000189746	1	1
rs10503953	8:33797783	T:0.418475	6452	4788	7	1	0.000193914	0.0129704	0.20749	0.0835111	0.0691721	-0.198633	0.109302	0.000193914	1	1
rs10503942	8:33181258	A:0.0374361	6451	4787	7	1	0.000195721	0.000979103	-0.476308	0.144491	0.00974607	-1.82454	0.705898	0.000195721	1	1
rs2362852	3:55807071	C:0.380369	6449	4786	7	1	0.000196392	0.00152365	-0.255157	0.0804876	0.214393	0.147575	0.118861	0.000196392	1	1
rs531592	1:231396634	T:0.482021	6452	4788	7	1	0.000196968	0.763685	0.0264252	0.0878948	0.000308951	0.383373	0.106266	0.000196968	1	1
rs7747594	6:45747522	A:0.0284408	6452	4788	7	1	0.000199923	0.0910899	0.284198	0.168197	1.99735e-05	-3.73944	0.876735	0.000199923	1	1
rs12042344	1:186858135	C:0.10758	6451	4787	7	1	0.000200608	0.0601826	0.181942	0.0968057	0.000683656	1.60295	0.472005	0.000200608	1	1
rs2835692	21:38670335	G:0.146644	6451	4788	7	1	0.000201393	0.072035	-0.155088	0.0862127	9.10589e-05	-0.991906	0.253473	0.000201393	1	1
rs2216979	12:29856414	C:0.455363	6452	4788	7	1	0.000203916	0.229933	0.101948	0.084919	6.42179e-05	0.433151	0.108376	0.000203916	1	1
rs6768773	3:197135819	C:0.399008	6451	4788	7	1	0.00021813	0.257695	0.0926954	0.0818968	5.94396e-05	0.453577	0.11297	0.00021813	1	1
rs7526688	1:65674836	A:0.344544	6452	4788	7	1	0.000233791	0.799381	0.020203	0.0794928	0.000158005	-0.447674	0.118491	0.000233791	1	1

## Sheet: E) Alpha
Var1_ID	Alpha
rs4383488	-0.092807
rs6501087	-0.0167538
rs11965350	0.680197
rs4695885	0.619604
rs3822292	-0.0927194
rs1080307	0.0901109
rs2085021	0.14843
rs13253577	0.391067
rs17691453	-5.70472
rs11673716	-0.518451
rs2828927	-0.341814
rs4951508	0.30149
rs6897423	-0.0918766
rs7037809	0.269114
rs181615	1.37482
rs11746513	-5.3066
rs1202073	3.80376
rs17760943	7.49067
rs12132580	0.104992
rs6974647	1.09228
rs975366	-0.0121961
rs17298767	-0.00710386
rs1912470	-1.10845
rs586224	0.158587
rs6492679	0.892153
rs181632	6.14321
rs12589785	0.197693
rs1674870	-0.0105751
rs11630259	-0.532166
rs4586959	0.310067
rs11608250	0.055615
rs308203	4.99764
rs10961438	-0.633755
rs1847325	0.0481946
rs17798773	-0.195372
rs4982164	-1.10351
rs4983559	0.931113
rs997956	-0.182495
rs4964369	0.312692
rs4867791	-0.0358298
rs11919595	2.33515
rs610477	-0.006912
rs7486762	-0.00743763
rs4958208	-0.0479286
rs10503953	-1.04459
rs10503942	0.261056
rs2362852	-1.729
rs531592	0.0689281
rs7747594	-0.0760002
rs12042344	0.113504
rs2835692	0.156353
rs2216979	0.235364
rs6768773	0.204366
rs7526688	-0.0451288
rs16952330	0.00419917
rs2424433	0.886097
rs4583435	0.0744282
rs10772874	0.327133
rs4268128	0.729927
rs2248636	1.27351
rs1433176	-0.0184945
rs10141409	-0.283859
rs7304975	1.99198
rs10111172	1.11263
rs12523795	-0.0846757
rs3991716	1.01135
rs12785110	0.946101
rs2092058	1.87831
rs1324317	-0.154603
rs10489369	-0.149004
rs6869386	-0.19005
rs1699185	0.0120458
rs5952028	2.38528
rs7213584	0.548602
rs1880403	-0.00283226
rs737250	0.138752
rs17094083	0.177312
rs10233653	-0.839089
rs7720237	-0.824872
rs3780047	0.107496
rs1324015	-2.27849
rs12684050	0.189855
rs11903574	-0.563578
rs2973963	-0.118486
rs971353	-0.331017
rs4822392	-0.000939321
rs6728308	0.378432
rs11637013	-9.27132
rs16968331	0.0094803
rs7319170	0.237219
rs1950542	1.51917
rs11771875	0.0409009
rs17698151	-0.988199
rs160044	0.708552
rs4856367	-0.410707
rs4238859	-0.603551
rs7908934	0.0403658
rs11673399	-0.946065
rs1451236	0.755677
rs11615490	0.442601
rs10777557	0.891783
rs5769520	2.04167
rs7101307	1.55538
rs17030493	-0.366796
rs775214	0.340235
rs17086372	1.42479
rs821927	0.153089
rs197427	0.843559
rs3809830	-0.146626
rs261796	0.0152912
rs1209816	0.293108
rs7812207	0.0915482
rs17209837	-0.723195
rs10984224	-0.0306665
rs11983138	-0.578183
rs2325927	0.204392
rs11794852	-0.632556
rs6922714	0.364079
rs4746826	-0.427517
rs911216	-0.371818
rs2574740	0.0110643
rs6792258	-0.110013
rs10401590	3.42279
rs10227423	-0.0149948
rs1494881	0.0170718
rs1529729	1.35244
rs4390155	-0.0812792
rs9289840	-1.71062
rs1029024	-0.534966
rs1316917	-0.13175
rs282975	0.354621
rs6071905	0.443194
rs16874205	0.503585
rs11744131	-0.105183
rs496405	-2.636
rs10431632	-1.00772
rs7252706	-702.463
rs1882984	0.401229
rs6478827	-0.0441882
rs918418	-2.12069
rs2027985	0.186168
rs7605803	-0.688277
rs1225019	0.394964
rs6047982	0.845311
rs11624031	-0.0940807
rs16872270	-0.00677317
rs3745938	-13.7308
rs4831031	-0.875888
rs6743144	-1.8413
rs735436	-0.107598
rs11598262	0.407749
rs598623	-23.6719
rs5973843	0.739811
rs13038390	-0.267103
rs7933421	-0.243754
rs11733026	-0.0361562
rs7229736	0.625119
rs10047892	1.5486
rs10851872	0.69975
rs4739229	-0.0927181
rs1820351	-0.17266
rs7002268	-1.54319
rs4904117	-0.0747582
rs2965817	0.701861
rs940114	0.581104
rs4073087	3.16257
rs2274698	0.0603819
rs8063678	0.813926
rs2704253	0.348123
rs5926838	0.657391
rs2172198	-0.195752
rs6476985	-0.0181987
rs3008061	0.0345015
rs2279051	0.161957
rs1474929	0.20386
rs4941253	-0.0179923
rs10871349	0.83804
rs256722	-0.314665
rs7109247	1.71142
rs6510761	0.0116417
rs1324668	0.12131
rs6492939	-0.253989
rs11782906	-0.0557562
rs6923057	-0.137798
rs96501	-0.4653
rs7517575	0.0830403
rs2020869	-0.267014
rs4717104	-0.549678
rs2006225	-0.157181
rs12123883	0.077852
rs12488964	0.486823
rs17439350	1.696
rs1933329	0.00313001
rs10800399	-0.123589
rs6001881	0.217973
rs6875201	-0.144566
rs178244	0.047621
rs1285814	2.08178
rs9614891	0.82459
rs3775302	-0.668051
rs11062901	-0.00629985
rs13253111	1.42876
rs3213767	0.10988
rs6542524	0.119985
rs17281180	-6.82622
rs10733382	-4.80898
rs7765678	-0.113825
rs745285	0.895285
rs1198849	-0.44296
rs11103855	2.28026
rs12830004	-0.0734351
rs6547225	-3.7023
rs10069900	1.90561
rs4731184	-2.49773
rs9986800	0.0395072
rs2014174	0.028326
rs9926693	0.687011
rs1476914	0.121133
rs946880	-1.63688
rs10739778	1.45896
rs3912137	0.00745452
rs16905974	0.0259631
rs8062335	0.30404
rs2239571	0.0519818
rs2472756	0.0755963
rs11773632	-0.00958732
rs7926722	2.78305
rs2836837	3.62368
rs1507160	-0.135004
rs10833247	-0.188867
rs7003247	-0.470852
rs2351044	-0.347362
rs16995121	0.0752581
rs11216509	-0.152916
rs1867998	1.69446
rs6561598	-1.62762
rs2965946	0.765393
rs2350051	0.487428
rs17099949	0.209002
rs1515415	6.71903
rs7323141	0.0424177
rs7838608	-0.341932
rs2410936	0.254847
rs9763161	-0.144749
rs17552417	0.121274
rs10513684	0.174604
rs1805714	-0.0119139
rs2197778	-0.0586954
rs1065343	0.0103663
rs12582971	1.47043
rs7191888	-8.87995
rs1426398	1.30782
rs2289876	0.399273
rs2705398	0.0691358
rs10225926	0.0599369
rs13136851	0.457222
rs11638184	0.337037
rs11224444	0.0824255
rs2272682	1.69869
rs1205171	0.170101
rs6436607	0.027319
rs10170368	-0.247544
rs3769312	-0.305578
rs4805840	-0.198628
rs2892812	0.0945032
rs4921799	-1.21216
rs7840565	-0.0612401
rs7427791	-0.183531
rs900967	0.0653825
rs7964127	0.788558
rs7927547	-0.388752
rs7698522	-0.162389
rs4656640	-0.0201779
rs12745827	1.2095
rs8138098	0.01422
rs300556	-0.191696
rs10901219	-0.172373
rs1012959	29.6747
rs2416594	-0.840706
rs17617549	-1.09843
rs10512468	0.406538
rs6119272	-0.688656
rs16949934	0.259571
rs28958	-1.00036
rs720473	-0.141087
rs661311	0.761776
rs7712875	0.382524
rs4793353	-0.543342
rs12232317	-0.0122072
rs7919238	-1.89592
rs11982859	0.00175828
rs10511972	0.790605
rs13148015	0.945821
rs1956908	1.2375
rs590105	-1.88229
rs7642079	1.63837
rs4128741	0.0382388
rs11851004	0.630777
rs17192831	0.79196
rs934707	-0.00872219
rs16853120	0.0111912
rs7874087	0.339115
rs10104571	-0.0716663
rs2145997	1.1795
rs17370615	1.45982
rs2587406	2.3617
rs6898463	-0.641298
rs1278278	-0.276028
rs3847420	0.899756
rs1023087	0.265351
rs1554776	0.138139
rs1329506	-0.42398
rs11602880	-1.17961
rs11733203	0.507112
rs7304649	0.0810781
rs2218522	-0.298225
rs2161163	4.74582
rs13424831	0.0573898
rs12665556	0.241942
rs12185470	19.1892
rs2248985	-0.0350525
rs2071556	-1.06192
rs717687	-3.65346
rs7666914	-0.0605877
rs7494316	0.308015
rs12758064	-0.275641
rs2139515	0.035597
rs7686170	-0.183884
rs2576258	0.504014
rs11788620	0.684397
rs10822782	0.172117
rs1498271	2.61069
rs7080111	0.0708613
rs3781531	0.158623
rs8177906	0.909715
rs389363	0.062229
rs6056526	0.239847
rs12805123	0.316071
rs2581625	0.528122
rs1468460	16.3634
rs4240819	1.37292
rs190438	0.614003
rs250806	0.159519
rs2014366	-2.6657
rs7604415	0.44719
rs211830	0.699144
rs2543146	-1.68228
rs10521281	1.2906
rs2575625	0.761165
rs1994318	-0.231519
rs12035932	0.350395
rs3900967	0.0355526
rs896294	-0.00913911
rs7072496	0.0311361
rs16863159	-11.3966
rs250403	-7.78192
rs7596167	0.274927
rs2149601	0.906027
rs12319392	5.63202
rs10098729	-0.326789
rs4620870	0.0628044
rs236403	-34.4342
rs9343953	-3.94964
rs36041	1.05473
rs3759084	0.0120364
rs2343074	-0.0665955
rs9808594	0.442023
rs973767	0.149793
rs6946850	-0.464727
rs9405313	0.734066
rs7355333	-0.0675395
rs6703541	-0.0809157
rs12641669	-13.9698
rs5909899	0.797566
rs1459259	-2.27376
rs9392523	2.43062
rs9826780	0.261711
rs12912909	0.0330004
rs739150	0.484147
rs954493	-0.563261
rs4948550	-0.000963323
rs1902745	38.6126
rs17011297	-0.663694
rs877360	-0.0346397
rs10468673	0.0816582
rs16929010	-0.137919
rs3779118	0.453676
rs4771934	-0.801065
rs3094073	0.124912
rs2239797	-1.58447
rs2380699	0.402809
rs4406503	0.0754985
rs7591253	0.0483718
rs4273167	-0.961938
rs7501148	-4.6639
rs6513367	-0.444743
rs1890392	1.25608
rs10062885	2.71064
rs4941082	3.23184
rs11171681	2.01552
rs1993113	-0.621176
rs11058903	-0.00909803
rs6006632	-2.90953
rs1217394	0.0734223
rs13202876	0.00520821
rs3131255	-1.39568
rs7076094	0.0412934
rs10810538	4.81242
rs17133066	-0.233782
rs3857107	0.663571
rs6558061	0.376737
rs14089	-0.0287815
rs12239301	0.199847
rs864184	0.94182
rs11637989	0.240849
rs878514	-1.70371
rs6425961	4.02405
rs4907203	0.524683
rs12702703	-0.145232
rs7386656	1.78219
rs10944759	0.00308134
rs10916389	-0.129291
rs1712426	-0.591512
rs10518915	0.281347
rs10507565	0.0141133
rs213558	0.0392677
rs753687	-5.11895
rs11586424	-0.713872
rs4692695	-0.305267
rs10747645	-22.1177
rs3743462	0.0453255
rs4851953	0.00107507
rs10794178	-1.35461
rs1900505	-1.31373
rs3788569	-0.531634
rs17105949	0.458734
rs7779528	0.475506
rs775146	-0.790492
rs4740227	0.324836
rs10887774	-0.062013
rs733124	0.146956
rs627219	0.314835
rs6747014	-0.97136
rs12444356	-0.62773
rs7307261	0.155387
rs2073765	-0.568237
rs4385038	0.0750927
rs9812589	-0.219774
rs332951	0.0798302
rs2086530	-0.791154
rs1347548	2.27403
rs12512282	-0.0234188
rs596815	-0.888965
rs695172	0.882129
rs6486441	-0.0478308
rs3914810	1.00496
rs11563116	0.0133033
rs6784556	-3.49385
rs4881467	0.94316
rs7014707	-3.49815
rs1599045	-0.0215999
rs1106944	0.0594917
rs3217862	-0.2338
rs12655539	-0.460792
rs3811738	0.560196
rs4925253	0.402239
rs10951495	0.00379453
rs1439290	0.069381
rs12152212	-0.0123348
rs4887804	0.226383
rs1328570	-0.027381
rs7824017	0.386032
rs2942076	0.0505869
rs8087753	-1.14669
rs4636972	-0.450924
rs9886693	0.378387
rs8111658	0.0268478
rs4267812	0.0751853
rs299164	0.941182
rs12604401	1.9499
rs4708483	1.77198
rs4128690	-1.51122
rs10952890	-0.39702
rs3786343	0.0555338
rs2876551	0.486347
rs10802274	-0.137859
rs1541965	-0.00709044
rs12145112	2.89491
rs4147993	-1.23624
rs2469786	0.201721
rs1337906	0.867812
rs12208417	-0.404328
rs2341824	-0.00414474
rs1902272	-0.0375488
rs10913619	-2.55069
rs17007192	20.8136
rs10277163	0.307122
rs2192954	-1.15147
rs1872635	2.32629
rs4831958	5.23034
rs13055215	0.135775
rs5961058	-0.0245968
rs943347	-0.653031
rs17120032	-0.0550206
rs2248219	-0.303017
rs9919479	-0.158601
rs4267616	0.373329
rs6051100	-1.0225
rs582145	-1.46774
rs1438088	-1.3616
rs3740088	0.00924765
rs1258572	-2.00504
rs10499195	-0.990947
rs12047230	15.9224
rs969564	-849.043
rs156347	0.866896
rs10803355	1.33436
rs2216670	-2.70359
rs16903629	0.129516
rs7083395	0.322847
rs11925530	0.00213502
rs17072163	0.228342
rs2723808	0.910576
rs6437455	1.36867
rs7677486	0.0834809
rs10438967	-0.575291
rs6822427	15.7245
rs16838518	0.266501
rs1764443	-0.123155
rs7212362	-0.10751
rs17815661	-0.163431
rs6487373	-0.59435
rs6998112	-0.0955072
rs2327856	-0.18761
rs1910609	-0.435479
rs10489612	0.11848
rs10871529	-0.0171819
rs3010489	-0.4618
rs6044482	-0.077964
rs4364224	0.900703
rs10262988	-0.0765543
rs6672114	-0.0245965
rs10515797	-1.07835
rs164662	1.5908
rs794355	-0.131046
rs7048972	0.180365
rs7244678	0.280386
rs12218436	-0.0263538
rs7695405	0.215057
rs1534671	3.41054
rs1672735	-0.565713
rs4075163	8.69442
rs6442363	-0.270062
rs5960936	1.57336
rs7809492	-0.0632721
rs12495806	0.147923
rs6796414	-0.141238
rs704771	1.0435
rs2296310	-1.34002
rs9302364	-0.306206
rs1984634	-0.147641
rs2513064	-0.376031
rs527929	0.279802
rs1316738	0.00126647
rs945373	-0.28411
rs10518838	-0.700878
rs11790480	-0.112866
rs5937009	0.652157
rs11062335	0.144627
rs9284446	-3.54971
rs17029711	0.0934292
rs12523600	-2.48419
rs1784486	1.1356
rs6494086	1.17515
rs11778166	1.07951
rs9889622	-0.143875
rs4599194	0.939586
rs11647295	1.88359
rs12019361	-0.130007
rs7693145	-0.225825
rs3762872	-2.24849
rs958425	0.808989
rs2034249	1.14591
rs1388360	0.108091
rs10075874	-0.00105425
rs9791210	0.629566
rs13264338	0.244787
rs884840	-7.20892
rs41610	-72.4719
rs7527	0.0558594
rs4880136	0.393181
rs17262993	6.95889
rs10105616	1.22672
rs1552019	0.344748
rs3095902	-0.000174947
rs3759732	0.159473
rs11233500	8.6462
rs9494601	0.959476
rs7792506	-0.0104288
rs1665157	1.50306
rs1517079	-2.07659
rs6548165	4.20409
rs2588665	2.99233
rs11135722	-3.11069
rs2145587	0.29682
rs738499	0.0386259
rs7140702	0.00502515
rs8133778	-0.413622
rs4919231	0.987252
rs9501294	-0.846878
rs4132331	0.0691215
rs6755858	-0.522
rs1859936	0.341062
rs2830756	0.210371
rs11697172	0.0735453
rs707598	-0.282695
rs9367538	1.00829
rs1520936	0.373904
rs1434980	1.55354
rs17411951	0.00377195
rs11128414	0.00754947
rs16949724	-6.31074
rs7914718	-4.47067
rs9861190	-0.505099
rs9483259	-0.0523508
rs2985704	0.585945
rs6487841	0.471016
rs1471817	-0.448572
rs9306948	-1.42443
rs6587597	544.647
rs789774	-1.11299
rs228617	1.03315
rs3742752	0.502427
rs6429732	1.12093
rs11874632	0.142093
rs1191543	-0.522499
rs6063278	-0.251216
rs7844382	-0.142826
rs10838269	0.58368
rs9533216	-3.91294
rs3903219	0.217684
rs1951580	-0.0120084
rs17631197	-2.00531
rs7710698	-0.0453249
rs4746936	23.017
rs1150724	-0.441552
rs11952155	0.0802887
rs6578055	0.972666
rs6963036	-0.346046
rs11764590	0.956116
rs7433333	0.0347068
rs2129211	1.01518
rs2490806	1.786
rs6898905	1.87012
rs11258947	-0.220449
rs952481	0.987695
rs16920477	-0.177764
rs7315298	0.895852
rs12300704	-0.370345
rs17091863	7.11347
rs2828923	0.834283
rs12764441	2.08151
rs4269953	89.6013
rs17575888	0.0594377
rs17629247	-0.693059
rs4242391	0.0301334
rs9863413	0.13262
rs6505400	2.47168
rs1477106	-0.196189
rs802036	-0.367316
rs1926261	1.35579
rs4704710	-1.0255
rs9956948	0.0135246
rs11953892	3.15391
rs876712	-0.24436
rs17376524	-0.00651329
rs638820	-0.110642
rs2803362	1.25569
rs1218577	-0.623226
rs7910869	0.272557
rs2050233	0.568229
rs2967320	-1.01491
rs10858396	0.586252
rs7148627	0.105881
rs1460354	0.904983
rs5915330	0.899292
rs28964	-0.390371
rs10513756	0.172067
rs10428188	0.199438
rs6444348	0.11365
rs10846771	-0.626579
rs10764445	2.39091
rs4871830	1.07777
rs1033455	0.850014
rs980387	-0.969225
rs12443212	1.74484
rs2509984	0.577255
rs2815155	0.446555
rs6588610	0.049772
rs10746432	0.464435
rs2044416	0.215181
rs6962441	-0.117192
rs11630119	1.18515
rs570364	0.183159
rs4419335	-0.0405947
rs1878847	0.838259
rs887230	-56.9463
rs2736056	0.744304
rs470337	0.630478
rs2209023	0.807372
rs2148996	0.452598
rs12519461	-0.466967
rs1467342	-0.306805
rs10430870	-0.226651
rs3747956	-0.204872
rs11647758	0.34307
rs2515036	0.0582252
rs6356	-12.5653
rs958994	0.0477449
rs9935192	0.164739
rs7545717	0.086672
rs2625303	-0.166323
rs10516978	-0.728653
rs4731621	0.356815
rs815804	0.0222742
rs7963343	0.167388
rs7787286	-0.0371161
rs6723036	0.00493379
rs1322740	-0.57816
rs2907099	0.037861
rs2934543	0.0205027
rs868411	0.642355
rs880369	8.53691
rs1072841	0.128457
rs1863452	1.15317
rs10503217	0.0739055
rs10813032	0.270743
rs3756202	-0.807634
rs11635989	0.543601
rs9761051	-2.99894
rs7295124	-0.0546632
rs11856549	-2.22699
rs11230751	-0.00967635
rs13035089	0.0685735
rs2273816	0.0811703
rs1339921	0.502345
rs7515826	0.17586
rs7775708	4.44267
rs10981455	-1.33857
rs10834475	-1.37424
rs629079	1.28505
rs10511292	-0.068032
rs969936	0.486924
rs7992895	-0.44958
rs960230	-0.37636
rs181662	2.58343
rs12583999	-0.0993609
rs12127134	-0.0210956
rs4687488	1.89682
rs17601960	-0.0321105
rs1406611	-0.0261527
rs857242	-0.142757
rs476135	-0.0859713
rs2426154	5.10093
rs10283028	-0.170222
rs805469	2.37316
rs17367786	0.198202
rs9928744	-1.15576
rs244442	0.00102359
rs9585557	-0.913505
rs2514857	-0.113657
rs12122440	-10.5225
rs7633974	0.164092
rs4441549	0.362458
rs1935704	-0.0883402
rs6571228	10.4934
rs353804	-0.00806433
rs320777	-3.78191
rs2246916	-0.593247
rs1887467	0.604231
rs7000460	0.0279921
rs878519	0.349583
rs4130586	-0.427503
rs17110453	-0.411844
rs4759348	0.0825124
rs2055576	0.157513
rs9859819	-12.4701
rs2772213	0.198786
rs8191898	-0.646062
rs9452157	3.78514
rs11899372	-0.0797155
rs10758338	0.489119
rs6999688	-0.097443
rs3264	-0.0960269
rs214865	-0.453672
rs11698167	1.33716
rs1983331	0.0965114
rs879593	0.870858
rs1509290	1.36537
rs723469	0.863497
rs2120576	0.384096
rs1883633	0.413279
rs13404712	1.37323
rs7815513	0.160157
rs6476761	-0.190166
rs11648508	0.629453
rs2578398	-0.160384
rs12126061	0.374097
rs10510069	-0.0863498
rs2722901	0.587156
rs542152	0.12947
rs7770407	0.294946
rs6027800	0.419672
rs13271596	-0.170228
rs1018316	0.903247
rs2272918	0.0299542
rs7328015	-0.867474
rs6679195	-0.551465
rs8039196	0.541006
rs11777964	0.258329
rs12355201	-4.42516
rs1012617	-0.416776
rs199793	0.350683
rs6586870	0.767017
rs12192054	-1.06245
rs226130	0.530404
rs9569833	-0.619779
rs1118054	0.0367858
rs4669700	-0.79916
rs1332630	-0.291637
rs6472983	-0.121402
rs17049502	-0.553965
rs4540923	-0.662956
rs9840169	6.79041
rs7460061	1.03303
rs10820445	-0.156273
rs688523	-1.31445
rs549815	0.224391
rs4684204	-0.623577
rs683395	0.0693157
rs315444	0.343465
rs477992	286.191
rs1601278	-0.274167
rs4696402	0.0231545
rs12734405	0.198138
rs860992	0.820942
rs40996	-0.0832463
rs7995390	-0.195144
rs855746	-16.7484
rs4672216	0.303295
rs17065477	-3.98687
rs17050842	-0.0177354
rs1790821	0.122556
rs10886225	-0.283529
rs1454711	-4.04476
rs11624959	0.107464
rs407644	0.378904
rs3935673	-0.0995718
rs7755116	2141.6
rs761351	-0.156848
rs9328316	-0.00667314
rs6852	2.49402
rs17193533	1.84927
rs2116648	-0.200633
rs4634360	0.0149763
rs4668712	-0.294982
rs7967302	0.0511023
rs5941909	-1.63106
rs2920949	-0.551372
rs597655	0.649664
rs1870739	1.1695
rs2889678	-1.15967
rs3786803	-8.13096
rs1514414	-0.683845
rs1874085	0.184711
rs11055486	0.697643
rs16882045	-0.421333
rs11129980	0.322426
rs2317240	0.00511455
rs10077272	-0.478326
rs951611	0.0227922
rs10764013	-0.0929717
rs2616943	0.311946
rs1480522	-4.36791
rs9905272	0.889116
rs9549653	1.10604
rs9488355	0.215972
rs6918078	0.00318681
rs4969002	-0.214952
rs7978690	-9.7108
rs6561462	-0.158266
rs4950979	-0.370198
rs11596779	-15.1742
rs30094	-0.00835749
rs7617605	0.641541
rs16894263	1.03627
rs6814266	0.0104777
rs1467093	-0.165544
rs987168	4.38962
rs13174447	0.967896
rs2225872	-0.432504
rs11996659	-0.105908
rs11597898	-0.416755
rs1372766	-2.13102
rs927817	-0.0906964
rs2828479	3.41389
rs996646	0.678319
rs7212285	-0.0317461
rs8088887	0.253228
rs6467906	0.622056
rs6112690	-5.7784
rs4710964	0.792844
rs7809769	0.204102
rs2061367	0.261969
rs2554043	0.164554
rs2076586	2.27737
rs10983619	1.08663
rs4837163	0.154485
rs1984285	1.24859
rs2940232	-1.46998
rs1033106	0.0998029
rs9709947	-0.0638739
rs9363010	0.0901607
rs2692215	0.482456
rs12115006	-0.582851
rs3750551	-0.120969
rs10500745	0.904529
rs7597833	1.80349
rs943386	0.563258
rs3915229	2.69213
rs260203	-0.975405
rs13187219	0.248348
rs1634221	-0.0366939
rs9508835	-0.861727
rs8072347	18.9578
rs9312251	0.201861
rs7827613	0.886013
rs16962767	0.987124
rs10877896	1.29602
rs1107811	-0.638328
rs6497373	0.371154
rs10883439	0.0348075
rs10755252	-0.846776
rs1610594	-0.20541
rs314411	0.0201261
rs4980027	0.540494
rs1151832	2.2067
rs181663	-2.26112
rs16968678	-0.959016
rs1788571	0.114156
rs519707	-0.179832
rs11158855	-0.197005
rs9462015	0.709643
rs1340611	0.198616
rs8119311	-0.288496
rs1316335	-1.77716
rs7875191	0.0603771
rs7676554	-0.080195
rs395643	-0.394772
rs1037079	0.342535
rs16873621	2.70465
rs1850558	1.19309
rs3177980	0.0315905
rs7980972	0.131156
rs968694	0.126841
rs4683182	-0.350027
rs6067128	-0.257576
rs3906400	0.118259
rs17201075	-0.110731
rs1375317	0.198596
rs1583631	2.09001
rs1534131	1.21506
rs1898036	-0.335905
rs6007211	0.0442985
rs10267165	6.68874
rs17158034	-0.11002
rs7198494	0.659748
rs7301434	-0.00790072
rs1110421	-6.06437
rs1448610	-0.212173
rs1047014	0.350727
rs9383878	-4.93684
rs12617078	0.914214
rs3752857	-0.522659
rs684877	2.46074
rs3819670	-0.712247
rs2000072	1.2789
rs11017618	0.222793
rs11949638	0.547807
rs1859999	-0.17014
rs13089360	0.777536
rs9308710	0.0237233
rs10508884	-0.226231
rs1316277	0.680887
rs7097867	17.031
rs9301361	-0.844337
rs10978074	0.00683461
rs6561505	-0.0572914
rs6549588	2.13924
rs2065500	-0.231038
rs308420	0.0534703
rs12881259	-0.247617
rs2023692	1.12138
rs1656022	-0.381365
rs2794496	3.41402
rs6438697	-0.158141
rs342070	0.402364
rs12426821	-0.436907
rs4657276	0.375101
rs11054848	-0.518784
rs10134112	0.531466
rs12724113	0.267681
rs1052886	0.675883
rs1544670	-2.21473
rs12612120	5.05839
rs12585736	-0.420647
rs872208	0.00106987
rs2050223	-0.537622
rs7462301	-0.00989464
rs17018078	0.111517
rs10214135	-0.0653591
rs10048269	0.299039
rs7764524	0.140965
rs17078301	-0.00646442
rs17536553	-0.135193
rs2142831	0.461541
rs17561224	2.21241
rs9930179	0.37303
rs10403164	-4.06593
rs446769	-0.417425
rs7625439	-0.0838189
rs7191958	0.539237
rs12587607	0.257615
rs9303401	-0.690782
rs12532785	2.31269
rs1462090	-0.293338
rs11580730	-0.364579
rs1929494	0.190777
rs867458	1.54677
rs3935290	-1.12961
rs11582864	-0.15361
rs314300	-0.000252415
rs3855577	-0.143519
rs133710	-0.328427
rs2015977	0.237354
rs16901353	-0.0634957
rs4981149	0.222648
rs3764482	0.832232
rs13425454	-0.177974
rs12547212	-0.948227
rs2441071	4.47982
rs7560740	0.465196
rs2300018	1.88805
rs2501364	-0.1573
rs7091087	2.14593
rs6845520	2.05306
rs9578048	-0.406765
rs10795227	0.0992636
rs3738543	-0.210188
rs6031160	-0.581767
rs10242567	1.98491
rs2254267	0.483399
rs4263835	1.60772
rs1543235	1.1786
rs12534845	-0.237584
rs4384468	-12.1593
rs2993486	0.178355
rs16912392	0.110054
rs1449524	-2.81267
rs4813344	0.163068
rs7563729	0.198521
rs7559692	-0.16122
rs8117234	0.0475494
rs4772741	0.00369282
rs2281585	0.357927
rs4712300	-4.47986
rs2109590	0.683062
rs16838459	0.541423
rs9419332	0.747391
rs4790007	0.357241
rs6931504	1.03334
rs2194562	0.178866
rs3781436	-0.274232
rs133845	1.63355
rs7601117	0.675374
rs2014130	-1.46855
rs16940742	0.580072
rs978056	-0.887075
rs6557074	0.0547353
rs16880825	0.150472
rs2870446	0.287588
rs3776998	0.167051
rs4888114	-0.135743
rs10205024	0.270771
rs3802727	0.101654
rs10005703	-0.206603
rs2364826	1.52015
rs7629215	0.394777
rs4653108	1.1288
rs2834016	-0.902832
rs11976451	-0.232541
rs7847753	-2.58896
rs7976493	-0.04344
rs13206136	0.85165
rs10885123	0.012858
rs9986272	0.910028
rs2902042	-0.234116
rs10484798	0.392443
rs12184962	0.718041
rs177439	0.762359
rs4131289	-0.176577
rs6082669	0.482316
rs12437470	-0.0857679
rs9900642	0.639556
rs7350634	-0.324295
rs7220432	0.259693
rs1568828	-0.748961
rs12943041	-0.17258
rs7420176	0.933621
rs16857123	-0.656399
rs1436900	0.893454
rs1945723	0.00103747
rs9353553	0.0192179
rs2342654	-3.10045
rs12039696	0.296923
rs9986786	0.36709
rs6734271	-0.225778
rs7254018	-18.8555
rs5992493	0.327109
rs10130009	0.00664672
rs7337658	0.145651
rs11207217	-0.18159
rs2285651	-0.0216977
rs8136304	-0.508904
rs592762	1.96904
rs969446	-0.320929
rs7943820	-0.52206
rs6041522	-1.21197
rs6055734	-0.00241105
rs10193157	0.00240302
rs5931630	-0.27529
rs11649836	-0.511741
rs291102	-0.124425
rs7083064	-0.0649967
rs11881315	-1.65222
rs965935	0.367617
rs1481150	-1.93485
rs10997250	0.230313
rs9958610	-0.401095
rs7822546	0.0279371
rs919885	0.363865
rs2984921	-0.0924451
rs12710675	0.159898
rs27827	-0.127934
rs926937	-2.66315
rs10846239	0.611636
rs3017095	-0.60196
rs6836129	-0.39529
rs11221701	0.0379057
rs11180052	-0.170429
rs7026016	-0.0641075
rs3021103	0.900832
rs1999052	1.38623
rs4645032	0.891469
rs13263030	0.697987
rs2149945	-0.644897
rs3764481	0.485573
rs1880090	1.45034
rs7868884	0.13064
rs10419435	-0.45341
rs13419174	-0.155047
rs7854435	-0.0236529
rs437302	0.313756
rs7652375	1.01712
rs2512413	-0.0697482
rs1031389	0.27288
rs3005905	0.773543
rs2724913	-0.138817
rs10785118	-0.129247
rs651220	1.37604
rs891988	0.182773
rs690028	-0.034359
rs7948792	-0.14894
rs9939483	-0.527322
rs12232541	-0.0709709
rs7964241	0.431894
rs7685390	-0.130239
rs6716364	0.0469481
rs9386458	-0.523684
rs10930713	-0.00111315
rs2287716	0.497991
rs13144644	0.66662
rs6426746	-0.115337
rs7281534	-0.565545
rs7681106	-6.48986
rs2042286	-0.45035
rs6102530	-4.73979
rs7328493	-1.40363
rs4959167	-0.00297095
rs2817213	0.196242
rs1147923	-4.43027
rs17471823	0.0675423
rs4060030	0.0912944
rs10797668	-0.358185
rs10262016	0.394668
rs13116864	0.707965
rs9893497	-0.208366
rs1649988	-0.349506
rs17010698	0.139281
rs9647631	1.32772
rs5966792	2.702
rs2387015	-0.0550253
rs8045775	0.570217
rs678946	-0.0633443
rs7983305	-0.170803
rs1002822	0.273156
rs8028378	-0.161113
rs9628527	-0.0192439
rs13374459	1.2352
rs11835818	0.290284
rs6045492	0.625342
rs960278	-0.153034
rs7610110	-0.504011
rs2679313	0.0923506
rs10499527	-0.557585
rs7371382	-3.24657
rs9288651	-0.202699
rs4978098	-0.18819
rs12239422	-0.0534439
rs929925	0.116899
rs354263	-0.219169
rs7826613	0.319807
rs10850842	-3.30024
rs9867793	-0.000150565
rs7331762	92.3293
rs40321	-0.10683
rs3734099	-14.27
rs2068405	-0.101622
rs4735782	-0.330305
rs2815306	0.104398
rs16986626	-0.503632
rs11116528	-0.00598104
rs7337089	-0.0477442
rs2239217	-0.39197
rs674747	0.397408
rs10179753	-0.0858156
rs2097455	0.122616
rs949054	-1.49339
rs6563154	-0.107265
rs9563687	0.164617
rs2010572	0.0673948
rs6981998	0.191607
rs728166	0.685089
rs16896038	-1.41113
rs10736710	1.99233
rs12899273	-0.105412
rs10043779	0.37901
rs2345779	0.615798
rs17249487	-0.0676452
rs647531	-0.128835
rs6494006	8.09518
rs6887463	0.0138765
rs8182236	-3.12195
rs2326849	-3.1014
rs195468	1.64107
rs7296925	-16.2948
rs8054640	-0.439374
rs1217677	-8.21862
rs8064054	-1.40626
rs4704514	-1.19999
rs160357	-1.37854
rs9928066	-2.0732
rs595316	-0.0501444
rs1389221	-0.516762
rs5933536	0.29942
rs8129957	-0.249217
rs2473237	0.451227
rs16926995	-1.34359
rs2242670	-0.115283
rs1710997	-0.326907
rs1085489	-0.228226
rs6781211	-0.250376
rs6501041	1.11007
rs6533056	31.1707
rs12563692	32.3039
rs4480973	-0.215945
rs11660925	-0.0964009
rs353201	0.00633936
rs6067037	4.76433
rs17224504	-0.0984309
rs13140174	-0.136975
rs3808522	0.197588
rs7753012	-0.175564
rs1390510	0.0340883
rs2366452	1.21641
rs12449931	0.675658
rs12691651	-2.79423
rs4525269	-0.13637
rs7096148	0.652882
rs10120505	-1.2941
rs4288183	0.108128
rs6765627	0.642083
rs4558056	-0.464397
rs13278682	1.16327
rs1922901	-0.265063
rs10479304	0.397421
rs4714329	0.215491
rs1751045	-0.254246
rs916874	-0.0264376
rs7157080	0.189189
rs7036801	-1.42943
rs4702718	-0.238677
rs10199676	0.233606
rs7804004	1.67597
rs17376891	1.2178
rs3134139	1.25785
rs588983	5.41266
rs2861113	0.0542312
rs7316919	0.240892
rs8140044	-0.396684
rs6599229	0.456253
rs4520070	-4.46061
rs1955562	-0.0907042
rs752340	0.441491
rs1588850	-1.55992
rs6006926	-13.1056
rs4771660	0.901141
rs11866271	0.393597
rs2158137	0.151669
rs11082643	-0.0707735
rs7525711	-0.714235
rs2074041	-1.34916
rs737183	0.366634
rs6976930	1.55865
rs10477554	-0.474105
rs7171237	1.03928
rs925151	-0.745751
rs2292449	0.867346
rs4686311	1.44912
rs12895755	1.24589
rs6662915	0.147443
rs1341090	1.0733
rs5908966	-0.10654
rs7153562	44.3324
rs12886673	0.878782
rs211621	0.581559
rs7184991	-0.147221
rs8181970	-1.80267
rs5990415	-0.271467
rs458888	0.137757
rs17687918	-9.09024
rs12519991	-0.188475
rs4973239	149.037
rs12046866	0.335647
rs7732608	0.990896
rs1431913	-1.65871
rs10153556	0.00709094
rs3822286	0.0408625
rs2028260	3.03965
rs700591	0.89679
rs8109821	0.320016
rs1655645	0.443902
rs7202571	-0.109508
rs7893671	0.60404
rs3780443	0.189703
rs12171666	-0.0865385
rs10981291	-1.34529
rs2702546	-0.225407
rs12752688	-0.0137362
rs703801	2.13086
rs10816897	-0.268685
rs1955446	-0.958047
rs12528104	69.7595
rs12570384	-0.0360713
rs11203482	1.57143
rs2979708	-0.921563
rs12803395	-0.27231
rs5905103	-0.66105
rs12599346	0.382905
rs13083225	-0.112981
rs168651	-2.06165
rs13427322	-0.494437
rs4487223	0.00993391
rs2387595	-0.253841
rs7519428	0.554
rs9487321	-0.273661
rs16850977	0.00404636
rs350769	0.8519
rs10861147	0.691898
rs8088532	-6.4354
rs2579654	-0.94172
rs11185518	0.170882
rs12487923	-1.86113
rs13068024	0.182661
rs6548816	-0.973968
rs4941236	-1.3339
rs13274955	0.560476
rs1727164	0.389795
rs1929942	-0.153372
rs2068967	1.6084
rs844589	0.0930919
rs5758984	1.0696
rs17057886	0.693126
rs10190125	21.8151
rs1861957	0.949182
rs10833743	0.341272
rs9883639	1.94233
rs12602153	1.9559
rs7279292	-0.620015
rs9484579	-0.170991
rs4675686	0.0242888
rs6859953	-5.05067
rs3783061	-0.19707
rs9927466	-0.335219
rs4697106	-0.593091
rs9909562	0.110818
rs4974283	2.20089
rs12223458	0.406537
rs9322396	-0.685366
rs20508	0.190643
rs1866918	0.177042
rs4319633	0.0640413
rs11243759	-1.40674
rs1461225	1.07013
rs2328359	3.71185
rs1800734	0.0111151
rs10997235	0.615948
rs7054761	0.930066
rs1052238	-0.769418
rs9968070	0.241306
rs7684376	0.288841
rs10455362	-0.311624
rs897	5.83162
rs17662557	-0.024266
rs1076917	0.557221
rs4429048	2.06873
rs2420724	0.0697614
rs2291274	0.228426
rs3857111	0.435934
rs10496581	-3.59479
rs1641879	0.288954
rs11767338	0.324273
rs7430272	0.511395
rs7571656	0.65837
rs13017917	-0.351721
rs17116451	0.0503406
rs7077678	1.28428
rs7340397	-1.32075
rs11608294	0.0908602
rs3091249	0.744918
rs1058242	1.06555
rs17698267	2.07545
rs7208027	0.636996
rs11605603	-0.281642
rs10759736	-1.14214
rs2144936	0.518324
rs563343	0.619373
rs6757543	0.0938879
rs17347351	0.235064
rs2157232	0.405314
rs1626115	-1.68642
rs217541	-1.40517
rs12709105	0.708777
rs2324509	0.856472
rs623900	-0.327074
rs2651347	-0.342756
rs6527171	-1.13497
rs40926	3.31788
rs9863149	-0.594111
rs9347587	0.477819
rs7749585	-6.19916
rs6554653	1.34513
rs9621049	-26.9569
rs10518013	-7.22458
rs10108419	0.28295
rs1897694	0.783982
rs39700	-5.48418
rs12604805	5.21975
rs7955093	-1.63309
rs2035167	0.426285
rs11738921	-0.53581
rs2303076	-0.502392
rs1891987	0.300649
rs17038273	-1.52525
rs7675988	0.779736
rs986359	0.425746
rs1559381	0.244161
rs6442241	-0.0980426
rs2824133	1.59947
rs10176600	0.310109
rs785437	0.194544
rs9479232	-0.136725
rs9578146	0.125553
rs1943107	-7.12156
rs9728378	0.26004
rs10786706	0.270386
rs515889	0.0281468
rs6073358	0.799205
rs16896377	-0.0246191
rs1033922	0.693726
rs4620358	0.77185
rs6490411	0.0831585
rs12152230	1.07142
rs17586966	-0.0114323
rs162471	-0.710308
rs1374011	0.121095
rs7941000	-0.781023
rs9401188	0.109285
rs11081813	1.14054
rs9657638	-0.250311
rs4075035	0.0804981
rs1566249	-6.11112
rs1887455	-2.15074
rs703727	-0.0343267
rs970860	1.57994
rs10504935	-0.0925739
rs7180475	-0.00853856
rs511654	0.409548
rs1122730	0.150467
rs11700312	-0.270277
rs29949	-0.873145
rs12878184	0.672798
rs9310707	-0.623635
rs4846729	-0.0200537
rs42826	0.0514582
rs6061104	-0.373124
rs1330888	0.132214
rs7143637	-0.105414
rs11117644	1.68905
rs9810217	0.150517
rs17066730	-0.269373
rs368832	-0.0044707
rs1552883	-12.1662
rs973703	0.826418
rs11237451	0.225031
rs2110984	-1.40319
rs3114468	-1.6279
rs7151095	-0.0803241
rs10998710	-0.0558527
rs1396544	3.79449
rs17126953	-0.0233136
rs6577628	0.64543
rs567564	0.419297
rs10444498	-0.714655
rs12495781	-16.0249
rs17822236	0.0292448
rs12198911	22.7212
rs8140842	0.343902
rs12160031	0.410938
rs10110636	1.79982
rs1400436	0.276012
rs1524845	-0.0394352
rs11259035	-0.0481225
rs10241267	-0.48859
rs12975913	-0.666074
rs2924338	-0.113841
rs11792737	0.587127
rs3743041	-11.6737
rs4401302	18.6518
rs1522307	3.46923
rs907473	0.694107
rs11133082	0.985226
rs9863866	-0.832544
rs6038974	-0.41273
rs1485315	45.3116
rs1278891	0.328732
rs10503675	-5.42295
rs817232	-0.266459
rs3935671	-0.0832656
rs17211882	0.00902326
rs4567639	-0.463154
rs10862912	0.037935
rs10182302	0.00591075
rs2191749	0.0563257
rs4660401	0.180636
rs3097407	-0.261498
rs6717403	0.67813
rs3732797	0.110247
rs10910497	0.523705
rs1877199	-7.01789
rs2826587	0.197253
rs16842384	0.0933959
rs2050673	14.9272
rs7621543	0.517013
rs7679286	-0.161335
rs1186380	-0.140547
rs7175683	1.7727
rs10033110	0.0923096
rs887270	-0.0576875
rs1669943	0.0453623
rs4502543	0.701708
rs11842324	-0.178023
rs9847121	-0.684591
rs7202117	0.145961
rs13024531	0.146278
rs7766902	-0.88084
rs1286022	-0.469066
rs765309	0.358622
rs4714694	-0.0104324
rs1535346	-0.327798
rs10501615	0.0193276
rs1346801	2.3571
rs479851	-0.1891
rs6499924	0.954137
rs1922353	2.17389
rs1950538	0.862237
rs10428233	0.409405
rs990844	5.36688
rs6953376	1.39319
rs6551547	-0.0350077
rs1992461	2.12457
rs12255544	0.116653
rs12714386	0.570875
rs12600232	-0.0764425
rs17591522	0.446596
rs4301693	0.846195
rs7302973	-0.287637
rs7642076	-1.52184
rs5957775	0.512788
rs17047354	0.0103812
rs7001561	0.0678374
rs7082319	-0.21167
rs222108	0.19456
rs936921	3.24115
rs3924959	1.06105
rs1969207	-0.230411
rs748955	-0.398064
rs10504018	-0.183326
rs1028965	-0.188577
rs517209	10.0638
rs11655764	-0.54837
rs3863998	0.116031
rs212788	1.12217
rs12956471	-19.7418
rs9825159	0.516279
rs1504281	-0.0012858
rs12150890	-1.05424
rs10940509	0.285517
rs2224904	-1.4375
rs708925	3.96198
rs2358538	-0.338139
rs8139591	0.0901338
rs9398087	0.413338
rs16822379	-0.118753
rs37267	-5.91099
rs12638165	0.167246
rs2050665	1.68519
rs7137937	0.317634
rs12593397	2.59985
rs9391986	-0.0547966
rs1358889	-0.181826
rs7240215	0.0514764
rs10850166	0.633743
rs12702791	-0.346793
rs2090934	0.168107
rs2145748	0.706048
rs4964327	0.413159
rs275349	0.0682043
rs324755	-0.058988
rs6758745	-0.00389468
rs16916610	-0.111912
rs8051603	-0.0776032
rs10112963	-1.01765
rs1002442	-0.0127117
rs1415088	0.89447
rs372992	0.759816
rs7004429	0.706585
rs7037277	-0.174952
rs3815412	-0.840065
rs8028511	0.664531
rs1033013	-0.0407787
rs592242	0.436976
rs2172651	-0.357086
rs8071096	0.681035
rs4383561	-0.0516486
rs370873	-0.092763
rs838930	0.545866
rs1515937	0.0262574
rs1317087	0.909537
rs13168358	0.528566
rs10499687	-0.0191751
rs2241759	2.14086
rs11233253	-0.151809
rs7330536	0.698141
rs9967612	-0.631724
rs10187099	0.676718
rs4659902	1.1532
rs987217	-0.21905
rs9573808	-19.7081
rs17050873	0.00850774
rs12042893	0.72277
rs1669518	-0.0691724
rs11634762	0.366449
rs1986155	-0.0291709
rs10760632	0.137994
rs9384054	-3.63306
rs9979659	0.00434166
rs6511061	-1.53769
rs2388238	-0.144737
rs501463	-0.170221
rs17204770	0.853097
rs7708505	-0.582832
rs17631722	-0.272184
rs12102177	3.5146
rs11073344	0.43702
rs6459596	0.947879
rs7021930	0.356441
rs17113682	-0.286043
rs7610892	-3.79397
rs4817616	0.649005
rs855139	-0.434332
rs12894695	-0.159161
rs11025965	0.226255
rs6749621	0.0969299
rs466755	0.50403
rs6578885	-0.274159
rs8031461	0.0165315
rs10816965	-0.164677
rs9831020	62.6735
rs4910406	-3.68758
rs17172848	2.39845
rs10903539	-0.929421
rs11689995	-0.0684405
rs12255887	0.0986993
rs10100024	-0.516693
rs4269977	-1.30727
rs882809	0.561594
rs4923611	-0.357036
rs487518	-1.84422
rs3759608	-0.0290149
rs32808	6.14561
rs4856985	0.0646023
rs6729500	1.03688
rs1863878	0.944211
rs10879741	-0.679989
rs9372316	-0.405021
rs450176	0.913209
rs5944296	5.51534
rs1256519	-1.29694
rs10122635	-1.35539
rs315084	-0.0076452
rs2496634	0.412465
rs12093599	-0.0265969
rs10951404	-0.018623
rs8076424	0.0344468
rs1535480	1.29574
rs10507725	0.484165
rs5949978	-5.27299
rs1016315	0.121249
rs17579125	0.944112
rs9919625	-0.742168
rs10516594	-0.256429
rs2226849	0.0837425
rs4819850	0.383235
rs16838950	0.0183415
rs9544526	2.56701
rs9814585	1.14381
rs7534535	0.119837
rs2236519	0.944241
rs284581	-0.154964
rs4636559	0.48203
rs6424449	0.660623
rs10853165	0.135482
rs708006	-0.150225
rs4296316	0.117651
rs1427087	1.72626
rs1436046	-0.532671
rs1866926	-0.273327
rs9323659	0.786609
rs307652	-0.241851
rs4732849	0.677393
rs2695934	0.506758
rs2834812	-0.0121595
rs2144025	0.720569
rs6044386	0.11922
rs10972619	0.205474
rs8017892	0.00704117
rs9897002	0.283441
rs521981	0.0555915
rs12653955	-0.208326
rs8021159	0.0185009
rs525007	-0.0947093
rs2181156	0.152467
rs10486064	1.35376
rs12189595	0.636844
rs6838818	1.11893
rs5973942	-0.995151
rs1251507	-1.72285
rs2423431	-0.311537
rs229586	-0.600895
rs2098753	0.864357
rs10234922	1.68755
rs754431	0.462755
rs4803630	-0.43651
rs3942244	-0.0413273
rs6482261	0.840737
rs10235552	-0.0947414
rs6509628	0.125051
rs10456562	-0.0254842
rs925909	0.045571
rs1023004	0.885229
rs914660	0.0929854
rs1153312	0.416008
rs3125316	1.04122
rs3825179	-0.148796
rs16872173	-0.327065
rs9289757	-2.26992
rs332012	0.0295281
rs4947284	0.165509
rs933222	1.56321
rs712322	-1.89554
rs920345	0.470184
rs3778150	0.407182
rs12870	1.01583
rs12342601	0.081448
rs11576263	1.04051
rs2359472	-0.0968281
rs4984803	0.473381
rs2576262	0.551218
rs1035872	0.56204
rs4714675	-0.327755
rs7986	0.0170581
rs8100617	-0.245037
rs7448421	2.04312
rs10102159	0.443968
rs2373327	-0.188732
rs975734	0.031411
rs10128762	-0.7519
rs378299	0.211241
rs4978964	-1.6084
rs4816047	0.549642
rs7546393	-17.843
rs962922	0.469345
rs12288048	1.01082
rs6767245	0.00474926
rs4972476	-3.08087
rs4077675	-0.523081
rs11956750	0.0173237
rs238775	1.33349
rs11230420	0.166241
rs1806138	-0.161106
rs9470055	0.0319109
rs10077439	-0.221688
rs11626842	0.383104
rs3803638	-0.00460196
rs664961	5.28139
rs422172	0.123214
rs7734751	0.151798
rs12498005	0.166527
rs739079	0.244642
rs7258937	0.698025
rs17023466	-0.015151
rs6825574	0.378451
rs590938	-0.235569
rs2850905	0.11197
rs2285763	-0.171724
rs1934990	-0.838057
rs4917696	2.47436
rs11904625	-0.104726
rs11188409	2.09074
rs9852648	-0.0393234
rs11229777	-0.1082
rs12919501	-0.176888
rs3771105	-0.230595
rs2619976	-0.197644
rs9873880	1.04701
rs3924222	-0.0889219
rs6804404	0.441493
rs1336661	-0.847248
rs2038379	0.235838
rs5990013	3.49485
rs3815716	0.152988
rs842591	-0.341279
rs1393054	-0.180689
rs17379153	-0.792198
rs1125878	0.51122
rs4863354	-4.7716
rs258820	-1.79897
rs7188801	-0.196494
rs10771858	-0.0255284
rs1925714	-0.0137753
rs4298011	0.144064
rs2817782	0.466645
rs8129503	0.324803
rs2051756	-0.00843059
rs10493463	0.909262
rs747103	-0.0159231
rs2041237	1.12532
rs9481119	0.444977
rs4927987	4.21752
rs7802221	-0.0918795
rs10781382	0.0700051
rs10757565	8.62601
rs1484872	0.123043
rs5919734	-0.0725634
rs3770198	0.183406
rs1476036	-0.249135
rs7642284	-2.38246
rs7321023	0.0390747
rs2305529	0.728376
rs908988	1.06013
rs11111093	0.453738
rs1558120	1.17791
rs6771948	-0.26305
rs1893435	0.458529
rs7579851	-5.93329
rs9400375	-0.0115521
rs2765895	-3.0776
rs9851579	0.294688
rs1818818	-0.774284
rs9515008	2.83639
rs443537	-0.337794
rs1004772	0.287032
rs9752732	-0.136654
rs923068	-6.36946
rs10511006	0.634023
rs7611085	0.881496
rs2299920	-0.131505
rs11646516	0.0331822
rs185010	0.350188
rs1995252	1.00842
rs9312013	0.784682
rs12653139	8.37267
rs11822678	0.378197
rs6602177	0.17999
rs1400935	0.253194
rs11894086	0.471852
rs6739570	1.85746
rs978766	1.88463
rs12825218	-0.00435826
rs10829685	0.0619045
rs1456605	0.099922
rs1198819	-0.155147
rs2148460	0.200635
rs16841451	-0.157891
rs7914917	0.221089
rs2248293	-0.134314
rs1081877	-0.18108
rs13183439	-1.51313
rs9355980	0.714663
rs481795	0.908339
rs1215763	0.993067
rs410216	0.459915
rs6744117	4.19499
rs7683197	-0.233806
rs13076701	-7.15156
rs6755432	-0.451749
rs1043469	0.0568811
rs7258628	1.48411
rs6118724	1.27258
rs5911448	1.10505
rs6639207	0.30976
rs4564083	-1.19981
rs1401589	0.411483
rs6764198	8.89253
rs10735341	64.1584
rs1337682	0.202176
rs7532316	1.34385
rs2942202	-0.338406
rs7998675	-0.0826306
rs224371	0.360288
rs10007789	-0.0156699
rs1557111	-0.894916
rs10498649	0.215515
rs2808027	-0.0254579
rs8180225	-0.27406
rs4788430	9.79202
rs16914965	-0.0500948
rs2826865	-0.122465
rs7351039	0.129625
rs11227881	5.56747
rs12541769	-0.249197
rs2242624	0.61857
rs390208	0.778796
rs12421444	0.0537807
rs9904792	0.297152
rs17358298	-0.0191749
rs10500480	0.0136685
rs12668348	-0.0187738
rs4764005	-2.43289
rs6882404	-2.07478
rs3786777	-3.87385
rs6460819	-0.172219
rs7267297	0.140349
rs13278798	-0.215625
rs1971728	0.155413
rs998972	-0.121196
rs10973140	1.5158
rs7602355	0.373172
rs2148805	0.0582272
rs1331660	-0.108506
rs11157718	-0.481631
rs2187769	0.180091
rs4645374	-0.378045
rs17791484	-0.0854821
rs1050950	2.5633
rs17059740	0.566719
rs9604959	-0.199349
rs2836060	1.5653
[truncated: 331,899+ more rows]
