# Supplementary material for: Novel EDGE encoding method enhances ability to identify genetic interactions
Source: PLoS Genet. 2021 Jun 4;17(6):e1009534. doi: 10.1371/journal.pgen.1009534 (PMC8208534; doi:10.1371/journal.pgen.1009534)
Supplement: S4 Table — Results from resistant hypertension multi-encoding with additive (A), dominant (B), recessive (C), codominant (D), as well as the alpha value for each SNP (categ_weight) (E). Var1_ID (SNP’s rs#), Var1_Pos (chromosome:base pair), Var1_MAF (SNP’s minor allele frequency), Num_nonMissing (sample size), Num_Cases (number of cases), N_Iter (number of iterations), Converged (model convergence; yes:1, no:0), Raw_LRT_pval (unadjusted likelihood ratio test p-value), Var1_Pval (SNP p-value), Var1_beta (SNP beta value), Overall_LRT_Pval (Likelihood ratio test p-value), Overall_Pval_adj_Bonferroni (Bonferroni adjusted SNP p-value), Overall_Pval_adj_FDR (FDR adjusted SNP p-value). (XLSX) [file pgen.1009534.s007.xlsx]

## Sheet: A) Additive
Var1_ID	Var1_Pos	Var1_MAF	Num_NonMissing	Num_Cases	N_Iter	Converged	Raw_LRT_pval	Var1_Pval	Var1_beta	Var1_SE	Overall_Pval_(LRT)	Overall_Pval_adj_Bonferroni	Overall_Pval_adj_FDR
rs733170	2:134528895	C:0.161619	3434	2599	7	1	7.2265e-06	1.01562e-05	0.45195	0.102394	7.2265e-06	1	0.717876
rs7016717	8:78630367	A:0.114707	3461	2615	7	1	7.3212e-06	6.81099e-06	-0.5704	0.126769	7.3212e-06	1	0.717876
rs6712538	2:134473174	T:0.16845	3458	2612	7	1	7.79182e-06	1.0856e-05	0.438786	0.0997382	7.79182e-06	1	0.717876
rs776153	5:178028817	C:0.213124	3444	2600	7	1	1.39391e-05	1.70011e-05	0.447694	0.10409	1.39391e-05	1	0.852545
rs4596467	6:11170423	G:0.155137	3426	2588	7	1	1.46508e-05	1.97723e-05	0.440792	0.103292	1.46508e-05	1	0.852545
rs4931592	12:32141419	C:0.430122	3456	2610	7	1	1.61937e-05	1.77664e-05	-0.306374	0.071395	1.61937e-05	1	0.852545
rs13398218	2:77339606	C:0.0723225	3436	2594	7	1	2.45629e-05	3.97785e-05	0.619413	0.150754	2.45629e-05	1	0.904845
rs9565493	13:79923962	G:0.063647	3433	2594	7	1	2.88454e-05	2.54751e-05	-0.583197	0.138509	2.88454e-05	1	0.904845
rs146564899	5:39036514	C:0.0678458	3449	2605	7	1	2.94064e-05	2.357e-05	-0.613875	0.14519	2.94064e-05	1	0.904845
rs9766351	6:85745915	G:0.0853659	3444	2603	7	1	3.38136e-05	3.07834e-05	-0.640963	0.153797	3.38136e-05	1	0.904845
rs111302849	6:121345542	C:0.0780707	3452	2607	7	1	4.07227e-05	3.94126e-05	-0.530328	0.129005	4.07227e-05	1	0.904845
rs4394153	5:120833832	G:0.145973	3439	2601	7	1	4.07857e-05	3.88771e-05	-0.4071	0.0989535	4.07857e-05	1	0.904845
rs1023293	13:80054420	C:0.0601395	3442	2603	7	1	4.30115e-05	3.96217e-05	-0.58401	0.142106	4.30115e-05	1	0.904845
rs12573269	10:111941371	A:0.0822435	3441	2597	7	1	4.65364e-05	8.28134e-05	0.592112	0.150431	4.65364e-05	1	0.904845
rs2617091	8:4450873	G:0.409525	3454	2611	7	1	4.67466e-05	4.94856e-05	-0.291038	0.0717189	4.67466e-05	1	0.904845
rs6470739	8:130570669	A:0.288211	3461	2615	7	1	4.87065e-05	5.69405e-05	0.331539	0.082367	4.87065e-05	1	0.904845
rs1537626	10:7653124	A:0.22638	3461	2615	7	1	4.96373e-05	4.8734e-05	-0.349105	0.0859521	4.96373e-05	1	0.904845
rs6964613	7:154033152	G:0.0665124	3458	2614	7	1	5.1513e-05	0.000131926	0.799064	0.209024	5.1513e-05	1	0.904845
rs13402504	2:72066511	A:0.5	3436	2597	7	1	5.17724e-05	5.75671e-05	0.302016	0.0750804	5.17724e-05	1	0.904845
rs11831847	12:55314346	C:0.14356	3455	2611	7	1	5.52385e-05	7.24152e-05	0.423999	0.106849	5.52385e-05	1	0.904845
rs11724833	4:186910924	T:0.28171	3461	2615	7	1	5.82356e-05	5.92353e-05	-0.328396	0.0817753	5.82356e-05	1	0.904845
rs9574421	13:79980340	T:0.0603323	3431	2595	7	1	6.01352e-05	5.5051e-05	-0.578609	0.143466	6.01352e-05	1	0.904845
rs11669823	19:24106542	T:0.0675558	3449	2604	7	1	7.0183e-05	6.52633e-05	-0.55237	0.138337	7.0183e-05	1	0.904845
rs1333215	10:84536829	G:0.171666	3434	2589	7	1	7.04007e-05	6.99738e-05	-0.423887	0.106601	7.04007e-05	1	0.904845
rs12742968	1:103014613	C:0.142608	3443	2600	7	1	7.38724e-05	9.43367e-05	0.417709	0.106976	7.38724e-05	1	0.904845
rs78049001	5:125607912	G:0.051338	3438	2595	7	1	7.41112e-05	0.000106706	0.652369	0.168361	7.41112e-05	1	0.904845
rs2388982	12:32134240	C:0.309317	3456	2611	7	1	7.53556e-05	7.7754e-05	-0.299359	0.0757636	7.53556e-05	1	0.904845
rs4243156	16:78413896	G:0.184302	3459	2614	7	1	7.9915e-05	7.87013e-05	-0.367419	0.093057	7.9915e-05	1	0.904845
chr18:27557412:d	18:27557412	ATTG:0.369521	3445	2601	7	1	8.1163e-05	9.09564e-05	0.311471	0.0795883	8.1163e-05	1	0.904845
rs528320	10:13286331	C:0.136113	3442	2596	7	1	8.6076e-05	7.94334e-05	-0.414331	0.104997	8.6076e-05	1	0.904845
rs8004654	14:52733984	T:0.470179	3454	2610	7	1	9.42011e-05	0.000102267	0.287485	0.0739958	9.42011e-05	1	0.904845
rs10400921	15:64661937	T:0.0699826	3458	2613	7	1	9.45549e-05	0.000135783	0.569056	0.149134	9.45549e-05	1	0.904845
rs73032210	19:28114191	G:0.114149	3456	2610	7	1	0.000101471	9.47897e-05	-0.428661	0.109813	0.000101471	1	0.904845
rs17183680	14:22961010	C:0.260945	3449	2605	7	1	0.0001037	0.000103368	-0.319982	0.0824155	0.0001037	1	0.904845
rs2122189	5:119964220	A:0.0787641	3447	2602	7	1	0.000106116	0.000107901	-0.626291	0.161744	0.000106116	1	0.904845
rs2675098	2:184005606	G:0.187193	3459	2613	7	1	0.000106253	0.000127942	0.362484	0.0946337	0.000106253	1	0.904845
rs17010244	4:86369449	T:0.11534	3442	2600	7	1	0.000108461	0.000104125	-0.436119	0.112379	0.000108461	1	0.904845
rs11081692	18:28943792	A:0.489879	3458	2613	7	1	0.000112594	0.000120544	0.284528	0.0739992	0.000112594	1	0.904845
rs80137945	19:28048211	A:0.113722	3447	2605	7	1	0.000112769	0.000105902	-0.425306	0.10971	0.000112769	1	0.904845
rs2532812	10:119051788	A:0.0728113	3461	2615	7	1	0.000115292	0.000168199	0.575906	0.153063	0.000115292	1	0.904845
rs9446996	6:74430495	G:0.246962	3456	2612	7	1	0.000115442	0.000138443	0.332917	0.0873583	0.000115442	1	0.904845
rs9397698	6:154567362	A:0.263981	3451	2607	7	1	0.000116086	0.000132664	0.314989	0.0824265	0.000116086	1	0.904845
chr9:125330999:d	9:125330999	G:0.0645954	3460	2615	7	1	0.000124202	9.93289e-05	-0.558561	0.143507	0.000124202	1	0.904845
rs17656039	19:24227469	G:0.0671988	3445	2604	7	1	0.000126573	0.00011497	-0.539133	0.139794	0.000126573	1	0.904845
rs932533	20:51912946	C:0.397029	3433	2591	7	1	0.000127395	0.000141461	0.286222	0.0752108	0.000127395	1	0.904845
rs11596013	10:54777187	T:0.126746	3436	2594	7	1	0.000130857	0.000171351	0.41438	0.110269	0.000130857	1	0.904845
rs3097167	5:116125078	G:0.145767	3461	2615	7	1	0.000133945	0.000130054	-0.384758	0.100555	0.000133945	1	0.904845
rs7249565	19:11302807	A:0.447414	3461	2615	7	1	0.00013615	0.000145976	-0.285089	0.0750667	0.00013615	1	0.904845
rs12124429	1:80320663	G:0.364044	3457	2611	7	1	0.000138355	0.000156855	0.274978	0.0727463	0.000138355	1	0.904845
rs10085421	7:154041212	T:0.0637099	3461	2615	7	1	0.00013996	0.000322424	0.761134	0.211627	0.00013996	1	0.904845

## Sheet: B) Dominant
Var1_ID	Var1_Pos	Var1_MAF	Num_NonMissing	Num_Cases	N_Iter	Converged	Raw_LRT_pval	Var1_Pval	Var1_beta	Var1_SE	Overall_Pval_(LRT)	Overall_Pval_adj_Bonferroni	Overall_Pval_adj_FDR
rs4596467	6:11170423	G:0.155137	3426	2588	7	1	2.85681e-06	3.90226e-06	0.550659	0.11928	2.85681e-06	1	0.526408
rs733170	2:134528895	C:0.161619	3434	2599	7	1	7.25145e-06	9.73604e-06	0.51454	0.116334	7.25145e-06	1	0.697866
rs146564899	5:39036514	C:0.0678458	3449	2605	7	1	7.84673e-06	6.86875e-06	-0.727485	0.161745	7.84673e-06	1	0.697866
rs9899335	17:68495920	C:0.430535	3455	2609	7	1	1.1359e-05	1.39002e-05	-0.487549	0.112198	1.1359e-05	1	0.697866
rs6712538	2:134473174	T:0.16845	3458	2612	7	1	1.13619e-05	1.48392e-05	0.49472	0.114226	1.13619e-05	1	0.697866
rs11724833	4:186910924	T:0.28171	3461	2615	7	1	1.39284e-05	1.50282e-05	-0.460537	0.106402	1.39284e-05	1	0.733288
rs1786060	18:34833046	A:0.127028	3452	2609	7	1	2.26819e-05	2.77965e-05	0.74719	0.178293	2.26819e-05	1	0.850603
rs10136319	14:97201084	G:0.143065	3432	2592	7	1	2.27723e-05	2.25033e-05	-0.484903	0.114405	2.27723e-05	1	0.850603
rs9401360	6:121324867	T:0.32508	3453	2607	7	1	2.30811e-05	2.63687e-05	-0.465423	0.110742	2.30811e-05	1	0.850603
rs111302849	6:121345542	C:0.0780707	3452	2607	7	1	2.77447e-05	2.52183e-05	-0.582304	0.138221	2.77447e-05	1	0.851278
rs13398218	2:77339606	C:0.0723225	3436	2594	7	1	2.97636e-05	4.45979e-05	0.639551	0.156666	2.97636e-05	1	0.851278
rs76709980	5:15632055	C:0.0944928	3450	2605	7	1	3.00632e-05	2.84385e-05	-0.548467	0.131036	3.00632e-05	1	0.851278
chr18:27557412:d	18:27557412	ATTG:0.369521	3445	2601	7	1	3.49986e-05	3.60695e-05	0.436382	0.105628	3.49986e-05	1	0.851278
rs11669823	19:24106542	T:0.0675558	3449	2604	7	1	3.99034e-05	3.76263e-05	-0.615389	0.149309	3.99034e-05	1	0.851278
rs7249565	19:11302807	A:0.447414	3461	2615	7	1	4.35013e-05	5.26035e-05	-0.459567	0.113649	4.35013e-05	1	0.851278
rs925812	6:121256344	C:0.349579	3447	2602	7	1	4.42922e-05	5.16098e-05	-0.435446	0.107565	4.42922e-05	1	0.851278
rs9788573	14:33237374	A:0.427189	3461	2615	7	1	4.44349e-05	4.66824e-05	0.457053	0.112253	4.44349e-05	1	0.851278
rs3850463	1:99586516	A:0.364834	3455	2612	7	1	4.60063e-05	5.30937e-05	-0.432199	0.106938	4.60063e-05	1	0.851278
rs12726148	1:103087672	A:0.0764451	3460	2614	7	1	4.7395e-05	6.74952e-05	0.622921	0.156318	4.7395e-05	1	0.851278
rs12628714	22:32939848	C:0.161356	3452	2607	7	1	5.05533e-05	5.06768e-05	-0.457603	0.112919	5.05533e-05	1	0.851278
rs12573269	10:111941371	A:0.0822435	3441	2597	7	1	5.26942e-05	7.72678e-05	0.645816	0.163385	5.26942e-05	1	0.851278
rs11831847	12:55314346	C:0.14356	3455	2611	7	1	5.81456e-05	7.1581e-05	0.467652	0.117768	5.81456e-05	1	0.851278
rs7008087	8:10394895	T:0.398837	3440	2601	7	1	5.92426e-05	6.95189e-05	-0.431073	0.108366	5.92426e-05	1	0.851278
rs61771056	1:16349336	T:0.0946728	3454	2611	7	1	5.93726e-05	7.71538e-05	0.54983	0.139089	5.93726e-05	1	0.851278
rs2617091	8:4450873	G:0.409525	3454	2611	7	1	6.02982e-05	6.97114e-05	-0.429124	0.107894	6.02982e-05	1	0.851278
rs11983092	7:35458399	T:0.308028	3438	2598	7	1	6.34733e-05	6.75073e-05	-0.414139	0.103927	6.34733e-05	1	0.851278
rs4394153	5:120833832	G:0.145973	3439	2601	7	1	6.49305e-05	6.29852e-05	-0.455201	0.113762	6.49305e-05	1	0.851278
rs995442	5:57272819	C:0.137207	3451	2605	7	1	7.57457e-05	9.40413e-05	0.480058	0.122919	7.57457e-05	1	0.851278
chr9:125330999:d	9:125330999	G:0.0645954	3460	2615	7	1	7.63445e-05	6.56109e-05	-0.609023	0.152574	7.63445e-05	1	0.851278
rs776153	5:178028817	C:0.213124	3444	2600	7	1	7.80891e-05	8.41524e-05	0.513876	0.130682	7.80891e-05	1	0.851278
rs3745474	19:50086806	T:0.249783	3451	2607	7	1	7.89814e-05	8.48737e-05	0.427342	0.108733	7.89814e-05	1	0.851278
rs10973693	9:38186950	C:0.464607	3447	2604	7	1	8.03081e-05	9.73245e-05	-0.457894	0.117494	8.03081e-05	1	0.851278
rs17328231	1:96018531	T:0.501455	3436	2598	7	1	8.19742e-05	8.67717e-05	0.521131	0.132776	8.19742e-05	1	0.851278
rs168964	14:69197925	A:0.150508	3445	2605	7	1	8.25053e-05	9.78437e-05	0.457402	0.117407	8.25053e-05	1	0.851278
rs9370495	6:56126066	A:0.219734	3461	2615	7	1	8.31579e-05	8.66735e-05	-0.413055	0.105233	8.31579e-05	1	0.851278
rs72782458	5:125688113	T:0.12268	3448	2605	7	1	8.61985e-05	0.000106932	0.503729	0.130018	8.61985e-05	1	0.854832
rs361300	11:103998386	C:0.377071	3441	2600	7	1	9.09939e-05	0.000102129	-0.419397	0.10794	9.09939e-05	1	0.854832
rs528320	10:13286331	C:0.136113	3442	2596	7	1	9.20942e-05	8.97494e-05	-0.465658	0.118889	9.20942e-05	1	0.854832
rs17010244	4:86369449	T:0.11534	3442	2600	7	1	9.67935e-05	9.40719e-05	-0.484194	0.123981	9.67935e-05	1	0.854832
rs1537626	10:7653124	A:0.22638	3461	2615	7	1	0.00010213	0.000104849	-0.400929	0.103356	0.00010213	1	0.854832
rs11078869	17:10770129	A:0.318828	3447	2601	7	1	0.000107303	0.000118136	-0.399483	0.103763	0.000107303	1	0.854832
rs17619981	19:24342250	T:0.0752251	3443	2604	7	1	0.000112085	0.000106639	-0.554462	0.143088	0.000112085	1	0.854832
rs4890569	18:43264647	T:0.392806	3461	2615	7	1	0.000112346	0.000115147	0.411932	0.106822	0.000112346	1	0.854832
rs6022221	20:51639510	T:0.156693	3459	2614	7	1	0.000112725	0.000134018	0.444335	0.11635	0.000112725	1	0.854832
rs11723274	4:39843114	T:0.102958	3448	2604	7	1	0.000112857	0.000137543	0.507301	0.133061	0.000112857	1	0.854832
rs2532812	10:119051788	A:0.0728113	3461	2615	7	1	0.000117659	0.000163465	0.59964	0.15907	0.000117659	1	0.854832
rs3884518	18:27581689	G:0.311118	3436	2596	7	1	0.000118853	0.000123606	0.407458	0.10614	0.000118853	1	0.854832
rs7904875	10:7852628	G:0.0956181	3446	2605	7	1	0.000118977	0.000157245	0.550451	0.145647	0.000118977	1	0.854832
rs7979107	12:129174675	C:0.26807	3445	2602	7	1	0.000119393	0.000127023	0.395178	0.103122	0.000119393	1	0.854832
rs4933218	10:93432632	A:0.240999	3444	2599	7	1	0.000122256	0.00012968	-0.403427	0.105414	0.000122256	1	0.854832

## Sheet: C) Recessive
Var1_ID	Var1_Pos	Var1_MAF	Num_NonMissing	Num_Cases	N_Iter	Converged	Raw_LRT_pval	Var1_Pval	Var1_beta	Var1_SE	Overall_Pval_(LRT)	Overall_Pval_adj_Bonferroni	Overall_Pval_adj_FDR
rs4931592	12:32141419	C:0.430122	3456	2610	7	1	8.32349e-07	7.6695e-07	-0.614633	0.124329	8.32349e-07	0.306744	0.306744
rs9833783	3:192164179	C:0.112413	3456	2611	7	1	3.00024e-06	0.000127144	1.90617	0.497443	3.00024e-06	1	0.552836
rs2172349	8:19607876	G:0.225051	3457	2612	7	1	4.51623e-06	2.69325e-06	-1.02986	0.219449	4.51623e-06	1	0.554785
rs2388982	12:32134240	C:0.309317	3456	2611	7	1	8.04457e-06	6.84855e-06	-0.712342	0.158357	8.04457e-06	1	0.624723
rs1873277	3:176412151	G:0.122633	3433	2593	7	1	8.47593e-06	5.03292e-06	-1.59001	0.348426	8.47593e-06	1	0.624723
rs3776232	5:142565826	G:0.194162	3443	2602	7	1	1.48395e-05	7.4083e-05	1.2782	0.322552	1.48395e-05	1	0.903407
rs4832148	2:85434540	C:0.167585	3449	2603	7	1	2.03162e-05	5.56507e-05	1.3292	0.329782	2.03162e-05	1	0.903407
rs8080721	17:64585357	C:0.439578	3459	2613	7	1	2.36901e-05	3.13705e-05	0.55119	0.132393	2.36901e-05	1	0.903407
rs6435367	2:208096604	G:0.443642	3460	2614	7	1	2.47496e-05	3.18881e-05	0.568264	0.136617	2.47496e-05	1	0.903407
rs3801888	7:26388832	G:0.276339	3436	2590	7	1	3.26689e-05	2.52446e-05	-0.752554	0.178643	3.26689e-05	1	0.903407
rs10984414	9:121881005	A:0.116474	3460	2614	7	1	3.27193e-05	1.34462e-05	-1.55467	0.357172	3.27193e-05	1	0.903407
rs25887	5:131416061	C:0.461037	3452	2606	7	1	3.72263e-05	3.52467e-05	-0.514076	0.124275	3.72263e-05	1	0.903407
rs11647872	16:78385751	G:0.450815	3436	2595	7	1	4.21188e-05	5.41934e-05	0.521086	0.129085	4.21188e-05	1	0.903407
rs6025161	20:55364185	C:0.308581	3461	2615	7	1	4.41385e-05	7.54653e-05	0.746969	0.188706	4.41385e-05	1	0.903407
rs10486089	7:10592074	G:0.245357	3446	2602	7	1	4.66744e-05	3.65894e-05	-0.832311	0.201624	4.66744e-05	1	0.903407
rs12614491	2:144290246	A:0.498114	3446	2602	7	1	5.24504e-05	5.16224e-05	-0.472643	0.116755	5.24504e-05	1	0.903407
rs223439	4:103719534	C:0.469195	3441	2598	7	1	5.33568e-05	5.2068e-05	-0.499258	0.123391	5.33568e-05	1	0.903407
rs9863587	3:197581147	A:0.362179	3461	2615	7	1	5.78466e-05	8.71146e-05	0.634044	0.161584	5.78466e-05	1	0.903407
rs9515065	13:110120079	C:0.465985	3425	2588	7	1	6.18812e-05	6.27734e-05	-0.48171	0.120363	6.18812e-05	1	0.903407
rs2585655	9:38166392	G:0.259157	3440	2597	7	1	6.34324e-05	0.00010472	0.84646	0.218194	6.34324e-05	1	0.903407
rs4765505	12:127590162	A:0.404817	3446	2605	7	1	6.47382e-05	8.53441e-05	0.557177	0.141816	6.47382e-05	1	0.903407
rs71414678	2:113335791	G:0.138455	3456	2612	7	1	7.27184e-05	0.000468461	1.67858	0.479845	7.27184e-05	1	0.903407
rs56325887	14:22702893	T:0.484039	3446	2600	7	1	7.55309e-05	7.24112e-05	-0.473675	0.119367	7.55309e-05	1	0.903407
rs1376427	2:2627251	A:0.410719	3461	2615	7	1	7.65024e-05	0.000103689	0.572023	0.14736	7.65024e-05	1	0.903407
rs73873771	3:156732965	T:0.0588065	3452	2607	7	1	7.95135e-05	9.94225e-05	-2.63446	0.676891	7.95135e-05	1	0.903407
rs9791835	7:105537258	T:0.0789169	3453	2610	7	1	8.36426e-05	0.00133898	2.54926	0.794782	8.36426e-05	1	0.903407
rs7956620	12:101447641	G:0.264952	3461	2615	7	1	8.39023e-05	0.000154793	0.864995	0.228638	8.39023e-05	1	0.903407
rs78918204	10:25768112	C:0.064502	3434	2598	7	1	8.5732e-05	0.00107423	2.69035	0.822653	8.5732e-05	1	0.903407
chr2:64237804:i	2:64237804	TATTTAAG:0.117886	3444	2603	7	1	8.60094e-05	5.13868e-05	-1.24463	0.307374	8.60094e-05	1	0.903407
rs13263780	8:59295820	C:0.160506	3436	2599	7	1	8.86151e-05	0.000314459	1.34672	0.373767	8.86151e-05	1	0.903407
rs12275512	11:123789278	A:0.191462	3455	2609	7	1	8.93394e-05	5.80435e-05	-1.02474	0.254872	8.93394e-05	1	0.903407
rs9627832	22:49464521	C:0.156747	3461	2615	7	1	8.95822e-05	6.92676e-05	-1.13562	0.285419	8.95822e-05	1	0.903407
rs4575916	3:83981421	C:0.154092	3446	2601	7	1	9.1312e-05	7.8499e-05	-1.26239	0.319678	9.1312e-05	1	0.903407
rs6460717	7:71832272	G:0.446787	3439	2597	7	1	9.21538e-05	0.000120249	0.518057	0.134714	9.21538e-05	1	0.903407
rs1714407	3:40256184	G:0.087605	3453	2609	7	1	9.2464e-05	0.00722255	2.8219	1.05044	9.2464e-05	1	0.903407
rs2719804	20:8285108	C:0.289824	3459	2613	7	1	9.28232e-05	0.000146631	0.746229	0.196546	9.28232e-05	1	0.903407
rs702036	3:124501072	G:0.434486	3442	2599	7	1	9.59835e-05	9.3345e-05	-0.510749	0.130718	9.59835e-05	1	0.903407
rs6701970	1:146839744	A:0.0523104	3441	2599	7	1	0.000101866	6.87713e-05	-2.03349	0.510864	0.000101866	1	0.903407
rs6569534	6:128871626	G:0.0683464	3453	2609	7	1	0.000101892	6.29578e-05	-1.6139	0.40333	0.000101892	1	0.903407
rs12521494	5:76712162	C:0.259027	3434	2590	7	1	0.000108363	8.67095e-05	-0.764192	0.194696	0.000108363	1	0.903407
rs7989554	13:25292270	T:0.38741	3455	2611	7	1	0.000109292	0.000148392	0.572019	0.150779	0.000109292	1	0.903407
rs2715440	15:99416644	T:0.160394	3454	2608	7	1	0.000109931	0.000294777	1.27737	0.35288	0.000109931	1	0.903407
rs2113091	5:101604539	C:0.261071	3455	2610	7	1	0.000111146	0.00018416	0.809054	0.216336	0.000111146	1	0.903407
rs7695096	4:103932556	C:0.471704	3428	2590	7	1	0.000111362	0.000108635	-0.474614	0.122625	0.000111362	1	0.903407
rs2978172	8:95030403	C:0.33054	3461	2615	7	1	0.000113076	0.000107485	-0.646288	0.166868	0.000113076	1	0.903407
rs6103194	20:41848278	G:0.205525	3457	2611	7	1	0.00011334	0.000101364	-0.839513	0.215963	0.00011334	1	0.903407
rs12713943	2:78293138	G:0.294801	3443	2600	7	1	0.0001189	0.00010504	-0.644261	0.166105	0.0001189	1	0.903407
rs12489483	3:77634169	A:0.073107	3447	2602	7	1	0.000120855	9.39609e-05	-2.03868	0.521977	0.000120855	1	0.903407
rs7641299	3:100170553	A:0.204354	3445	2606	7	1	0.00012262	0.000186349	0.954311	0.255379	0.00012262	1	0.903407
rs1361800	10:106812116	G:0.142175	3457	2611	7	1	0.000122779	0.000241114	1.27267	0.346632	0.000122779	1	0.903407

## Sheet: D) Codominant
Var1_ID	Var1_Pos	Var1_MAF	Num_NonMissing	Num_Cases	N_Iter	Converged	Raw_LRT_pval	Var1_Het_Pval	Var1_Het_beta	Var1_Het_SE	Var1_Hom_Pval	Var1_Hom_beta	Var1_Hom_SE	Overall_Pval_(LRT)	Overall_Pval_adj_Bonferroni	Overall_Pval_adj_FDR
rs10136319	14:97201084	G:0.143065	3432	2592	7	1	3.10728e-06	2.42135e-06	-0.551592	0.116995	0.166353	0.600972	0.434224	3.10728e-06	1	0.402293
rs2172349	8:19607876	G:0.225051	3457	2612	7	1	3.72302e-06	0.0470131	0.219983	0.110757	2.16068e-05	-0.947747	0.223125	3.72302e-06	1	0.402293
rs4931592	12:32141419	C:0.430122	3456	2610	7	1	4.36648e-06	0.526492	-0.0744802	0.117593	3.90689e-06	-0.658754	0.142703	4.36648e-06	1	0.402293
rs1873277	3:176412151	G:0.122633	3433	2593	7	1	1.27277e-05	0.0984159	-0.211736	0.128124	2.80167e-06	-1.64074	0.350222	1.27277e-05	1	0.670421
rs9833783	3:192164179	C:0.112413	3456	2611	7	1	1.54183e-05	0.558172	0.126935	0.216777	0.00011909	1.98797	0.516626	1.54183e-05	1	0.670421
rs2858808	13:33719042	C:0.284991	3458	2612	7	1	1.5439e-05	0.000132699	0.417952	0.109372	0.104871	-0.29986	0.184907	1.5439e-05	1	0.670421
rs3777925	6:112526101	A:0.0957816	3461	2615	7	1	1.59077e-05	0.000404357	0.489508	0.138388	0.00315918	-1.32377	0.448462	1.59077e-05	1	0.670421
rs4596467	6:11170423	G:0.155137	3426	2588	7	1	1.63727e-05	5.5313e-06	0.562451	0.123791	0.151137	0.446816	0.311256	1.63727e-05	1	0.670421
rs11844153	14:40139008	C:0.132166	3454	2610	7	1	2.0124e-05	0.000225922	-0.445691	0.120845	0.0142629	1.03792	0.42354	2.0124e-05	1	0.702306
rs7016717	8:78630367	A:0.114707	3461	2615	7	1	2.3447e-05	0.00343616	-0.46515	0.158984	2.10428e-05	-1.36146	0.320078	2.3447e-05	1	0.702306
rs9401368	6:121438629	C:0.327952	3438	2598	7	1	2.45303e-05	0.000103846	-0.475462	0.122497	0.566946	0.124625	0.217665	2.45303e-05	1	0.702306
rs2388982	12:32134240	C:0.309317	3456	2611	7	1	2.6359e-05	0.281467	-0.117231	0.108846	4.13416e-06	-0.76774	0.166736	2.6359e-05	1	0.702306
rs6103194	20:41848278	G:0.205525	3457	2611	7	1	3.19545e-05	0.0164792	0.318778	0.132928	0.00349889	-0.664146	0.227437	3.19545e-05	1	0.702306
rs733170	2:134528895	C:0.161619	3434	2599	7	1	3.37425e-05	3.79093e-05	0.494179	0.11995	0.0285433	0.725062	0.331118	3.37425e-05	1	0.702306
rs218862	6:121384062	T:0.327212	3458	2612	7	1	3.41861e-05	0.000130069	-0.468393	0.122413	0.577172	0.121335	0.217634	3.41861e-05	1	0.702306
chr5:145253767:i	5:145253767	AT:0.10275	3455	2611	7	1	3.46863e-05	0.000213835	-0.592583	0.160067	0.0790317	1.12845	0.642503	3.46863e-05	1	0.702306
rs2344369	2:233490451	C:0.202632	3457	2611	7	1	3.49712e-05	0.0139079	0.277357	0.112763	0.0007324	-0.762001	0.225634	3.49712e-05	1	0.702306
rs9482119	6:121506928	A:0.326333	3452	2609	7	1	3.85681e-05	0.000135397	-0.467293	0.122443	0.600618	0.115133	0.219925	3.85681e-05	1	0.702306
rs10798841	1:31755501	G:0.202533	3434	2597	7	1	3.90132e-05	0.0097607	-0.285722	0.110565	0.00173006	0.930516	0.297001	3.90132e-05	1	0.702306
rs6712538	2:134473174	T:0.16845	3458	2612	7	1	4.14786e-05	7.62785e-05	0.466264	0.117868	0.0138998	0.77071	0.313316	4.14786e-05	1	0.702306
rs146564899	5:39036514	C:0.0678458	3449	2605	7	1	4.20086e-05	6.82929e-06	-0.740828	0.164667	0.361002	-0.505744	0.553659	4.20086e-05	1	0.702306
rs12651466	4:108006289	A:0.0987815	3447	2601	7	1	4.45762e-05	0.0072115	-0.35437	0.131887	0.0040318	2.26973	0.789289	4.45762e-05	1	0.702306
rs12999160	2:186661567	A:0.0651546	3461	2615	7	1	4.67326e-05	0.00162481	-0.478904	0.151965	0.0171791	2.59708	1.0899	4.67326e-05	1	0.702306
rs17091470	20:32606299	G:0.0910802	3453	2608	7	1	4.76426e-05	6.98127e-05	-0.552641	0.138962	0.100749	1.2871	0.784229	4.76426e-05	1	0.702306
rs71414678	2:113335791	G:0.138455	3456	2612	7	1	5.09885e-05	0.0442775	-0.246045	0.122322	0.000835573	1.61104	0.482241	5.09885e-05	1	0.712509
rs76709980	5:15632055	C:0.0944928	3450	2605	7	1	5.23316e-05	1.06981e-05	-0.587514	0.133448	0.63708	0.268785	0.569718	5.23316e-05	1	0.712509
rs12628714	22:32939848	C:0.161356	3452	2607	7	1	5.59589e-05	1.27222e-05	-0.50705	0.116167	0.833299	0.068603	0.325948	5.59589e-05	1	0.712509
rs9899335	17:68495920	C:0.430535	3455	2609	7	1	5.82235e-05	1.94313e-05	-0.50594	0.11845	0.00320568	-0.439959	0.149275	5.82235e-05	1	0.712509
rs12521494	5:76712162	C:0.259027	3434	2590	7	1	5.89602e-05	0.0345328	0.230792	0.109184	0.000884276	-0.665579	0.200176	5.89602e-05	1	0.712509
rs1023293	13:80054420	C:0.0601395	3442	2603	7	1	6.0817e-05	0.00154015	-0.488371	0.154206	0.00168971	-2.19306	0.698436	6.0817e-05	1	0.712509
rs4832148	2:85434540	C:0.167585	3449	2603	7	1	6.51754e-05	0.289919	-0.122996	0.11622	9.44415e-05	1.29424	0.331479	6.51754e-05	1	0.712509
rs241190	8:28642928	C:0.270223	3449	2608	7	1	6.56225e-05	0.00664628	-0.29842	0.109953	0.00920004	0.594668	0.228321	6.56225e-05	1	0.712509
rs13036140	2:127246019	A:0.0750507	3451	2607	7	1	6.67944e-05	4.80728e-05	0.64143	0.157801	0.222869	-0.674053	0.552984	6.67944e-05	1	0.712509
rs3776232	5:142565826	G:0.194162	3443	2602	7	1	7.20546e-05	0.572564	-0.0627863	0.111268	0.000108186	1.25715	0.324722	7.20546e-05	1	0.712509
rs9302211	15:60157287	T:0.0921358	3446	2600	7	1	7.4797e-05	0.00303491	0.53135	0.179257	0.00951602	-0.920639	0.355056	7.4797e-05	1	0.712509
rs11724833	4:186910924	T:0.28171	3461	2615	7	1	7.7209e-05	4.4209e-05	-0.452966	0.110904	0.00876705	-0.498878	0.190338	7.7209e-05	1	0.712509
rs9574421	13:79980340	T:0.0603323	3431	2595	7	1	7.84919e-05	0.00214848	-0.478702	0.155985	0.00156333	-2.20097	0.695923	7.84919e-05	1	0.712509
chr6:121543734:d	6:121543734	AT:0.322674	3440	2596	7	1	7.85399e-05	0.00012102	-0.469337	0.122094	0.859876	0.0378512	0.214415	7.85399e-05	1	0.712509
rs776153	5:178028817	C:0.213124	3444	2600	7	1	7.91559e-05	0.000645931	0.456461	0.133798	0.000324793	0.881791	0.245305	7.91559e-05	1	0.712509
rs9565493	13:79923962	G:0.063647	3433	2594	7	1	8.22789e-05	0.000739323	-0.512284	0.151808	0.00334361	-1.79933	0.613217	8.22789e-05	1	0.712509
rs6025161	20:55364185	C:0.308581	3461	2615	7	1	8.43227e-05	0.14977	-0.158476	0.110027	0.000742954	0.665436	0.19727	8.43227e-05	1	0.712509
rs3850463	1:99586516	A:0.364834	3455	2612	7	1	8.77781e-05	1.7945e-05	-0.478366	0.111532	0.134483	-0.249484	0.166694	8.77781e-05	1	0.712509
rs1786060	18:34833046	A:0.127028	3452	2609	7	1	8.85963e-05	2.37334e-05	0.794792	0.188049	0.0721972	0.539888	0.300293	8.85963e-05	1	0.712509
rs10984414	9:121881005	A:0.116474	3460	2614	7	1	8.94985e-05	0.237549	-0.151045	0.127881	8.94543e-06	-1.59248	0.358568	8.94985e-05	1	0.712509
rs2969207	17:11362627	T:0.191206	3457	2612	7	1	9.11635e-05	0.00401487	-0.3806	0.132291	0.0300015	0.688909	0.317459	9.11635e-05	1	0.712509
chr6:166579783:d	6:166579783	G:0.050464	3448	2604	7	1	9.16544e-05	7.9311e-05	-0.85844	0.217521	0.250453	0.940743	0.818572	9.16544e-05	1	0.712509
rs2867668	7:71848277	T:0.267266	3446	2603	7	1	9.28028e-05	0.000147285	-0.434514	0.114478	0.472992	0.133048	0.185402	9.28028e-05	1	0.712509
rs11209760	1:71757918	T:0.0946418	3434	2595	7	1	9.80192e-05	0.0255446	-0.303642	0.135975	9.66305e-05	-1.93422	0.496093	9.80192e-05	1	0.737201
rs6568779	6:113680263	C:0.0830671	3443	2600	7	1	0.000107601	0.000105421	0.774738	0.19979	0.447375	-0.297226	0.39119	0.000107601	1	0.77781
rs9401360	6:121324867	T:0.32508	3453	2607	7	1	0.00010764	2.32898e-05	-0.480884	0.113664	0.0523544	-0.372095	0.191781	0.00010764	1	0.77781

## Sheet: E) Alpha
Var1_ID	Alpha
rs10136319	-0.917832
rs2172349	-0.232111
rs4931592	0.113062
rs1873277	0.12905
rs9833783	0.0638517
rs2858808	-1.39382
rs3777925	-0.369782
rs4596467	1.2588
rs11844153	-0.429409
rs7016717	0.341655
rs9401368	-3.81514
rs2388982	0.152696
rs6103194	-0.479982
rs733170	0.681567
rs218862	-3.86031
chr5:145253767:i	-0.525131
rs2344369	-0.363985
rs9482119	-4.05873
rs10798841	-0.307058
rs6712538	0.60498
rs146564899	1.46483
rs12651466	-0.156128
rs12999160	-0.184401
rs17091470	-0.429368
rs71414678	-0.152725
rs76709980	-2.18582
rs12628714	-7.39108
rs9899335	1.14997
rs12521494	-0.346754
rs1023293	0.222689
rs4832148	-0.0950333
rs241190	-0.501826
rs13036140	-0.951602
rs3776232	-0.0499434
rs13253096	-0.0140063
rs9302211	-0.577154
rs11724833	0.907969
rs9574421	0.217496
chr6:121543734:d	-12.3995
rs776153	0.517652
rs9565493	0.284709
rs6025161	-0.238154
rs3850463	1.91742
rs1786060	1.47214
rs10984414	0.0948493
rs2969207	-0.552467
chr6:166579783:d	-0.912512
rs2867668	-3.26584
rs11209760	0.156984
rs6568779	-2.60656
rs9401360	1.29237
rs12033092	0.199798
rs8080721	0.0684899
rs4749872	-12.454
rs6435367	-0.0687592
rs9766351	0.369183
rs13398218	0.536575
rs2978172	-0.372393
rs6964613	0.274109
rs4767621	-0.289718
rs72787812	-0.409337
rs2617091	0.690402
rs9863587	-0.227437
rs111302849	0.929598
rs7824736	-2.39312
rs1473459	-0.427859
chr18:27557412:d	0.807651
rs1865497	-0.948075
rs4412244	-6.35216
rs56325887	-0.432563
rs10239205	0.00473678
rs3801888	0.0281099
rs2581135	-0.551699
rs9672669	-0.168531
rs7249565	0.816102
rs212052	0.21075
rs25887	0.0856879
rs12726148	3.03788
rs7643287	3.1193
rs9505239	-0.3795
rs223439	-0.238118
rs61771056	14.4638
rs3796675	-1.22583
rs11647872	0.0953449
rs12614491	0.178122
rs10486089	0.075495
rs4394153	0.570938
rs9788573	1.1874
rs11669823	1.14181
rs10185065	-1.14865
rs4956131	-2.40973
rs4765505	-0.218619
rs2692801	-0.596611
rs12573269	0.631517
rs6460717	-0.317467
rs9791835	0.0622779
rs925812	1.02523
rs17676346	-0.335193
rs13263780	-0.099952
rs78049001	0.266873
rs13402504	0.42688
rs1537626	0.561027
rs7104372	4.28783
rs6470739	0.488428
rs11831847	0.660812
rs1822157	-0.0015625
rs8041714	-0.74017
rs4130985	0.165454
rs78918204	-0.0581285
rs9515065	-0.185494
chr2:64237804:i	-0.13873
rs6701970	-0.133592
rs10815956	-0.43575
rs12534819	0.137188
rs7008087	0.873275
rs295699	22.374
rs17183680	0.317361
rs2585655	0.0609799
rs17328231	0.823327
rs1362858	-1.18586
rs10973693	1.25974
rs2886123	-1.05303
rs7978762	-0.967388
rs2113091	0.13753
rs11078034	-0.820959
rs60169551	-0.46585
rs2098222	-0.503973
rs10055079	-28.354
rs11983092	1.0082
rs7135404	3.21642
rs9966953	588.748
rs1591718	-0.188979
rs9370495	1.60921
rs1502944	-3.58455
rs11596013	0.279594
rs995442	1.76568
rs7461213	0.00398828
rs10085421	0.260676
rs10762128	-0.405329
rs7904875	13.3573
rs4243156	0.398791
rs1333215	0.508993
rs10906568	0.255062
rs11230394	0.254998
rs1660619	2.65356
rs1376427	-0.0722779
rs6022221	2.96486
rs4933218	2.17273
rs4547102	-3.12477
rs3745474	0.826832
rs4149057	0.273553
rs7204964	-0.7088
rs12742968	0.502583
rs425628	-128.09
rs528320	0.657711
chr9:125330999:d	1.35635
rs73873771	0.0220691
rs75150072	-0.467389
rs972029	-0.689174
rs3795569	5.23588
rs17082957	-0.688043
rs9627832	-0.0570977
rs10509701	-0.379916
rs16871677	0.285949
rs2299826	-0.104745
rs4875367	0.268992
chr1:105792312:i	-0.388693
rs168964	0.924011
rs2178573	-1.01019
rs12569844	0.231143
rs1714407	-0.024872
rs7219451	-0.697126
rs10774854	-2.90659
rs7859111	-2.01992
rs7956620	-0.00896505
rs361300	0.877201
rs12506593	8.43052
rs72782458	1.03914
rs1901752	0.164574
rs2715440	0.0614205
chr2:116146504:i	0.135718
rs17010244	0.723653
rs409773	-0.440212
rs10116626	-0.231696
rs12275512	0.0144574
rs1361800	0.0747936
rs4575916	-0.0199524
rs340593	-0.557137
rs2719804	0.0316149
rs17413316	-0.47401
rs702036	-0.0756474
rs10400921	0.424117
rs932533	0.361976
rs416831	0.685456
rs8004654	0.526052
rs4354372	1.43909
rs73032210	0.603385
rs12748472	0.143703
rs11723274	1.75765
rs10266021	1.73716
rs7989554	0.0884765
rs2675098	0.609073
rs7695096	-0.134001
rs12489483	0.0436792
rs9597861	-0.267505
rs2725627	-1.89144
rs17124549	0.182163
rs16975663	-5.20175
rs12430097	0.00180439
rs6569534	0.0059468
rs9446996	0.619757
rs9397698	0.613059
rs11081692	0.573455
rs7418874	-0.392652
rs2122189	0.469346
rs10980223	-0.289607
rs916000	0.226214
rs35693912	0.212277
rs80137945	0.598048
rs11078869	1.04092
rs10165191	-0.322456
rs2532812	0.655493
rs17260163	-0.290623
rs11255232	0.330876
rs7556604	-9.05592
rs17512637	0.00665636
rs4947638	0.128445
rs55871019	1.62386
rs4890569	0.966304
rs17619981	0.975443
rs12571488	-0.145315
rs4940652	3.25253
rs10086033	0.0874711
rs12713943	0.0462506
rs7997210	-0.288909
rs150516286	-0.530333
rs2785252	-0.173258
rs2029659	5.34217
rs3132071	0.29654
rs3884518	1.07874
rs2022983	3.92013
rs7979107	0.97367
rs7428288	19.24
rs16840927	0.0383809
rs4020	0.921419
rs1947027	-2.85653
rs177069	1.54748
rs12440239	-0.124427
rs6719774	-3.25417
rs7641299	0.0204547
rs29017	0.0162471
rs325149	-0.372524
rs7661571	-56.1123
rs10042828	-0.292451
rs807101	0.188749
rs9450141	0.275994
rs11026587	-0.307162
rs11106621	1.12628
rs4453730	1.06744
rs17656039	0.544857
rs7954510	-0.399512
rs2663234	0.0782127
rs222714	-0.921846
rs12431701	-0.0631865
rs7528311	-0.00632092
rs7543186	-0.0781198
rs11989546	0.660474
rs35404809	-0.749847
rs56058249	0.160641
rs2219584	-0.350239
rs10764243	-0.172693
rs3097167	0.558427
rs2555387	-0.825001
rs6684404	0.258832
rs2617086	0.121839
rs849758	14.6335
rs13187977	0.424437
rs4338802	-0.766796
rs4966036	0.265015
rs11897538	1.28996
rs12945928	0.224499
rs1225405	1.58352
rs2045071	-2.03314
rs7218368	0.555015
rs4904920	0.0389492
rs9494101	-0.808311
rs13273697	0.0306246
rs702376	-0.0254456
rs12124429	0.508882
rs9399365	-3.35471
rs73558531	-0.202495
rs954480	-1.43307
rs7979925	1.2256
rs4796091	0.442535
rs11771673	-0.295327
rs2635170	3.79308
rs7750165	-0.156442
rs6762378	1.88757
rs1480086	-2.37577
rs223340	-0.178831
rs7042510	3.1884
rs870933	-0.640677
rs6078190	0.206307
rs1409190	0.321031
rs13017166	-0.60838
rs114270432	1.39537
rs1401590	2.07702
rs2691822	-1.72901
rs17013357	-0.0453973
rs7901596	0.448047
rs643472	0.589544
rs2389093	1.20667
rs4931328	-115.079
rs4391653	0.182102
rs4875363	0.917168
rs4692709	8.37574
rs7091141	-1.60532
rs11826637	-0.317266
rs56138386	-0.0357123
rs1472361	-419.204
rs11757415	0.871046
rs10032955	-0.00767642
rs10921984	0.563347
rs16855961	0.0115196
rs348898	1.55338
rs3848577	0.0316044
rs9456849	1.48304
rs7147782	0.996971
rs7840147	-0.0745409
rs1882426	0.184021
chr4:177391299:i	12.7289
rs2448378	-0.389901
rs4779129	-0.202637
rs2677421	4.27522
rs3132029	0.0869461
rs947364	5.18006
rs1965461	-0.479052
rs1573994	29.2668
rs1374393	2.98086
rs4968060	-3.38246
rs4627822	-13.3734
rs13255734	0.452693
rs4875398	0.300891
rs2445922	-0.536231
rs6734709	0.19652
rs9636634	0.230296
rs6671	0.144679
rs12156243	-2.11992
rs6713428	0.764609
rs2395868	-0.362499
rs759002	7.75608
rs10978486	-0.232991
rs3754322	0.499096
rs4765797	0.534056
rs36079192	3.78166
rs573851	2.74233
rs73017227	0.554726
rs1078409	0.0580965
rs16884250	-0.708715
rs9476563	0.0647246
rs4775171	0.745467
rs12187318	0.170703
rs3797437	0.255389
rs6924166	-0.035454
rs58213027	1.17934
rs12614704	2.55922
rs605233	-0.193993
rs2282354	0.595174
rs9635741	-0.214662
rs16829379	0.403235
rs73222509	0.230552
rs17468519	-0.0031107
rs7864331	-1.01779
rs6743218	0.725132
rs12448819	2.44824
rs2142088	-1.03545
rs11147671	-0.0460582
rs17069831	-0.792812
rs34177160	0.0364968
rs11194940	0.550377
rs1360468	0.32961
rs11927175	-0.0791454
rs4906654	-0.0406228
rs10283708	0.185221
rs9685609	-12.9871
rs6706146	0.123948
rs10912382	1.71089
rs10095869	-0.00312319
rs12125133	0.628838
rs1466773	-0.149115
rs12478004	1.40511
rs17199006	0.294184
rs12209486	0.230626
rs11024841	0.182091
rs28708871	-0.0732318
rs2842222	-1.93111
rs16977781	-0.0769967
rs12649675	0.187393
rs7240892	0.210826
rs12202993	-0.826091
rs988210	0.355406
rs6910773	0.463342
rs11931207	-19.1685
rs7112492	-0.800508
rs6463459	-0.672
rs4257646	0.261915
rs9541768	-0.157348
rs7601339	0.853809
rs2306617	-0.370656
rs16823055	0.318988
rs7684418	0.0532473
rs13142107	0.7577
rs7022221	-1.16795
rs2053889	1.03213
rs9899840	-0.229221
rs78382744	-0.0119293
chr3:132218441:i	0.0727341
rs77779266	-0.590915
rs2289823	0.892765
rs4882739	-0.148224
rs17096618	0.0261881
rs4245255	2.97651
rs9329363	0.422795
rs2515949	2.52286
rs9891235	0.0818118
rs16949087	7.04303
rs2219380	0.804681
rs6685573	-0.00653588
rs671122	0.186876
rs2385436	2.0922
rs4415749	0.0191705
rs1328245	0.786059
rs113705960	-0.00958788
rs7643899	0.832999
rs6655966	-0.0136334
rs11653824	-0.00807456
rs16924183	-0.247201
rs11061882	-0.132704
rs12080222	-0.645719
rs7119188	0.0969739
rs790097	-1.11227
rs4784442	1.19417
rs7910309	0.231115
rs226035	2.44811
rs4626095	-0.0540643
rs10856796	0.37936
rs4745889	0.54373
rs2964619	0.463667
rs7241981	0.00494537
rs10521067	-0.221327
rs1930056	0.0509657
rs5998454	0.704827
rs74547163	-0.0102974
rs1501470	-0.43203
rs10815567	0.775221
rs7954358	-0.0575503
rs1336846	-0.144926
rs11993663	12.6486
rs10863545	-0.419312
rs1550068	-3.32737
rs1007995	-0.118006
rs207649	0.181061
rs11694464	-2.30317
rs62434731	-1.06292
rs61885389	-0.0180354
rs2424455	0.327959
rs365818	0.477883
rs9914095	0.441612
rs6696816	-0.238015
rs10274650	-0.929853
rs2546661	0.0809658
rs6049815	-0.0160615
rs7287310	-0.357039
rs55862509	25.2615
rs5764359	0.023652
rs6437957	1.03308
rs12873557	0.0704494
rs9346533	-1.1995
rs140683486	0.53385
rs2688325	-0.390441
rs2161382	-0.0336731
rs9294253	0.259341
rs922380	-1.62923
rs133885	0.42132
rs10259688	-0.154401
rs73100041	-0.0158801
rs10094938	0.737346
rs1157644	-0.179246
rs1271511	-0.71226
rs11196003	-0.776727
rs16890276	0.894177
rs12699131	-1.93069
rs6866016	-0.325281
rs2618667	0.149823
rs6758592	0.788688
rs62040391	-0.0643239
rs881926	-0.828266
rs2116322	-0.0166509
rs1467459	3.89884
rs61562605	-0.059451
rs1196688	-0.723413
rs28574599	-0.00500932
rs6545482	0.435293
rs3807222	0.188653
rs17095954	0.816896
rs10061186	1.78026
rs11794261	0.58265
rs7489210	-3.89933
rs2846700	0.132964
rs4457945	0.160557
rs61984499	0.32319
rs2041176	0.147418
rs6531402	-1.18449
rs56201719	4.92299
rs7182802	1.19283
rs11717920	0.668712
rs17430785	0.908227
rs10139944	-0.0871138
rs10467737	-0.584233
rs4697760	0.0342505
rs2837858	-1.72359
rs61857273	-0.474784
rs1348318	0.070629
rs7924066	1.61059
rs9528259	1.10727
rs7707030	-0.73074
rs7147589	0.43089
rs7033269	-0.0181847
rs62442952	0.000532177
rs170179	-0.109839
rs17672785	0.00718047
rs145917905	-0.477549
rs4620904	-0.196099
rs6912652	-0.163837
rs6690227	-0.14523
rs115589515	-0.000696347
rs12899513	-2.00667
rs9450147	0.32157
rs73467912	-0.323456
rs2289380	17.0296
rs6762625	0.00607867
rs4377657	-11.4313
rs13353961	-2.71323
rs1253426	1.08767
rs12153774	1.64214
rs2841947	-3.51704
rs713467	0.294615
rs7623757	0.0737839
rs1398290	0.483798
rs11031790	-0.0891051
rs9492815	0.768555
rs6023672	0.156237
rs10033332	0.505794
rs9408013	-0.741688
rs7090790	-0.395601
rs2052840	0.182174
rs12328055	0.0708285
rs7712514	2.3348
rs6689913	0.958322
rs78100616	-0.00540843
rs2299184	-0.0479864
rs12102767	-3.97787
rs12879167	-1.6369
rs17125752	-0.130975
rs17637907	1.04238
chr12:30095544:d	-0.00348087
rs228779	40.7318
rs2147831	0.0124352
rs2141780	-9.82541
rs56781763	0.155203
rs6132261	-0.948963
rs7664245	9.9766
rs462647	0.355568
rs12450474	0.813527
rs2504471	0.576432
rs733269	-4.28173
rs55800195	0.558912
rs1788720	-0.0891669
rs10853155	0.853472
rs2654649	-1.87276
rs1815638	-0.408813
rs6090305	0.249961
rs12265773	-0.345964
rs13118367	1.29427
rs10786824	-2.3652
rs1079982	0.647999
rs4146678	1.47605
rs12828909	-0.681337
rs2906565	1.9883
rs9496006	-0.530561
rs11178853	-1.39156
rs1368770	-5.50069
rs17070889	-2.25613
rs2365873	0.723643
rs4431992	0.268389
rs1779463	-0.00065958
rs1504578	0.643021
rs7658972	0.0108761
rs58916495	0.483618
rs995996	-0.677527
rs112711134	-0.13715
rs16998568	0.236356
rs10283887	-0.151863
rs17115896	0.748743
rs140899357	0.0133324
rs2884708	-0.305363
rs10512836	0.0060219
rs11004802	0.0266064
rs7538098	0.0295098
rs73037961	-0.0537396
rs10413089	2.7823
rs706462	-0.195474
rs6758874	1.3991
rs115026813	-1.18202
rs732498	4.26336
rs7088443	0.603497
rs1282730	1.0735
rs9622424	0.489528
rs12538562	0.374333
rs1413620	-0.0195965
rs2472539	0.67225
rs329449	-2.15893
rs9326161	-0.0496335
rs2397977	-0.0366766
rs4584126	-0.732726
rs58947128	0.281314
rs1921136	-1.96809
rs725329	0.0428877
rs35961650	0.0901893
rs739336	-0.00100171
rs6566077	-0.304137
rs4394301	-0.258274
rs17165669	0.122482
rs2291863	0.390256
rs9482115	-0.366511
rs4912985	1.63823
rs9918586	-1.8626
rs1932776	0.603385
rs4628690	0.586017
rs12024572	5.35429
rs115582146	0.0347317
rs55982258	0.0156435
rs7005102	-0.957147
rs34915029	-0.0548989
rs11074594	0.616288
rs1939836	0.189407
rs8180156	-0.0138844
rs17704722	-0.365977
rs4357909	0.728178
rs72783206	0.333143
rs12470293	-1.36222
rs1146589	1.57161
rs6884141	0.135191
rs60210929	0.000213199
rs1117310	0.08429
rs10904553	1.4193
rs2661535	0.379814
rs8073857	0.669944
rs10084057	0.0880358
rs10751164	-0.446205
chr1:103008090:d	0.567183
rs13360044	-0.628726
rs4941611	-0.365733
rs144114190	0.0592745
rs4704859	0.0845694
chr6:150454882:d	0.97583
rs7190785	0.0378443
rs2877689	1.82926
rs1469541	-0.119491
rs10487611	-4.69391
rs4683602	1.29796
rs2957420	0.3792
rs10280733	0.869914
rs2090105	-1.21658
chr3:89210365:i	0.581902
rs16950598	0.379866
rs12864863	0.261918
rs726287	0.330663
rs16892182	-0.42026
rs230125	1.46043
rs4319050	0.582907
rs2181381	1.09917
rs2071587	0.863194
rs72846581	0.0806639
rs11602680	-0.634721
rs7666597	2.1686
rs77893645	-0.264314
rs1192333	-0.474424
rs145298664	0.0813717
rs6995045	0.00169126
rs195888	-0.904204
rs150998654	0.188557
rs767824	-0.0129869
rs16890509	0.221537
rs2423572	0.0615869
rs2226741	-0.0919828
rs12624467	-0.311622
rs12114901	2.33729
rs9541741	-0.0997848
rs1008789	-0.189735
rs6049931	0.152161
rs355507	-10.4226
rs11717088	1.39554
chr16:63091912:d	-0.413398
rs75853230	-0.280255
rs2852611	-15.184
rs17647821	-0.610488
rs12964854	0.738471
rs1208272	25.768
rs7971034	-0.226679
rs4924126	0.666033
rs9350141	0.0238466
rs9655578	0.632131
rs228617	0.00587912
rs17817963	0.193441
rs1954982	0.416273
rs17073536	0.30057
rs17163227	0.225773
rs2817837	0.916979
rs2253447	0.472802
rs12472312	-0.599799
rs4964570	0.290081
rs149507208	0.376746
rs7230430	1.2367
rs97928	1.73437
rs2973549	-0.0103204
rs9890889	5.11247
rs7840212	0.992003
rs4695256	-0.427206
rs10902913	0.0173679
rs7747210	-0.000846804
rs1542185	-6.84064
rs73334365	0.310642
rs7325695	2.2258
rs60843766	0.442103
rs566821	99.6227
rs6142004	-2.25209
rs2073489	1.18932
rs4772241	-1.38832
rs7692105	1.13816
rs13223942	0.37936
rs11622222	-0.105965
rs2850350	-0.107564
rs7009167	-0.000528926
rs7194021	-1.7369
rs7242312	0.607213
rs1975218	0.0716396
rs10860313	-0.315352
rs34908937	0.171665
rs1735940	-0.0862785
rs408022	0.00181857
rs2139083	-0.562734
rs17722526	1.76046
rs4904629	-0.0806769
rs3121309	-0.175881
rs1351361	0.19954
rs4272068	0.876337
rs10950102	-0.607973
rs6124128	-3.68528
rs16982564	0.299643
rs6952431	0.480539
rs11846222	-0.00383843
rs78073586	-0.000971256
rs6451641	0.117611
rs1047953	0.184367
rs2968344	-0.0865945
rs10517518	0.296453
rs113518028	0.212157
rs761231	1.00741
rs73747826	0.148235
rs17061972	0.338707
rs7086840	0.411492
rs4079112	0.264615
rs7993208	0.427303
rs1490612	-0.529254
rs75955894	0.116149
rs2031872	-0.114725
rs150144255	6.8215
rs1194181	3.2527
rs6784301	16.339
rs1411153	0.0327083
rs10422888	-14.2576
rs2054851	0.389688
rs10117193	-0.431986
rs4897357	0.586267
rs28420389	-0.10447
rs113937410	-0.000446758
rs10492827	-0.241502
chr1:221594430:d	0.22699
rs350087	0.657175
rs10905236	-0.589666
rs8008521	0.845816
rs12191436	0.412331
rs142209641	0.0197878
rs1950831	0.999319
rs1524729	-0.305728
rs2776934	-0.55726
rs167021	0.374675
rs9976006	-0.213856
rs28550147	2.38138
rs6971336	0.283542
rs261049	-0.406265
chr12:118211679:d	-0.0866605
rs11800022	0.617319
rs9359260	-0.0903059
rs17064331	-0.0909155
rs2773372	0.462248
rs1917364	0.103101
rs1038920	0.59342
rs10814375	9.11594
chr6:19782113:d	0.253407
chr1:188345841:i	2.10388
rs4891781	-0.350874
rs10186456	-0.0101281
rs769799	1.07153
rs9665557	0.15701
rs2288033	0.351509
rs78481043	-0.0237756
rs304719	0.153819
rs2823482	1.22374
rs9386654	-1.47718
rs11087628	-0.575222
rs58450119	-1.81775
rs35234359	0.177628
rs4721524	0.474824
rs6681559	0.512799
rs112515903	0.140096
rs3859246	-0.0732222
rs6932040	0.107953
rs9294985	1.76045
rs11728312	0.298601
rs13101555	0.17852
rs12579668	-0.652702
rs34373947	0.443232
rs2176858	-0.287523
rs8066424	1.47466
rs17620592	0.639509
rs4858400	-0.191179
rs6683123	-0.267947
rs4634634	-0.37843
rs111902567	0.329322
rs12213583	0.602208
rs11611575	-0.120086
rs35074165	0.69656
rs10517365	-0.0222723
rs2935794	0.520062
rs2717954	0.219252
rs12417157	0.392988
rs28886407	1.38956
rs920954	0.244587
rs12225903	0.337918
rs196008	0.339151
rs6954577	-1.91844
rs1253171	-1.52087
rs3743756	0.110679
rs7069330	1.27932
rs6459682	0.184114
rs12594085	1.36095
rs10981444	-0.398758
rs7599374	-1.17582
rs34722608	-0.643909
rs12247780	0.00405643
rs10519835	-0.0104262
rs11229333	0.683291
rs34540624	1.73122
rs10075627	-0.428161
rs13066598	0.839482
rs1395718	1.40879
rs876391	-0.0103565
rs12158201	1.18534
rs9943059	-0.249824
rs13140529	-1.78394
rs6773503	-3.58332
rs1863188	0.456827
chr10:67904778:i	0.974496
rs682275	-0.150891
rs3133651	-0.0995417
chr6:134226944:d	0.862682
rs7767754	0.199954
rs7845865	1.13753
rs552982	0.266
rs116185964	-0.488983
rs1418889	0.960053
rs17135542	-0.666609
rs61326787	-0.113574
rs7296380	0.980493
rs13302787	0.206611
rs67119074	0.00630831
rs4900312	3.46592
rs5769232	0.586063
rs113852858	-1.19811
rs1194927	0.168125
rs12108891	0.774848
rs9374686	0.518222
rs7580488	-1.41084
rs12968854	0.587174
rs9997871	-0.201249
rs4757844	0.0527068
rs4521607	-0.573787
rs10500300	0.042042
rs921312	5.86841
rs1857725	-0.711288
rs7222976	-0.290429
rs11050003	-0.0870236
rs1506567	-4.03679
rs987890	-0.41822
rs7109496	0.358132
rs463100	-0.164187
rs17131320	0.273353
rs12185564	0.101519
rs13211475	0.085762
rs233	-0.114364
rs7765432	0.983588
rs6552568	0.128353
rs7770755	-0.640185
rs5993891	0.830818
rs9341967	0.131899
rs10921143	-20.4081
rs9330237	1.43317
rs9315476	0.459963
rs12375722	-0.675574
rs56006519	2.67389
rs6869286	0.00417509
rs1917376	-0.520567
rs10094211	-0.19622
rs73998750	-0.0700266
rs762484	-5.33625
rs7909606	0.0619688
rs17670486	0.212736
rs66532372	1.08064
rs7798992	0.328845
rs249589	-0.384911
rs7222429	-0.378499
rs80179825	-0.184232
rs9466993	0.631245
rs4389652	-0.0592609
rs803839	1.0035
rs12532056	0.639087
rs72933784	-0.511308
rs11849432	0.0639851
rs116979572	-0.433152
rs4739157	2.40421
rs12969107	0.309813
rs72666248	-0.227633
rs3777768	0.5905
rs1436339	-0.237805
rs10774330	-0.342142
rs10743111	-0.386247
rs11051901	-0.0073551
rs925193	-1.25392
rs11618760	-0.494669
rs12658486	0.398787
rs13281358	0.419379
rs12326262	-2.20815
rs4663587	0.361753
rs12482709	-0.215026
rs75686836	0.561878
rs1256528	0.273344
rs13300328	-0.354841
rs16850830	-0.244685
rs17097188	-0.38983
rs17102182	-0.00669509
rs10220384	-0.693774
rs12854387	0.321297
rs2729356	0.796686
rs1363800	-0.660941
rs704709	0.807722
rs10922882	1.28004
rs1411424	0.252895
rs4521619	0.818303
rs11633602	-0.0697654
rs10872410	-0.48518
rs11664616	-0.210323
rs823122	-0.830195
rs12213899	-1.19015
rs72932151	1.1222
rs6808437	0.431294
chr3:150260435:i	-0.192134
rs12265675	2.43689
rs10946676	0.0674447
rs10183984	-0.798558
rs10831503	0.151881
rs1379831	-1.22719
rs4577288	0.396153
rs1579627	-0.23909
rs10487667	1.36235
rs1148099	-0.394525
rs6862708	-0.00442218
rs7192903	0.00656735
rs13189894	-3.02811
rs11161747	-0.216807
rs465457	0.454103
rs17707665	-0.178442
rs9501885	0.0300387
rs9562334	1.23887
rs11079937	1.33248
rs115080778	2.60482
rs360653	3.3433
rs6800965	0.168803
rs10959465	2.42802
rs2691820	-1.39577
rs2103277	1.31364
rs7487755	0.722913
rs903981	0.440029
rs11920195	0.145013
rs133949	1.45011
rs11873794	0.278508
rs9400763	-0.43351
rs7220864	6.76853
rs6907443	0.243094
rs3088374	1.36133
rs7791995	1.25131
rs4606049	0.371978
rs9530025	-0.139591
rs1924205	-1.38324
rs9345612	-5.61517
rs1609593	0.612245
rs13130446	0.257478
rs855436	1.40745
rs12001316	-0.474757
rs1372198	-0.0011301
rs7205401	-0.363042
rs2712265	1.78373
rs4696175	0.0626547
rs10884528	1.88035
rs7295909	-0.484277
rs11757117	0.0136545
rs1458215	-0.146029
rs79489545	0.510495
rs2197597	2.57418
rs6893520	0.137572
rs1950951	-0.0396568
rs10972658	1.93088
rs34379177	0.23071
rs62318786	0.0103098
rs4726818	-1.30814
rs147397739	-0.0760156
rs11615846	0.00330981
rs7562244	-22.8254
rs76842755	0.0171832
rs3782924	-0.0335987
rs10111798	0.604305
rs3106708	0.127997
rs10947076	-0.392495
rs12052493	-0.00546041
rs17120651	0.0679304
rs7097036	0.129436
rs8115602	0.840398
rs145394876	0.282119
rs2012766	0.427713
rs2540903	-0.209456
rs7926409	-0.228163
rs76202190	-23.3509
rs4744942	42.746
rs10211376	0.421889
rs9483166	-0.202797
rs11156246	0.067314
chr19:36552803:i	-0.00721985
rs12477044	-0.112299
rs4518669	0.102958
rs10977028	0.307419
rs4910294	-1.96328
rs8058531	-0.224362
rs3110789	-1.19135
rs1278915	0.000873223
rs9805017	0.00933072
rs7993673	0.348592
rs2302805	1.48685
rs17693282	-0.159803
rs12221812	-0.281444
rs7268277	-0.735399
rs17068729	32.2879
rs75448228	0.17203
rs1928047	0.493677
rs1924300	-0.170067
rs7259688	-0.739195
rs3853364	-0.109999
rs6959578	0.766851
rs7919939	-0.116864
rs12920607	0.0235427
rs9685846	0.0180491
rs55840901	-0.248645
rs1826909	1.3328
rs4415209	-0.575299
rs116804718	0.210156
rs9290653	-0.0557736
rs8008854	0.0889059
rs12637858	-0.0571226
rs1019178	0.845137
rs17408199	0.019824
rs2377728	-0.444387
rs75984548	-0.00177177
rs1018022	-0.649685
rs943006	0.378595
rs612342	0.117134
rs1210606	0.407038
rs4777161	-0.268158
rs6791612	-1.33109
rs16894776	0.212557
rs723768	-1.23847
rs6460763	-0.095793
rs1045110	3.37138
rs7659338	0.186891
rs867553	-0.0811734
rs2247774	1.30452
rs11690832	0.931629
rs307218	0.681774
rs10852591	-1.56565
rs10415620	2.54963
rs28729388	18.2084
rs151618	-20.4405
rs4921299	1.30452
rs1865186	-2.35724
rs11985946	0.0463402
rs6876950	-0.0698908
rs10171786	-0.121671
rs72477034	-6.15622
rs40634	2.66792
chr11:103940570:i	0.0126385
rs8025210	0.401551
rs72811870	-0.273688
rs7546056	0.164544
rs253219	0.285319
rs57853257	-18.7418
rs1260398	3.00904
rs36010010	-0.710563
rs9345568	-0.143783
rs4148928	0.245502
rs4522771	0.0288807
rs3211867	-5.29194
rs245926	-0.12107
rs10408696	-0.104057
rs2656845	-0.164664
rs7579231	0.638745
rs340378	0.201809
rs10752113	0.852287
rs1974873	0.460969
rs13054977	0.00845736
rs7794418	0.0646415
rs1357329	-0.21042
rs2327378	1.23452
rs9920546	1.49222
rs11151082	-0.483321
rs973083	1.2696
rs2818912	0.874168
rs11532849	0.000612276
rs58652460	-0.973343
rs2123136	0.0819519
rs7003342	1.53879
rs116185807	0.351041
rs9298535	-0.0561669
rs12505444	0.0996286
chr13:109753452:d	-0.097694
chr6:163490676:d	1.71722
rs148752740	-0.385391
rs11773426	-37.2734
rs6747620	0.192835
rs1704327	0.0977417
rs1941339	0.313068
rs7294478	-0.0798278
rs10832621	1.23632
rs6967566	5.31433
rs12206367	-0.132846
rs1496547	-0.15849
rs346650	0.710502
rs868607	0.905383
rs11101301	-0.554272
rs229090	-2.07757
rs7163167	0.761034
rs1040806	-0.339334
rs2300193	-0.388636
rs2860101	0.0190892
rs13028303	-0.102974
rs10461729	0.325986
rs75433453	0.00767721
rs637250	1.08885
rs73310365	0.0145118
rs1019664	0.886465
rs4854456	-2.55357
rs2976370	-0.454099
rs17784520	0.178687
rs9368758	1.46984
rs927247	11.0274
chr9:34323163:d	0.139304
rs60085010	-0.0131381
rs4558821	1.03801
rs4813044	0.633064
rs12613355	0.0846333
rs6578395	0.315246
rs9366421	1.35476
rs74122310	0.180192
rs10987952	-17.7402
rs4262519	-0.016368
rs6849668	-0.813803
rs1586059	2.54342
rs12644145	-0.547227
rs4952139	-0.0161252
rs13105026	0.512565
rs7225897	-0.00491404
rs6431443	-0.44001
rs11983726	-0.24275
rs734139	-0.802353
rs9659030	-1.99028
rs1304358	12.2002
rs7833796	-0.0544971
rs11220	3.62364
rs17782116	-1.32513
rs10041164	-0.00597596
rs11926451	-0.349134
rs6664424	-0.0104104
rs12632508	-3.52249
rs4749283	1.99257
rs6102805	1.37852
rs1436634	0.175412
rs10134933	-0.070179
rs7909464	0.230674
rs1963451	-2.19078
rs855461	0.35183
rs6903276	-0.602725
rs6023860	-1.4442
rs4401256	0.0492558
rs4848861	3.4183
rs322737	-0.508257
rs12029484	0.472219
rs17055997	0.155283
rs9307465	0.481576
rs10278805	0.0260015
rs11071793	3.12241
rs10790129	-0.380876
rs4241349	0.723813
rs1107895	0.284242
rs890301	1.01501
rs2806984	0.146409
rs4952151	-0.0121107
rs1452290	-0.477721
chr20:10901407:i	0.0404179
rs11933682	0.63594
rs10817635	0.531767
rs675308	0.867517
rs4551245	1.87092
rs1503513	-0.559046
rs732994	4.17536
rs4319515	5.30383
rs1474925	0.435415
rs4876458	-0.111988
rs1526371	0.205459
rs6440978	0.436306
rs4146566	-0.00990608
rs7688389	0.369021
rs6763121	0.0265061
rs1581495	-0.70355
rs7268830	0.00525754
rs1868710	-0.581657
rs4860632	-0.390929
rs10848911	0.424883
rs17795074	0.606597
rs57865156	-0.496363
rs7736710	-0.327805
rs2484252	-0.679738
rs17609699	0.191863
rs10404781	1.70592
rs17645573	-0.562374
rs76657623	0.280388
rs997545	-0.234398
rs9541627	0.0628169
rs2968503	0.153307
rs2122211	2.12413
rs6562657	-1.2393
rs12764425	-0.0407077
rs1484695	13.6296
rs205472	0.920847
rs11237342	0.0769711
rs4836926	0.127226
rs13099465	-1.46701
rs9450204	0.679291
rs970022	0.813349
rs11847175	-0.186031
rs10097923	-0.727148
rs11993119	0.620746
rs7135277	1.12209
rs10114770	-0.434893
rs7819906	8.48906
rs6823507	-0.138665
rs17503400	-0.218378
rs10957545	1.35205
rs5754016	1.1642
chr6:72105517:d	0.281686
rs7922818	13.2008
rs10495647	-0.0759481
rs7332116	0.0757867
rs8099412	-0.397729
rs509390	0.653115
rs78036671	-0.0983659
rs6534877	0.321484
rs17020279	-0.534699
rs4817896	-0.426376
rs10070955	0.337371
rs75778503	0.370992
rs10265087	-0.0898551
rs8033096	0.105043
rs4369513	0.474892
rs11871981	0.0442109
rs2329377	0.288725
rs12990737	3.10922
rs6879760	-0.00375103
rs2891829	2.38862
rs2016050	0.138673
rs3859870	0.0431032
rs7242258	0.349985
rs6962118	0.256137
rs2288696	2.24487
rs2890419	1.33514
rs2073120	-0.0616741
rs12497819	0.545807
rs2360240	0.0487732
rs1478129	5.68517
rs7254832	0.220722
rs17114406	0.547549
rs17068727	1.213
rs3762096	0.171683
rs11120480	1.01275
rs6944029	0.119758
rs142107899	0.581748
rs6737267	-0.232882
rs9387908	-1.01262
rs9390914	0.955099
rs876142	-60.1453
rs1385227	0.0479711
rs2837740	-0.0743686
rs13222273	0.478592
rs6817585	0.371469
rs9934504	-0.109296
rs7148141	-79.4917
rs16914931	0.297372
rs10847548	1.45188
rs733853	0.243133
rs8014531	-0.221368
rs2187468	-0.0820614
rs6768927	0.327136
rs2248202	0.870928
rs6498214	0.887239
rs12136933	-0.726161
rs2861113	1.47056
rs7789704	0.050444
rs7930501	-1.02538
rs13099279	0.797166
rs10788641	0.00802987
rs10814429	0.727977
rs948758	-1.48768
rs10237119	-0.555821
rs10095658	5.96901
rs10045325	1.04197
rs2823504	1.51185
rs60647787	0.210469
rs12582821	-0.0143099
rs13168673	0.0233431
rs10255688	0.0569349
rs6660066	1.37224
rs12049477	-0.472068
rs4295222	-1.73103
rs475738	0.584609
rs422378	0.182939
rs12251255	0.420904
rs11195299	0.299954
rs219948	0.793771
rs5997665	-0.00586605
rs9372302	-1.78687
rs9941612	-0.901624
rs12510997	-0.137644
rs2833429	0.171175
rs893562	-0.0629613
rs1688108	0.304219
rs7567280	0.167153
rs4302625	-0.472742
rs4765914	0.125386
rs11054876	0.0811137
rs1411501	1.02761
rs4743086	-0.247625
rs7710068	0.00262089
rs9972541	-1.12325
rs631208	0.301697
chr4:112577531:i	0.606506
rs2836497	1.11776
rs1536928	0.509705
rs837836	0.0197934
rs6800954	-0.0439355
chr1:89078081:i	0.535735
rs2119694	-0.0152041
rs144007157	0.199304
rs274932	0.130543
rs10483958	0.0926388
rs2199732	-0.392386
rs4946312	1.3011
rs10498368	0.0623407
rs9950313	-0.0487171
rs11764672	-2.89487
rs7204486	0.85846
rs2061036	0.054102
rs6439568	-0.573424
rs1158191	-0.296078
rs1914734	0.165509
rs443428	22.6841
rs1543191	2.40832
rs59991847	-0.0452335
rs8082647	0.185785
rs17187772	-0.77543
rs34509488	-0.107137
rs12713889	-0.0519267
rs1962804	0.841488
rs11972820	-1.23843
rs4548804	-2.62555
rs11843688	0.830492
rs2514064	0.0925295
rs2056621	-15.1841
rs4697075	-1.78309
rs12495689	-0.339465
rs12155626	-0.730871
rs6976631	0.141829
rs6505341	0.786998
rs8068928	1.28325
rs10825219	0.167484
rs9503172	-0.19388
rs7308194	-0.877551
rs13283992	-0.177033
rs323201	24.5855
rs11036882	0.13577
rs12737174	0.357851
rs9420649	-0.0284398
rs73177085	-0.646361
rs7838051	0.137106
rs11637989	-0.242567
rs9687406	0.124861
rs798265	0.139592
rs72710285	0.98745
rs17484306	0.164504
rs10051800	-0.0621534
rs951518	0.499755
rs11104680	-0.00708705
rs4891252	3.49551
rs9375002	-0.0158554
rs953096	0.65724
rs1020567	1.32914
rs72878709	0.00664464
rs76839023	0.277806
rs2732029	0.281509
rs2037409	-0.373494
rs2121598	0.131127
rs75378060	-0.00424442
rs9287020	-0.650923
rs78446020	-8.91299
rs2431696	-1.96886
rs2381499	0.63847
rs7642670	-5.1236
rs645168	16.6104
rs778354	0.520268
rs17869099	3.37846
rs2680680	-0.0628316
rs3808864	1.1241
rs455226	0.389852
rs1935005	0.341223
rs6748538	0.301378
rs2711299	0.599537
rs67186984	0.349262
rs72939971	0.139713
rs361689	0.126086
rs10520673	1.4504
rs56129546	0.0115786
rs368140	-0.434873
rs1152476	0.00726258
rs7254655	0.243081
rs4664098	-1.44451
rs12662158	-0.45272
rs12667801	-0.127557
rs12777059	29.2885
rs3735219	-17.379
rs7821862	0.000413598
rs60064586	1.09292
rs2225439	-0.00984378
rs727680	0.00610464
rs2783596	-0.0889114
rs12136695	2.06838
rs10468903	1.14868
rs11083620	-0.0674565
rs8051303	0.633021
rs7771384	0.102097
rs1483973	0.356709
rs4457852	0.0968321
rs79847439	-0.36481
chr1:70728658:i	0.069592
rs4796504	-0.397977
rs9464002	0.173623
rs4669443	-0.0786493
rs12671175	-0.362964
rs13392155	6.0543
rs4930248	0.979211
rs1873040	-0.0284538
rs9990383	0.557858
rs10466572	-1.25183
rs12026468	-1.60134
rs2035423	-0.091689
rs76361981	0.0344185
rs1386561	0.106217
rs1019016	-1.54341
rs113609599	0.0016993
rs13316625	0.0192257
rs405293	0.369931
chr4:111804051:d	0.823454
rs225259	0.888403
rs10935681	0.111859
rs2363561	-0.0311342
rs17771757	-0.354582
rs11131571	-0.35132
rs4582895	-0.0665509
rs10228514	0.0366298
rs73138549	-0.305552
rs16830256	0.182153
rs11789499	-0.0602332
rs9875483	-0.0965783
rs17190904	0.125247
chr10:25459166:i	0.0310228
rs7595330	27.2782
rs2235705	-0.63995
rs7974234	1.18842
rs62127497	0.0563571
rs10521233	0.0127945
rs1389722	1.34313
chr9:87408037:d	0.00915066
rs6072195	-0.11047
rs920179	0.0955289
rs7717637	0.938202
rs74537380	-0.0994847
rs27482	-0.123211
rs17400379	-0.205897
rs13148163	1.47163
rs10002184	-10.0579
rs450296	0.439186
rs10822081	-0.535641
rs13039850	-3.26961
rs10278575	0.0133123
rs7711600	-0.152755
chr4:123794985:d	-0.379843
rs9521512	0.420266
rs2344631	-1.20999
rs1751021	-2.71095
rs115316507	1.43703
rs10999684	0.123258
rs10106115	-0.317472
rs10471689	6.91245
rs7197601	-0.620054
rs12152004	6.3179
rs66697705	-10.3424
rs73447481	-0.00791806
rs4926395	2.6859
rs6453024	0.242368
rs9634468	0.0520296
rs12586202	-0.0621153
rs79147122	0.000685816
rs4796096	0.481258
rs982900	-0.0233589
rs943053	-1.7253
rs9490120	-16.4714
rs1571807	0.210565
rs2072965	0.367191
rs7008811	0.806212
rs9852718	0.537564
rs4625043	0.512178
rs9389625	0.227074
rs12379509	0.836538
rs10814620	10.6798
rs4260896	0.126131
rs7124431	0.650359
rs56314237	0.362746
rs11733203	-0.287837
rs9918131	-0.00300136
rs2487734	0.432537
rs75046846	-0.466028
rs7562487	0.0298301
rs7673686	0.00616889
rs11617664	-0.138314
rs9848161	0.281058
rs10763868	-0.163873
rs6841966	0.298306
rs10732609	0.700724
rs6115892	-0.0782844
rs4305551	-2.75212
rs13059127	1.47126
rs11596463	0.0690518
rs1224174	-0.0151003
rs12601392	-0.307844
rs7730738	1.02407
rs1524184	-1.35266
rs2791556	-2.55884
rs10771301	0.438377
rs10237288	0.202306
rs2237429	3.50781
rs7780674	-0.707923
rs455933	0.69492
rs6845655	-0.875355
rs269872	-0.173717
rs1324020	-0.439835
rs57694485	-0.284107
rs10460710	-0.115206
rs10852756	-23.8016
rs1936072	-3.19352
rs10512000	0.936672
rs8090857	0.943586
rs10201058	0.516012
rs1597467	0.503105
rs404089	0.990158
rs6714727	0.0151691
rs2605372	-0.158096
rs2418563	0.358294
rs150083768	-0.34226
rs17185832	1.27175
rs9573972	-3.48477
rs3800892	-2.50987
rs7302459	8.28618
rs931404	-7.52672
rs17046225	0.359936
rs11196306	0.18303
rs11731715	2.57461
rs7096084	-0.413195
rs943719	-1.33568
rs10930471	-0.19353
rs6900463	0.555984
rs789920	0.558805
rs1450242	0.513289
rs1601758	0.407157
rs13332574	-0.144692
rs4263860	0.612735
rs6517072	2.55337
rs2288859	-0.249272
rs2645294	-4.35313
rs6741754	1.48961
rs2834745	-5.95654
rs416567	1.99288
rs12552521	5.2793
rs1024098	-0.27793
rs34259384	0.845632
rs6679793	-1.3592
rs1788563	0.484491
rs77308611	0.43787
rs898333	0.0452176
rs7717906	-0.808455
rs10400232	-0.715154
rs4910291	-0.114878
rs10970399	2.78909
rs6905353	0.734784
rs3213957	0.870087
rs1349715	-0.610839
rs12095644	-0.850192
rs736248	0.581884
rs2966479	-0.859782
rs2973432	0.00550961
rs11850220	0.267157
rs39570	1.06215
rs7772504	-2.14804
rs17518345	-0.183472
rs9809351	-1.32599
rs17277571	-1.47617
rs16882674	0.149402
rs11683312	0.502657
rs1358834	0.381553
rs9910977	0.286448
rs6448182	-0.578317
rs6753702	0.606738
rs78552747	0.0574946
rs7815250	-0.0234739
rs6035452	1.49833
rs837224	-0.183232
rs1538575	-1.07668
chr5:9538369:i	0.246099
chr10:98313355:d	-0.148225
rs4145030	0.618155
rs11125711	-3.12165
chr4:147229019:d	-0.0341561
rs9614354	-3.66575
rs7174255	-0.109454
rs57327547	0.352696
rs10823513	1.22852
rs9350183	-1.57153
rs10758653	3.0142
rs9789747	0.0849526
rs7565599	0.0956583
rs13409418	0.824667
rs4799837	0.913057
rs1965076	-2.77908
rs115100610	-0.14106
rs6569455	-0.0354126
rs4281581	0.260022
rs4424010	-0.864108
rs2923879	0.578208
rs7791025	0.175846
rs11650513	-0.143379
rs72627714	-0.32594
rs7908186	0.154906
rs859062	129.384
rs60917192	-1.52279
rs4943927	1.15992
rs755358	-0.091292
rs2492979	0.424464
rs2109590	0.00933404
chr5:119981179:d	0.284763
rs1495815	-0.0479572
rs77416105	-0.792564
rs7831552	0.780789
rs9385180	0.0260597
rs16825571	-1.47424
rs75479240	0.00296809
rs2504033	1.23665
rs74366906	0.728815
rs1471582	0.065263
rs73199820	0.508269
rs6778630	-0.1032
rs17542433	-0.00608641
rs2570265	-44.09
rs7202704	1.02872
rs1476698	1.54812
rs11823404	-0.0676519
rs10222597	-0.00178718
rs7194385	-0.904737
rs2391423	1.30204
rs11933440	-0.143715
rs4978890	0.45977
rs751693	5.57677
rs7754010	0.300334
rs4751819	0.0493182
rs12200871	0.354226
rs11229422	0.779313
rs2072408	0.180492
rs1568658	-0.663098
chr6:119267266:d	3.31469
rs2450827	0.112533
rs587059	2.5237
rs58758157	1.13842
rs12893499	0.280832
rs4259618	0.526425
rs2804644	-0.00121557
rs10464483	-1.54913
rs6906808	1.93402
rs3843367	-0.355076
rs10193337	0.333951
chr15:79948476:d	0.0601699
rs819507	0.587067
rs4848979	0.783763
rs10486187	-2.83717
rs3740508	0.0073697
rs4761641	0.584552
rs1454158	-0.714087
rs12478502	0.190187
rs1548774	-0.708499
rs12128030	1.38145
rs78901958	0.0091789
rs1454405	0.0894817
rs4151374	0.467006
rs6033092	-0.164041
rs17099789	-0.0847375
rs2455274	-0.104691
rs75700677	0.360099
rs4747646	0.627512
rs58179539	0.173891
rs10018255	0.804658
rs187798	0.114169
rs72789875	-1.31225
rs62514878	-0.0483608
rs9304222	0.00207869
rs7219805	-0.479003
rs4697777	0.371333
rs7790859	-1.38573
rs467089	0.0557565
rs1343680	0.00467786
rs7302236	1.37105
rs4946367	2.70713
rs1898035	0.024587
rs2383643	-0.180204
rs7090123	1.6354
rs982447	-0.492577
rs4705990	0.195087
rs111763030	-0.139108
chr6:85757470:i	0.427032
rs77623507	-0.195422
rs10067755	2.72299
rs2491365	0.311272
rs12617056	-0.205406
rs4810204	15.5201
rs510903	0.0956936
rs2280556	-0.4865
rs16875564	-0.0663645
rs3104039	-0.39153
rs2818034	0.243164
rs10488537	0.206012
rs7192324	-0.280437
rs1426969	0.507032
rs2676019	-0.407638
rs56083839	-0.632918
rs10928155	0.641705
rs2726961	-1.85728
rs2146403	-0.427008
rs11073390	-0.144666
rs1576368	1872.58
rs5007858	0.245422
rs195075	-1.10644
rs951067	4.15295
rs16977423	-0.0455045
rs7316826	-0.403605
rs2162804	-0.347135
rs10125329	-0.184704
rs12576163	-0.229438
rs10182761	-6.78337
rs10042047	0.465749
rs8100045	0.311323
chr8:82577381:i	-0.336064
rs12453602	-0.0240648
rs3913348	-1.32981
rs2366904	2.53515
rs74808290	0.954858
rs7182361	-2.92267
rs60317676	-0.0093949
rs9972533	0.373087
rs79461805	0.00992701
rs9361235	0.296035
rs10199393	-2.48178
rs744216	0.229088
rs17708276	-0.111769
rs11976621	0.255678
rs2488264	-0.135365
rs6535843	0.556247
rs1534344	1.57641
rs9390549	1.61716
rs1979541	-0.148502
rs2440111	0.305506
chr2:23593787:d	4.88525
rs17657473	-0.256781
rs499401	-0.0860101
rs73156810	-0.0752916
rs1981383	20.7179
rs10240715	-1.12632
rs13003114	3.84544
rs678583	-0.451518
rs564097	0.414808
rs984222	-2.80349
rs320043	-1.0278
rs6931357	0.0104794
rs10089783	5.48564
rs788046	0.638098
rs68081619	0.146077
rs854067	1.90675
rs17040728	-0.180277
rs849236	-0.0156507
rs117150473	0.222511
rs8091085	0.0059787
rs29443	0.21178
rs147954254	-5.31975
rs9598188	-0.161149
rs1880108	0.393108
rs2592285	-1.37955
rs2578495	0.0734353
rs1423515	-0.00460262
rs17146447	-0.38328
rs11780632	0.215815
rs1502945	89.5323
rs140681112	0.00651439
rs12274138	-0.0276432
rs17353068	0.496595
rs1330254	-0.250641
rs6979207	2.24061
rs73398872	-0.123398
rs11861007	0.165358
rs10107615	0.337542
rs1406	0.0190927
rs72744709	0.245018
rs9381374	0.941669
rs236504	2.52857
rs212055	0.732493
rs13357251	-0.457954
rs929416	0.357763
rs2548799	0.34611
rs10821299	0.426637
rs56382915	0.434665
rs13396983	-0.362879
rs1574584	0.179658
rs1313363	0.363398
rs145297061	0.0430617
rs17087700	0.0117925
rs207431	0.131922
rs17000264	-0.788709
rs2110604	-0.299326
rs12659458	0.743452
rs12755351	0.296331
rs6781126	0.468415
rs11717616	-1.58514
rs17016910	0.630532
rs77224946	-3.86346
rs4075361	-0.0543197
rs12552083	0.0914294
rs154367	1.02333
rs2109414	0.200432
rs7230209	0.0880104
rs11635848	-0.398132
rs56103253	4.42231
chr19:35744886:d	-0.333831
rs7143579	0.173474
rs11698357	-1.07669
rs11756925	0.0116047
rs7129893	-0.587964
chr9:6984960:d	0.0443942
rs6018590	-3.07143
rs4805994	-0.00447514
rs6564865	-0.700481
rs444297	-4.69213
rs1681284	-0.134191
rs9490630	-0.344506
rs2967578	-0.0571443
rs73088394	-0.353264
rs4426777	-3.68485
rs75585790	-1.13045
rs4144279	0.111208
rs2017838	0.204152
rs2332410	-0.537008
rs72757049	0.880971
rs9556918	6.43126
rs72615135	-0.185587
rs1958249	-0.397856
rs4718991	0.897363
rs12533538	1.52578
rs6729843	-1.58808
rs3773990	-0.644671
rs1451820	-0.0872774
rs7768223	0.73694
rs17138004	0.0421321
rs3845934	0.0505231
rs1149175	0.169106
rs62415806	6.26453
rs13405904	0.959336
rs3138512	-0.478975
rs6053961	-0.648293
rs12187229	-0.0378095
rs1425724	0.140743
rs72728699	-0.011082
rs12644057	0.383256
chr9:106097869:i	-0.287886
rs1931902	-1.14989
rs10767850	-0.478896
rs1358489	-2.0676
rs4964204	-0.00619395
rs12180811	-0.149185
rs7822318	1.67661
rs2646860	0.706975
rs9957453	0.259258
rs6462086	0.138036
rs10815524	0.41105
rs984709	-0.800021
rs2582662	0.553252
rs3816197	-0.11831
rs16954658	-143.366
rs1959413	0.30131
rs656707	0.362818
rs6573856	22.4514
rs10899221	-0.80089
rs4712742	0.28754
rs8012632	2.58551
rs17137202	-1.09328
rs11542921	0.885683
rs9482122	29.9444
rs4705927	-0.297643
rs566469	0.146146
rs141376090	-0.453926
rs72728652	-0.00910987
rs17093389	-0.231107
rs140983373	2.86433
rs11592057	4.21886
rs6021661	4.32127
rs1217003	8.52371
rs75023245	0.010447
rs11891404	0.205271
rs35633882	-2.38198
rs13052791	1.95785
rs6084288	-3.43621
rs7521943	-0.101632
rs7962013	1.04705
rs2270387	0.276158
rs62439815	2.31369
rs2184697	7.09742
rs10915612	0.0844384
rs230162	-0.720965
rs894461	-0.314414
rs211678	0.05696
rs11648144	-2.22939
rs6816893	1.13801
rs417411	-1.79461
rs139931009	1.95561
rs16872637	-0.968907
rs1431647	-0.178355
rs16892097	0.911665
rs4578273	0.204684
rs199327	0.0152821
rs10456903	0.372556
rs6983849	0.672486
rs17199337	-0.195734
[truncated: 366,528+ more rows]
