# Supplementary material for: Novel EDGE encoding method enhances ability to identify genetic interactions
Source: PLoS Genet. 2021 Jun 4;17(6):e1009534. doi: 10.1371/journal.pgen.1009534 (PMC8208534; doi:10.1371/journal.pgen.1009534)
Supplement: S5 Table — Results from glaucoma multi-encoding with additive (A), dominant (B), recessive (C), codominant (D), as well as the alpha value for each SNP (categ_weight) (E). Var1_ID (SNP’s rs#), Var1_Pos (chromosome:base pair), Var1_MAF (SNP’s minor allele frequency), Num_nonMissing (sample size), Num_Cases (number of cases), N_Iter (number of iterations), Converged (model convergence; yes:1, no:0), Raw_LRT_pval (unadjusted likelihood ratio test p-value), Var1_Pval (SNP p-value), Var1_beta (SNP beta value), Overall_LRT_Pval (Likelihood ratio test p-value), Overall_Pval_adj_Bonferroni (Bonferroni adjusted SNP p-value), Overall_Pval_adj_FDR (FDR adjusted SNP p-value). (XLSX) [file pgen.1009534.s008.xlsx]

## Sheet: A) Additive
Var1_ID	Var1_Pos	Var1_MAF	Num_NonMissing	Num_Cases	N_Iter	Converged	Raw_LRT_pval	Var1_Pval	Var1_beta	Var1_SE	Overall_Pval_(LRT)	Overall_Pval_adj_Bonferroni	Overall_Pval_adj_FDR
rs4837096	9:129276052	C:0.432761	5064	957	6	1	8.67795e-07	8.97552e-07	0.265418	0.0540251	8.67795e-07	0.302278	0.302278
rs12708548	15:37276239	G:0.132115	5060	956	6	1	2.45025e-06	1.69455e-06	0.35637	0.0744483	2.45025e-06	0.853493	0.371463
rs1333039	9:22065657	G:0.399283	5024	948	6	1	3.41091e-06	4.09611e-06	-0.257461	0.0558915	3.41091e-06	1	0.371463
rs11732351	4:7955488	T:0.414889	5064	957	6	1	4.93009e-06	5.75093e-06	-0.251219	0.0553915	4.93009e-06	1	0.371463
rs62290573	4:7917074	G:0.429875	5041	953	6	1	6.42598e-06	7.31502e-06	-0.245583	0.054765	6.42598e-06	1	0.371463
rs10120688	9:22056499	A:0.483017	5064	957	6	1	6.76938e-06	7.19425e-06	0.2407	0.0536336	6.76938e-06	1	0.371463
rs156769	9:76247590	C:0.388922	5028	954	6	1	7.5915e-06	7.41052e-06	0.243458	0.0543245	7.5915e-06	1	0.371463
rs2891928	4:7924802	G:0.416982	5023	948	6	1	8.53132e-06	8.48796e-06	0.240515	0.0540181	8.53132e-06	1	0.371463
rs6771063	3:186184328	G:0.494076	5064	957	6	1	1.35037e-05	1.43644e-05	0.230629	0.0531622	1.35037e-05	1	0.522636
rs76999986	5:174548010	G:0.113781	5036	952	6	1	1.56253e-05	1.10239e-05	0.346069	0.0787227	1.56253e-05	1	0.544274
rs801763	7:18601365	T:0.149783	5064	957	6	1	1.81702e-05	3.02668e-05	-0.338498	0.0811463	1.81702e-05	1	0.575382
rs1914734	2:88529509	C:0.127866	5060	957	6	1	2.24907e-05	3.92672e-05	-0.358384	0.0871611	2.24907e-05	1	0.577626
rs10760436	9:129220485	G:0.425549	5057	956	6	1	2.28572e-05	2.30094e-05	0.226047	0.0533949	2.28572e-05	1	0.577626
rs17119981	12:58287202	A:0.051639	5064	957	6	1	2.56616e-05	1.49499e-05	0.473715	0.109418	2.56616e-05	1	0.577626
rs4319415	10:5651351	A:0.0527932	5048	955	6	1	2.65052e-05	6.99663e-05	-0.54784	0.137773	2.65052e-05	1	0.577626
rs28543014	14:60985004	C:0.309566	5028	951	6	1	2.65324e-05	2.43319e-05	0.239633	0.0567727	2.65324e-05	1	0.577626
rs11036618	11:1639997	T:0.0642546	5058	955	6	1	3.08416e-05	1.94132e-05	0.427226	0.100017	3.08416e-05	1	0.58039
rs518394	9:22019673	C:0.435673	5029	950	6	1	3.1685e-05	3.51663e-05	-0.227647	0.0550253	3.1685e-05	1	0.58039
rs6832700	4:30689935	C:0.343478	5060	957	6	1	3.34849e-05	3.16067e-05	0.227025	0.0545526	3.34849e-05	1	0.58039
rs12534994	7:46660549	C:0.205276	5042	954	6	1	3.41542e-05	4.80374e-05	-0.281221	0.0691815	3.41542e-05	1	0.58039
rs197581	21:19321203	G:0.313685	5064	957	6	1	3.81863e-05	3.56236e-05	0.235271	0.0569088	3.81863e-05	1	0.58039
rs7912120	10:5644918	A:0.111989	5063	957	6	1	3.95763e-05	6.71033e-05	-0.369	0.0925664	3.95763e-05	1	0.58039
rs1254266	14:60841222	T:0.311597	5053	954	6	1	4.01506e-05	3.70254e-05	0.233384	0.0565739	4.01506e-05	1	0.58039
rs11046351	12:22411618	C:0.490434	5018	950	6	1	4.04721e-05	4.28228e-05	-0.218785	0.0534706	4.04721e-05	1	0.58039
rs1254330	14:60916173	C:0.310454	5041	953	6	1	4.16553e-05	3.83965e-05	0.233346	0.0566797	4.16553e-05	1	0.58039
rs4866099	5:18339174	T:0.077617	5044	954	6	1	4.38329e-05	3.00122e-05	0.404112	0.0968309	4.38329e-05	1	0.587241
rs905166	5:39639437	A:0.0560859	5028	949	6	1	4.71455e-05	0.000107351	-0.514059	0.132717	4.71455e-05	1	0.608227
rs7147514	14:37424770	C:0.387441	5064	957	6	1	5.13804e-05	5.82701e-05	-0.22037	0.0548223	5.13804e-05	1	0.639189
rs13117040	4:175875358	C:0.377141	5022	952	6	1	6.02516e-05	6.86874e-05	-0.221561	0.0556577	6.02516e-05	1	0.647083
rs1550896	4:30785094	A:0.330827	5054	955	6	1	6.09862e-05	5.71817e-05	0.221301	0.0549932	6.09862e-05	1	0.647083
rs3738934	2:210874246	C:0.351903	5044	954	6	1	6.30979e-05	7.30913e-05	-0.224433	0.0565893	6.30979e-05	1	0.647083
rs11750682	5:42014351	A:0.079417	5043	955	6	1	6.36208e-05	0.00011812	-0.42293	0.109852	6.36208e-05	1	0.647083
rs8069820	17:75077220	T:0.216985	5028	952	6	1	6.50982e-05	5.58683e-05	0.250391	0.0621377	6.50982e-05	1	0.647083
rs17289747	2:176889040	G:0.151096	5063	957	6	1	6.61136e-05	9.58182e-05	-0.310021	0.0794734	6.61136e-05	1	0.647083
rs4147810	1:94576664	G:0.0995457	5063	957	6	1	6.84746e-05	5.1153e-05	0.343051	0.0846979	6.84746e-05	1	0.647083
rs10869327	9:71425846	G:0.460788	5024	954	6	1	6.86869e-05	7.03591e-05	0.213806	0.0537868	6.86869e-05	1	0.647083
rs9372470	6:117224727	T:0.440135	5053	956	6	1	6.95789e-05	7.54474e-05	-0.212782	0.0537542	6.95789e-05	1	0.647083
rs887779	6:139743807	T:0.278844	5053	956	6	1	7.05917e-05	8.62823e-05	-0.241085	0.0614034	7.05917e-05	1	0.647083
rs10781324	9:78639196	C:0.18592	5064	957	6	1	7.4466e-05	6.2776e-05	0.263763	0.0659058	7.4466e-05	1	0.665094
rs17097602	14:60997130	T:0.213027	5051	955	6	1	7.86557e-05	6.76038e-05	0.248446	0.062352	7.86557e-05	1	0.669628
rs2391932	13:111971000	A:0.111078	5064	957	6	1	7.88184e-05	5.97337e-05	0.32398	0.0807154	7.88184e-05	1	0.669628
rs11813230	10:72055252	G:0.0842942	5030	950	6	1	8.35347e-05	0.000146038	-0.409479	0.107822	8.35347e-05	1	0.675087
rs1076015	4:47289971	A:0.468818	5051	954	6	1	8.54997e-05	8.76681e-05	0.20818	0.0530744	8.54997e-05	1	0.675087
rs969774	14:20562080	T:0.242792	5064	957	6	1	8.94087e-05	7.96013e-05	0.240481	0.0609493	8.94087e-05	1	0.675087
rs921084	2:176752831	C:0.225612	5064	957	6	1	9.19159e-05	8.0466e-05	0.24152	0.0612528	9.19159e-05	1	0.675087
rs12699065	7:71196604	A:0.197966	5064	957	6	1	9.37153e-05	7.99547e-05	0.253124	0.0641708	9.37153e-05	1	0.675087
rs4837085	9:129214713	G:0.405031	5049	953	6	1	0.000102064	0.000112726	-0.212903	0.0551359	0.000102064	1	0.675087
rs1486785	4:30652381	C:0.452523	5034	951	6	1	0.000104117	0.000105416	0.206082	0.0531444	0.000104117	1	0.675087
rs6531293	4:32974825	C:0.189272	5043	952	6	1	0.000108153	9.21502e-05	0.264766	0.0677085	0.000108153	1	0.675087
rs12405429	1:231214726	C:0.149487	5064	957	6	1	0.000108602	8.80401e-05	0.277156	0.070678	0.000108602	1	0.675087

## Sheet: B) Dominant
Var1_ID	Var1_Pos	Var1_MAF	Num_NonMissing	Num_Cases	N_Iter	Converged	Raw_LRT_pval	Var1_Pval	Var1_beta	Var1_SE	Overall_Pval_(LRT)	Overall_Pval_adj_Bonferroni	Overall_Pval_adj_FDR
rs76999986	5:174548010	G:0.113781	5036	952	6	1	2.31517e-06	1.62707e-06	0.415816	0.0867193	2.31517e-06	0.80644	0.357576
rs9511857	13:26225091	C:0.267253	5057	955	6	1	2.38751e-06	2.46805e-06	0.354215	0.0751929	2.38751e-06	0.831639	0.357576
rs28543014	14:60985004	C:0.309566	5028	951	6	1	3.79013e-06	4.1982e-06	0.350029	0.0760714	3.79013e-06	1	0.357576
rs1921008	12:67156469	G:0.354183	5044	953	6	1	5.11053e-06	6.2373e-06	0.353144	0.0781607	5.11053e-06	1	0.357576
rs1254266	14:60841222	T:0.311597	5053	954	6	1	5.13273e-06	5.67448e-06	0.344717	0.0759595	5.13273e-06	1	0.357576
rs1254330	14:60916173	C:0.310454	5041	953	6	1	7.45703e-06	8.16454e-06	0.338937	0.0759808	7.45703e-06	1	0.379891
rs12699065	7:71196604	A:0.197966	5064	957	6	1	7.63427e-06	6.83507e-06	0.34631	0.0769789	7.63427e-06	1	0.379891
rs12708548	15:37276239	G:0.132115	5060	956	6	1	1.24484e-05	9.80756e-06	0.367321	0.0830785	1.24484e-05	1	0.481624
rs11046351	12:22411618	C:0.490434	5018	950	6	1	1.76064e-05	1.42894e-05	-0.356888	0.0822443	1.76064e-05	1	0.481624
rs2022106	14:37350790	T:0.409163	5064	957	6	1	1.87185e-05	2.37896e-05	0.344766	0.0815824	1.87185e-05	1	0.481624
rs10513652	3:168656997	G:0.116212	5064	957	6	1	2.03083e-05	1.55217e-05	0.37652	0.0871341	2.03083e-05	1	0.481624
rs4319415	10:5651351	A:0.0527932	5048	955	6	1	2.06179e-05	5.31127e-05	-0.575981	0.142517	2.06179e-05	1	0.481624
rs10901206	9:135603540	C:0.229364	5064	957	6	1	2.20678e-05	2.59848e-05	-0.327981	0.0779781	2.20678e-05	1	0.481624
rs2891928	4:7924802	G:0.416982	5023	948	6	1	2.23871e-05	2.83652e-05	0.343863	0.082142	2.23871e-05	1	0.481624
rs1914734	2:88529509	C:0.127866	5060	957	6	1	2.26064e-05	3.50755e-05	-0.396519	0.0958301	2.26064e-05	1	0.481624
rs7912120	10:5644918	A:0.111989	5063	957	6	1	2.31226e-05	3.75457e-05	-0.411724	0.0998824	2.31226e-05	1	0.481624
rs6056051	20:8719189	T:0.329665	5043	951	6	1	2.35054e-05	2.61096e-05	0.32175	0.0765162	2.35054e-05	1	0.481624
rs6039264	20:8763141	G:0.34559	5045	955	6	1	2.64712e-05	2.99342e-05	0.321828	0.0771036	2.64712e-05	1	0.498204
rs134183	22:28631900	T:0.289678	5028	951	6	1	2.85029e-05	3.04826e-05	-0.315885	0.0757549	2.85029e-05	1	0.498204
rs738803	22:24192879	A:0.282682	5064	957	6	1	2.9775e-05	3.18926e-05	-0.313969	0.0754822	2.9775e-05	1	0.498204
rs17097602	14:60997130	T:0.213027	5051	955	6	1	3.02997e-05	2.83474e-05	0.319175	0.0762418	3.02997e-05	1	0.498204
rs512244	4:13098882	C:0.138724	5064	957	6	1	3.14659e-05	2.57943e-05	0.34856	0.082838	3.14659e-05	1	0.498204
rs3132359	13:26297048	C:0.219701	5025	954	6	1	3.38136e-05	3.18569e-05	0.316399	0.0760617	3.38136e-05	1	0.512097
rs7552516	1:86500953	C:0.10113	5043	953	6	1	4.04929e-05	6.65905e-05	-0.414667	0.103975	4.04929e-05	1	0.587702
rs6716100	2:55796544	A:0.289358	5018	950	6	1	4.81887e-05	5.03317e-05	0.306048	0.0754913	4.81887e-05	1	0.623328
rs4147810	1:94576664	G:0.0995457	5063	957	6	1	5.36393e-05	4.10225e-05	0.372177	0.0907386	5.36393e-05	1	0.623328
rs75815510	2:223952895	C:0.0935073	5021	948	6	1	5.3986e-05	8.69345e-05	-0.411486	0.104852	5.3986e-05	1	0.623328
rs11813230	10:72055252	G:0.0842942	5030	950	6	1	5.60993e-05	9.61675e-05	-0.437928	0.112287	5.60993e-05	1	0.623328
rs9372470	6:117224727	T:0.440135	5053	956	6	1	5.61571e-05	4.95713e-05	-0.318891	0.0785903	5.61571e-05	1	0.623328
rs1831236	9:93084142	A:0.101175	5021	948	6	1	5.70764e-05	8.87178e-05	-0.399226	0.101855	5.70764e-05	1	0.623328
rs156769	9:76247590	C:0.388922	5028	954	6	1	5.8582e-05	6.95704e-05	0.317529	0.0798264	5.8582e-05	1	0.623328
rs294454	3:59900739	C:0.486868	5064	957	6	1	6.45964e-05	8.77148e-05	0.351363	0.0895814	6.45964e-05	1	0.623328
rs6831381	4:7904431	C:0.252913	5063	957	6	1	6.50982e-05	6.46057e-05	0.299788	0.0750346	6.50982e-05	1	0.623328
rs872360	18:46380575	T:0.145995	5031	952	6	1	6.55194e-05	5.59107e-05	0.328195	0.0814494	6.55194e-05	1	0.623328
rs2311731	2:57884793	G:0.399565	5053	953	6	1	6.60625e-05	7.98659e-05	0.319113	0.0808946	6.60625e-05	1	0.623328
rs4743563	9:98889276	G:0.442465	5023	948	6	1	6.84216e-05	8.646e-05	0.331079	0.0843353	6.84216e-05	1	0.623328
rs12766674	10:1724276	C:0.230352	5064	957	6	1	7.17674e-05	8.15221e-05	-0.305426	0.0775216	7.17674e-05	1	0.623328
rs12534994	7:46660549	C:0.205276	5042	954	6	1	7.48901e-05	8.91825e-05	-0.31505	0.0804053	7.48901e-05	1	0.623328
rs11998428	8:15595515	C:0.488053	5064	957	6	1	8.01941e-05	0.000109153	0.352146	0.0910105	8.01941e-05	1	0.623328
rs1821426	2:133904829	G:0.228261	5060	956	6	1	8.10897e-05	7.80538e-05	0.299612	0.0758453	8.10897e-05	1	0.623328
rs36122735	14:60882193	A:0.21538	5026	950	6	1	8.12154e-05	7.67763e-05	0.302122	0.0764044	8.12154e-05	1	0.623328
rs417344	15:58717919	C:0.157287	5064	957	6	1	8.14255e-05	7.04854e-05	0.319157	0.0802984	8.14255e-05	1	0.623328
rs1792803	11:110211494	T:0.274219	5058	955	6	1	8.24413e-05	8.40982e-05	0.295243	0.0750794	8.24413e-05	1	0.623328
rs1893410	18:49118597	G:0.418091	5030	949	6	1	8.274e-05	9.94116e-05	0.316504	0.0813213	8.274e-05	1	0.623328
rs9870546	3:170415627	C:0.161137	5064	957	6	1	8.4577e-05	7.3753e-05	0.316336	0.0798053	8.4577e-05	1	0.623328
rs238630	2:8409113	A:0.0883689	5064	957	6	1	8.86036e-05	6.66305e-05	0.378278	0.0948539	8.86036e-05	1	0.623328
rs9827966	3:8896114	A:0.0836799	5049	955	6	1	8.96864e-05	0.00014658	-0.423403	0.111516	8.96864e-05	1	0.623328
rs2391932	13:111971000	A:0.111078	5064	957	6	1	9.23684e-05	7.38811e-05	0.348449	0.087916	9.23684e-05	1	0.623328
rs11750682	5:42014351	A:0.079417	5043	955	6	1	9.39822e-05	0.000158237	-0.434454	0.115003	9.39822e-05	1	0.623328
rs7594587	2:163330094	T:0.0701442	5061	956	6	1	9.47629e-05	0.000172276	-0.479171	0.127556	9.47629e-05	1	0.623328

## Sheet: C) Recessive
Var1_ID	Var1_Pos	Var1_MAF	Num_NonMissing	Num_Cases	N_Iter	Converged	Raw_LRT_pval	Var1_Pval	Var1_beta	Var1_SE	Overall_Pval_(LRT)	Overall_Pval_adj_Bonferroni	Overall_Pval_adj_FDR
rs10204608	2:31415263	C:0.0975513	5064	957	6	1	2.98653e-06	1.27771e-06	1.42335	0.293886	2.98653e-06	1	0.581786
rs11102439	1:112793089	A:0.498907	5030	952	6	1	3.34044e-06	2.545e-06	0.39239	0.0834076	3.34044e-06	1	0.581786
rs62290573	4:7917074	G:0.429875	5041	953	6	1	7.10214e-06	1.37355e-05	-0.458653	0.105485	7.10214e-06	1	0.587924
rs11732351	4:7955488	T:0.414889	5064	957	6	1	8.59036e-06	1.74245e-05	-0.471905	0.109858	8.59036e-06	1	0.587924
rs6771063	3:186184328	G:0.494076	5064	957	6	1	9.38676e-06	7.30535e-06	0.373157	0.0832086	9.38676e-06	1	0.587924
rs7030766	9:4209053	G:0.203791	5064	957	6	1	1.01271e-05	7.94258e-05	-0.954313	0.241835	1.01271e-05	1	0.587924
rs17079780	5:179321657	T:0.116114	5064	957	7	1	1.6493e-05	0.00249562	-2.1874	0.723376	1.6493e-05	1	0.67213
rs12748472	1:228104375	A:0.382504	5064	957	6	1	1.84234e-05	3.69833e-05	-0.480144	0.116383	1.84234e-05	1	0.67213
rs6895360	5:62192025	A:0.196272	5016	945	6	1	1.97689e-05	0.000146434	-0.996016	0.262314	1.97689e-05	1	0.67213
rs10951717	7:43248626	A:0.263922	5064	957	6	1	1.98706e-05	6.4087e-05	-0.677578	0.169512	1.98706e-05	1	0.67213
rs58024664	4:32992174	C:0.130725	5022	952	6	1	2.39683e-05	1.14253e-05	1.05416	0.240222	2.39683e-05	1	0.67213
rs7756332	6:211941	G:0.28938	5047	955	6	1	2.50628e-05	1.54287e-05	0.5168	0.119561	2.50628e-05	1	0.67213
rs4837096	9:129276052	C:0.432761	5064	957	6	1	2.60532e-05	1.90872e-05	0.389804	0.0911756	2.60532e-05	1	0.67213
rs11060872	12:130898414	T:0.415778	5064	957	6	1	2.83351e-05	5.09394e-05	-0.447159	0.110375	2.83351e-05	1	0.67213
rs269806	12:65393186	C:0.29623	5040	950	6	1	2.91919e-05	7.91019e-05	-0.60541	0.153381	2.91919e-05	1	0.67213
rs6596835	6:212006	C:0.210188	5055	955	6	1	3.08733e-05	1.8915e-05	0.531753	0.124319	3.08733e-05	1	0.67213
rs526214	1:37308016	C:0.165843	5056	956	6	1	4.19997e-05	2.05081e-05	0.817488	0.191931	4.19997e-05	1	0.860572
rs7864465	9:133808080	G:0.455964	5064	957	6	1	5.18458e-05	8.21717e-05	-0.403129	0.102369	5.18458e-05	1	0.906198
rs6898290	5:158513546	C:0.422697	5058	957	6	1	5.70029e-05	9.21991e-05	-0.414811	0.106083	5.70029e-05	1	0.906198
rs2842020	1:163027520	G:0.0891588	5064	957	7	1	5.92197e-05	0.0104265	-2.60065	1.01534	5.92197e-05	1	0.906198
rs13117040	4:175875358	C:0.377141	5022	952	6	1	6.33915e-05	0.000113609	-0.45591	0.118126	6.33915e-05	1	0.906198
rs4326334	7:52996013	C:0.442536	5064	957	6	1	6.42972e-05	9.83591e-05	-0.392274	0.100722	6.42972e-05	1	0.906198
rs11197463	10:117627008	T:0.423838	5055	956	6	1	6.50814e-05	4.94073e-05	0.375337	0.0924837	6.50814e-05	1	0.906198
rs9358383	6:20999387	G:0.265699	5064	957	6	1	7.24561e-05	4.28433e-05	0.545835	0.133404	7.24561e-05	1	0.906198
rs745469	11:11443451	G:0.288902	5064	957	6	1	7.40252e-05	0.000181069	-0.614479	0.164121	7.40252e-05	1	0.906198
rs873258	10:82279960	T:0.388889	5022	946	6	1	8.47082e-05	0.000143569	-0.43998	0.115725	8.47082e-05	1	0.906198
rs7191788	16:16986702	T:0.191502	5060	956	6	1	8.54777e-05	0.000384042	-0.886525	0.249668	8.54777e-05	1	0.906198
rs699052	12:25186377	A:0.324151	5064	957	6	1	8.64326e-05	0.000180493	-0.525787	0.140402	8.64326e-05	1	0.906198
rs10035751	5:158514771	G:0.337382	5064	957	6	1	9.00813e-05	0.000176782	-0.4977	0.132717	9.00813e-05	1	0.906198
rs73404660	9:7891056	G:0.233393	5043	952	6	1	9.03145e-05	0.00026908	-0.708619	0.194495	9.03145e-05	1	0.906198
rs112489735	1:35173091	A:0.0967454	5039	955	6	1	9.24401e-05	3.86255e-05	1.26844	0.308208	9.24401e-05	1	0.906198
rs5769835	22:49431702	T:0.142021	5038	951	6	1	9.80531e-05	5.07702e-05	0.892617	0.220287	9.80531e-05	1	0.906198
rs2704781	2:146497207	T:0.343064	5053	953	6	1	9.90726e-05	0.000191176	-0.492743	0.132088	9.90726e-05	1	0.906198
rs3006177	6:169824751	C:0.23983	5064	957	6	1	0.000102249	0.000275003	-0.682495	0.187613	0.000102249	1	0.906198
rs801763	7:18601365	T:0.149783	5064	957	6	1	0.000108349	0.000743109	-1.15764	0.343192	0.000108349	1	0.906198
rs60199608	12:106665575	A:0.121368	5059	957	6	1	0.000109959	5.31016e-05	1.03627	0.256405	0.000109959	1	0.906198
rs947269	1:120347136	C:0.34607	5064	957	6	1	0.000114756	0.000209176	-0.477355	0.128748	0.000114756	1	0.906198
rs7609823	3:24379744	A:0.202508	5064	957	6	1	0.000120387	6.56732e-05	0.672225	0.168417	0.000120387	1	0.906198
rs17225700	2:179336600	C:0.079801	5025	946	6	1	0.000121357	7.28923e-05	1.55012	0.390789	0.000121357	1	0.906198
rs2151414	9:71373000	G:0.160559	5048	955	6	1	0.000123545	0.000868279	-1.12291	0.337205	0.000123545	1	0.906198
rs12485627	3:159134940	A:0.390131	5056	954	6	1	0.000126852	9.55851e-05	0.38177	0.0978512	0.000126852	1	0.906198
rs495248	11:114086417	A:0.30421	5059	957	6	1	0.00012814	8.76221e-05	0.453927	0.115723	0.00012814	1	0.906198
rs4890055	17:78587225	C:0.115719	5064	957	6	1	0.000130654	5.89817e-05	1.20648	0.300354	0.000130654	1	0.906198
rs11219210	11:123495005	T:0.293839	5064	957	6	1	0.000132839	0.00029562	-0.567971	0.156937	0.000132839	1	0.906198
rs11758041	6:89916100	A:0.474625	5064	957	6	1	0.000135832	0.000187665	-0.355657	0.0952209	0.000135832	1	0.906198
rs12708641	16:21159071	C:0.413633	5054	953	6	1	0.000136185	0.000209312	-0.398622	0.107518	0.000136185	1	0.906198
rs4816973	21:25924185	T:0.173647	5062	956	6	1	0.000144064	8.46082e-05	0.750577	0.19094	0.000144064	1	0.906198
rs1443142	17:75082787	G:0.258096	5064	957	6	1	0.00014804	9.66055e-05	0.508448	0.130406	0.00014804	1	0.906198
rs2039300	9:4725823	C:0.444708	5064	957	6	1	0.000150557	0.000215461	-0.372357	0.100632	0.000150557	1	0.906198
rs6985783	8:97215912	A:0.110979	5064	957	6	1	0.000153037	0.00596369	-1.98968	0.723579	0.000153037	1	0.906198

## Sheet: D) Codominant
Var1_ID	Var1_Pos	Var1_MAF	Num_NonMissing	Num_Cases	N_Iter	Converged	Raw_LRT_pval	Var1_Pval	Var1_beta	Var1_SE	Overall_Pval_(LRT)	Overall_Pval_adj_Bonferroni	Overall_Pval_adj_FDR
rs10204608	2:31415263	C:0.0975513	5064	957	6	1	2.98653e-06	1.27771e-06	1.42335	0.293886	2.98653e-06	1	0.581786
rs11102439	1:112793089	A:0.498907	5030	952	6	1	3.34044e-06	2.545e-06	0.39239	0.0834076	3.34044e-06	1	0.581786
rs62290573	4:7917074	G:0.429875	5041	953	6	1	7.10214e-06	1.37355e-05	-0.458653	0.105485	7.10214e-06	1	0.587924
rs11732351	4:7955488	T:0.414889	5064	957	6	1	8.59036e-06	1.74245e-05	-0.471905	0.109858	8.59036e-06	1	0.587924
rs6771063	3:186184328	G:0.494076	5064	957	6	1	9.38676e-06	7.30535e-06	0.373157	0.0832086	9.38676e-06	1	0.587924
rs7030766	9:4209053	G:0.203791	5064	957	6	1	1.01271e-05	7.94258e-05	-0.954313	0.241835	1.01271e-05	1	0.587924
rs17079780	5:179321657	T:0.116114	5064	957	7	1	1.6493e-05	0.00249562	-2.1874	0.723376	1.6493e-05	1	0.67213
rs12748472	1:228104375	A:0.382504	5064	957	6	1	1.84234e-05	3.69833e-05	-0.480144	0.116383	1.84234e-05	1	0.67213
rs6895360	5:62192025	A:0.196272	5016	945	6	1	1.97689e-05	0.000146434	-0.996016	0.262314	1.97689e-05	1	0.67213
rs10951717	7:43248626	A:0.263922	5064	957	6	1	1.98706e-05	6.4087e-05	-0.677578	0.169512	1.98706e-05	1	0.67213
rs58024664	4:32992174	C:0.130725	5022	952	6	1	2.39683e-05	1.14253e-05	1.05416	0.240222	2.39683e-05	1	0.67213
rs7756332	6:211941	G:0.28938	5047	955	6	1	2.50628e-05	1.54287e-05	0.5168	0.119561	2.50628e-05	1	0.67213
rs4837096	9:129276052	C:0.432761	5064	957	6	1	2.60532e-05	1.90872e-05	0.389804	0.0911756	2.60532e-05	1	0.67213
rs11060872	12:130898414	T:0.415778	5064	957	6	1	2.83351e-05	5.09394e-05	-0.447159	0.110375	2.83351e-05	1	0.67213
rs269806	12:65393186	C:0.29623	5040	950	6	1	2.91919e-05	7.91019e-05	-0.60541	0.153381	2.91919e-05	1	0.67213
rs6596835	6:212006	C:0.210188	5055	955	6	1	3.08733e-05	1.8915e-05	0.531753	0.124319	3.08733e-05	1	0.67213
rs526214	1:37308016	C:0.165843	5056	956	6	1	4.19997e-05	2.05081e-05	0.817488	0.191931	4.19997e-05	1	0.860572
rs7864465	9:133808080	G:0.455964	5064	957	6	1	5.18458e-05	8.21717e-05	-0.403129	0.102369	5.18458e-05	1	0.906198
rs6898290	5:158513546	C:0.422697	5058	957	6	1	5.70029e-05	9.21991e-05	-0.414811	0.106083	5.70029e-05	1	0.906198
rs2842020	1:163027520	G:0.0891588	5064	957	7	1	5.92197e-05	0.0104265	-2.60065	1.01534	5.92197e-05	1	0.906198
rs13117040	4:175875358	C:0.377141	5022	952	6	1	6.33915e-05	0.000113609	-0.45591	0.118126	6.33915e-05	1	0.906198
rs4326334	7:52996013	C:0.442536	5064	957	6	1	6.42972e-05	9.83591e-05	-0.392274	0.100722	6.42972e-05	1	0.906198
rs11197463	10:117627008	T:0.423838	5055	956	6	1	6.50814e-05	4.94073e-05	0.375337	0.0924837	6.50814e-05	1	0.906198
rs9358383	6:20999387	G:0.265699	5064	957	6	1	7.24561e-05	4.28433e-05	0.545835	0.133404	7.24561e-05	1	0.906198
rs745469	11:11443451	G:0.288902	5064	957	6	1	7.40252e-05	0.000181069	-0.614479	0.164121	7.40252e-05	1	0.906198
rs873258	10:82279960	T:0.388889	5022	946	6	1	8.47082e-05	0.000143569	-0.43998	0.115725	8.47082e-05	1	0.906198
rs7191788	16:16986702	T:0.191502	5060	956	6	1	8.54777e-05	0.000384042	-0.886525	0.249668	8.54777e-05	1	0.906198
rs699052	12:25186377	A:0.324151	5064	957	6	1	8.64326e-05	0.000180493	-0.525787	0.140402	8.64326e-05	1	0.906198
rs10035751	5:158514771	G:0.337382	5064	957	6	1	9.00813e-05	0.000176782	-0.4977	0.132717	9.00813e-05	1	0.906198
rs73404660	9:7891056	G:0.233393	5043	952	6	1	9.03145e-05	0.00026908	-0.708619	0.194495	9.03145e-05	1	0.906198
rs112489735	1:35173091	A:0.0967454	5039	955	6	1	9.24401e-05	3.86255e-05	1.26844	0.308208	9.24401e-05	1	0.906198
rs5769835	22:49431702	T:0.142021	5038	951	6	1	9.80531e-05	5.07702e-05	0.892617	0.220287	9.80531e-05	1	0.906198
rs2704781	2:146497207	T:0.343064	5053	953	6	1	9.90726e-05	0.000191176	-0.492743	0.132088	9.90726e-05	1	0.906198
rs3006177	6:169824751	C:0.23983	5064	957	6	1	0.000102249	0.000275003	-0.682495	0.187613	0.000102249	1	0.906198
rs801763	7:18601365	T:0.149783	5064	957	6	1	0.000108349	0.000743109	-1.15764	0.343192	0.000108349	1	0.906198
rs60199608	12:106665575	A:0.121368	5059	957	6	1	0.000109959	5.31016e-05	1.03627	0.256405	0.000109959	1	0.906198
rs947269	1:120347136	C:0.34607	5064	957	6	1	0.000114756	0.000209176	-0.477355	0.128748	0.000114756	1	0.906198
rs7609823	3:24379744	A:0.202508	5064	957	6	1	0.000120387	6.56732e-05	0.672225	0.168417	0.000120387	1	0.906198
rs17225700	2:179336600	C:0.079801	5025	946	6	1	0.000121357	7.28923e-05	1.55012	0.390789	0.000121357	1	0.906198
rs2151414	9:71373000	G:0.160559	5048	955	6	1	0.000123545	0.000868279	-1.12291	0.337205	0.000123545	1	0.906198
rs12485627	3:159134940	A:0.390131	5056	954	6	1	0.000126852	9.55851e-05	0.38177	0.0978512	0.000126852	1	0.906198
rs495248	11:114086417	A:0.30421	5059	957	6	1	0.00012814	8.76221e-05	0.453927	0.115723	0.00012814	1	0.906198
rs4890055	17:78587225	C:0.115719	5064	957	6	1	0.000130654	5.89817e-05	1.20648	0.300354	0.000130654	1	0.906198
rs11219210	11:123495005	T:0.293839	5064	957	6	1	0.000132839	0.00029562	-0.567971	0.156937	0.000132839	1	0.906198
rs11758041	6:89916100	A:0.474625	5064	957	6	1	0.000135832	0.000187665	-0.355657	0.0952209	0.000135832	1	0.906198
rs12708641	16:21159071	C:0.413633	5054	953	6	1	0.000136185	0.000209312	-0.398622	0.107518	0.000136185	1	0.906198
rs4816973	21:25924185	T:0.173647	5062	956	6	1	0.000144064	8.46082e-05	0.750577	0.19094	0.000144064	1	0.906198
rs1443142	17:75082787	G:0.258096	5064	957	6	1	0.00014804	9.66055e-05	0.508448	0.130406	0.00014804	1	0.906198
rs2039300	9:4725823	C:0.444708	5064	957	6	1	0.000150557	0.000215461	-0.372357	0.100632	0.000150557	1	0.906198
rs6985783	8:97215912	A:0.110979	5064	957	6	1	0.000153037	0.00596369	-1.98968	0.723579	0.000153037	1	0.906198

## Sheet: E) Alpha
Var1_ID	Alpha
rs10204608	-0.157868
rs12748472	-0.601058
rs4837096	0.428252
rs9511857	1.73779
rs11732351	0.275831
rs76999986	3.88447
rs62290573	0.261719
rs801763	0.201778
rs77733759	0.00566114
rs12708548	0.398319
rs10951717	-0.255407
rs738803	5.57548
rs1333039	0.437161
rs11102439	-0.00134635
rs28543014	0.950909
rs1921008	1.23064
rs6771063	0.254271
rs11060872	-0.427508
rs1254266	0.978525
rs12699065	1.75725
rs2891928	0.645344
rs1600047	-0.256765
rs10120688	0.526957
rs156769	0.55542
rs1254330	0.930351
rs58024664	0.123589
rs3132359	5.77097
rs6895360	-0.111385
rs7030766	-0.0533571
rs17079780	0.043261
rs17119981	0.247118
rs11046351	0.783457
rs10901206	2.26615
rs10513652	2.87518
rs75815510	-2.20549
rs1893673	-1.24496
rs13117040	0.247587
rs6531293	0.224775
rs11036618	0.295036
rs11785816	23.924
rs512244	4.27984
rs11631439	-0.928715
rs10993770	-4.35244
rs2022106	0.926153
rs269806	-0.124153
rs1914734	0.679693
rs4319415	1.05852
rs4664597	-3.82965
rs873258	-0.362657
rs7756332	0.0790615
rs4262387	-3.81794
rs6056051	1.14119
rs10760436	0.48511
rs7912120	1.01922
rs55816833	-1.3635
rs2965160	4.32074
rs6039264	1.104
rs905166	0.242596
rs7552516	4.35852
rs134183	1.09194
rs1831236	-58.6914
rs4326334	0.226712
rs17097602	0.906122
rs6596835	0.0447623
rs7147514	0.329725
rs7099189	-1.97355
rs518394	0.525947
rs2151414	0.117233
rs11694959	-0.00239811
rs9372470	0.733805
rs6832700	0.484438
rs4583895	6.35688
rs12534994	0.524619
rs11123312	0.142537
rs921084	0.280672
rs969774	0.28692
rs2842020	-0.0386995
rs293314	-0.00253607
rs950574	-0.514964
rs4866099	0.380839
rs112489735	0.0991335
rs10152713	0.266768
rs197581	0.505089
rs294454	1.31131
rs17116771	-0.890182
rs526214	0.0352072
rs9686421	-15.2805
rs1883015	-0.418512
rs10918621	-0.306762
rs16914571	-2.84219
rs699052	0.161809
rs73173734	-0.0114829
rs1037575	-1.09276
rs7864465	-0.138137
rs4743563	0.770775
rs73404660	0.126667
rs13158652	-0.558764
rs281259	1.93753
rs7116467	-0.532252
rs1550896	0.648075
rs7798646	0.00671121
rs6716100	0.988237
rs6898290	0.100385
rs11197463	0.152121
rs68085782	0.25648
rs2833188	-0.696585
rs6831381	1.46323
rs4147810	0.828028
rs1792803	1.76845
rs3923156	17.8246
rs887779	0.36821
rs6000725	-0.585614
rs2311731	1.2542
rs17289747	0.360729
rs4983566	-0.246335
rs947269	0.177909
rs11813230	1.34774
rs10860245	-0.754216
rs17098857	-0.223594
rs6587041	0.295378
rs2663330	-0.315403
rs4631234	-9.57302
rs12344583	0.285463
rs2704781	-0.174003
rs10781324	0.376209
rs872360	1.50859
rs3738934	0.435928
rs35576552	-0.00690534
rs12766674	1.51487
rs1077746	-1.60612
rs10750395	0.214581
rs2225659	2.57483
rs606997	1.43693
rs1893410	0.795649
rs75498859	-0.0125811
rs1608875	8.33446
rs2273121	-0.66166
rs6436838	-0.75777
rs238630	4.11825
rs28376252	3.20952
rs11750682	0.44064
rs2361282	-21.8943
rs1936880	-97.5519
rs10035751	0.120444
rs8069820	0.458928
rs417344	1.90282
rs10869327	0.564451
rs34368289	-0.2579
rs9934231	1.44808
rs1486785	0.673098
rs2225118	0.266091
rs9358383	0.0595304
rs3860200	-14.2606
rs34119596	0.307038
rs6985783	0.0585454
rs1263613	-0.215113
rs12636658	0.170677
rs7142055	-0.392711
rs7541936	-0.123538
rs3006177	0.0933657
rs3771604	3.63892
rs4487973	-0.541106
rs11998428	1.12848
rs13110463	3.09154
rs655828	5.23265
rs916362	-2.51998
rs1467774	3.76561
rs745469	-0.0204923
rs163171	-1.05688
rs2391932	0.607989
rs9446835	-1.09234
rs1410638	-1.9862
rs4492090	3.00849
rs36122735	0.832149
rs12084507	-0.115193
rs348779	-0.882018
rs71432943	0.152437
rs1158531	-14.9876
rs16951056	0.206276
rs1821426	1.06022
rs57876564	-14.522
rs2305016	-0.927413
rs9843400	0.18842
rs4877963	0.284448
rs7191788	0.0177936
rs1076015	0.466535
rs7687443	0.80077
rs9870546	1.03664
rs12831104	0.173104
rs9567220	1.596
rs8135333	0.00406413
rs7030664	112.529
rs2058074	1.74552
rs12405429	0.700906
rs62494276	-0.788931
rs3935586	0.377818
rs1892462	-6.85287
rs5769835	-0.0444687
rs9827966	1.18551
rs12150003	3.59812
rs10429277	3.4302
rs956283	0.309992
rs13414359	11.0891
rs11782642	-0.218823
rs1149750	-0.28286
rs11793988	-0.920832
rs7594587	1.23298
rs35229606	1.15927
rs4770861	1.42862
rs6877847	4.43213
rs10506548	1.5885
rs10999632	0.8093
rs13013366	0.197839
rs10509630	2.30901
rs7609823	-0.0838465
rs12435689	1.11012
rs4837085	0.560767
rs7553114	-0.00563196
rs1526579	2.45526
rs882523	1.38311
rs11257055	-0.256532
rs7594650	-7.52388
rs11819995	0.603021
rs17225700	-0.0394769
rs4078259	1.38927
rs10774863	1.34195
rs6005127	0.398784
rs4151225	14.1545
rs879013	0.341019
rs56117606	0.000103602
rs1449653	-1.41314
rs2346391	0.663001
rs60199608	-0.0206509
rs73752217	0.241541
rs11219210	0.0831006
rs1973943	-3.13236
rs1891395	-0.42231
rs4518905	0.791659
rs16917696	-6.57272
rs4289879	0.894403
rs4711780	0.225374
rs6807356	-0.403012
rs57054093	-0.000581329
rs244586	-0.904691
rs4734291	-0.312727
rs7833606	-0.193663
rs6056733	1.06223
rs13135582	0.123757
rs17077553	-1.06902
rs4890055	0.0343885
rs486370	-6.22629
rs55949750	0.447794
rs12485627	-0.0821593
rs11719053	0.0098871
rs6769096	-0.344686
rs12678739	0.0801647
rs1149735	0.118525
rs380359	-1.00649
rs2039300	0.134701
rs7660483	24.3146
rs11640249	-0.463916
rs12376014	0.688304
rs6698501	-7.46165
rs1448275	0.307199
rs4743558	0.752516
rs2281789	-0.0617026
rs1371383	-0.109629
rs6838346	0.757019
rs537511	1.52256
rs1823743	-13.508
rs495248	0.00800443
rs9902100	-1.66695
rs11758041	0.0684903
rs4721701	0.832473
rs2754369	0.608512
rs11771421	0.240546
rs114058818	0.414418
rs72991277	-0.0589537
rs10762759	0.239821
rs2304821	-0.0867686
rs12708641	0.0441145
rs1944766	2.54647
rs6913003	0.0998012
rs31269	-13.0399
rs9513116	-3.06914
rs4341231	0.654395
rs2195987	-0.857744
rs60204437	0.419475
rs6534907	0.738246
rs12378014	-0.356097
rs13092999	-0.00191748
rs4313485	1.04408
rs72734106	0.210054
rs72864152	0.00472435
rs9962113	-1.99652
rs4801637	-0.11828
rs9827878	0.961017
rs1385157	2.09775
rs6985657	0.232367
rs12785205	-9.18192
rs35390720	-0.00308468
rs1991680	4.0355
rs1443142	0.0445042
rs12521501	1.21763
rs9810857	-0.935267
rs10805615	-0.184199
rs7160250	0.310463
rs10787599	0.315571
rs7678701	0.211526
rs4816973	-0.00663464
rs17167959	0.00987763
rs17095660	0.00549802
rs10192769	0.502637
rs7749709	-0.381604
rs724055	0.747012
rs2097979	1.45619
rs9483050	-0.0649649
rs2823408	2.18652
rs1533866	0.282851
rs4866198	-0.00785701
rs12120868	-0.299832
rs42252	0.394333
rs10495161	-0.530966
rs2220315	-0.0595937
rs13361457	0.565133
rs237686	0.49544
rs4244367	0.342473
rs10179050	-0.457937
rs12233819	1.3204
rs754944	1.35634
rs6712557	-0.392531
rs9427556	-0.00489228
rs7036081	0.823466
rs10813625	0.141815
rs62140724	0.293319
rs10127943	-0.362622
rs6131943	-0.458899
rs11791468	0.676298
rs16834313	1.14264
rs921651	0.457167
rs7691841	-1.24059
rs6477797	0.320248
rs6691080	-3.04856
rs7805523	-21.605
rs62062002	-2.3473
rs9478657	-0.038322
rs67260542	0.392918
rs12050815	-0.0927101
rs6451457	0.605821
rs2386659	0.339629
rs72691780	-0.150002
rs1229726	0.207393
rs9465890	0.264804
rs3110803	0.0173233
rs2403263	-0.0921696
rs10758440	1.07755
rs11735780	-0.565643
rs72762696	0.0102108
rs747606	0.234519
rs12150284	0.43788
rs7971866	-1.51935
rs6487523	0.413744
rs17785583	0.877674
rs4950949	0.0381621
rs17172185	0.447832
rs79832434	0.0394329
rs298375	-11.7063
rs4130339	0.425955
rs130318	0.81886
rs7478802	-0.142676
rs10140642	-0.448435
rs73562810	-0.223237
rs4689696	0.0412549
rs1653973	-0.00967213
rs17111122	0.797865
rs11073896	228.089
rs7005715	3.15531
rs6970323	0.0514147
rs251495	0.447956
rs114763203	0.00679858
rs500720	-0.149164
rs7006192	0.204523
rs7155910	0.0291514
rs4671931	-0.222333
rs61675220	0.993247
rs12683533	2.99562
rs1550135	0.129775
rs10812467	2.92283
rs16982543	-5.22286
rs6716306	-1.31015
rs12375624	1.31392
rs13040883	-2.29673
rs34668341	-0.0866441
rs4947420	0.0018214
rs2814382	0.0124057
rs7007558	0.0953399
rs7183534	0.302934
rs11078629	0.623999
rs9963977	-0.27438
rs903556	0.0881997
rs72732101	0.176549
rs12548475	0.160652
rs919270	-0.506039
rs4370270	0.858253
rs767308	1.43665
rs6022238	1.76504
rs12823875	0.0726843
rs5997602	0.352918
rs1338172	0.00265624
rs4583642	0.269772
rs10051663	-269.45
rs2470335	-0.320525
rs722158	-0.198945
rs7182988	0.168134
rs1340113	1.42168
rs1582562	-6.66019
rs9686990	0.0561021
rs76927925	0.181237
rs16907407	-0.109586
rs4937787	-0.58884
rs10508318	0.064513
rs4979032	0.181099
rs1002830	0.395095
rs6751254	-5.91297
rs1579523	0.698827
rs7986686	0.19938
rs1049164	0.139249
rs719854	2.74835
rs4937902	-0.250995
rs707010	-3.54356
rs11202816	-0.056619
rs6690069	-0.154949
rs2426474	-1.00866
rs9563035	-0.207315
rs9635404	0.88567
rs10169264	0.225701
rs6435060	-0.575343
rs12437060	0.38851
rs1387877	0.212995
rs204426	-2.13457
rs6896512	3.35606
rs300267	0.98482
rs9371765	15.2976
rs2640683	0.549663
rs7775523	0.020546
rs8074746	-0.146536
rs10808749	4.53294
rs58019451	-0.0757836
rs13256028	0.514686
rs3847916	0.488332
rs7825359	-0.796219
rs248504	-1.87974
rs5011374	-0.165722
rs9981276	1.03612
rs6517467	0.148918
rs9927171	-0.352879
rs11704368	0.325205
rs7244262	-1.67052
rs849929	0.87904
rs1443836	0.126227
rs1416558	-0.0650633
rs1435303	-0.217636
rs7584184	0.4188
rs11996822	-0.622256
rs9551462	0.83273
rs6829918	-1.97847
rs11905533	0.00960845
rs55633074	0.247555
rs9424606	-1.01957
rs985492	1.85499
rs1441381	0.456718
rs17176181	0.142881
rs13224156	-0.797357
rs10130508	2.14169
rs58136167	0.3553
rs73310445	0.174386
rs7298193	0.617976
rs705056	0.137476
rs58669657	0.35312
rs28609485	-0.00469287
rs61972830	77.541
rs166197	-0.342295
rs2369058	-0.282416
rs1954596	-180.132
rs767478	1.026
rs1339865	-0.493411
rs2500406	5.15981
rs372309	-195.535
rs737854	0.0798603
rs80232939	0.0243109
rs1035442	-11.1569
rs4434375	1.10482
rs625719	-0.491537
rs4305943	-0.016777
rs1771482	1.0068
rs7238689	-0.2299
rs11514202	0.381448
rs6510827	-0.981639
rs9915558	0.230746
rs6479829	0.230602
rs4271750	-0.615924
rs10756424	6.46246
rs79147146	0.00625401
rs2009977	0.0109308
rs6987676	0.469536
rs79894936	0.262396
rs852554	-0.559071
rs994302	0.970148
rs2161210	-0.0300968
rs9491150	0.637494
rs7212125	0.0785903
rs4582565	0.0085681
rs12315590	-0.000625588
rs9641030	0.207743
rs1504721	0.623201
rs1263619	-0.511128
rs520478	-1.70693
rs10430126	0.00319209
rs13435867	-0.470803
rs1954982	-0.65717
rs9291123	-0.806969
rs1349893	0.965879
rs12425791	0.036567
rs1645334	-6.78545
rs4147800	0.458549
rs10198310	2.80222
rs7093604	0.00339969
rs73328868	-0.00931041
rs11782410	-0.416565
rs17745116	0.375932
rs7956395	0.351915
rs4585781	-0.582992
rs5760075	0.379561
rs72792441	-0.129713
rs72860131	-0.183638
rs12246473	20.5372
rs1550370	0.600834
rs10833014	0.967689
rs4286685	1.50084
rs950370	0.229858
rs2836935	0.165396
rs2181359	-1.13566
rs10920574	0.369559
rs7310245	-0.0883517
rs62093489	0.0663204
rs72976196	-0.225497
rs1357961	-0.590522
rs6466133	0.168654
rs647325	15.9777
rs13071458	-1.24926
rs1972763	-0.157812
rs9651714	0.26906
rs1031644	-0.0210233
rs825203	0.252922
rs882838	0.193678
rs978916	1.85864
rs2288331	9.43496
rs3001702	-0.131915
rs10085476	0.769437
rs6700254	0.355064
rs10229987	0.160738
rs6448729	1.13307
rs9291606	0.559373
rs6480224	0.184459
rs75305522	0.00913175
rs12935725	-1.24434
rs4685048	-2.05637
rs4730274	-0.220577
rs547008	0.594889
rs653127	0.278224
rs12508617	0.0341787
rs17093208	0.18167
rs490005	0.568382
rs7567997	-1.40654
rs2383414	-0.109903
rs1492310	-0.161639
rs34962315	0.0414187
rs7982447	-0.164045
rs73181359	-1.36661
rs12631828	-0.518357
rs62414240	4.05103
rs12476626	0.256451
rs4245151	0.00334365
rs7700503	-0.78615
rs12605587	0.774312
rs567698	0.134253
rs4891168	1.88663
rs1561593	0.173331
rs711676	-0.132463
rs12612609	-0.935265
rs2972591	3.26897
rs1537040	1.1765
rs1997462	1.55278
rs7713580	0.209494
rs1170992	1.49278
rs12445110	2.06262
rs6476823	-0.179263
rs876324	0.225273
rs10950344	-0.545641
rs4334403	0.0466411
rs4774662	-0.175533
rs57402213	-0.494099
rs7295176	0.492232
rs12636237	0.500062
rs1078504	0.0414154
rs175495	-0.433628
rs9377237	0.12739
rs6531290	0.159691
rs12644102	0.0409415
rs4542974	-0.360424
rs7622674	0.941435
rs6502426	-0.789077
rs258119	-37.8604
rs9857853	-2.15513
rs78118884	21.2847
rs7310681	-1.56968
rs9848911	0.582029
rs864537	0.352302
rs9952569	-0.0157641
rs2445578	-0.239638
rs1405819	0.290885
rs16917989	-0.497178
rs8139932	-1.18921
rs11754325	0.326684
rs6107955	0.642756
rs10945567	-0.0236064
rs35518851	-1.5287
rs11704841	0.0296653
rs10823658	0.584566
rs12530840	-16.9341
rs11688612	-0.828244
rs2071882	-1.81933
rs4778663	1.20758
rs7704329	-0.64311
rs12553893	0.126297
rs4920422	-0.328992
rs74860224	0.00896452
rs73429770	0.777778
rs1168770	-2.64197
rs6920689	-0.0631051
rs67385632	0.614765
rs10748913	0.220518
rs2404678	0.721753
rs3859236	0.922145
rs7462761	3.04228
rs9894837	0.00432863
rs7871918	-6.80265
rs1884335	-0.0449621
rs6069674	0.552078
rs6961875	70.2724
rs2102791	-1.3714
rs6491275	0.263874
rs11181354	-2.87533
rs6427580	-0.596892
rs4725674	0.0479322
rs6993449	0.323186
rs12511017	-0.680268
rs16927927	-0.683742
rs34267086	-14.3955
rs9342409	1.5981
rs7249492	0.0488718
rs2112536	-0.0162285
rs4638663	0.758975
rs11664242	4.98622
rs3217863	3.2657
rs2291042	0.00995207
rs2577325	0.0241674
rs11923189	-4.60871
rs2317513	-0.374124
rs2969206	7.93985
rs6518585	0.145911
rs6845431	0.0840455
rs7242745	0.291224
rs2916510	-0.154539
rs12538631	-0.946574
rs9817088	0.543656
rs920809	0.0144074
rs12929101	-0.502309
rs12139976	-0.521477
rs1933846	-1.13063
rs6685121	-0.103717
rs2580904	0.504987
rs12961809	1.15217
rs3821412	1.18279
rs8037291	-0.147643
rs12031290	0.137505
rs12608075	0.813581
rs2094669	-0.0689206
rs9289594	-0.187918
rs11108483	0.246718
rs17326118	1.14103
rs2470584	-0.485014
rs72696454	-0.565707
rs12917106	0.667677
rs567084	1.40537
rs9573665	-0.00242325
rs4439611	0.270025
rs7606592	0.228818
rs16834011	1.16101
rs12741736	-912.938
rs6686749	0.671951
rs9645670	0.31312
rs16985057	0.18202
rs10402035	-0.689056
rs10829855	-0.19569
rs17085709	0.214341
rs2739120	-4.344
rs13088146	0.165932
rs10236051	-1.16892
rs10144230	0.257903
rs2362921	-0.129667
rs305090	1.68739
rs734930	0.570418
rs4832982	0.00361964
rs332339	-0.01811
rs4679258	-1.07495
rs536374	0.0870596
rs7439087	0.9544
rs17090997	-0.113719
rs1924533	0.269739
rs2025631	-0.606092
rs7678281	0.921714
rs4481459	-0.322935
rs12269169	0.247207
rs1333449	1.08016
rs2166129	-5.43058
rs1821323	0.367762
rs62468727	-0.018829
rs2052840	-1.13104
rs2597391	-0.889082
rs6767797	0.802966
rs1041898	-2.28014
rs62514391	0.269555
rs67060601	-0.257445
rs4399617	0.231411
rs7189692	-0.385992
rs6757604	1.0513
rs12030376	-0.00729145
rs62186968	0.247545
rs59975218	0.276477
rs72887877	0.0727783
rs811133	-0.720605
rs829821	0.485007
rs6569969	-0.318909
rs2668903	0.314229
rs2520458	0.57051
rs28390138	0.0989733
rs2317441	0.00287105
rs2927585	0.00505521
rs2914143	-0.687415
rs7798181	0.473999
rs41310310	0.489121
rs77434019	-5.34052
rs34607370	-0.253392
rs34178175	-0.374683
rs7874427	0.072872
rs300269	0.942584
rs237694	0.460748
rs12891074	1.11453
rs9515333	-0.0440401
rs8102662	-0.346467
rs10891524	2.01931
rs11115974	0.574602
rs77297193	-0.197116
rs1336486	2.57737
rs11176718	1.57567
rs4972192	0.819477
rs67003563	0.0527293
rs10736848	0.332957
rs2509458	0.0205535
rs1912301	0.438783
rs6862324	1.45979
rs2838523	0.173844
rs4673036	0.8369
rs62053225	-0.283245
rs9370101	0.29071
rs10881409	1.67178
rs7475959	0.487774
rs2114837	0.191871
rs1294338	-0.0393639
rs1328684	0.770006
rs11127601	7.03154
rs10070196	2.9422
rs11628364	-0.482659
rs8047429	0.184119
rs2955621	0.285056
rs7612797	0.0849012
rs34979431	0.598403
rs3814993	0.179818
rs2411335	3.43461
rs581820	0.907826
rs11087922	1.18724
rs9564620	0.155298
rs10176091	0.515342
rs9648853	0.199515
rs10847914	-0.287002
rs13395811	0.532629
rs11671647	-0.31062
rs1249148	-0.12283
rs12805405	0.957143
rs8072510	-0.907116
rs17719989	0.23975
rs6563808	1.10022
rs3899437	-0.55857
rs142740718	-0.00888719
rs10865666	-3.72239
rs706533	0.0122232
rs7137054	-0.0150727
rs16871445	-0.301226
rs62494829	-1.11263
rs715595	-16.7966
rs8258	0.880082
rs11732306	0.560546
rs2853330	0.947507
rs8057354	0.705615
rs9378939	4.215
rs345716	-0.00273872
rs7174755	0.628107
rs10477683	-0.230711
rs162216	-1.2743
rs4302482	0.201609
rs12063812	0.108713
rs10956378	0.586495
rs10492841	-0.0705397
rs398075	3.02459
rs4394267	0.112559
rs11202455	0.0133195
rs16920898	3.01131
rs112239416	-1.78859
rs338904	0.452692
rs11124185	-0.186695
rs4768805	-0.100405
rs1380124	0.776443
rs4747675	0.517208
rs1440887	-2.95873
rs6435120	0.195723
rs3125524	3.7712
rs1721830	-0.868274
rs17207173	-0.189437
rs2307279	12.0818
rs4297354	-0.746235
rs4800201	0.782778
rs6490043	1.84487
rs17146039	-0.319173
rs7752655	-0.484459
rs1160224	0.407709
rs12812752	0.0127661
rs2294844	0.344264
rs734846	0.00251624
rs7744943	-0.0144917
rs4645287	0.295868
rs7754169	-0.152327
rs7931906	0.278891
rs2168467	-0.216906
rs2151385	-1.7849
rs4072623	0.628521
rs16976386	0.13186
rs57564235	0.258727
rs1378228	1.75338
rs11770570	0.303986
rs17406935	-0.995407
rs3758501	1.55634
rs7301435	0.895115
rs13034540	1.58501
rs4536550	0.173768
rs723166	1.45587
rs2962061	0.404761
rs134330	-0.000379088
rs7524952	0.726509
rs1550270	1.71466
rs78430101	0.265798
rs1422893	-0.259182
rs986385	0.669399
rs11712192	-0.383079
rs12914035	4.39523
rs11850141	4.81742
rs17034524	0.125202
rs34268124	-0.00105633
rs1444775	2.80993
rs1111474	0.232181
rs76147056	-1.72778
rs2128866	-8.67955
rs4902919	-0.1899
rs115888041	1.55311
rs56067055	-0.061997
rs4645410	0.264083
rs7006619	0.238331
rs2298409	0.108325
rs13379232	-0.0574954
rs2119601	0.362223
rs1286291	-0.0530254
rs7196298	-0.14115
rs9387640	2.97531
rs9546759	-0.807338
rs56370901	0.512359
rs6479222	0.0818434
rs10920503	-0.0485194
rs1015087	0.616615
rs7675286	1.38515
rs11930071	-1.1544
rs3893270	-0.0639806
rs1991320	0.00630188
rs10483189	-0.000398317
rs1388311	0.573868
rs12683092	-2.7314
rs885188	16.1914
rs4755809	0.97832
rs7697323	4.01772
rs17834196	2.70284
rs17160449	-0.749609
rs713611	-1.19554
rs12951863	0.779509
rs7587606	0.0800315
rs2808226	-0.000586721
rs6881715	-0.476195
rs12338452	-1.77269
rs999571	-0.0706886
rs6779973	0.414302
rs1474683	0.834202
rs7696733	-1.09158
rs6583745	-0.134281
rs777354	-0.293141
rs10751722	0.00700088
rs79327504	0.990021
rs1937266	0.326449
rs2134403	3.14555
rs3111288	0.117528
rs7302289	-0.186475
rs10114902	0.584933
rs12627136	-0.726047
rs7849014	0.00399768
rs7735369	242.014
rs634435	0.343324
rs654698	-0.13199
rs7277466	-20.9243
rs72760144	1.57754
rs4977694	-0.804207
rs11898963	-1.02883
rs1252109	-1.11734
rs12469692	0.448138
rs11220465	0.799968
rs9650592	-0.096644
rs2009979	0.317614
rs76176288	-0.0483185
rs2045994	0.644171
rs35186954	-1.81185
rs71459961	-21.885
rs13204259	-0.309557
rs4585515	2.26971
rs9644872	4.81329
rs60063093	-0.228296
rs17534319	-0.605691
rs7570090	0.291616
rs632177	-2.19328
rs72978755	-0.175512
rs116510772	-0.437496
rs3014263	0.517042
rs4862305	-0.35185
rs1994624	0.717267
rs13230717	-0.970243
rs6427588	-0.961036
rs7175208	1.06438
rs10837124	-0.00978643
rs16879099	-0.708187
rs1898680	-3.31838
rs12173180	1.00488
rs11772763	0.411963
rs7123010	-0.736898
rs12968691	-0.0732703
rs11101148	-0.249693
rs1011170	0.0679022
rs1868849	-1.19267
rs8972	0.408123
rs7943969	0.662801
rs12507167	2.7827
rs2150795	0.0303137
rs751	1.07361
rs1323651	1.76599
rs8239	1.3664
rs7216240	-0.0959857
rs17792766	-0.120212
rs2385619	-0.0408789
rs35166686	0.863249
rs7904860	-0.188548
rs2775276	0.177229
rs2812234	0.800889
rs2934490	0.11931
rs1324925	-0.0978466
rs2646852	1.60683
rs758413	3.10443
rs1362366	-1.02246
rs4946462	0.564239
rs9318901	-0.320649
rs1397855	0.159409
rs7713448	1.73856
rs17812573	-2.49654
rs9389585	1.97438
rs9804128	0.23667
rs61597037	1.078
rs5997623	0.91579
rs11761517	5.23176
rs735256	-0.0646956
rs73166390	-0.402173
rs883613	-0.0855712
rs12212095	0.833432
rs10085913	1.00228
rs1942645	0.449666
rs9614576	-0.0490082
rs17041091	-0.620363
rs1412832	0.575632
rs56294935	0.431829
rs7259841	1.17043
rs1563692	0.624591
rs4418639	4.03011
rs6451446	0.346387
rs17450437	4.87293
rs2164231	0.562128
rs10815756	2.25975
rs4330753	1.89967
rs6781132	0.11446
rs10014422	0.154151
rs2249954	21.0667
rs6690046	-0.0695185
rs17089576	1.07739
rs4957501	0.3069
rs4781033	-0.201599
rs11662889	-1.21427
rs11176409	0.735512
rs73476778	-0.0415982
rs800718	0.409876
rs12364126	-10.8142
rs10186232	2.49569
rs17708744	2.68147
rs968381	1.28975
rs9570035	-13.5657
rs6444798	-0.0914212
rs1880909	-1.13824
rs2823121	-0.452493
rs6703170	1.29749
rs748506	-0.0540643
rs4720180	1.1329
rs10948303	0.564136
rs3915263	-0.569155
rs4872000	-0.151757
rs17169573	0.234033
rs12428174	-0.366636
rs2413187	-0.0872286
rs4701741	-0.0843298
rs12987825	0.151298
rs1957119	-0.81411
rs2885596	0.726479
rs6070911	-1.7821
rs1893152	0.254455
rs6569099	0.634865
rs77466631	71.8488
rs460175	-0.101919
rs7252291	1.29385
rs3734271	-0.00886331
rs7634260	1.99729
rs952284	-0.618819
rs436869	-1.11903
rs2915228	0.220326
rs4596705	-8.94137
rs10209663	411.094
rs10095540	-0.0661964
rs1532870	0.582178
rs6713453	0.127103
rs10433372	-12.3672
rs11655057	0.458638
rs1032235	0.847979
rs10000605	-0.466043
rs4128922	-0.21907
rs80211236	0.181958
rs2297634	0.996976
rs7586664	-1.63767
rs12900206	-0.384792
rs3796995	-5.40397
rs1513628	0.553758
rs11785940	-0.395424
rs11143665	0.557821
rs9911176	-1.30602
rs6800962	0.194322
rs28556790	-0.458612
rs2606558	0.534029
rs10240952	-0.503307
rs743347	0.637621
rs56173877	-0.817044
rs1585564	-0.23468
rs1644311	0.378677
rs115853237	0.121122
rs2882341	-0.391392
rs3823188	1.2001
rs10987842	0.396112
rs3764622	-0.0906195
rs1903298	0.228782
rs10131610	0.486158
rs1545771	-0.0284345
rs4763200	-0.791334
rs6930492	-0.330724
rs4664716	1.45035
rs7001238	0.797263
rs10198499	-6.40373
rs6677965	-0.304828
rs2512348	-0.218879
rs10504543	0.807487
rs7917457	14.2564
rs407146	-0.318963
rs8079279	0.417308
rs11646970	-0.296137
rs1494032	0.34923
rs10021642	0.121807
rs1475161	3.80249
rs143782423	-0.16876
rs7189221	0.499143
rs11080254	-6.7545
rs2963957	-0.113764
rs1878990	-0.714108
rs1528795	0.7734
rs2589150	1.07459
rs1043225	-0.169957
rs1876021	1.50031
rs1474698	0.2501
rs6518291	-0.6017
rs1177289	0.893626
rs11137410	0.546236
rs2655455	-5.73768
rs7771163	0.375714
rs3133940	0.0601967
rs1117769	0.261379
rs73863644	-0.0660178
rs487910	0.912577
rs11139632	-0.00269908
rs1433065	5.05623
rs2602248	2.04394
rs1967359	0.823018
rs62094677	-0.197705
rs8038078	1.71883
rs11072445	-0.0783021
rs11024723	-0.198737
rs2820304	0.464921
rs6963752	6.36957
rs3794366	0.375622
rs10803285	2.09399
rs11514809	-0.300684
rs248515	-4.01422
rs1566977	-1.00055
rs4582270	0.753737
rs1417352	-1.91862
rs2977272	-2.00169
rs2709911	0.437343
rs7367731	-0.66587
rs6732687	-0.086198
rs5740	-0.0158446
rs1488189	-0.182801
rs80085001	-0.0928958
rs9813571	-0.0140306
rs9598293	0.702818
rs6577556	0.342986
rs6560260	0.567665
rs2161885	0.92842
rs907372	1.23195
rs17693098	0.124856
rs6748047	0.425628
rs12534197	-0.569387
rs1420939	-0.251623
rs6453619	0.875617
rs2979825	-0.357745
rs9874455	-1.61391
rs17644660	0.172662
rs114600934	0.588828
rs17809999	0.207052
rs11132155	0.151535
rs17544975	0.353923
rs6876825	0.0089953
rs16923378	0.532992
rs6430487	0.197131
rs28661100	-24.3289
rs2076295	-0.346288
rs2238449	0.604644
rs2186057	-0.0277891
rs103612	1.47981
rs12343810	0.68947
rs2306531	-4.42006
rs7608333	1.3459
rs16910387	-0.0158351
rs11585647	-0.132477
rs116426939	0.30407
rs6792646	-0.0932077
rs34279383	0.0657448
rs7231410	-0.474695
rs2655986	0.118251
rs4148380	0.863752
rs2000384	3.05167
rs16963551	0.0724735
rs12570151	-0.307168
rs4820845	0.397741
rs4975819	-7.65904
rs1038120	0.470984
rs890580	-0.557543
rs1952773	-0.19759
rs2427616	0.0341317
rs10096	0.738253
rs10050519	0.841428
rs4936094	-1.82292
rs58598890	0.271282
rs1405904	0.562537
rs4751284	0.770751
rs3098262	0.401805
rs7835264	0.369692
rs17336653	0.470522
rs61979392	-0.310193
rs545999	0.385201
rs35601588	0.00592209
rs559928	-0.144619
rs3100959	-0.0347243
rs115549522	0.0953122
rs4640244	0.615072
rs3856465	0.34759
rs61067868	1.00858
rs17018086	0.41486
rs636589	0.26153
rs6595571	0.518683
rs2257055	1.16396
rs61244743	-0.400486
rs3757823	-0.273389
rs4747673	0.369023
rs2138196	0.112382
rs7590590	-0.944014
rs2111343	0.117904
rs2833389	-0.250044
rs12910396	0.501747
rs2570302	-0.55212
rs9895163	28.7684
rs60604424	-0.00749542
rs2830744	1.32309
rs6448771	-0.829436
rs17612884	-4.56369
rs10495753	-0.341135
rs62097842	-8.47303
rs667944	1.34448
rs2050809	0.905223
rs4567998	1.40097
rs2493655	-0.188596
rs1472506	0.948548
rs74854657	-0.00536532
rs13319616	3.7436
rs7240966	1.27516
rs1317625	0.952362
rs7957005	-1.26328
rs17421546	0.00726797
rs35519395	-0.824004
rs6879785	0.750076
rs17191425	0.0342396
rs7999297	44.3676
rs12656297	-0.0739594
rs13254457	2.00692
rs11023775	-605.294
rs308011	-0.214766
rs1861410	0.553167
rs6871126	0.545006
rs111976508	-0.0151423
rs11155528	-0.883227
rs9981901	0.218351
rs244575	-0.333524
rs9511317	0.740625
rs6943276	-0.545778
rs9927025	-3.09802
rs7649378	1.04883
rs12536631	-1.70474
rs1336954	17.9232
rs7796078	0.205402
rs837492	2.02073
rs10116359	-0.162731
rs117152348	-0.137767
rs1925034	-0.0017772
rs4695226	0.530105
rs2317847	-0.405129
rs11718595	0.642508
rs250149	-0.389325
rs17310949	-0.215677
rs9285601	-14.0262
rs2969295	0.429481
rs7320409	-14.1884
rs7171141	-0.0525457
rs2300281	0.588578
rs2491828	-0.154952
rs72957154	-0.0676098
rs920707	0.175226
rs699946	-38.8775
rs301788	-0.0529856
rs76855265	0.194733
rs9310302	-0.133426
rs10406288	-1.61446
rs9966162	-0.479003
rs181407	1.03071
rs12659397	-0.177553
rs1886781	0.611904
rs11916847	-0.0450989
rs7574949	2.31974
rs1953950	0.791784
rs9473000	-0.562281
rs2571435	0.383687
rs444647	-2.30205
rs12075963	4.18472
rs4528299	0.484607
rs2930495	1.4476
rs8003262	1.39135
rs7117409	0.0638167
rs10457480	0.159775
rs2896218	-0.440073
rs7597586	0.189872
rs463877	-0.441466
rs12651858	0.110551
rs7131644	-5.76921
rs114838294	0.703702
rs12505551	-0.184005
rs55671162	-0.475726
rs4283398	0.944219
rs2291346	-0.0165622
rs3754846	10.503
rs809794	1.50048
rs4745106	0.090608
rs4360277	-0.408374
rs3863185	-1.40947
rs4646747	-0.304626
rs12093027	6.69487
rs949618	-0.57106
rs17126387	-0.772078
rs12573222	1.30721
rs12989194	0.165837
rs9364160	0.240989
rs10170284	0.358151
rs1407164	0.0796437
rs16889440	0.313565
rs17162720	0.248813
rs2074864	0.332589
rs9353751	0.0895068
rs1999142	0.892076
rs2500081	0.144634
rs76398926	0.290565
rs2244121	-0.00631498
rs12032082	-0.149917
rs11191761	0.147593
rs6142678	0.524058
rs10479055	-0.0924057
rs9346971	0.477084
rs803728	-0.802827
rs9367358	-0.147127
rs1331180	0.209075
rs12634249	-0.706103
rs4688131	-0.019411
rs9849500	0.0858819
rs4714493	-0.37057
rs10193908	0.203775
rs6468703	-28.7808
rs4710945	0.181481
rs3745968	2.76064
rs9888425	2.00267
rs59037921	-0.219938
rs1499272	-0.665887
rs7531060	1.53881
rs1901779	6.53465
rs7332384	-9.6476
rs115136232	-0.922758
rs2108726	0.0215924
rs7906089	0.0599096
rs1374896	-1.12964
rs10519111	0.0236665
rs793610	1.98993
rs11871646	-1.80737
rs10510458	-0.0465538
rs9914530	-0.467199
rs2853425	-3.09525
rs60928739	5.81824
rs12733185	1.93943
rs9401246	-0.0514617
rs17792754	0.575846
rs16951574	0.0113994
rs115423886	8.96144
rs1104880	2.10507
rs2467592	-0.421021
rs11885801	-2.12202
rs1835742	-0.823411
rs10131799	-0.385598
rs7025925	0.172865
rs4762894	1.05665
rs6742549	19.2774
rs6577964	0.228369
rs7581424	0.507411
rs1452458	0.124683
rs11633370	0.126663
rs9866428	-0.853792
rs12714810	-0.144515
rs9925669	3.23751
rs4603824	0.716903
rs2384569	0.131663
rs12188092	0.138368
rs12062381	-0.0110731
rs3850610	0.229839
rs12594730	-0.146
rs11676221	0.282516
rs254907	37.1507
rs35454727	-0.268967
rs7685868	-0.00527482
rs1871164	0.970085
rs7254007	-0.316477
rs7820821	-0.0431454
rs115428542	0.64371
rs9587731	0.313242
rs323749	-1.04579
rs11910494	3.00706
rs59247511	2.17584
rs2909949	0.184505
rs12369964	0.657229
rs60325892	-0.47988
rs734861	-2.00023
rs138860632	0.274502
rs3735830	0.181792
rs1151454	1.43312
rs368161	0.609432
rs986572	-2.84149
rs10004274	0.101348
rs12153009	0.129304
rs820778	0.238401
rs4780954	-0.912939
rs877524	-0.0393121
rs11070197	-0.00941444
rs11715291	0.337102
rs7786817	-0.74044
rs7782861	-0.295757
rs6896326	0.00322789
rs6703548	-0.265682
rs179760	-0.12798
rs6585805	-1.14654
rs7395822	-0.304274
rs12518002	1.49053
rs7017538	0.733584
rs57528739	0.110008
rs114627384	0.427737
rs28657375	0.462437
rs443137	0.132109
rs11651241	0.00672044
rs1407786	-61.2596
rs932455	-0.283764
rs2018519	-0.678501
rs73460337	0.235788
rs6742960	-0.907514
rs11787893	-1.06105
rs16995143	-0.347045
rs3826437	0.252868
rs9965493	-0.0655855
rs17328039	1.63369
rs2183770	0.38329
rs10087204	-17.1731
rs7585707	0.129783
rs74199090	-0.0103498
rs1551562	1.6368
rs9356635	0.939199
rs73177833	-0.13051
rs11657396	0.190621
rs5752746	0.556273
rs11100051	-0.965248
rs866096	1.9833
rs10767906	1.36732
rs1061801	1.67689
rs10901639	-0.14541
rs6831804	-0.299992
rs9405696	-0.0250475
rs645951	-1.11137
rs2461882	6.41677
rs353512	3.94795
rs9942676	-4.73388
rs7679753	-1.87253
rs11888596	-0.114175
rs13255966	-94.5867
rs13156337	0.743501
rs807013	-0.134156
rs11071732	-0.0536614
rs17582052	0.803402
rs28716466	-1.34742
rs1039402	-1.05572
rs1925156	-3.2021
rs4730273	0.164506
rs76082620	0.00221532
rs73249607	0.704181
rs7962933	0.179557
rs13117501	1.52741
rs9465895	0.287914
rs4704525	-0.952924
rs9458890	0.868707
rs7043133	0.4088
rs6708832	-0.0827191
rs7570491	0.226143
rs13167989	0.740108
rs11963228	0.527733
rs33825	0.000166102
rs17758195	1.35232
rs11655241	1.28109
rs17592856	0.204964
rs2439757	1.25084
rs80329464	0.263249
rs3741638	0.586896
rs4980294	0.155542
rs3904032	0.150941
rs2093210	0.799653
rs7137767	0.977963
rs74011406	0.0533432
rs6801676	-0.550531
rs12693931	-17.1752
rs6734942	0.730994
rs7046921	-0.663701
rs147210896	0.140714
rs3771180	0.182672
rs140213493	3.2194
rs13189837	-0.107384
rs35687075	0.000437724
rs10053290	2.03604
rs17646423	1.83328
rs17361457	-3.25067
rs12637225	6.97046
rs6445347	0.134712
rs2619625	-0.456588
rs1693520	0.956446
rs4712552	0.989736
rs12349390	-0.761084
rs17556717	0.0640336
rs11824618	-0.605006
rs17041180	0.426411
rs8097651	-0.558041
rs291756	-0.561379
rs57859236	0.256813
rs62180382	0.837064
rs11646195	0.342519
rs2661350	-0.00543426
rs1079242	8.17404
rs4562000	2.53548
rs2021937	-1.24888
rs10774180	0.129653
rs2278883	-3.47732
rs9361210	0.450876
rs62041991	0.395793
rs56373544	-0.53479
rs10783808	-0.15019
rs6906296	1.94405
rs17034708	0.203517
rs7903887	-0.499061
rs17388040	-0.159183
rs10014995	-0.121709
rs117525143	0.693408
rs10951401	0.890779
rs9481891	1.56448
rs4378452	1.69307
rs12266801	-0.403697
rs727924	-0.337853
rs72820692	2.15023
rs7179095	-0.502066
rs10408650	0.0103199
rs1557696	0.651491
rs714569	-0.84083
rs12652493	-1.83595
rs6685106	0.380415
rs1936567	-1.1731
rs2199859	-0.337152
rs7078650	0.00565188
rs2013160	0.186885
rs116396852	4.74799
rs12160444	0.307266
rs2517977	0.203465
rs16924208	0.133136
rs4924117	0.352504
rs12423753	2.07373
rs7617131	6.70965
rs4670	-0.00727894
rs148470649	0.686754
rs9807627	-37.017
rs10280298	-0.0411484
rs7820357	0.311125
rs6739387	1.41463
rs1187077	-0.10836
rs10943427	0.708202
rs17040092	0.329786
rs6772782	-0.194663
rs6707371	0.348542
rs7774107	-0.160173
rs2421231	3.26323
rs73157145	0.561152
rs8026665	0.332148
rs279973	1.22061
rs58912971	-1.61019
rs749581	0.33132
rs1519938	0.194693
rs389714	15.1378
rs731645	-0.390354
rs4915979	-1.45162
rs17360330	-0.275838
rs12621237	0.301483
rs12452481	0.00743458
rs9387439	0.542418
rs1967760	0.224784
rs7615545	1.48427
rs2191744	0.651894
rs7337110	0.00196946
rs2183870	-0.421208
rs77436553	2.83333
rs11835965	0.345017
rs77221723	-0.0764313
rs10122237	0.176361
rs3860783	0.0381897
rs9449775	-0.955641
rs3829382	-0.264034
rs60599105	-0.132808
rs861581	-2.24455
rs10100238	1.33083
rs1035025	-2.1117
rs1425872	0.138967
rs4604465	0.00188086
rs2244923	0.131193
rs11192851	0.448724
rs512421	0.0365829
rs10847613	-0.464454
rs7501644	-1.38804
rs7681941	0.590459
rs6990654	-0.268382
rs1276411	-0.32177
rs6572397	-0.0635991
rs12569227	0.379718
rs4668507	-1.05243
rs2807406	1.96606
rs12675159	5.27967
rs1978183	-0.753914
rs2505679	345.978
rs4916794	0.436205
rs4899367	0.0818217
rs3112366	0.248006
rs17570767	0.00586474
rs7833665	0.447532
rs3018899	0.109431
rs10494336	0.304864
rs62514422	0.352942
rs943763	0.0425043
rs399821	-2.21687
rs4768086	0.189566
rs11182517	-0.199336
rs8030470	0.705541
rs17211718	-0.0714244
rs591868	-1.75775
rs11641727	-0.271963
rs4905290	5.96978
rs4761674	0.157258
rs2468408	-0.0204532
rs2689420	0.630441
rs4964060	-0.417925
rs152466	0.987382
rs11745044	-2.62272
rs2406358	0.27491
rs10804160	-12.0035
rs11998670	0.0964731
rs5751279	12.5461
rs9360630	-0.608812
rs73170365	-0.503619
rs1854444	0.958155
rs17760952	-1.7045
rs56380687	0.402695
rs10147181	0.667009
rs9498408	2.35837
rs137957581	-1.06426
rs1907218	0.554655
rs9291547	0.636978
rs28574996	-0.28189
rs11088283	0.00485716
rs76272020	0.00204459
rs35075922	0.422641
rs11708948	0.782279
rs962390	-0.475415
rs115470472	0.700761
rs2024366	-4.46192
rs10938745	-0.208673
rs10128933	-2.97238
rs4896892	-1.51351
rs6798424	0.0932895
rs6985891	0.364965
rs2808219	-0.379667
rs12430957	-0.25453
rs13102669	0.30558
rs10501869	-0.183857
rs4769329	0.349136
rs17721873	10.1505
rs11594796	-0.0310533
rs4327776	-0.0560991
rs825200	0.232418
rs4077606	-0.0115916
rs2829157	-0.0363001
rs2165594	-1.02873
rs11088192	6.06393
rs1889616	0.137866
rs2695213	0.271385
rs7852206	-0.382361
rs7070725	1.9697
rs4797398	4.47028
rs1088450	0.390709
rs4519287	0.934865
rs13027621	1.6246
rs17171580	0.522713
rs7070214	-0.195387
rs4746992	0.317614
rs761264	0.107857
rs10811336	0.435904
rs10275015	0.00999408
rs11914064	-5.45521
rs72843698	0.249052
rs2239507	1.445
rs741045	-0.186592
rs12561890	-0.569519
rs2062091	26.0714
rs10890730	0.949424
rs221746	-0.196122
rs3806536	2.11521
rs10019140	0.0137148
rs11039359	0.265634
rs12448386	-2.24772
rs12955729	4.42291
rs1050671	0.278886
rs590040	-2.34022
rs12155783	2.60203
rs7555903	-0.0735669
rs7785844	-0.254697
rs6503133	-0.300808
rs1056014	0.00249383
rs13220518	0.175641
rs112781409	0.637556
rs3748945	1.08607
rs12651043	-0.167558
rs4941582	0.672192
rs114699933	0.633487
rs11826700	4.73857
rs4773098	0.796984
rs1885904	1.00224
rs7837624	0.15964
rs8087922	0.0811677
rs74349455	7.22679
rs2296716	-0.18399
rs2288034	0.278059
rs13319447	-0.0390206
rs17402733	-1.21186
rs1437163	-3.09439
rs9576760	-4.27458
rs33997940	0.104411
rs347430	0.555108
rs11895508	-0.398453
rs5759143	1.52929
rs4822273	-0.188315
rs145143848	0.0472469
rs7811306	-0.220762
rs17683861	-1.03454
rs6776288	0.933298
rs12516335	1.63325
rs1373165	0.746439
rs2447563	-0.197747
rs12053954	-0.0837297
rs381572	1.30365
rs56806161	0.87094
rs6928014	1.28921
rs244568	-0.427823
rs11060738	0.886596
rs60767424	1.18357
rs2294069	0.303301
rs1348573	-8.9598
rs12733612	1.15776
rs3753793	-3.48344
rs7285350	-0.225314
rs6606889	0.128458
rs141634797	0.530073
rs2753374	1.74024
rs299520	0.121204
rs6606742	2.07859
rs1018015	5.76528
rs12365614	-0.217447
rs71323310	-0.367084
rs4560636	1.27153
rs7908686	-0.0796137
rs73439710	0.272993
rs1362043	0.272993
rs1464634	-0.0211785
rs7763655	0.208636
rs2731886	3.62821
rs7242493	0.0344904
rs370234	3.34931
rs17713251	1.36893
rs2174715	-0.341239
rs11084721	-0.0620385
rs4946752	0.265568
rs6926735	-1.39384
rs4774921	0.476478
rs1408966	0.310417
rs4800631	-1.96941
rs251170	-0.623361
rs261370	1.79534
rs990962	0.125186
rs4444235	1.46575
rs75555163	0.562058
rs7167309	1.81954
rs7790005	0.697959
rs9648883	0.690566
rs115631569	0.516381
rs4349184	0.287841
rs1688416	0.200166
rs6806720	-0.55204
rs9890509	-0.527304
rs2599675	-0.249243
rs11185454	-2.96279
rs17086963	-0.0596337
rs7536668	0.0481383
rs12074479	-0.126145
rs9372328	0.684857
rs11686056	0.575138
rs10070701	0.600243
rs421239	-0.273566
rs10920443	0.510227
rs111807073	0.630081
rs149403851	0.427775
rs10052172	0.395551
rs7726138	-1.21517
rs10812580	-0.113857
rs4895350	42.8788
rs2327547	0.209141
rs11031790	-0.212977
rs1509401	0.77056
rs16927803	-4.12378
rs389656	0.35179
rs4755921	-0.68065
rs2188492	1.08476
rs4880336	-1.06783
rs4692486	0.811605
rs10483727	0.857154
rs6482943	-1.25124
rs116642932	-0.0065899
rs11192243	0.780219
rs6874918	0.403916
rs4697681	0.0528985
rs76984581	0.296562
rs7715908	-3.25112
rs3932489	0.214477
rs2144297	3.79646
rs6905006	-0.121404
rs10065637	-0.25298
rs2091074	30.7714
rs2145639	0.30864
rs2370200	-0.00785831
rs17686644	-0.121175
rs10177808	0.684134
rs11071852	-0.287354
rs35912431	2.08534
rs2546238	0.452174
rs11649369	-2.32361
rs11758113	-0.0438433
rs752503	0.317778
rs4551203	0.196672
rs149264472	0.155755
rs3872610	-0.194845
rs8029351	-0.160898
rs9994801	-2.53773
rs114614552	0.630349
rs74893044	-0.340257
rs11708252	0.254784
rs10845204	-0.56216
rs10263964	1.78458
rs6562	-0.250494
rs1979006	0.234048
rs4492605	0.925265
rs1431280	0.0731065
rs145836600	0.726035
rs17155116	-0.235955
rs3812501	0.329167
rs10014865	-0.29592
rs6750731	-0.00114164
rs10226954	-1.90614
rs11788077	-0.345801
rs76360526	6.89298
rs116475760	0.742821
rs77502006	0.00242622
rs2283161	-0.861378
rs7295103	-0.381313
rs12106074	0.100173
rs11955792	0.296175
rs11998387	0.0211344
rs1061638	13.9742
rs12742405	-3.7038
rs7413155	0.227402
rs77914399	0.520184
rs6972069	5.52295
rs2175990	-0.234564
rs696408	0.219423
rs138130746	-0.121604
rs4652704	-0.0795596
rs9643449	-0.256456
rs2281901	12.0293
rs4866779	0.332379
rs277363	0.0670479
rs16963542	0.0787128
rs1465511	2.21689
rs1407335	-0.408827
rs67808411	0.929701
rs10507565	0.663
rs1452070	2.57767
rs283015	0.577876
rs1524240	-0.0628003
rs7330549	0.501991
rs4918376	1.15928
rs11629910	-0.256171
rs7904560	-0.71937
rs114344979	0.00345903
rs11825990	-1.24715
rs11785370	0.576117
rs12189677	-3.24731
rs12681140	1.74757
rs17576599	-0.0733066
rs1885428	-1.59167
rs6587386	-2.90381
rs4430037	0.313858
rs6500552	-0.917082
rs3782020	-0.882843
rs11070560	-5.82368
rs10108465	30.5774
rs74508493	-0.603128
rs4855941	0.185831
rs560564	0.371463
rs619689	-0.369065
rs1914826	0.269491
rs12117457	0.0390085
rs10811340	0.475469
rs73229838	0.852176
rs6929821	-0.075947
rs12524192	0.191787
rs7275720	1.4532
rs1904137	0.142613
rs16907635	-0.00318152
rs229826	0.167736
rs1513520	19.8973
rs12768523	-30.2134
rs114305918	2.45899
rs8072360	0.822969
rs2302775	0.458648
rs16963104	-0.309573
rs284598	0.277913
rs114842639	0.558559
rs878135	0.560823
rs12622269	0.867812
rs12568690	30.538
rs3790609	-0.213017
rs4820203	-38.3618
rs4814078	-0.129986
rs929889	1.58977
rs66903746	-0.252465
rs258111	-0.766744
rs9925833	-0.0110008
rs477644	-0.228206
rs3787751	0.686508
rs58399373	1.10397
rs9920934	0.682441
rs34136577	0.283396
rs176512	-0.141052
rs1783235	2.46058
rs1258854	-0.426587
rs170717	0.866802
rs4962353	-0.256122
rs1326699	0.0226983
rs969476	-2.66089
rs11199316	0.436696
rs2270083	0.0244259
rs4733739	0.00725061
rs6016751	-0.006863
rs729756	-0.0629025
rs36028738	0.256357
rs73394032	0.185608
rs206420	-1.17587
rs646606	-0.355022
rs2345097	0.519486
rs1194704	-0.25035
rs9468726	-0.0119431
rs10052676	4.01365
rs6737596	0.440797
rs2052858	3.05797
rs7842590	-1.97267
rs66491680	0.243788
rs12110309	0.122126
rs7731629	0.649561
rs10057069	-0.301262
rs111449732	1.17349
rs403046	-0.679694
rs10098451	-0.84397
rs10022351	1.00983
rs2445192	-0.0364085
rs28580831	0.296644
rs2810436	0.189395
rs16860321	-0.906307
rs12916244	-0.00190199
rs11241420	0.00723947
rs1550437	0.142165
rs619719	0.299007
[truncated: 346,330+ more rows]
