# Supplementary material for: Novel EDGE encoding method enhances ability to identify genetic interactions
Source: PLoS Genet. 2021 Jun 4;17(6):e1009534. doi: 10.1371/journal.pgen.1009534 (PMC8208534; doi:10.1371/journal.pgen.1009534)
Supplement: S7 Table — Results from SNP-SNP interactions for cataract in eMERGE with additive (A), dominant (B), recessive (C), codominant (D), and EDGE (E) encodings. Var1_ID (SNP 1 rs#), Var1_Pos (SNP 1 chromosome:base pair), Var1_MAF (SNP 1 minor allele frequency), Var1_ID (SNP’s rs#), Var2_Pos (SNP 2 chromosome:base pair), Var2_MAF (SNP 2 minor allele frequency), Num_nonMissing (sample size), Num_Cases (number of cases), N_Iter (number of iterations), Converged (model convergence; yes:1, no:0), Raw_LRT_pval (unadjusted likelihood ratio test p-value), Red_Var1_Pval (SNP 1 p-value in reduced model), Red_Var1_beta (SNP 1 beta value in reduced model), Red_Var1_SE (SNP 1 standard error in reduced model), Red_Var2_Pval (SNP 2 p-value in reduced model), Red_Var2_beta (SNP 2 beta value in reduced model), Red_Var2_SE (SNP 2 standard error in reduced model), Full_Var1_Pval (SNP 1 p-value in full model), Full_Var1_beta (SNP 1 beta value in full model), Full_Var1_SE (SNP 1 standard error in full model), Full_Var2_Pval (SNP 2 p-value in full model), Full_Var2_beta (SNP 2 beta value in full model), Full_Var2_SE (SNP 2 standard error in full model), Full_Var1_Var2_Pval (p-value of interaction between SNP1 and SNP2 in full model), Full_Var1_Var2_beta (beta value of interaction between SNP1 and SNP2 in full model), Full_Var1_Var2_SE (standard error of interaction between SNP1 and SNP2 in full model), Red_model_Pval (reduced model p-value), Full_model_Pval (full model p-value), Overall_LRT_Pval (Likelihood ratio test p-value), Overall_Pval_adj_Bonferroni (Bonferroni adjusted LRT p-value), Overall_Pval_adj_FDR (FDR adjusted LRT p-value). (XLSX) [file pgen.1009534.s010.xlsx]

## Sheet: A) Additive
Var1_ID	Var1_Pos	Var1_MAF	Var2_ID	Var2_Pos	Var2_MAF	Num_NonMissing	Num_Cases	N_Iter	Converged	Raw_LRT_pval	Red_Var1_Pval	Red_Var1_beta	Red_Var1_SE	Red_Var2_Pval	Red_Var2_beta	Red_Var2_SE	Full_Var1_Pval	Full_Var1_beta	Full_Var1_SE	Full_Var2_Pval	Full_Var2_beta	Full_Var2_SE	Full_Var1_Var2_Pval	Full_Var1_Var2_beta	Full_Var1_Var2_SE	Red_Model_Pval	Full_Model_Pval	Overall_Pval_(LRT)	Overall_Pval_adj_Bonferroni	Overall_Pval_adj_FDR
rs2362852	3:55807071	C:0.380369	rs1324668	13:107986742	A:0.30307	6449	4786	7	1	4.45151e-05	0.784146	-0.0149103	0.0544329	0.0016312	-0.179427	0.056956	0.00300662	-0.219805	0.0740819	2.88343e-07	-0.42896	0.083603	4.91485e-05	0.338974	0.0834986	0.00686078	7.03045e-06	4.45151e-05	0.426944	0.360471
rs10489369	1:168927586	T:0.12281	rs4656640	1:168996958	T:0.102186	6449	4787	7	1	0.000130114	0.79753	0.0250352	0.0975858	0.209947	-0.13167	0.105024	0.0186256	0.285096	0.121166	0.16269	0.190468	0.136431	0.000128057	-0.564361	0.147346	0.400012	0.000907046	0.000130114	1	0.360471
rs4268128	8:22937856	C:0.208882	rs2835692	21:38670335	G:0.146644	6451	4788	7	1	0.000153753	0.000123115	0.250598	0.0652625	0.000992917	-0.245523	0.0745699	2.02682e-07	0.398893	0.0767566	0.502514	-0.0601677	0.0897302	0.000135559	-0.491843	0.128885	1.63922e-06	6.64135e-09	0.000153753	1	0.360471
rs12132580	1:189523652	C:0.0316426	rs6897423	5:177608195	T:0.0368388	6447	4784	7	1	0.000153793	0.00269044	-0.467746	0.15586	0.799241	0.0364617	0.143364	0.0460912	-0.324389	0.162637	0.233144	0.178271	0.149519	0.000122882	-1.33652	0.348025	0.0116905	3.6281e-05	0.000153793	1	0.360471
rs1674870	6:43434222	A:0.170957	rs5769520	22:49671776	G:0.295782	6449	4786	7	1	0.000318639	0.0303328	0.151013	0.0697288	0.00290768	0.174138	0.0584879	6.60439e-05	0.378824	0.0949408	9.14081e-06	0.310904	0.0700777	0.000302226	-0.389823	0.107883	0.00107315	7.03211e-06	0.000318639	1	0.360471
rs261796	1:241110180	C:0.0888648	rs6897423	5:177608195	T:0.0368331	6448	4784	7	1	0.000338079	0.0567534	-0.178026	0.093442	0.74714	0.0461647	0.143185	0.392027	-0.0834655	0.0975125	0.0708293	0.290142	0.160604	0.000154092	-0.989766	0.26154	0.158107	0.00088043	0.000338079	1	0.360471
rs11773632	7:51765420	G:0.162661	rs11615490	12:126323356	C:0.27702	6449	4787	7	1	0.000371682	0.0586087	-0.13225	0.0699323	9.63018e-05	-0.223372	0.0572789	0.327374	0.0931749	0.095133	0.169448	-0.0935402	0.0680797	0.000369911	-0.380152	0.106764	7.4469e-05	6.11344e-07	0.000371682	1	0.360471
rs10777557	12:94314529	A:0.353653	rs1882984	X:49470545	G:0.253839	6447	4784	7	1	0.000399575	0.000408109	0.197589	0.0558986	0.000155031	0.192281	0.0508293	1.00916e-06	0.332876	0.068075	3.07153e-07	0.382923	0.0748041	0.000400361	-0.265659	0.0750481	1.07398e-06	1.05389e-08	0.000399575	1	0.360471
rs10489369	1:168927586	T:0.122713	rs7319170	13:25244691	T:0.405814	6450	4787	7	1	0.000406421	0.545072	-0.0493333	0.0815209	0.000223125	0.197621	0.0535373	0.0241065	0.284963	0.126345	9.93389e-07	0.297329	0.0607669	0.000426038	-0.402123	0.114129	0.000915228	7.51159e-06	0.000406421	1	0.360471
rs12523795	6:33876434	G:0.0286002	rs8138098	22:33726472	T:0.0186018	6451	4787	7	1	0.000459451	0.384458	0.146975	0.168993	0.172895	-0.27004	0.198128	0.106345	0.282082	0.174681	0.686541	-0.0831087	0.205942	0.000151966	-1.87636	0.495364	0.268752	0.00190291	0.000459451	1	0.360471
rs11919595	3:141135126	C:0.063401	rs4958208	5:133355728	C:0.142769	6451	4788	7	1	0.000461983	9.47773e-05	0.458553	0.11747	0.167893	-0.104924	0.0760865	0.0799048	0.231895	0.132418	0.01703	-0.190608	0.0798841	0.000711709	0.90011	0.265909	0.000138415	1.35772e-06	0.000461983	1	0.360471
rs12042344	1:186858135	C:0.107519	rs6922714	6:19831560	A:0.316357	6450	4786	7	1	0.000480856	0.00153804	0.28232	0.0891328	0.000119282	-0.216019	0.0561438	0.85134	-0.0231893	0.123737	8.63853e-07	-0.301737	0.0613243	0.000563187	0.481784	0.139698	3.93133e-06	4.42217e-08	0.000480856	1	0.360471
rs10772874	12:15899535	T:0.302697	rs1847325	15:101067542	A:0.495738	6452	4788	7	1	0.000488596	7.6189e-05	-0.22509	0.0568971	0.000435745	-0.18678	0.0531013	2.70035e-07	-0.497918	0.0968102	8.02918e-07	-0.364634	0.0738924	0.000505718	0.280481	0.080651	8.22042e-07	9.75107e-09	0.000488596	1	0.360471
rs16874205	8:107202148	C:0.0430166	rs2835692	21:38670335	G:0.146644	6451	4788	7	1	0.000533681	0.00011935	0.521049	0.135427	0.000492706	-0.259829	0.074563	0.111959	0.245788	0.154638	1.78379e-05	-0.332097	0.0774053	0.000738461	0.982927	0.291248	1.31234e-06	1.66798e-08	0.000533681	1	0.365609
rs12093599	1:66808852	C:0.0123218	rs745285	6:170538325	G:0.189166	6452	4788	7	1	0.000578249	0.505748	-0.190076	0.285625	0.000319471	0.254949	0.0708393	0.124583	0.562149	0.366026	8.89278e-05	0.279842	0.0714071	0.000176995	-1.22281	0.326102	0.00110424	1.23609e-05	0.000578249	1	0.369732
rs7213584	17:29998974	G:0.415245	rs6047982	20:22246450	G:0.388337	6448	4786	7	1	0.000676142	7.57138e-05	-0.213077	0.0538403	0.000548128	-0.187561	0.0542701	2.68831e-07	-0.426013	0.0828162	1.54297e-06	-0.415838	0.0865323	0.000691555	0.265168	0.0781537	7.72237e-07	1.23251e-08	0.000676142	1	0.405305
rs2325927	1:159236439	C:0.0083695	rs12523795	6:33876434	G:0.0285958	6452	4788	7	1	0.000794347	0.000574598	-1.24114	0.360447	0.329565	0.165529	0.169775	0.0991043	-0.69927	0.424003	0.0987358	0.290575	0.175998	0.00382334	-1.73649	0.600368	0.00223718	3.23886e-05	0.000794347	1	0.440271
rs586224	4:119163784	T:0.0976593	rs17691453	15:39543946	T:0.462254	6451	4787	7	1	0.000907765	0.000328967	0.336019	0.0935635	0.982286	-0.00118113	0.0531955	0.71684	-0.0537429	0.14818	0.19543	-0.0746844	0.0576856	0.00095158	0.428598	0.129703	0.00136423	2.2677e-05	0.000907765	1	0.440271
rs4739229	8:21257698	A:0.388682	rs4983559	14:105277209	G:0.400775	6450	4787	7	1	0.000964486	0.00889979	-0.141863	0.0542314	0.000190823	-0.202347	0.0542359	0.449168	0.0623866	0.0824345	0.930942	0.00725159	0.083679	0.00099547	-0.258271	0.0784589	3.14783e-05	6.27185e-07	0.000964486	1	0.440271
rs1080307	1:114216449	G:0.29673	rs8063678	16:17386646	A:0.0764104	6452	4788	7	1	0.00097317	0.000628351	-0.197452	0.0577502	0.000278119	0.378591	0.104155	1.50065e-05	-0.265825	0.0614114	0.619549	0.0689643	0.138904	0.00111836	0.570894	0.175179	2.26807e-06	4.89959e-08	0.00097317	1	0.440271
rs4983559	14:105277209	G:0.400682	rs8138098	22:33726472	T:0.01853	6449	4786	7	1	0.000992344	0.000184657	-0.202594	0.0541821	0.195166	-0.258162	0.199284	0.00167799	-0.172776	0.0549893	0.0971616	0.552013	0.332784	0.000952372	-0.925396	0.280064	0.000398956	7.51159e-06	0.000992344	1	0.440271
rs4383488	3:40690376	T:0.0280577	rs8063678	16:17386646	A:0.0764223	6451	4787	7	1	0.00103485	0.214651	0.205888	0.165922	0.000206132	0.386764	0.10421	0.0151936	0.447575	0.18436	1.06766e-05	0.479879	0.108989	0.000652939	-1.27337	0.373574	0.000354579	6.95959e-06	0.00103485	1	0.440271
rs12523795	6:33876434	G:0.0285958	rs4739229	8:21257698	A:0.388562	6452	4788	7	1	0.00105581	0.374559	0.150606	0.169608	0.00968594	-0.13995	0.0541007	0.0609729	-0.452911	0.241721	0.00121284	-0.179584	0.0554984	0.0011441	0.817036	0.251205	0.0237659	0.000398837	0.00105581	1	0.440271
rs308203	5:93742412	C:0.466434	rs6071905	20:38657164	C:0.400155	6450	4786	7	1	0.00117497	0.297487	0.0549487	0.0527421	0.000110846	-0.20762	0.0537104	0.00160789	0.26211	0.0830914	0.810167	0.0212973	0.088661	0.00119528	-0.245338	0.0757214	0.000328974	7.25081e-06	0.00117497	1	0.457714
rs1880403	7:42657424	C:0.391025	rs7319170	13:25244691	T:0.405829	6451	4787	7	1	0.00126055	0.00212577	-0.164842	0.0536582	0.000212406	0.198409	0.0535693	9.0672e-06	-0.365938	0.08245	0.99313	0.000699748	0.0812696	0.00129911	0.24643	0.076622	9.92689e-06	2.60094e-07	0.00126055	1	0.457714
rs7747594	6:45747522	A:0.0284452	rs8138098	22:33726472	T:0.0186018	6451	4787	7	1	0.00126891	0.527978	0.100963	0.159981	0.169266	-0.272286	0.198089	0.197209	0.21238	0.164694	0.677549	-0.0860624	0.206975	0.000403894	-1.4213	0.401779	0.322519	0.00545702	0.00126891	1	0.457714
rs7787286	7:54244766	G:0.0406265	rs2424433	20:22303261	G:0.316406	6449	4786	7	1	0.00128853	0.738431	-0.0474222	0.142012	0.000169573	-0.211102	0.0561367	0.0129395	-0.473541	0.190527	6.89686e-06	-0.26293	0.0584699	0.0014591	0.662446	0.20814	0.000784366	1.81844e-05	0.00128853	1	0.457714
rs181615	10:119360043	G:0.343924	rs181632	10:119364995	T:0.249148	6452	4788	7	1	0.00136071	0.0608514	0.1733	0.0924477	0.757326	0.0312454	0.10112	0.00860081	0.251599	0.095755	0.00625318	0.46212	0.169015	0.00134047	-0.322266	0.100483	0.0021145	4.94889e-05	0.00136071	1	0.466092
rs745285	6:170538325	G:0.189166	rs11608250	12:104196501	T:0.137399	6452	4788	7	1	0.00173883	0.000234244	0.260995	0.0709438	0.00684278	0.210327	0.0777723	2.61304e-06	0.381364	0.0811567	8.30342e-05	0.366645	0.0931643	0.00160424	-0.466256	0.147777	3.4003e-05	1.14537e-06	0.00173883	1	0.504642
rs1209816	6:19742243	A:0.037281	rs10961438	9:1432160	T:0.10913	6451	4787	7	1	0.00185624	0.000187513	0.548775	0.146917	0.0101497	-0.211509	0.0822773	0.0317838	0.339305	0.158028	0.00110722	-0.27635	0.0847242	0.00219628	1.07755	0.351872	2.23706e-05	8.09012e-07	0.00185624	1	0.504642
rs13148015	4:42576472	A:0.111998	rs7229736	18:66192454	T:0.499535	6451	4788	7	1	0.00186168	0.000489339	-0.289328	0.0829847	0.000258795	0.191374	0.0523825	0.679041	0.0578419	0.139792	3.11758e-06	0.275626	0.0591103	0.00185979	-0.358563	0.115229	1.90664e-06	7.41046e-08	0.00186168	1	0.504642
rs2325927	1:159236439	C:0.0083695	rs308203	5:93742412	C:0.466367	6452	4788	7	1	0.00199705	0.000651436	-1.22785	0.360153	0.321231	0.0522508	0.0526758	0.917177	0.0623188	0.599273	0.184123	0.070459	0.0530499	0.00330343	-1.16969	0.398125	0.00221382	7.25388e-05	0.00199705	1	0.504642
rs308203	5:93742412	C:0.466367	rs1880403	7:42657424	C:0.390964	6452	4788	7	1	0.00202918	0.330517	0.0512939	0.0527133	0.00248158	-0.162037	0.0535556	0.0864494	-0.139267	0.0812321	1.96473e-05	-0.386596	0.0905619	0.00207116	0.235266	0.0763893	0.00603102	0.000191734	0.00202918	1	0.504642
rs4586959	4:37417390	A:0.477678	rs2216979	12:29856414	C:0.455278	6451	4788	7	1	0.00204164	3.88986e-05	0.21708	0.0527672	8.83883e-05	0.208764	0.0532502	6.84931e-07	0.417797	0.0841385	1.55077e-06	0.425908	0.0886464	0.00207353	-0.231264	0.075098	1.08198e-07	4.90117e-09	0.00204164	1	0.504642
rs4383488	3:40690376	T:0.0280577	rs1880403	7:42657424	C:0.391025	6451	4787	7	1	0.00205035	0.193273	0.215673	0.165781	0.00236605	-0.162772	0.0535441	0.174094	-0.318563	0.234381	0.000231029	-0.203199	0.0551809	0.00215064	0.697393	0.227267	0.00419699	0.000136882	0.00205035	1	0.504642
rs2325927	1:159236439	C:0.00837469	rs6897423	5:177608195	T:0.0368331	6448	4784	7	1	0.0020745	0.00062046	-1.23317	0.36031	0.737075	0.048112	0.143306	0.0429629	-0.824328	0.407262	0.371027	0.131049	0.146497	0.00199816	-1.38898	0.449435	0.00343637	0.000114239	0.0020745	1	0.504642
rs4695885	4:174686346	A:0.343774	rs12523795	6:33876434	G:0.0286091	6449	4786	7	1	0.00212876	6.55151e-06	-0.247394	0.0548819	0.386725	0.147261	0.170132	0.000238953	-0.207276	0.0564199	0.00704727	0.690478	0.256245	0.00220368	-0.719473	0.235021	2.55293e-05	1.03874e-06	0.00212876	1	0.504642
rs737250	13:50251539	T:0.276503	rs940114	22:49589243	A:0.445598	6452	4788	7	1	0.00215098	0.00106359	0.195328	0.059676	0.000153108	-0.19856	0.0524463	1.12823e-05	0.433127	0.0986393	0.348585	-0.0640939	0.0683786	0.0022269	-0.262894	0.0859644	3.17127e-06	1.38332e-07	0.00215098	1	0.504642
rs661311	5:88034867	T:0.22155	rs4941253	18:61892571	C:0.217752	6450	4786	7	1	0.00215213	0.000299016	-0.230692	0.0637948	0.0247212	-0.141168	0.0628606	0.306322	-0.0821667	0.0803217	0.888233	0.0113127	0.0804945	0.00212158	-0.319298	0.103916	0.000122899	4.79896e-06	0.00215213	1	0.504642
rs2362852	3:55807071	C:0.380369	rs3847420	10:11293945	T:0.387735	6449	4786	7	1	0.0022114	0.831192	-0.0116155	0.0544884	0.000864725	0.180934	0.0543149	0.0161994	-0.194366	0.080838	0.963765	0.00360331	0.0793174	0.00229405	0.244717	0.0802546	0.00365353	0.000128108	0.0022114	1	0.504642
rs4586959	4:37417390	A:0.477678	rs1880403	7:42657424	C:0.391025	6451	4788	7	1	0.00225243	4.91658e-05	0.214048	0.052727	0.00209852	-0.164996	0.0536412	0.695999	0.0311377	0.0796916	1.73545e-05	-0.371587	0.0864866	0.00229607	0.22962	0.0753099	2.17692e-06	9.9952e-08	0.00225243	1	0.504642
rs2325927	1:159236439	C:0.0083708	rs12132580	1:189523652	C:0.031623	6451	4788	7	1	0.0022693	0.000774116	-1.2112	0.360275	0.00303947	-0.460082	0.155238	0.194399	-0.583342	0.449529	0.0272981	-0.35552	0.161071	0.00390168	-1.09282	0.378664	4.90052e-05	2.06754e-06	0.0022693	1	0.504642
rs775214	3:113010950	C:0.264701	rs1674870	6:43434222	A:0.17083	6445	4784	7	1	0.00228081	0.000121226	0.233202	0.0606722	0.0263606	0.155006	0.0697957	1.19903e-06	0.349166	0.0719071	0.000286131	0.330444	0.091093	0.00213333	-0.340741	0.110954	5.13069e-05	2.17118e-06	0.00228081	1	0.504642
rs997956	11:117770775	A:0.0777519	rs8138098	22:33726472	T:0.0186047	6450	4787	7	1	0.00231511	0.369606	0.0881938	0.0982977	0.168281	-0.272509	0.197793	0.739997	0.0330873	0.0997035	0.0145544	-0.515387	0.210941	0.00382416	1.70556	0.589687	0.262078	0.00752329	0.00231511	1	0.504642
rs586224	4:119163784	T:0.0976744	rs10851872	15:74790183	A:0.08	6450	4786	7	1	0.00248731	0.000348552	0.336195	0.0940077	0.00013345	-0.369797	0.0968056	0.0346894	0.213844	0.101253	2.55197e-06	-0.491565	0.104501	0.00269886	0.723401	0.241125	9.77391e-07	5.0068e-08	0.00248731	1	0.518185
rs11925530	3:94100695	C:0.0654162	rs308203	5:93742412	C:0.466284	6451	4787	7	1	0.00257307	0.170897	-0.147111	0.107433	0.324387	0.051897	0.0526615	0.00126095	-0.538213	0.166902	0.907741	-0.00650506	0.0561323	0.00275346	0.465522	0.155485	0.233097	0.00738149	0.00257307	1	0.518185
rs2325927	1:159236439	C:0.0083695	rs7747594	6:45747522	A:0.0284408	6452	4788	7	1	0.00266326	0.00063159	-1.23139	0.3603	0.539922	0.0982088	0.160228	0.0194956	-0.921613	0.39454	0.258488	0.184473	0.163255	0.00273947	-1.40818	0.470091	0.00299872	0.000124803	0.00266326	1	0.518185
rs17298767	5:14157376	T:0.104774	rs1324668	13:107986742	A:0.303084	6452	4788	7	1	0.002689	0.126745	0.13253	0.0867873	0.00182311	-0.177597	0.0569653	0.00164369	0.380776	0.120956	0.127159	-0.0964055	0.0632002	0.00263954	-0.39877	0.13262	0.0023434	9.94222e-05	0.002689	1	0.518185
rs16968331	16:56505773	C:0.0750271	rs8138098	22:33726472	T:0.0186018	6451	4787	7	1	0.0027063	0.113689	-0.156726	0.0990793	0.176207	-0.267753	0.197965	0.34944	-0.0949921	0.101522	0.978132	-0.00601979	0.219611	0.00303913	-1.11664	0.376765	0.113825	0.00395284	0.0027063	1	0.518185
rs531592	1:231396634	T:0.482021	rs11673716	2:154273475	G:0.179479	6452	4788	7	1	0.00283513	0.00054246	0.181673	0.052524	0.183529	-0.0912639	0.0686212	0.222843	0.0769758	0.0631465	0.0014036	-0.360791	0.112962	0.00288418	0.289211	0.0970564	0.000962199	4.43821e-05	0.00283513	1	0.518185
rs178244	11:88269045	A:0.476438	rs8138098	22:33726472	T:0.0186018	6451	4787	7	1	0.00284653	0.00174027	-0.167053	0.0533492	0.172854	-0.269725	0.197877	0.000248184	-0.199792	0.0545265	0.00120258	-1.03223	0.318761	0.00302452	0.782104	0.263758	0.00288736	0.000127571	0.00284653	1	0.518185
rs10489369	1:168927586	T:0.12281	rs1674870	6:43434222	A:0.170957	6449	4787	7	1	0.00287791	0.61366	-0.0411821	0.0815719	0.0312305	0.149894	0.0695847	0.0516136	-0.183857	0.0944629	0.575219	0.0436744	0.0779369	0.00355819	0.460177	0.157872	0.0844223	0.00315013	0.00287791	1	0.518185
rs3900967	1:203583705	T:0.0620347	rs2092058	6:22045016	G:0.1288	6448	4785	7	1	0.00289334	0.0754743	-0.199271	0.112103	0.000305959	0.295566	0.0818696	0.766185	-0.0374021	0.125777	1.47365e-05	0.376684	0.086942	0.00249107	-0.585157	0.193477	0.000245011	1.21248e-05	0.00289334	1	0.518185
rs11746513	5:73037073	C:0.300248	rs10777557	12:94314529	A:0.353676	6448	4786	7	1	0.00293937	0.036661	-0.121016	0.0579156	0.000295152	0.202186	0.0558599	0.000326586	-0.302256	0.0841177	0.578608	0.0428979	0.0772351	0.00304971	0.255343	0.0861866	0.00018337	9.29798e-06	0.00293937	1	0.518185
rs4383488	3:40690376	T:0.0280577	rs7319170	13:25244691	T:0.405829	6451	4787	7	1	0.00304506	0.205502	0.209858	0.16576	0.000247343	0.196161	0.0535229	0.192446	-0.308378	0.236599	0.00395333	0.158482	0.054993	0.00350372	0.687486	0.235465	0.000496508	2.50269e-05	0.00304506	1	0.518185
rs4383488	3:40690376	T:0.028062	rs997956	11:117770775	A:0.0776744	6450	4787	7	1	0.00312183	0.192303	0.215706	0.165445	0.369005	0.0883008	0.0982934	0.752587	0.0543754	0.172495	0.780732	0.0279194	0.100298	0.00725622	1.57566	0.586871	0.287345	0.0105499	0.00312183	1	0.518185
rs10851872	15:74790183	A:0.0799721	rs5926838	X:27625511	C:0.363171	6446	4784	7	1	0.00312685	0.000149417	-0.368545	0.0971892	0.000172904	-0.169309	0.0450813	0.444332	-0.102478	0.133975	0.0235222	-0.111501	0.0492311	0.00317206	-0.34068	0.115463	6.67011e-07	4.22976e-08	0.00312685	1	0.518185
rs11630259	15:99430948	C:0.279681	rs1529729	19:11163562	G:0.460477	6452	4788	7	1	0.00325941	0.804201	-0.0146676	0.0591642	0.00909175	-0.137243	0.052612	0.0117787	-0.250984	0.099648	9.72717e-05	-0.276278	0.0708897	0.00331598	0.245446	0.0835756	0.0321999	0.00141688	0.00325941	1	0.518185
rs4867791	5:174747627	C:0.390267	rs16952330	16:53610448	G:0.0283633	6452	4788	7	1	0.00331847	0.00224263	-0.162626	0.0532143	0.223116	-0.194214	0.159416	0.019807	-0.127233	0.0546069	0.132987	0.394649	0.262675	0.0034631	-0.680039	0.232625	0.00432704	0.000214503	0.00331847	1	0.518185
rs10489369	1:168927586	T:0.122791	rs12132580	1:189523652	C:0.0316279	6450	4788	7	1	0.00332292	0.588509	-0.0440876	0.081493	0.0023978	-0.473022	0.155807	0.209727	-0.105358	0.0839963	6.22737e-05	-0.679045	0.169591	0.00463766	0.965763	0.341117	0.00960231	0.000458488	0.00332292	1	0.518185
rs1324317	10:10594364	A:0.0590105	rs6071905	20:38657164	C:0.400202	6448	4785	7	1	0.0033247	0.194972	0.146315	0.112896	0.000119146	-0.206671	0.0537103	0.00247642	0.527225	0.17422	0.0085588	-0.150083	0.0570833	0.00328194	-0.453798	0.154352	0.00024609	1.37571e-05	0.0033247	1	0.518185
rs12132580	1:189523652	C:0.031623	rs7747594	6:45747522	A:0.0284452	6451	4788	7	1	0.00334975	0.00244758	-0.472171	0.155845	0.528837	0.100784	0.16003	0.0224776	-0.367277	0.160931	0.167898	0.230188	0.166925	0.00128215	-1.17722	0.365604	0.00921643	0.000444051	0.00334975	1	0.518185
rs10503942	8:33181258	A:0.0374361	rs16952330	16:53610448	G:0.0283677	6451	4787	7	1	0.00348165	6.07155e-05	-0.537927	0.134146	0.204655	-0.202132	0.15936	0.00125714	-0.445549	0.138129	0.687367	-0.0670959	0.166727	0.00162287	-1.51687	0.481278	0.000173103	1.02064e-05	0.00348165	1	0.525582
rs586224	4:119163784	T:0.0977047	rs11615490	12:126323356	C:0.276985	6448	4786	7	1	0.00353815	0.000272434	0.341022	0.0936825	6.5302e-05	-0.229145	0.0573897	0.447329	0.0950192	0.125046	1.36238e-06	-0.303868	0.062907	0.00386751	0.423081	0.146457	5.02504e-07	3.58168e-08	0.00353815	1	0.525582
rs1324317	10:10594364	A:0.0589922	rs940114	22:49589243	A:0.445581	6450	4787	7	1	0.00356196	0.226573	0.137239	0.113493	0.000166026	-0.197468	0.0524375	0.00298546	0.566673	0.190848	0.00792606	-0.146705	0.055252	0.00374036	-0.480827	0.165844	0.00033694	1.97753e-05	0.00356196	1	0.525582
rs6792258	3:197124134	G:0.428716	rs12785110	10:126173339	G:0.132163	6439	4779	7	1	0.00386912	0.00818719	0.142148	0.0537572	6.60013e-05	-0.308978	0.0774331	0.359132	0.0562826	0.0613755	1.82272e-06	-0.578204	0.121162	0.00398809	0.319475	0.110964	1.14537e-05	8.10354e-07	0.00386912	1	0.557623
rs3847420	10:11293945	T:0.387752	rs10777557	12:94314529	A:0.353566	6450	4786	7	1	0.00397347	0.000839682	0.181573	0.0543735	0.000302642	0.201883	0.0558765	0.740156	0.0254116	0.0766223	0.708961	0.0304193	0.0814981	0.00407898	0.23197	0.08077	5.25799e-06	3.89709e-07	0.00397347	1	0.557623
rs6897423	5:177608195	T:0.0368331	rs10772874	12:15899535	T:0.302807	6448	4784	7	1	0.00397668	0.758836	0.044083	0.143588	9.18963e-05	-0.222346	0.0568507	0.0251132	0.472841	0.211122	0.00221272	-0.179865	0.0587778	0.00367542	-0.609874	0.209957	0.000459419	2.93361e-05	0.00397668	1	0.557623
rs6897423	5:177608195	T:0.0368331	rs10503953	8:33797783	T:0.418347	6448	4784	7	1	0.00410822	0.764627	0.0429121	0.143322	0.33996	-0.0515057	0.0539753	0.0152605	0.603656	0.248814	0.844185	-0.0109763	0.0558469	0.00424269	-0.613464	0.214533	0.609053	0.0264196	0.00410822	1	0.557623
rs7319170	13:25244691	T:0.405829	rs6492679	13:94427053	C:0.00953341	6451	4787	8	1	0.00422482	0.000180235	0.200936	0.0536514	8.58476e-05	1.46486	0.372978	0.000357064	0.191899	0.0537541	0.0833617	0.755687	0.436434	0.0249597	2.5462	1.13567	1.57888e-07	1.35511e-08	0.00422482	1	0.557623
rs7747594	6:45747522	A:0.0284452	rs10851872	15:74790183	A:0.0799876	6451	4787	7	1	0.00424077	0.460002	0.118529	0.160425	0.000111225	-0.374415	0.0968806	0.0507077	0.35891	0.183685	0.00282745	-0.301	0.100807	0.00424017	-1.03099	0.360522	0.000513521	3.45298e-05	0.00424077	1	0.557623
rs7304975	12:59888726	A:0.0983568	rs16968331	16:56505773	C:0.0749496	6451	4788	7	1	0.00426252	0.000152089	-0.33291	0.087894	0.115718	-0.155664	0.0989598	4.60849e-06	-0.434027	0.0947271	0.00800355	-0.289552	0.109186	0.00543571	0.684994	0.2464	0.000234305	1.63097e-05	0.00426252	1	0.557623
rs10503953	8:33797783	T:0.418514	rs2828927	21:25611218	G:0.0886959	6449	4787	7	1	0.00433777	0.338607	-0.051677	0.0540034	0.0194507	-0.213206	0.0912395	0.0427791	-0.11969	0.0590813	0.000201623	-0.536436	0.144321	0.00430584	0.393049	0.137678	0.0433827	0.00239464	0.00433777	1	0.557623
rs3822292	4:104556712	G:0.164368	rs1202073	20:59348950	C:0.0154991	6452	4788	7	1	0.00434128	0.150114	0.100998	0.0701797	2.37422e-05	-0.842345	0.199304	0.0588348	0.134826	0.071358	0.0206756	-0.52963	0.228895	0.00415899	-1.20571	0.420716	4.78934e-05	3.58266e-06	0.00434128	1	0.557623
rs997956	11:117770775	A:0.077621	rs1882984	X:49470545	G:0.2538	6448	4786	7	1	0.00437767	0.332602	0.0956165	0.0986871	0.000123621	0.19497	0.050789	0.0184329	0.280099	0.118847	4.43685e-06	0.251086	0.0547053	0.0039218	-0.382832	0.132726	0.000383578	2.68211e-05	0.00437767	1	0.557623
rs11919595	3:141135126	C:0.0633912	rs1880403	7:42657424	C:0.390964	6452	4788	7	1	0.00447304	7.26405e-05	0.466893	0.11768	0.00185512	-0.166999	0.0536544	4.37406e-06	0.88216	0.192076	0.0385944	-0.116882	0.0565061	0.00470555	-0.475327	0.168166	2.76806e-06	2.31932e-07	0.00447304	1	0.557623
rs12132580	1:189523652	C:0.0315651	rs4951508	1:210829477	T:0.222507	6447	4785	7	1	0.00449358	0.00311673	-0.460614	0.155824	3.43325e-05	0.26847	0.0648065	0.371178	-0.169528	0.189572	2.96238e-06	0.312538	0.0668759	0.00418117	-0.673995	0.23532	1.84528e-06	1.56996e-07	0.00449358	1	0.557623
rs11746513	5:73037073	C:0.30031	rs7101307	10:24280011	G:0.451163	6450	4788	7	1	0.00453494	0.0441616	-0.116259	0.0577669	0.012735	-0.131729	0.0528798	0.000510059	-0.325802	0.0937447	0.000173777	-0.274588	0.0731383	0.00462597	0.231468	0.0817334	0.00609169	0.000389148	0.00453494	1	0.557623
rs2325927	1:159236439	C:0.0083695	rs3900967	1:203583705	T:0.0619963	6452	4788	7	1	0.00470938	0.000712435	-1.21397	0.35866	0.0764958	-0.198651	0.112144	0.214862	-0.554054	0.446707	0.209324	-0.143537	0.114333	0.00977505	-1.12854	0.436793	0.000766383	5.55439e-05	0.00470938	1	0.568759
rs4656640	1:168996958	T:0.102326	rs1529729	19:11163562	G:0.460388	6450	4787	7	1	0.00494775	0.193255	-0.113897	0.0875453	0.0113582	-0.133346	0.052675	0.00231327	-0.436157	0.143155	0.000446616	-0.206655	0.0588611	0.00493071	0.335423	0.119303	0.0152027	0.000997754	0.00494775	1	0.568759
rs6974647	7:5411296	C:0.466754	rs6492679	13:94427053	C:0.00953193	6452	4788	7	1	0.00501635	0.000744103	0.179054	0.0530876	0.000114369	1.43101	0.37093	0.00189877	0.165612	0.0533266	0.833832	0.123414	0.588275	0.0109443	1.50444	0.591257	6.09549e-07	5.88562e-08	0.00501635	1	0.568759
rs2424433	20:22303261	G:0.316357	rs940114	22:49589243	A:0.445659	6450	4787	7	1	0.0050177	0.000174869	-0.210965	0.0562154	0.000137439	-0.200196	0.0525071	6.03884e-06	-0.410714	0.090765	2.89613e-06	-0.344276	0.0735939	0.00506974	0.218694	0.0780335	5.27263e-07	5.11148e-08	0.0050177	1	0.568759
rs4656640	1:168996958	T:0.102326	rs12523795	6:33876434	G:0.0286047	6450	4787	7	1	0.00527627	0.157903	-0.123361	0.087356	0.370677	0.15135	0.169067	0.0488791	-0.175847	0.0892783	0.684194	-0.0754773	0.185564	0.00878216	1.0686	0.407797	0.250688	0.0144301	0.00527627	1	0.568759
rs1324668	13:107986742	A:0.303101	rs2424433	20:22303261	G:0.316357	6450	4787	7	1	0.00528055	0.00297067	-0.169675	0.0571152	0.000239428	-0.206451	0.056203	0.859688	-0.0141565	0.080084	0.5079	-0.0522782	0.0789568	0.00534761	-0.240874	0.0864801	9.43998e-06	8.82861e-07	0.00528055	1	0.568759
rs6897423	5:177608195	T:0.0368388	rs7037809	9:126383362	T:0.0633628	6447	4784	7	1	0.00532643	0.815148	0.0334702	0.143164	2.4455e-05	-0.436111	0.103349	0.487566	-0.104579	0.15065	2.07343e-06	-0.50442	0.10628	0.00825049	1.33755	0.506332	0.000144951	1.24719e-05	0.00532643	1	0.568759
rs12523795	6:33876434	G:0.0285958	rs16952330	16:53610448	G:0.0283633	6452	4788	7	1	0.00532787	0.38496	0.147045	0.169252	0.216703	-0.19672	0.159243	0.161928	0.244657	0.174928	0.565915	-0.0941383	0.163982	0.00418885	-1.87568	0.655013	0.316745	0.0180302	0.00532787	1	0.568759
rs775214	3:113010950	C:0.264697	rs11782906	8:77690337	A:0.0983403	6447	4785	7	1	0.0053394	0.000130557	0.231768	0.0605865	0.319953	-0.0891352	0.0896233	0.0203036	0.154395	0.0665299	0.0103917	-0.298741	0.116581	0.00601055	0.411002	0.149607	0.000407918	3.38167e-05	0.0053394	1	0.568759
rs12523795	6:33876434	G:0.0286091	rs1882984	X:49470545	G:0.25376	6449	4786	7	1	0.00539017	0.411238	0.139036	0.169202	0.000136026	0.193657	0.0507583	0.379056	-0.175398	0.199398	0.00173365	0.162602	0.0519093	0.00739872	0.672742	0.251178	0.000418204	3.49206e-05	0.00539017	1	0.568759
rs2424433	20:22303261	G:0.316504	rs1882984	X:49470545	G:0.253684	6447	4785	7	1	0.00542967	0.000124158	-0.215847	0.0562429	0.000121739	0.195512	0.0508803	2.21806e-06	-0.32339	0.0683344	0.441027	0.0549179	0.0712793	0.00558569	0.215456	0.0777494	4.09132e-07	4.27935e-08	0.00542967	1	0.568759
rs16874205	8:107202148	C:0.0430099	rs1324668	13:107986742	A:0.303084	6452	4788	7	1	0.00544584	0.000167083	0.508152	0.134996	0.0021045	-0.175639	0.0571171	5.2685e-06	0.845874	0.185751	0.02874	-0.130081	0.0594784	0.00529137	-0.548826	0.196801	4.80033e-06	4.70634e-07	0.00544584	1	0.568759
rs12488964	3:113188805	T:0.461091	rs1494881	4:75268280	G:0.277631	6451	4787	7	1	0.00546354	0.00013112	0.202271	0.0528902	0.00803948	0.158318	0.0597336	2.68694e-06	0.330801	0.070482	0.000145198	0.370584	0.0975442	0.00551084	-0.234167	0.0843678	2.26398e-05	2.12249e-06	0.00546354	1	0.568759
rs12042344	1:186858135	C:0.107536	rs2424433	20:22303261	G:0.316251	6449	4786	7	1	0.00551104	0.0019693	0.276469	0.0893326	0.000176798	-0.210727	0.0561932	0.761445	0.0371911	0.122507	5.30272e-06	-0.280763	0.0616732	0.00570869	0.389358	0.140865	5.77195e-06	5.6873e-07	0.00551104	1	0.568759
rs16874205	8:107202148	C:0.0430099	rs940114	22:49589243	A:0.445598	6452	4788	7	1	0.00561185	0.000133543	0.518852	0.135831	0.000131294	-0.200756	0.0524986	0.806457	0.051848	0.211626	9.93719e-06	-0.24109	0.0545633	0.00556692	0.517307	0.186601	3.5192e-07	3.80392e-08	0.00561185	1	0.568759
rs2362852	3:55807071	C:0.380332	rs2424433	20:22303261	G:0.316116	6447	4785	7	1	0.00565148	0.76375	-0.0163907	0.0545339	0.000159096	-0.212195	0.0561895	0.0326684	-0.16157	0.0756368	4.41103e-06	-0.378997	0.082552	0.00574128	0.22636	0.081949	0.000780736	6.62151e-05	0.00565148	1	0.568759
rs997956	11:117770775	A:0.0777399	rs16968331	16:56505773	C:0.0750271	6451	4788	7	1	0.00569139	0.364649	0.0890649	0.0982468	0.105641	-0.160345	0.0990949	0.832968	-0.0222969	0.105724	0.0106689	-0.272613	0.106766	0.00691686	0.737797	0.273175	0.183273	0.0115165	0.00569139	1	0.568759
rs12093599	1:66808852	C:0.0123237	rs586224	4:119163784	T:0.0976593	6451	4787	7	1	0.00569293	0.41694	-0.23132	0.284968	0.000300106	0.33835	0.0935906	0.0404867	-0.643871	0.314275	0.00161442	0.298136	0.0945478	0.0195203	1.7493	0.749022	0.000986943	8.34032e-05	0.00569293	1	0.568759
rs13148015	4:42576472	A:0.111998	rs11733026	4:65899370	T:0.268873	6451	4788	7	1	0.00586027	0.000254663	-0.302863	0.0828054	0.0184945	-0.139554	0.0592442	4.42464e-06	-0.491852	0.107149	0.000790988	-0.223302	0.0665397	0.00625965	0.369356	0.135104	9.76252e-05	9.25867e-06	0.00586027	1	0.576488
rs4964369	12:105803028	T:0.282642	rs6492679	13:94427053	C:0.00954821	6441	4784	7	1	0.00589051	6.52287e-05	-0.234828	0.0588092	0.000110178	1.43857	0.372012	2.36649e-05	-0.249789	0.0590914	0.387252	0.418307	0.483809	0.011326	1.51364	0.597691	6.46867e-08	7.60454e-09	0.00589051	1	0.576488
rs4951508	1:210829477	T:0.222498	rs2828927	21:25611218	G:0.088751	6445	4784	7	1	0.00605065	2.65167e-05	0.272076	0.064757	0.0194219	-0.213465	0.0913287	0.00512788	0.19645	0.0701886	0.000430747	-0.396111	0.112516	0.00651508	0.440441	0.161887	8.77757e-06	9.26757e-07	0.00605065	1	0.58618
rs661311	5:88034867	T:0.221594	rs3991716	16:57950985	T:0.247326	6451	4787	7	1	0.00611495	0.000367557	-0.227567	0.0638812	0.000214382	0.232008	0.0626806	6.86784e-06	-0.367096	0.0816179	0.195221	0.10145	0.0783224	0.00627133	0.29956	0.109599	1.49947e-06	1.68187e-07	0.00611495	1	0.586485
rs3900967	1:203583705	T:0.0619963	rs12523795	6:33876434	G:0.0285958	6452	4788	7	1	0.00622198	0.0666465	-0.205456	0.112023	0.371069	0.151378	0.169238	0.246977	-0.133956	0.115706	0.0683799	0.337895	0.185403	0.00419985	-0.992897	0.346834	0.127696	0.00888247	0.00622198	1	0.590842
rs4695885	4:174686346	A:0.343774	rs7747594	6:45747522	A:0.028454	6449	4786	7	1	0.00638093	6.71235e-06	-0.247101	0.0548795	0.575248	0.0897345	0.160143	5.49803e-07	-0.282808	0.0564705	0.143975	-0.31693	0.216905	0.00696605	0.641916	0.237882	3.18494e-05	3.38058e-06	0.00638093	1	0.595011
rs7787286	7:54244766	G:0.0406265	rs6047982	20:22246450	G:0.388277	6449	4787	7	1	0.00645056	0.689895	-0.0566778	0.142051	0.000359261	-0.193171	0.0541347	0.0207499	-0.474726	0.205287	2.89768e-05	-0.235916	0.0564208	0.00671311	0.53072	0.195784	0.00157675	0.00014537	0.00645056	1	0.595011
rs4383488	3:40690376	T:0.028062	rs10851872	15:74790183	A:0.08	6450	4786	7	1	0.00652628	0.168126	0.228307	0.16565	0.000108224	-0.375242	0.0969274	0.0155939	0.456557	0.188794	0.00227364	-0.306682	0.100487	0.00533756	-0.995761	0.357426	0.00026024	2.61253e-05	0.00652628	1	0.595011
rs6897423	5:177608195	T:0.0368331	rs16952330	16:53610448	G:0.0283809	6448	4784	7	1	0.00657251	0.756399	0.0444351	0.143241	0.21591	-0.197196	0.159353	0.325547	0.14658	0.149097	0.693181	-0.065945	0.167143	0.00319409	-1.00246	0.34	0.449526	0.0294863	0.00657251	1	0.595011
rs6728308	2:44306946	T:0.230704	rs745285	6:170538325	G:0.189166	6452	4788	7	1	0.00657608	0.000105786	0.247467	0.0638309	0.000346164	0.253931	0.0709691	0.0792956	0.133585	0.0761261	0.195704	0.113208	0.0874943	0.00703103	0.328301	0.121802	6.73064e-07	8.2216e-08	0.00657608	1	0.595011
rs178244	11:88269045	A:0.476364	rs10772874	12:15899535	T:0.302697	6452	4788	7	1	0.00666597	0.00189565	-0.165876	0.0534033	8.8682e-05	-0.223008	0.0568952	3.90088e-05	-0.300739	0.0731143	7.12317e-06	-0.438975	0.0977678	0.00671889	0.219975	0.0811577	3.24965e-06	3.8457e-07	0.00666597	1	0.597507
rs7526688	1:65674836	A:0.344544	rs3900967	1:203583705	T:0.0619963	6452	4788	7	1	0.00675344	0.00577853	-0.15139	0.0548496	0.0728123	-0.201276	0.112194	0.0894667	-0.0988905	0.0582319	0.461716	0.122374	0.166264	0.00666207	-0.433791	0.159877	0.00424335	0.000388336	0.00675344	1	0.598452
rs12523795	6:33876434	G:0.0285958	rs6492679	13:94427053	C:0.00953193	6452	4788	7	1	0.0068013	0.392987	0.144551	0.169221	0.000109865	1.42979	0.369674	0.221667	0.210149	0.171956	1.38502e-05	1.86406	0.428893	0.000783071	-1.88176	0.560264	0.000127919	1.367e-05	0.0068013	1	0.598452
rs197427	1:112266366	C:0.461485	rs4739229	8:21257698	A:0.388562	6452	4788	7	1	0.00687189	0.000489844	-0.184471	0.052914	0.0124165	-0.135452	0.0541789	0.829122	-0.0175493	0.0813114	0.499801	0.0612858	0.0908204	0.00693121	-0.20635	0.0764223	7.97183e-05	8.74383e-06	0.00687189	1	0.599166
rs2362852	3:55807071	C:0.380369	rs17691453	15:39543946	T:0.462397	6449	4786	7	1	0.00700198	0.816762	-0.0126037	0.0543937	0.950393	-0.0033047	0.0531195	0.0455011	0.18013	0.0900652	0.0508341	0.154497	0.0791127	0.00710805	-0.210644	0.0782558	0.97184	0.0621025	0.00700198	1	0.600091
rs160044	5:88114476	C:0.316385	rs4941253	18:61892571	C:0.217718	6451	4787	7	1	0.00706316	0.000106694	-0.22127	0.0571043	0.0240444	-0.141983	0.062924	0.136785	-0.106224	0.0713936	0.770922	0.0259215	0.0890256	0.00716646	-0.253387	0.0942308	4.5611e-05	5.22412e-06	0.00706316	1	0.600091
rs2325927	1:159236439	C:0.0083708	rs4383488	3:40690376	T:0.0280577	6451	4787	7	1	0.00714235	0.000772536	-1.21323	0.360818	0.245576	0.191728	0.165117	0.0127405	-0.975697	0.391698	0.0958698	0.281962	0.169325	0.00726415	-1.12346	0.418502	0.00183174	0.00018305	0.00714235	1	0.600091
rs2325927	1:159236439	C:0.0083708	rs2973963	5:119228851	A:0.297163	6451	4788	7	1	0.0071618	0.000454778	-1.26595	0.361075	0.0268317	0.127514	0.0575955	0.606175	-0.28035	0.543798	0.014651	0.141229	0.0578597	0.0121416	-1.11719	0.445452	0.000306862	3.31649e-05	0.0071618	1	0.600091
rs10489369	1:168927586	T:0.122791	rs11925530	3:94100695	C:0.0654264	6450	4787	7	1	0.00722245	0.646852	-0.0373369	0.0814968	0.165322	-0.14906	0.107439	0.560805	0.0514155	0.0883966	0.903657	0.0150789	0.124575	0.00685741	-0.581699	0.21515	0.338245	0.0245894	0.00722245	1	0.600091
rs13253577	8:33116943	T:0.0507595	rs16952330	16:53610448	G:0.0283633	6452	4788	7	1	0.0072579	6.4147e-06	-0.519015	0.115024	0.199116	-0.204382	0.159167	0.000154477	-0.44748	0.118263	0.734928	-0.0572547	0.169104	0.00445772	-1.2604	0.443206	2.05736e-05	2.47768e-06	0.0072579	1	0.600091
rs11598262	10:87729214	A:0.109285	rs997956	11:117770775	A:0.0777399	6451	4788	7	1	0.00741158	0.000138463	0.335304	0.0879856	0.329423	0.0959137	0.098345	0.00750004	0.249457	0.0932974	0.86231	-0.0185101	0.106727	0.00868218	0.689954	0.262908	0.000400811	4.41436e-05	0.00741158	1	0.604971
rs12093599	1:66808852	C:0.0123237	rs10984224	9:121539063	T:0.255542	6451	4787	7	1	0.00756859	0.536001	-0.176284	0.284848	0.0339137	0.131017	0.0617686	0.340168	0.333452	0.349592	0.0175398	0.147689	0.06218	0.0048815	-1.43107	0.508418	0.0822656	0.00695595	0.00756859	1	0.604971
rs10503953	8:33797783	T:0.418462	rs9926693	16:58097357	G:0.243451	6451	4787	7	1	0.0075975	0.351343	-0.0503801	0.0540566	0.000244865	0.230003	0.0627127	0.351096	0.0645003	0.0691717	1.42858e-05	0.441059	0.10164	0.00764198	-0.243835	0.09141	0.00071278	7.83023e-05	0.0075975	1	0.604971
rs2085021	2:44371721	G:0.118067	rs7037809	9:126383362	T:0.0632282	6437	4778	7	1	0.00760993	0.000308845	0.305683	0.084729	2.96343e-05	-0.432622	0.103591	1.76124e-05	0.391066	0.0910899	0.00832746	-0.302683	0.114718	0.00707895	-0.648541	0.240815	1.57158e-07	2.26405e-08	0.00760993	1	0.604971
rs1324317	10:10594364	A:0.0588463	rs17798773	18:45107905	A:0.220654	6449	4787	7	1	0.00767863	0.123139	0.175518	0.113845	0.185066	-0.0828105	0.0624835	0.00440583	0.427826	0.150244	0.762267	-0.0202192	0.0668391	0.00777262	-0.478546	0.179783	0.133824	0.0110464	0.00767863	1	0.604971
rs1324668	13:107986742	A:0.303101	rs6047982	20:22246450	G:0.388295	6450	4788	7	1	0.00769539	0.00250168	-0.172595	0.0570914	0.000560867	-0.187107	0.0542359	0.965793	0.00376104	0.0877011	0.532548	-0.047181	0.0755959	0.00777539	-0.221839	0.0833457	1.8245e-05	2.32076e-06	0.00769539	1	0.604971
rs1080307	1:114216449	G:0.296776	rs4383488	3:40690376	T:0.0280577	6451	4787	7	1	0.00776065	0.000443713	-0.20252	0.0576549	0.195954	0.214188	0.165631	7.03389e-05	-0.234135	0.0588999	0.341967	-0.2154	0.226669	0.00864073	0.765737	0.291604	0.000898841	9.95616e-05	0.00776065	1	0.605142
rs586224	4:119163784	T:0.0976593	rs6974647	7:5411296	C:0.466749	6451	4787	7	1	0.00782435	0.000337179	0.335871	0.0936899	0.000683616	0.180373	0.0531123	0.898314	0.0191435	0.149803	0.0402135	0.11883	0.0579221	0.00803632	0.347995	0.131292	4.15028e-06	5.60703e-07	0.00782435	1	0.605189
rs7747594	6:45747522	A:0.0284408	rs1529729	19:11163562	G:0.460477	6452	4788	7	1	0.00822244	0.529309	0.10072	0.160112	0.00907932	-0.137274	0.0526146	0.0854204	-0.445436	0.258965	0.00166967	-0.170106	0.0541143	0.00866308	0.597911	0.227769	0.0272145	0.00265465	0.00822244	1	0.610236
rs6897423	5:177608195	T:0.0368388	rs8138098	22:33726472	T:0.0186133	6447	4783	7	1	0.00834905	0.799728	0.036327	0.143189	0.173442	-0.269548	0.198018	0.472893	0.104712	0.145883	0.472143	-0.146444	0.203678	0.00426366	-1.07725	0.37693	0.38375	0.0310342	0.00834905	1	0.610236
rs16874205	8:107202148	C:0.0430166	rs5769520	22:49671776	G:0.295846	6451	4787	7	1	0.00839016	0.000145882	0.513584	0.135226	0.00302614	0.173535	0.0585263	6.61872e-06	0.835319	0.185396	0.000334916	0.219483	0.061194	0.00802617	-0.541106	0.204116	6.42024e-06	9.09589e-07	0.00839016	1	0.610236
rs4383488	3:40690376	T:0.0280577	rs1847325	15:101067542	A:0.495737	6451	4787	7	1	0.00842229	0.217455	0.204176	0.165549	0.000482308	-0.185137	0.0530419	0.167834	-0.368257	0.267008	6.60925e-05	-0.217545	0.0545235	0.00878899	0.629984	0.240438	0.00094705	0.000112257	0.00842229	1	0.610236
rs17298767	5:14157376	T:0.104712	rs6922714	6:19831560	A:0.316308	6451	4787	7	1	0.00844762	0.114057	0.137433	0.0869709	0.00011801	-0.216084	0.0561226	0.00310359	0.369698	0.125013	0.0228388	-0.142758	0.0627197	0.0083781	-0.346503	0.131428	0.000185079	2.35175e-05	0.00844762	1	0.610236
rs181632	10:119364995	T:0.249148	rs940114	22:49589243	A:0.445598	6452	4788	7	1	0.00846146	0.0032041	0.181677	0.0616388	0.000142576	-0.199659	0.0524914	0.000116328	0.394471	0.102361	0.199869	-0.0868307	0.0677346	0.00861195	-0.226367	0.0861666	8.80978e-06	1.24513e-06	0.00846146	1	0.610236
rs2325927	1:159236439	C:0.0083695	rs178244	11:88269045	A:0.476364	6452	4788	7	1	0.00848228	0.000392543	-1.27693	0.360201	0.00109139	-0.174484	0.053427	7.82531e-06	-2.11372	0.472878	0.000456971	-0.188222	0.0537043	0.0115037	1.08398	0.428958	1.72108e-05	2.38636e-06	0.00848228	1	0.610236
rs1225019	3:131669077	C:0.437355	rs6922714	6:19831560	A:0.316328	6449	4785	7	1	0.00849851	9.98226e-05	0.20692	0.0531789	9.43742e-05	-0.219618	0.0562457	0.330183	0.071873	0.0738109	6.54594e-06	-0.399208	0.0885565	0.00865726	0.207575	0.0790673	3.26348e-07	5.08238e-08	0.00849851	1	0.610236
rs7304975	12:59888726	A:0.0983721	rs17798773	18:45107905	A:0.22062	6450	4788	7	1	0.00851477	0.000150316	-0.333765	0.088052	0.228895	-0.0753313	0.0626086	0.183331	-0.150528	0.113131	0.984037	0.0013864	0.0692908	0.00885392	-0.396103	0.15132	0.00036655	4.56474e-05	0.00851477	1	0.610236
rs11733026	4:65899370	T:0.268986	rs940114	22:49589243	A:0.445598	6452	4788	7	1	0.00853106	0.0183915	-0.139537	0.0591852	0.00013147	-0.200529	0.052444	0.528116	0.0611341	0.0969023	0.242816	-0.0810359	0.0693814	0.00864611	-0.220472	0.0839658	4.39173e-05	5.93053e-06	0.00853106	1	0.610236
rs10111172	8:22969091	T:0.189583	rs2835692	21:38670335	G:0.146644	6451	4788	7	1	0.00858949	0.00026402	0.246691	0.0676188	0.000887029	-0.247671	0.0745075	8.2865e-06	0.35275	0.0791337	0.155648	-0.125269	0.0882264	0.00815549	-0.359278	0.135804	3.40145e-06	5.01256e-07	0.00858949	1	0.610236
rs4983559	14:105277209	G:0.40076	rs9926693	16:58097357	G:0.243449	6449	4786	7	1	0.00872189	0.000202897	-0.201497	0.0542331	0.000269026	0.228814	0.0628017	5.71217e-06	-0.31273	0.0689323	0.697805	0.0372156	0.0958459	0.00892827	0.242359	0.0926878	1.14548e-06	1.76449e-07	0.00872189	1	0.612498
rs4867791	5:174747627	C:0.39025	rs5769520	22:49671776	G:0.295846	6451	4787	7	1	0.00879848	0.00242443	-0.161561	0.0532745	0.00331618	0.171662	0.0584519	6.30514e-05	-0.285643	0.0713914	0.959751	-0.00448118	0.0887959	0.00893884	0.220759	0.0844403	0.000116985	1.56635e-05	0.00879848	1	0.612498
rs12093599	1:66808852	C:0.0123218	rs7747594	6:45747522	A:0.0284408	6452	4788	7	1	0.00881292	0.492827	-0.194949	0.284257	0.53948	0.0982486	0.160119	0.963397	-0.0135859	0.296044	0.324424	0.159711	0.162077	0.00323474	-1.43282	0.486608	0.651825	0.0522534	0.00881292	1	0.612498
rs10503942	8:33181258	A:0.0374361	rs2248636	21:47985655	T:0.0659588	6451	4787	7	1	0.00897579	4.82581e-05	-0.54786	0.134811	8.36574e-05	0.435507	0.110712	2.42114e-06	-0.679432	0.14411	0.00208449	0.352618	0.114564	0.0139507	1.07804	0.438491	1.31824e-07	2.20289e-08	0.00897579	1	0.61933
rs4268128	8:22937856	C:0.208882	rs1950542	14:44469169	T:0.273834	6451	4787	7	1	0.00921204	6.27443e-05	0.261429	0.0653205	0.0009119	-0.19389	0.0584643	2.79218e-06	0.412063	0.0879435	0.251108	-0.0830943	0.0724031	0.00928206	-0.260247	0.100038	1.39289e-06	2.23769e-07	0.00921204	1	0.626576
rs4951508	1:210829477	T:0.222472	rs8063678	16:17386646	A:0.0764578	6448	4785	7	1	0.00929304	2.51854e-05	0.273356	0.064882	0.000187019	0.390735	0.104588	1.24371e-06	0.337652	0.0696399	6.80141e-06	0.593386	0.131869	0.00862336	-0.452733	0.172362	9.45792e-08	1.64236e-08	0.00929304	1	0.626576
rs7213584	17:29998974	G:0.415012	rs2424433	20:22303261	G:0.316455	6448	4785	7	1	0.00935427	7.52791e-05	-0.213288	0.0538749	0.000181493	-0.21066	0.0562738	3.6335e-06	-0.352997	0.0762196	1.17079e-05	-0.388081	0.0885433	0.00941781	0.20821	0.0801887	3.35231e-07	5.67129e-08	0.00935427	1	0.626576
rs10772874	12:15899535	T:0.302697	rs16952330	16:53610448	G:0.0283633	6452	4788	7	1	0.00946242	7.34156e-05	-0.225429	0.0568556	0.196481	-0.20611	0.159572	0.000958689	-0.192566	0.0583113	0.438612	0.169496	0.218834	0.00873175	-0.610559	0.232826	0.000179385	2.51565e-05	0.00946242	1	0.626576
rs1494881	4:75268280	G:0.277631	rs737250	13:50251539	T:0.276469	6451	4787	7	1	0.00947019	0.00928768	0.155207	0.0596657	0.000915005	0.197498	0.0595694	0.000268795	0.284865	0.0781812	2.89351e-05	0.332291	0.0794632	0.00930479	-0.248362	0.0954999	0.000139364	1.97475e-05	0.00947019	1	0.626576
rs6047982	20:22246450	G:0.388475	rs1882984	X:49470545	G:0.253761	6447	4786	7	1	0.00947278	0.000260426	-0.198254	0.0542896	0.000104013	0.197458	0.0508776	7.66424e-06	-0.296466	0.0662588	0.568221	0.0441862	0.0774281	0.00962891	0.192025	0.0741732	7.89585e-07	1.32009e-07	0.00947278	1	0.626576
rs160044	5:88114476	C:0.316463	rs6922714	6:19831560	A:0.316308	6451	4787	7	1	0.00964552	9.7756e-05	-0.222937	0.0572207	0.000106552	-0.217724	0.0561845	0.306584	-0.0811587	0.0793795	0.364781	-0.0721855	0.0796492	0.00966214	-0.222583	0.086016	3.29711e-07	5.73094e-08	0.00964552	1	0.633631
rs4586959	4:37417390	A:0.477678	rs11965350	6:160249368	G:0.0844055	6451	4788	7	1	0.00987545	2.99022e-05	0.22022	0.0527572	2.00882e-06	-0.442364	0.0930797	0.00480544	0.161791	0.0573768	7.38796e-07	-0.759399	0.153387	0.0102422	0.329943	0.128505	3.69329e-09	7.27724e-10	0.00987545	1	0.637347
rs7037809	9:126383362	T:0.0632656	rs4983559	14:105277209	G:0.400682	6449	4787	7	1	0.00989441	1.5981e-05	-0.446275	0.103431	0.000154562	-0.205567	0.0543307	0.370343	-0.14138	0.15782	0.0096702	-0.150984	0.0583534	0.00991916	-0.389874	0.151194	1.0063e-07	1.84259e-08	0.00989441	1	0.637347
rs12745827	1:111700001	G:0.153798	rs1674870	6:43434222	A:0.17093	6450	4787	7	1	0.00995425	0.000618104	0.25219	0.0736633	0.0297128	0.151667	0.0697673	0.116243	0.135351	0.0861703	0.578607	0.0449378	0.0809076	0.0110295	0.364044	0.143225	0.000241389	3.49452e-05	0.00995425	1	0.637347
rs2350051	4:66605229	A:0.317389	rs4695885	4:174686346	A:0.343721	6418	4767	7	1	0.0099679	0.000295437	-0.202362	0.0559123	7.07758e-06	-0.247539	0.0551147	1.34913e-05	-0.356535	0.0819249	6.09637e-07	-0.39055	0.0782958	0.010022	0.212366	0.08247	4.03417e-08	7.5991e-09	0.0099679	1	0.637347
rs1324317	10:10594364	A:0.0590014	rs9926693	16:58097357	G:0.243526	6449	4786	7	1	0.0101082	0.18409	0.1508	0.113531	0.000247891	0.229862	0.0627279	0.00873375	0.385261	0.146917	1.9278e-05	0.283371	0.0663152	0.00870742	-0.467352	0.178152	0.000456401	6.52311e-05	0.0101082	1	0.64204
rs178244	11:88269045	A:0.476364	rs2965946	16:89516612	T:0.300139	6452	4788	7	1	0.0103922	0.00218736	-0.163625	0.0534104	0.000453567	0.201251	0.0573892	6.85083e-05	-0.290945	0.0730759	0.998903	0.000133246	0.0969321	0.0104861	0.210256	0.0821512	1.41296e-05	2.34944e-06	0.0103922	1	0.648755
rs10984224	9:121539063	T:0.255466	rs10777557	12:94314529	A:0.353543	6449	4785	7	1	0.0106491	0.0315904	0.132962	0.0618557	0.00031894	0.201004	0.0558435	0.000915468	0.295425	0.0891096	1.16068e-05	0.318953	0.0727398	0.0105677	-0.23596	0.0922917	0.000145875	2.28159e-05	0.0106491	1	0.648755
rs4383488	3:40690376	T:0.0280751	rs6897423	5:177608195	T:0.0368388	6447	4783	7	1	0.0106725	0.190876	0.21654	0.165551	0.774789	0.0410249	0.143385	0.0510666	0.337953	0.173227	0.369191	0.133318	0.148463	0.00342179	-1.18158	0.403675	0.402756	0.0395211	0.0106725	1	0.648755
rs11771875	7:105103372	G:0.182149	rs1847325	15:101067542	A:0.495735	6448	4787	7	1	0.010696	0.0126171	0.169567	0.0679792	0.000558055	-0.183319	0.0531172	0.000461174	0.408277	0.116572	0.160196	-0.0904063	0.064373	0.0108527	-0.247677	0.0972273	0.000100528	1.60059e-05	0.010696	1	0.648755
rs3991716	16:57950985	T:0.247248	rs9926693	16:58097357	G:0.243451	6451	4787	7	1	0.0109126	0.00104266	0.206848	0.0630872	0.00135345	0.20283	0.0632974	3.75264e-05	0.341096	0.082746	4.78904e-05	0.341235	0.0839304	0.0108402	-0.253665	0.0995619	4.78629e-06	8.58745e-07	0.0109126	1	0.648755
rs11673716	2:154273475	G:0.179479	rs6974647	7:5411296	C:0.466754	6452	4788	7	1	0.0109758	0.20639	-0.0867798	0.0686791	0.000773687	0.178408	0.0530655	0.00532118	-0.309333	0.110995	0.136482	0.0933541	0.0626949	0.0111785	0.24742	0.097522	0.00133653	0.00019543	0.0109758	1	0.648755
rs12523795	6:33876434	G:0.0285958	rs10772874	12:15899535	T:0.302697	6452	4788	7	1	0.0110757	0.409521	0.139691	0.169377	8.22196e-05	-0.223834	0.0568419	0.0219699	0.550242	0.240187	0.000825976	-0.194114	0.0580494	0.00995209	-0.636018	0.246759	0.000290531	4.5733e-05	0.0110757	1	0.648755
rs4982164	14:34790349	C:0.43	rs1950542	14:44469169	T:0.273876	6450	4787	7	1	0.0110757	0.386619	0.0463283	0.0535114	0.000955669	-0.192696	0.0583352	0.312081	-0.0715652	0.0707959	4.71866e-05	-0.3701	0.0909527	0.0111764	0.208237	0.0820758	0.00299799	0.000424911	0.0110757	1	0.648755
rs2704253	8:97651358	G:0.137343	rs1950542	14:44469169	T:0.273834	6451	4787	7	1	0.0111123	0.000198015	0.290059	0.0779406	0.00105915	-0.191235	0.0584046	0.23489	0.120939	0.101812	4.34831e-05	-0.27116	0.0663282	0.0115242	0.302211	0.119622	4.0118e-06	7.35037e-07	0.0111123	1	0.648755
rs4383488	3:40690376	T:0.028062	rs5769520	22:49671776	G:0.295891	6450	4786	7	1	0.0111398	0.188872	0.217002	0.165155	0.00281255	0.17448	0.0584031	0.535838	-0.130361	0.210559	0.0198452	0.139632	0.059947	0.0124575	0.659026	0.263725	0.00477559	0.000664114	0.0111398	1	0.648755
rs12132580	1:189523652	C:0.0316279	rs10503942	8:33181258	A:0.0374419	6450	4787	7	1	0.0112136	0.00238445	-0.474311	0.156145	5.95387e-05	-0.539555	0.134397	0.0194934	-0.379111	0.162293	0.00154538	-0.443827	0.140184	0.00836881	-0.960515	0.364271	4.13511e-06	7.62876e-07	0.0112136	1	0.648755
rs4383488	3:40690376	T:0.0280577	rs7747594	6:45747522	A:0.0284452	6451	4787	7	1	0.0112228	0.201554	0.211372	0.165504	0.551471	0.0954129	0.160208	0.0617413	0.323232	0.173022	0.19335	0.218805	0.168216	0.00445345	-1.18017	0.414952	0.358919	0.0370831	0.0112228	1	0.648755
rs4583435	2:10217952	A:0.255855	rs5769520	22:49671776	G:0.295952	6447	4786	7	1	0.011229	0.0016953	-0.187794	0.0598262	0.00217415	0.179476	0.0585499	0.523401	-0.0514988	0.080705	7.65358e-05	0.308831	0.0780862	0.0112802	-0.237783	0.0938409	8.39735e-05	1.40315e-05	0.011229	1	0.648755
rs7213584	17:29998974	G:0.415194	rs1529729	19:11163562	G:0.460388	6450	4786	7	1	0.0112414	6.49139e-05	-0.214747	0.0537648	0.00979823	-0.136182	0.0527252	1.04024e-05	-0.39823	0.0903295	0.00033102	-0.299222	0.0833549	0.0113517	0.19147	0.0756298	1.09854e-05	1.97024e-06	0.0112414	1	0.648755
rs11733026	4:65899370	T:0.268986	rs160044	5:88114476	C:0.316414	6452	4788	7	1	0.0113719	0.0207527	-0.136988	0.0592394	0.000118069	-0.219812	0.0570924	0.904291	0.0100179	0.0833145	0.23571	-0.0908222	0.076593	0.0114555	-0.227378	0.0899262	4.06863e-05	7.05368e-06	0.0113719	1	0.648755
rs7319170	13:25244691	T:0.405829	rs1529729	19:11163562	G:0.460471	6451	4787	7	1	0.0113813	0.000215435	0.19813	0.0535459	0.00815392	-0.139519	0.0527356	2.60398e-05	0.38423	0.0913617	0.871373	0.0129629	0.0800603	0.0114731	-0.192597	0.076187	3.36561e-05	5.87765e-06	0.0113813	1	0.648755
rs12745827	1:111700001	G:0.153852	rs2965817	16:89513234	G:0.499147	6451	4787	7	1	0.0114189	0.000462263	0.257992	0.0736757	0.000186371	0.195288	0.0522605	4.65747e-05	0.513323	0.126056	7.06895e-06	0.27182	0.0605175	0.0114848	-0.26213	0.103708	2.14684e-06	4.10184e-07	0.0114189	1	0.648755
rs12582971	12:18459387	T:0.13184	rs7304975	12:59888726	A:0.0983568	6451	4788	7	1	0.0114315	0.000440809	-0.26967	0.0767336	0.000124442	-0.337739	0.0880169	2.24142e-05	-0.356127	0.0840046	4.60857e-06	-0.454314	0.0991548	0.0127033	0.461945	0.185372	1.74111e-06	3.34999e-07	0.0114315	1	0.648755
rs4383488	3:40690376	T:0.0280751	rs10141409	14:82289273	C:0.350473	6447	4784	7	1	0.0115866	0.206595	0.208698	0.165242	0.0482043	-0.106159	0.0537362	0.00852338	0.622308	0.236565	0.18365	-0.0735481	0.0553159	0.0105925	-0.565282	0.221171	0.061269	0.0075284	0.0115866	1	0.653691
rs3900967	1:203583705	T:0.0620059	rs2965817	16:89513234	G:0.499147	6451	4787	7	1	0.011812	0.0550494	-0.215095	0.112117	0.00019154	0.19493	0.0522611	0.353363	0.182087	0.196196	1.35179e-05	0.241811	0.055569	0.0120287	-0.380959	0.151698	0.000177685	3.01313e-05	0.011812	1	0.66251
rs12785110	10:126173339	G:0.132424	rs6047982	20:22246450	G:0.388355	6449	4788	7	1	0.0119231	8.38346e-05	-0.304497	0.0774178	0.000341265	-0.194405	0.0542763	0.4557	-0.0869919	0.116619	0.0685796	-0.114604	0.0629283	0.0120586	-0.276188	0.110016	6.97488e-07	1.4277e-07	0.0119231	1	0.664853
rs2362852	3:55807071	C:0.380369	rs4867791	5:174747627	C:0.390293	6449	4786	7	1	0.0121051	0.770168	-0.0159061	0.0544439	0.00216	-0.163202	0.0532071	0.0371096	-0.17287	0.0829287	8.87382e-05	-0.307653	0.0784932	0.0122385	0.19207	0.0766689	0.00877079	0.00126514	0.0121051	1	0.665809
rs12042344	1:186858135	C:0.10758	rs178244	11:88269045	A:0.476283	6451	4787	7	1	0.0121184	0.00181468	0.277936	0.0891105	0.00188629	-0.165913	0.0533897	0.860897	-0.0260614	0.148725	0.000108826	-0.228208	0.0589682	0.0121794	0.324004	0.129245	4.88976e-05	8.89332e-06	0.0121184	1	0.665809
rs7787286	7:54244766	G:0.0406265	rs6071905	20:38657164	C:0.400217	6449	4785	7	1	0.0121485	0.733929	-0.0481833	0.141756	0.000125472	-0.20597	0.0537056	0.088108	0.391194	0.229377	0.00218706	-0.170309	0.0555914	0.012296	-0.516265	0.206215	0.000582891	9.64038e-05	0.0121485	1	0.665809
rs11782906	8:77690337	A:0.0984344	rs2965817	16:89513234	G:0.499147	6451	4787	7	1	0.012392	0.335897	-0.0859999	0.0893688	0.000217978	0.193072	0.0522209	0.00942063	-0.384944	0.148261	0.0211911	0.132567	0.0575236	0.0125969	0.311769	0.124959	0.000691694	0.000115472	0.012392	1	0.672403
rs6728308	2:44306946	T:0.230662	rs11925530	3:94100695	C:0.0654162	6451	4787	7	1	0.0124091	8.1098e-05	0.251385	0.063785	0.130647	-0.162446	0.10747	5.20545e-06	0.312297	0.0685412	0.706889	0.052364	0.139252	0.0119767	-0.44227	0.176005	0.000143648	2.56153e-05	0.0124091	1	0.672403
rs7787286	7:54244766	G:0.0406139	rs10111172	8:22969091	T:0.189506	6451	4787	7	1	0.0125848	0.710494	-0.0526972	0.141967	0.000194507	0.25182	0.0675837	0.284768	0.184993	0.172944	2.29674e-05	0.29742	0.0702472	0.0113987	-0.638058	0.252174	0.000807488	0.000135642	0.0125848	1	0.677661
rs17760943	8:23160433	A:0.26477	rs5973843	X:107360064	C:0.472166	6449	4785	7	1	0.0126474	0.00394717	-0.170666	0.0592105	0.00016146	0.166152	0.0440401	0.000157146	-0.336743	0.0890974	0.223065	0.0709586	0.0582383	0.01277	0.17507	0.070306	1.48258e-05	2.91341e-06	0.0126474	1	0.677661
rs11673716	2:154273475	G:0.179507	rs7787286	7:54244766	G:0.0406139	6451	4787	7	1	0.0127807	0.173958	-0.0932188	0.0685637	0.695757	-0.0554058	0.141683	0.0457489	-0.142368	0.0712657	0.100409	-0.269053	0.16377	0.0152568	0.623013	0.256783	0.368959	0.0421801	0.0127807	1	0.680997
rs2092058	6:22045016	G:0.1288	rs16968331	16:56505773	C:0.0749845	6448	4785	7	1	0.0129475	0.000311604	0.295131	0.0818567	0.136708	-0.147859	0.0993568	0.00977727	0.223321	0.0864376	0.0150734	-0.267683	0.11013	0.0150042	0.598461	0.24605	0.000389904	6.92403e-05	0.0129475	1	0.681579
rs4383488	3:40690376	T:0.028062	rs10503942	8:33181258	A:0.0374419	6450	4786	7	1	0.0129833	0.232698	0.197683	0.165641	7.27532e-05	-0.532753	0.134293	0.0786939	0.302893	0.172263	0.000717141	-0.464915	0.137429	0.00557246	-1.12559	0.406068	0.000187719	3.44247e-05	0.0129833	1	0.681579
rs2325927	1:159236439	C:0.0083708	rs8138098	22:33726472	T:0.0186018	6451	4787	7	1	0.0130048	0.000637001	-1.22667	0.359164	0.17182	-0.268986	0.19686	0.0474255	-0.823525	0.415402	0.504408	-0.136703	0.204777	0.0151239	-1.01957	0.419678	0.0014395	0.000242091	0.0130048	1	0.681579
rs4383488	3:40690376	T:0.0280577	rs10733382	9:22964237	G:0.0333282	6451	4787	7	1	0.0131456	0.192032	0.216439	0.165906	0.000441806	-0.482227	0.13724	0.0505739	0.342804	0.17534	0.00408108	-0.405932	0.14135	0.0111314	-1.42976	0.563221	0.00101554	0.000175166	0.0131456	1	0.685213
rs12785110	10:126173339	G:0.132403	rs2424433	20:22303261	G:0.316357	6450	4787	7	1	0.0132257	8.39385e-05	-0.304394	0.0773975	0.000149821	-0.213179	0.0562275	0.246046	-0.123752	0.106682	0.0451627	-0.130951	0.0653729	0.013288	-0.282629	0.114149	3.52177e-07	8.02849e-08	0.0132257	1	0.685661
rs4583435	2:10217952	A:0.255816	rs7229736	18:66192454	T:0.49938	6448	4787	7	1	0.0134355	0.00208958	-0.184344	0.0599064	0.000111361	0.202621	0.0524325	0.000145939	-0.393186	0.103528	0.168997	0.0940295	0.0683635	0.0135917	0.210621	0.0853449	5.27084e-06	1.12736e-06	0.0134355	1	0.692796
rs12523795	6:33876434	G:0.0286002	rs4941253	18:61892571	C:0.217718	6451	4787	7	1	0.0136224	0.362335	0.154065	0.16913	0.0246415	-0.141141	0.0628136	0.424706	-0.166876	0.209044	0.00648511	-0.175107	0.0643257	0.0157713	0.748463	0.310029	0.0544406	0.00770607	0.0136224	1	0.696308
rs2362852	3:55807071	C:0.380487	rs6047982	20:22246450	G:0.38801	6447	4786	7	1	0.0136488	0.736442	-0.0183473	0.0545127	0.000376028	-0.192691	0.054182	0.037979	-0.171026	0.082419	2.43109e-05	-0.336092	0.0796217	0.0137679	0.194174	0.078828	0.00171824	0.000298435	0.0136488	1	0.696308
rs1880403	7:42657424	C:0.391025	rs8138098	22:33726472	T:0.0186018	6451	4787	7	1	0.0138618	0.00221	-0.163968	0.0535762	0.152984	-0.282538	0.197708	0.000536699	-0.188827	0.054547	0.00530317	-0.786604	0.282137	0.0152462	0.701096	0.288936	0.00361979	0.000613588	0.0138618	1	0.701208
rs11615490	12:126323356	C:0.27702	rs3745938	19:42071167	C:0.0389983	6449	4787	7	1	0.0139811	0.00010274	-0.222529	0.0572933	0.00109209	-0.478774	0.146609	1.35947e-05	-0.256714	0.0590106	3.39207e-05	-0.779838	0.188121	0.0147005	0.530131	0.217296	2.32242e-06	5.2683e-07	0.0139811	1	0.701208
rs661311	5:88034867	T:0.221594	rs10733382	9:22964237	G:0.0333282	6451	4787	7	1	0.0140859	0.000415205	-0.225446	0.0638616	0.000593686	-0.472704	0.137635	0.00561664	-0.183325	0.0661977	0.352123	-0.173917	0.186911	0.0136936	-0.589634	0.239183	4.82383e-06	1.07729e-06	0.0140859	1	0.701208
rs12042344	1:186858135	C:0.107597	rs4586959	4:37417390	A:0.477752	6450	4787	7	1	0.0141876	0.00174675	0.279347	0.0892421	5.05422e-05	0.213735	0.0527335	0.00014452	0.573091	0.150801	2.61311e-06	0.273677	0.0582403	0.0140603	-0.309971	0.126224	1.66626e-06	3.86489e-07	0.0141876	1	0.701208
rs7526688	1:65674836	A:0.344544	rs6974647	7:5411296	C:0.466754	6452	4788	7	1	0.014223	0.00528068	-0.153108	0.0548894	0.000649363	0.180886	0.0530441	0.000260603	-0.324057	0.0887437	0.508262	0.0498074	0.0752893	0.014338	0.187122	0.0764174	6.04986e-05	1.2516e-05	0.014223	1	0.701208
rs3822292	4:104556712	G:0.164393	rs7304975	12:59888726	A:0.0983568	6451	4788	7	1	0.0143257	0.131796	0.105746	0.0701669	0.000154713	-0.332881	0.0879851	0.0173881	0.184312	0.0774942	0.0540046	-0.200022	0.10381	0.0140516	-0.416386	0.169542	0.000255394	5.02833e-05	0.0143257	1	0.701208
rs17086372	4:66655790	A:0.145304	rs1847325	15:101067542	A:0.495738	6452	4788	7	1	0.0143972	0.000215274	-0.27178	0.0734465	0.000387673	-0.188544	0.053136	0.824304	-0.0276525	0.124554	0.0859495	-0.10748	0.0625916	0.0145924	-0.25141	0.102938	2.28363e-06	5.31469e-07	0.0143972	1	0.701208
rs12745827	1:111700001	G:0.153852	rs7304975	12:59888726	A:0.0983568	6451	4788	7	1	0.0144572	0.000390701	0.26089	0.073567	9.75387e-05	-0.343854	0.0882439	0.0344831	0.172735	0.0816953	4.08132e-06	-0.47473	0.103041	0.0163727	0.398749	0.166111	1.333e-06	3.16239e-07	0.0144572	1	0.701208
rs197427	1:112266366	C:0.461485	rs10772874	12:15899535	T:0.302697	6452	4788	7	1	0.0145012	0.000424881	-0.186596	0.052948	8.49724e-05	-0.223499	0.056871	2.2468e-05	-0.30658	0.0723265	1.52093e-05	-0.405899	0.0938358	0.0146902	0.195857	0.0802715	8.0693e-07	1.94669e-07	0.0145012	1	0.701208
rs3900967	1:203583705	T:0.0619963	rs12582971	12:18459387	T:0.13182	6452	4788	7	1	0.0145213	0.0566709	-0.213571	0.112061	0.000454664	-0.269121	0.0767571	0.593675	-0.068143	0.127724	0.0109375	-0.206344	0.0810882	0.0131144	-0.518466	0.209004	0.000427704	8.33642e-05	0.0145213	1	0.701208
rs12093599	1:66808852	C:0.0123294	rs4583435	2:10217952	A:0.255816	6448	4787	7	1	0.0145656	0.465977	-0.206824	0.283693	0.00220851	-0.182996	0.0597898	0.361431	0.336098	0.368269	0.00628812	-0.164723	0.060286	0.0126668	-1.09515	0.439289	0.00736594	0.0012521	0.0145656	1	0.701208
rs261796	1:241110180	C:0.0888234	rs6922714	6:19831560	A:0.316308	6451	4787	7	1	0.0146222	0.064154	-0.173039	0.0934785	0.000138724	-0.213823	0.0561152	0.655629	0.0600506	0.134656	0.00988551	-0.156898	0.0608178	0.0142842	-0.327794	0.133792	0.000118537	2.44808e-05	0.0146222	1	0.701208
rs6792258	3:197124134	G:0.428716	rs6768773	3:197135819	C:0.398975	6439	4779	7	1	0.0147361	0.489742	-0.0641259	0.0928392	0.00667025	0.252691	0.0931452	0.059184	-0.205229	0.108769	0.649644	0.0556433	0.122493	0.0149304	0.188642	0.0775007	0.000736844	0.000141986	0.0147361	1	0.703152
rs2027985	7:93345774	T:0.455716	rs8138098	22:33726472	T:0.0186133	6447	4785	7	1	0.0148796	0.000514904	-0.182614	0.0525829	0.191769	-0.258907	0.19834	0.00339229	-0.157126	0.053631	0.23869	0.40808	0.346339	0.0156312	-0.600988	0.248608	0.000916793	0.000176354	0.0148796	1	0.706488
rs197427	1:112266366	C:0.461485	rs1912470	8:14430153	T:0.1312	6452	4788	7	1	0.0151249	0.000327988	-0.190239	0.0529598	0.00334972	-0.226525	0.0772155	1.5918e-05	-0.262358	0.060793	0.000193121	-0.465558	0.124886	0.0153045	0.260861	0.107568	2.51704e-05	5.66011e-06	0.0151249	1	0.714598
rs2350051	4:66605229	A:0.317488	rs6897423	5:177608195	T:0.0367051	6416	4764	7	1	0.0154214	0.00020645	-0.206933	0.0557623	0.851767	0.0269604	0.144278	2.6731e-05	-0.242162	0.0576622	0.120619	-0.304505	0.196178	0.0152111	0.52163	0.2149	0.00100641	0.000198641	0.0154214	1	0.715318
rs4951508	1:210829477	T:0.22261	rs2092058	6:22045016	G:0.128724	6444	4782	7	1	0.0154257	2.96659e-05	0.270778	0.0648412	0.000328439	0.294853	0.0820913	1.59654e-06	0.348766	0.0726784	1.72391e-05	0.438091	0.10193	0.0144857	-0.318134	0.130117	1.77345e-07	4.6976e-08	0.0154257	1	0.715318
rs2965946	16:89516612	T:0.300202	rs2828927	21:25611218	G:0.0886959	6449	4787	7	1	0.0154257	0.000498429	0.199775	0.0573804	0.0279404	-0.200915	0.0914031	3.33364e-05	0.260995	0.0628995	0.914187	-0.012997	0.120612	0.0149953	-0.34472	0.141715	0.00015091	3.23051e-05	0.0154257	1	0.715318
rs11771875	7:105103372	G:0.182149	rs8063678	16:17386646	A:0.0764578	6448	4787	7	1	0.0154385	0.00919381	0.177108	0.067994	0.000172482	0.391925	0.10434	0.110835	0.115569	0.0724819	0.0508022	0.237361	0.121527	0.0173595	0.479572	0.201585	2.75566e-05	6.28601e-06	0.0154385	1	0.715318
rs12523795	6:33876434	G:0.0285958	rs17691453	15:39543946	T:0.462337	6452	4788	7	1	0.0156542	0.37717	0.149379	0.169149	0.932803	-0.00447825	0.053111	0.0152365	0.731803	0.301562	0.656128	0.0242525	0.0544675	0.0158529	-0.572269	0.237231	0.672352	0.0844784	0.0156542	1	0.721512
rs4983559	14:105277209	G:0.400775	rs2835692	21:38670335	G:0.146667	6450	4787	7	1	0.0157326	0.000187244	-0.202619	0.0542396	0.000583675	-0.256277	0.0745187	8.96813e-06	-0.280776	0.0632283	4.33989e-05	-0.461796	0.112947	0.0159481	0.255626	0.106064	2.67897e-06	6.69397e-07	0.0157326	1	0.721512
rs6768773	3:197135819	C:0.399038	rs2828927	21:25611218	G:0.0887097	6448	4787	7	1	0.0158509	0.000262703	0.196415	0.0538191	0.0222719	-0.208616	0.0912702	1.61548e-05	0.256076	0.0593823	0.771967	0.0401197	0.138438	0.0159764	-0.315361	0.130885	8.31777e-05	1.8643e-05	0.0158509	1	0.721512
rs12132580	1:189523652	C:0.031623	rs3900967	1:203583705	T:0.0620059	6451	4788	7	1	0.0160324	0.00243087	-0.472125	0.155723	0.0658232	-0.206246	0.112113	0.0327214	-0.351798	0.164739	0.261471	-0.131261	0.116893	0.0128888	-0.741953	0.298353	0.0021078	0.000414784	0.0160324	1	0.721512
rs10141409	14:82289273	C:0.350473	rs10851872	15:74790183	A:0.0799597	6447	4784	7	1	0.0161755	0.0422784	-0.109242	0.0537933	0.000108456	-0.374794	0.0968248	0.367622	-0.0529311	0.0587512	0.293964	-0.143685	0.136913	0.0157092	-0.325141	0.1346	8.3198e-05	1.897e-05	0.0161755	1	0.721512
rs2325927	1:159236439	C:0.0083708	rs10851872	15:74790183	A:0.0799876	6451	4787	7	1	0.01618	0.000518713	-1.25177	0.360647	0.000101802	-0.376955	0.096997	0.0847555	-0.759719	0.44074	0.000346674	-0.35021	0.0978879	0.0192137	-1.28955	0.550771	2.08486e-06	5.37548e-07	0.01618	1	0.721512
rs2362852	3:55807071	C:0.380351	rs17798773	18:45107905	A:0.220611	6448	4786	7	1	0.0161845	0.84434	-0.0106885	0.0544375	0.209626	-0.0783191	0.0624258	0.104504	-0.11145	0.0686526	0.00860092	-0.24392	0.0928328	0.0163328	0.221614	0.0922858	0.444941	0.0601215	0.0161845	1	0.721512
rs11771875	7:105103372	G:0.182149	rs10772874	12:15899535	T:0.302652	6448	4787	7	1	0.0162341	0.0117674	0.171129	0.0679341	8.22204e-05	-0.223953	0.056872	0.835392	0.0192212	0.0925026	4.02347e-06	-0.314634	0.0682478	0.0165788	0.243942	0.101816	1.71187e-05	4.14216e-06	0.0162341	1	0.721512
rs12093599	1:66808852	C:0.0123237	rs661311	5:88034867	T:0.221594	6451	4787	7	1	0.0163745	0.5048	-0.190195	0.285168	0.000322245	-0.229448	0.0637935	0.0420885	-0.694288	0.341569	9.97077e-05	-0.250513	0.0643777	0.0192186	1.07017	0.45709	0.00124944	0.000256704	0.0163745	1	0.721512
rs531592	1:231396634	T:0.482021	rs2216979	12:29856414	C:0.455363	6452	4788	7	1	0.0164246	0.000445416	0.184832	0.0526348	0.000117258	0.204746	0.0531562	0.752765	0.0265746	0.0843648	0.671148	0.0372287	0.0876851	0.0165718	0.178839	0.0746384	1.32619e-06	3.50936e-07	0.0164246	1	0.721512
rs11630259	15:99430948	C:0.279569	rs10871349	16:78361149	G:0.222369	6451	4787	7	1	0.0166036	0.830429	-0.0127189	0.0593922	0.000267622	0.238461	0.0654253	0.224867	0.0887058	0.0730878	1.66907e-05	0.375448	0.0872099	0.0161594	-0.245484	0.10206	0.00115413	0.000240799	0.0166036	1	0.721512
rs6897423	5:177608195	T:0.0368331	rs16968331	16:56505773	C:0.075062	6448	4784	7	1	0.016636	0.763442	0.043112	0.143246	0.114221	-0.156502	0.0990831	0.221523	0.192261	0.15727	0.372837	-0.0918042	0.103015	0.0147085	-0.723562	0.296605	0.278301	0.0403384	0.016636	1	0.721512
rs11782906	8:77690337	A:0.0983721	rs5973843	X:107360064	C:0.472248	6450	4786	7	1	0.0166591	0.319489	-0.0890012	0.0894027	0.000162631	0.165781	0.0439627	0.25287	0.157599	0.137833	9.62592e-06	0.215676	0.0487358	0.0168354	-0.24869	0.104042	0.00049906	0.00010847	0.0166591	1	0.721512
rs2325927	1:159236439	C:0.0083695	rs1847325	15:101067542	A:0.495738	6452	4788	7	1	0.0167567	0.000441761	-1.25734	0.35783	0.000319768	-0.191267	0.0531484	2.32564e-05	-2.16788	0.51237	0.000133567	-0.204184	0.0534543	0.0231633	1.00997	0.444776	5.42622e-06	1.40011e-06	0.0167567	1	0.721512
rs11919595	3:141135126	C:0.0634218	rs4964369	12:105803028	T:0.282642	6441	4784	7	1	0.016883	0.000121167	0.453219	0.117911	8.49198e-05	-0.231043	0.0587883	0.146421	0.219584	0.151198	7.53207e-06	-0.277618	0.0619949	0.018145	0.434063	0.183719	1.56813e-07	4.50177e-08	0.016883	1	0.721512
rs1451236	4:190432838	C:0.422832	rs1674870	6:43434222	A:0.17101	6447	4785	7	1	0.0169206	0.000220189	0.198441	0.0537103	0.0331209	0.148428	0.0696645	0.0663939	0.116791	0.0636201	0.624792	-0.053279	0.108939	0.0171782	0.242828	0.101906	9.92837e-05	2.33579e-05	0.0169206	1	0.721512
rs17760943	8:23160433	A:0.264752	rs4964369	12:105803028	T:0.282686	6440	4783	7	1	0.0170245	0.0056921	-0.164019	0.0593195	6.91557e-05	-0.233696	0.0587298	0.639087	-0.0374109	0.0797714	0.135106	-0.115081	0.0770154	0.0169429	-0.222635	0.0932328	8.06853e-06	2.08373e-06	0.0170245	1	0.721512
rs7526688	1:65674836	A:0.344544	rs197427	1:112266366	C:0.461485	6452	4788	7	1	0.0172246	0.00590632	-0.151095	0.054885	0.000423968	-0.186496	0.0529112	0.00038317	-0.327044	0.0920886	3.25753e-05	-0.316511	0.0761819	0.01739	0.184396	0.0775308	4.10154e-05	1.01226e-05	0.0172246	1	0.721512
rs11615490	12:126323356	C:0.277028	rs5973843	X:107360064	C:0.47239	6447	4785	7	1	0.0172294	6.16993e-05	-0.230311	0.0574884	0.000128101	0.168664	0.0440367	8.72018e-06	-0.382595	0.0860403	0.203926	0.0749492	0.0589944	0.0174448	0.160399	0.0674742	2.94112e-07	8.45142e-08	0.0172294	1	0.721512
rs4268128	8:22937856	C:0.208882	rs2965817	16:89513234	G:0.499147	6451	4787	7	1	0.0172294	6.59297e-05	0.260757	0.0653442	0.000208521	0.193931	0.0522941	0.676284	0.0462603	0.110793	0.092854	0.107088	0.0637225	0.0175289	0.220509	0.0928294	3.36789e-07	9.64294e-08	0.0172294	1	0.721512
rs10111172	8:22969091	T:0.189583	rs10871349	16:78361149	G:0.222369	6451	4787	7	1	0.017263	0.000192214	0.252457	0.0677005	0.000301844	0.236812	0.0655316	1.15854e-05	0.375698	0.085673	1.63658e-05	0.344127	0.0798539	0.0174102	-0.276121	0.116118	1.01583e-06	2.82612e-07	0.017263	1	0.721512
rs6897423	5:177608195	T:0.0368388	rs9926693	16:58097357	G:0.243447	6447	4783	7	1	0.0172871	0.82777	0.0310732	0.142824	0.000260975	0.22932	0.062806	0.084321	0.341942	0.198096	4.0174e-05	0.266266	0.0648405	0.0171457	-0.555638	0.233112	0.00111672	0.00024136	0.0172871	1	0.721512
rs4268128	8:22937856	C:0.20885	rs2965946	16:89516612	T:0.300139	6452	4788	7	1	0.0173256	5.79564e-05	0.262882	0.0653776	0.000270488	0.209318	0.0574729	0.157859	0.123526	0.0874636	0.101433	0.114374	0.0698277	0.0180023	0.244791	0.103481	4.23358e-07	1.21046e-07	0.0173256	1	0.721512
rs12132580	1:189523652	C:0.0316279	rs4586959	4:37417390	A:0.477752	6450	4788	7	1	0.0174758	0.00309198	-0.462566	0.156355	6.6636e-05	0.210202	0.0527088	0.000163649	-0.88879	0.235792	0.000949334	0.179361	0.0542676	0.0186759	0.490967	0.20875	3.70126e-06	1.00157e-06	0.0174758	1	0.721512
rs2216979	12:29856414	C:0.455433	rs17798773	18:45107905	A:0.220663	6451	4788	7	1	0.0175099	0.000161849	0.200342	0.053111	0.215848	-0.0773771	0.0625197	9.57779e-06	0.297814	0.0672799	0.276239	0.109765	0.100812	0.0176117	-0.213059	0.0897587	0.000347805	8.00606e-05	0.0175099	1	0.721512
rs17086372	4:66655790	A:0.145304	rs1202073	20:59348950	C:0.0154991	6452	4788	7	1	0.017647	0.000308479	-0.264619	0.0733407	2.53244e-05	-0.840385	0.199527	6.35053e-05	-0.299154	0.0747998	1.1901e-06	-1.13731	0.234145	0.0220309	0.911356	0.398001	2.10603e-07	6.23127e-08	0.017647	1	0.721512
rs531592	1:231396634	T:0.482018	rs11925530	3:94100695	C:0.0654162	6451	4787	7	1	0.0176962	0.000600854	0.180299	0.0525464	0.199196	-0.138165	0.107618	5.30917e-05	0.2273	0.0562404	0.304931	0.177488	0.173004	0.017522	-0.356725	0.150164	0.00102601	0.000227035	0.0176962	1	0.721512
rs11733026	4:65899370	T:0.26907	rs5973843	X:107360064	C:0.472248	6450	4786	7	1	0.0177802	0.0182808	-0.13965	0.0591768	0.000150072	0.166797	0.0439988	0.842054	0.0177896	0.0892752	1.04721e-05	0.25715	0.058348	0.0179153	-0.164396	0.0694428	5.08083e-05	1.27808e-05	0.0177802	1	0.721512
rs12093599	1:66808852	C:0.0123218	rs2965946	16:89516612	T:0.300139	6452	4788	7	1	0.0178249	0.512706	-0.186022	0.284164	0.000357182	0.204628	0.0573212	0.0471702	-0.672525	0.338843	0.00132442	0.185793	0.057868	0.0270319	1.01679	0.459868	0.00126355	0.000278531	0.0178249	1	0.721512
rs4695885	4:174686346	A:0.343648	rs11746513	5:73037073	C:0.300372	6447	4786	7	1	0.0178696	6.92471e-06	-0.247064	0.054952	0.0443544	-0.11648	0.0579294	1.04063e-06	-0.371242	0.076015	0.00191011	-0.26102	0.0840953	0.0179883	0.200692	0.0848284	5.82006e-06	1.58255e-06	0.0178696	1	0.721512
rs4951508	1:210829477	T:0.222472	rs1324668	13:107986742	A:0.30304	6448	4785	7	1	0.0179345	2.26122e-05	0.274711	0.0648301	0.00155511	-0.180509	0.0570474	3.17743e-06	0.422857	0.0907612	0.246393	-0.0819885	0.0707312	0.0179673	-0.23168	0.0979085	8.51872e-07	2.46048e-07	0.0179345	1	0.721512
rs11615490	12:126323356	C:0.27702	rs16952330	16:53610448	G:0.0283765	6449	4787	7	1	0.0179795	8.79754e-05	-0.224694	0.057297	0.225989	-0.194219	0.160411	0.00108292	-0.192609	0.0589371	0.479979	0.158476	0.224364	0.0206926	-0.573104	0.247717	0.00021365	5.13181e-05	0.0179795	1	0.721512
rs4583435	2:10217952	A:0.255377	rs2350051	4:66605229	A:0.317332	6416	4767	7	1	0.0182675	0.00235596	-0.182795	0.0601053	0.000188261	-0.208483	0.0558298	0.646867	-0.039306	0.0857987	0.16634	-0.100165	0.0723707	0.018282	-0.213524	0.090482	8.53873e-06	2.33671e-06	0.0182675	1	0.730015
rs12093599	1:66808852	C:0.0123218	rs261796	1:241110180	C:0.0888872	6452	4788	7	1	0.0186589	0.483828	-0.198085	0.282914	0.060347	-0.175197	0.0932769	0.697358	0.122208	0.314249	0.136607	-0.140642	0.0944831	0.0112732	-1.00157	0.395234	0.136463	0.0231554	0.0186589	1	0.733478
rs10733382	9:22964237	G:0.0333333	rs6071905	20:38657164	C:0.400155	6450	4786	7	1	0.0187215	0.000430224	-0.483581	0.137349	0.000107368	-0.20822	0.0537576	4.04525e-05	-0.856264	0.208597	1.28342e-05	-0.243897	0.0559023	0.0195729	0.462885	0.198285	1.31074e-06	3.87866e-07	0.0187215	1	0.733478
rs17760943	8:23160433	A:0.264806	rs17798773	18:45107905	A:0.22062	6450	4787	7	1	0.0187267	0.00505724	-0.165769	0.0591323	0.213544	-0.0777361	0.0624949	0.000257425	-0.271654	0.0743288	0.0129394	-0.205901	0.082843	0.0189804	0.23298	0.099313	0.00851964	0.00176807	0.0187267	1	0.733478
rs11925530	3:94100695	C:0.0654162	rs17439350	12:28781123	G:0.0858782	6451	4787	7	1	0.0187634	0.166735	-0.148844	0.107642	0.000288041	-0.332878	0.0918076	0.0248444	-0.263387	0.117384	2.50143e-05	-0.410004	0.0972801	0.0200641	0.661733	0.284598	0.000566615	0.000135295	0.0187634	1	0.733478
rs6974647	7:5411296	C:0.466749	rs10984224	9:121539063	T:0.255542	6451	4787	7	1	0.0187634	0.00080384	0.17781	0.0530544	0.0392021	0.127524	0.061843	0.279495	0.0744808	0.0688709	0.507843	-0.0685261	0.103482	0.0189908	0.210854	0.0898889	0.000351905	8.57953e-05	0.0187634	1	0.733478
rs17086372	4:66655790	A:0.145271	rs6047982	20:22246450	G:0.388295	6450	4788	7	1	0.0188421	0.000351087	-0.262872	0.0735438	0.000450603	-0.190213	0.0542145	0.627211	-0.0561123	0.115539	0.0781566	-0.112095	0.0636366	0.0193392	-0.252916	0.108133	3.06621e-06	8.89574e-07	0.0188421	1	0.733478
rs2092058	6:22045016	G:0.12882	rs10851872	15:74790183	A:0.0798821	6447	4784	7	1	0.0188895	0.000233808	0.301553	0.0819576	9.32997e-05	-0.379458	0.0971129	0.01512	0.216592	0.0891511	5.33372e-06	-0.493182	0.108363	0.0209883	0.507861	0.220025	5.98635e-07	1.82498e-07	0.0188895	1	0.733478
rs16968331	16:56505773	C:0.0750271	rs4941253	18:61892571	C:0.217718	6451	4787	7	1	0.0190696	0.111028	-0.157968	0.0991271	0.0256066	-0.140202	0.062811	0.863347	0.0217633	0.126446	0.228506	-0.0815766	0.0677424	0.0188022	-0.395312	0.168258	0.0235005	0.004644	0.0190696	1	0.735758
rs10961438	9:1432160	T:0.10913	rs1202073	20:59348950	C:0.0155015	6451	4787	7	1	0.0191016	0.014011	-0.203322	0.0827526	3.03078e-05	-0.836121	0.200454	0.00388578	-0.243524	0.0843433	1.31684e-06	-1.09361	0.226084	0.018227	0.81064	0.34335	6.77616e-06	1.94021e-06	0.0191016	1	0.735758
rs12745827	1:111700001	G:0.153828	rs13253577	8:33116943	T:0.0507595	6452	4788	7	1	0.0192408	0.000477939	0.257379	0.0736879	5.57533e-06	-0.524233	0.115422	0.00936827	0.20088	0.0773117	3.4207e-07	-0.689115	0.135156	0.0214043	0.55136	0.239641	9.40496e-08	3.05816e-08	0.0192408	1	0.737684
rs11919595	3:141135126	C:0.0633912	rs11608250	12:104196501	T:0.137399	6452	4788	7	1	0.0193055	7.96058e-05	0.464553	0.11774	0.00807754	0.206296	0.0778824	5.55258e-06	0.614506	0.135272	0.00125259	0.26444	0.0819556	0.0169696	-0.54622	0.228796	1.01896e-05	2.90517e-06	0.0193055	1	0.737684
rs12042344	1:186858135	C:0.10758	rs940114	22:49589243	A:0.44559	6451	4787	7	1	0.0195771	0.00138065	0.285397	0.0892237	0.000123058	-0.201691	0.0525244	0.87428	0.0224764	0.142054	7.97583e-06	-0.260669	0.0583696	0.0197274	0.289815	0.124305	3.80108e-06	1.13163e-06	0.0195771	1	0.738296
rs2085021	2:44371721	G:0.118086	rs11746513	5:73037073	C:0.30042	6436	4778	7	1	0.0196703	0.000210669	0.313498	0.0845952	0.046609	-0.115078	0.0578331	2.02144e-05	0.502789	0.117956	0.462468	-0.0475932	0.0647712	0.0197065	-0.309786	0.132847	0.000127327	3.36743e-05	0.0196703	1	0.738296
rs4586959	4:37417390	A:0.477678	rs16952330	16:53610448	G:0.0283677	6451	4788	7	1	0.0197585	5.32681e-05	0.212898	0.0526869	0.238698	-0.188022	0.159578	8.27822e-06	0.241471	0.0541674	0.261378	0.298081	0.2654	0.0194378	-0.541799	0.231833	0.000124865	3.31726e-05	0.0197585	1	0.738296
rs586224	4:119163784	T:0.0976483	rs282975	16:77586500	C:0.415278	6421	4763	7	1	0.0199083	0.000390096	0.333246	0.0939595	0.00024581	0.183709	0.0501036	5.44894e-05	0.585511	0.14509	1.83759e-05	0.23482	0.0548162	0.0197139	-0.287601	0.123341	1.14464e-06	3.58251e-07	0.0199083	1	0.738296
rs17760943	8:23160433	A:0.264692	rs10777557	12:94314529	A:0.353543	6449	4785	7	1	0.0199083	0.00358434	-0.172634	0.0592715	0.000239032	0.205454	0.0559251	0.741575	-0.0283217	0.0858837	1.79821e-05	0.316775	0.0738648	0.0198161	-0.207543	0.0890816	2.17831e-05	6.21238e-06	0.0199083	1	0.738296
rs12523795	6:33876434	G:0.0285958	rs16968331	16:56505773	C:0.0750155	6452	4788	7	1	0.019925	0.374798	0.15005	0.169066	0.108566	-0.159041	0.0991115	0.0902834	0.313788	0.185245	0.311203	-0.10337	0.102074	0.0135717	-0.827665	0.335303	0.187986	0.0326398	0.019925	1	0.738296
rs11773632	7:51765420	G:0.162765	rs17798773	18:45107905	A:0.220663	6451	4788	7	1	0.0199696	0.0461884	-0.139182	0.0698118	0.22099	-0.076457	0.06247	0.913279	-0.00975288	0.0895554	0.794126	0.0196037	0.0751225	0.020053	-0.268286	0.115374	0.0619156	0.0118426	0.0199696	1	0.738296
rs1912470	8:14430153	T:0.1312	rs3991716	16:57950985	T:0.247288	6452	4788	7	1	0.0200255	0.0031322	-0.228125	0.0772139	0.000147267	0.237873	0.0626702	0.402102	-0.083372	0.0995044	9.60311e-06	0.323578	0.0731097	0.0199931	-0.298332	0.128233	1.09586e-05	3.21482e-06	0.0200255	1	0.738296
rs11771875	7:105103372	G:0.182149	rs3745938	19:42071167	C:0.0390043	6448	4787	7	1	0.0201154	0.0113755	0.172155	0.0680201	0.000945836	-0.481168	0.145537	0.0488676	0.137032	0.0695682	5.14417e-05	-0.687499	0.169796	0.0239336	0.626098	0.277256	0.000184538	4.89931e-05	0.0201154	1	0.738296
rs11630259	15:99430948	C:0.279681	rs3745938	19:42071167	C:0.0389802	6452	4788	7	1	0.0202169	0.902324	-0.00727503	0.0592787	0.00102279	-0.4787	0.145759	0.509821	-0.0401592	0.0609287	6.33055e-05	-0.803471	0.200861	0.021548	0.516036	0.224535	0.00483542	0.00110406	0.0202169	1	0.738296
rs531592	1:231396634	T:0.482021	rs16952330	16:53610448	G:0.0283633	6452	4788	7	1	0.0202169	0.000477066	0.183521	0.0525351	0.195082	-0.206758	0.159574	8.15613e-05	0.213311	0.0541432	0.249022	0.325875	0.282698	0.0206543	-0.523515	0.226214	0.00101158	0.000250279	0.0202169	1	0.738296
rs4695885	4:174686346	A:0.343774	rs10772874	12:15899535	T:0.302838	6449	4786	7	1	0.0202452	6.35987e-06	-0.247997	0.0549389	7.30283e-05	-0.226001	0.0569819	1.12155e-06	-0.368364	0.0756548	1.00923e-05	-0.36545	0.0827711	0.0204789	0.193137	0.0833401	1.43527e-08	5.09913e-09	0.0202452	1	0.738296
rs11598262	10:87729214	A:0.109225	rs6071905	20:38657164	C:0.400155	6450	4786	7	1	0.0203874	0.000153761	0.333052	0.0879947	0.000119123	-0.206893	0.0537673	2.98311e-05	0.573154	0.137291	0.0121538	-0.14878	0.0593306	0.0202393	-0.290528	0.125126	3.72519e-07	1.22754e-07	0.0203874	1	0.740663
rs10733382	9:22964237	G:0.0333282	rs2835692	21:38670335	G:0.146644	6451	4788	7	1	0.020565	0.000348637	-0.491904	0.13755	0.00048809	-0.259942	0.0745416	0.0403637	-0.321854	0.157001	0.00595449	-0.212845	0.0773903	0.0193914	-0.644478	0.275663	5.57937e-06	1.71096e-06	0.020565	1	0.74116
rs3900967	1:203583705	T:0.0619963	rs11630259	15:99430948	C:0.279681	6452	4788	7	1	0.0206285	0.0679297	-0.204561	0.112059	0.824457	-0.0131215	0.0591547	0.0035135	-0.422731	0.144829	0.320744	-0.0624202	0.0628646	0.0217005	0.401764	0.175017	0.186797	0.0333547	0.0206285	1	0.74116
rs2092058	6:22045016	G:0.128623	rs282975	16:77586500	C:0.41516	6418	4761	7	1	0.0206343	0.000548474	0.284105	0.0822088	0.000166844	0.188433	0.0500545	7.065e-05	0.50543	0.127181	1.13462e-05	0.245234	0.0558648	0.0204594	-0.25205	0.108745	1.45511e-06	4.66194e-07	0.0206343	1	0.74116
rs10733382	9:22964237	G:0.033323	rs10772874	12:15899535	T:0.302697	6452	4788	7	1	0.0208317	0.000562607	-0.474405	0.137547	9.66779e-05	-0.221773	0.0568827	0.4247	-0.157045	0.196726	0.0017959	-0.184681	0.0591535	0.0211389	-0.468539	0.203227	1.20368e-06	3.90912e-07	0.0208317	1	0.74116
rs6974647	7:5411296	C:0.466749	rs10851872	15:74790183	A:0.0799876	6451	4787	7	1	0.0208375	0.000656019	0.181196	0.0531784	0.000118371	-0.373503	0.0970269	0.0242884	0.129801	0.0576246	3.08445e-05	-0.675487	0.162099	0.021124	0.324247	0.140625	1.97728e-06	6.33006e-07	0.0208375	1	0.74116
rs12523795	6:33876434	G:0.0286002	rs5769520	22:49671776	G:0.295846	6451	4787	7	1	0.0209781	0.315971	0.170174	0.169703	0.00261507	0.175918	0.0584504	0.55038	-0.125425	0.210024	0.0127814	0.148449	0.0596226	0.0252568	0.685024	0.306163	0.00701834	0.00161723	0.0209781	1	0.74116
rs2325927	1:159236439	C:0.0083695	rs6974647	7:5411296	C:0.466754	6452	4788	7	1	0.0209839	0.000448956	-1.24937	0.355998	0.000491485	0.185187	0.0531328	1.63661e-05	-2.05914	0.477821	0.00129957	0.17188	0.053444	0.0215502	0.815791	0.354969	8.07641e-06	2.48942e-06	0.0209839	1	0.74116
rs4383488	3:40690376	T:0.0280664	rs1225019	3:131669077	C:0.437432	6449	4785	7	1	0.0210193	0.228488	0.198966	0.165218	0.000149524	0.201359	0.053103	0.289046	-0.272318	0.256851	0.00159318	0.172262	0.0545623	0.0212912	0.52685	0.228788	0.000308139	8.30725e-05	0.0210193	1	0.74116
rs11615490	12:126323356	C:0.276985	rs8138098	22:33726472	T:0.0186104	6448	4786	7	1	0.0211433	8.322e-05	-0.225416	0.0572858	0.171672	-0.270539	0.197929	0.000594283	-0.200403	0.0583549	0.565616	0.158899	0.276577	0.0220765	-0.702917	0.307078	0.000172092	4.77694e-05	0.0211433	1	0.742804
rs12093599	1:66808852	C:0.0123218	rs10772874	12:15899535	T:0.302697	6452	4788	7	1	0.0212383	0.495738	-0.193494	0.284043	7.88007e-05	-0.224337	0.0568228	0.255069	0.465672	0.409157	0.000282658	-0.207991	0.0572867	0.0178762	-0.785044	0.331498	0.000325936	8.84208e-05	0.0212383	1	0.743419
rs3822292	4:104556712	G:0.164368	rs3745938	19:42071167	C:0.0389802	6452	4788	7	1	0.02152	0.10442	0.114051	0.0702371	0.000858692	-0.485275	0.145591	0.0312477	0.157008	0.0728948	0.112501	-0.275748	0.173749	0.021058	-0.580351	0.251567	0.00129383	0.000333173	0.02152	1	0.747052
rs11925530	3:94100695	C:0.0654162	rs940114	22:49589243	A:0.44559	6451	4787	7	1	0.0216654	0.139656	-0.158595	0.107371	0.000126427	-0.201032	0.0524433	0.39504	0.146454	0.172195	0.00521881	-0.156277	0.0559491	0.0213962	-0.336841	0.146394	0.000238577	6.66814e-05	0.0216654	1	0.747052
rs4268128	8:22937856	C:0.20885	rs1529729	19:11163562	G:0.460477	6452	4788	7	1	0.0217262	8.72019e-05	0.256034	0.0652534	0.0109093	-0.134154	0.0527007	0.586507	0.0584636	0.107489	0.000666329	-0.221709	0.0651498	0.0219055	0.208862	0.0911264	1.34104e-05	4.18538e-06	0.0217262	1	0.747052
rs17760943	8:23160433	A:0.264811	rs2828927	21:25611218	G:0.0887097	6448	4786	7	1	0.0217506	0.00570897	-0.163537	0.0591659	0.0217995	-0.209841	0.0914803	0.000567687	-0.222109	0.064443	0.00111301	-0.394834	0.121104	0.0217044	0.345944	0.150705	0.00155609	0.000400599	0.0217506	1	0.747052
rs7101307	10:24280011	G:0.451093	rs10871349	16:78361149	G:0.222369	6451	4787	7	1	0.0218853	0.0155619	-0.127971	0.0529018	0.000255883	0.239184	0.0654168	0.00099199	-0.213033	0.0646968	0.698466	0.0417469	0.107764	0.0221489	0.20967	0.091647	6.31856e-05	1.87749e-05	0.0218853	1	0.747052
rs775214	3:113010950	C:0.264551	rs11771875	7:105103372	G:0.182136	6443	4784	7	1	0.0218976	0.000134398	0.231548	0.0606422	0.0128425	0.168867	0.0678696	0.0574077	0.138385	0.0728266	0.632531	0.0417503	0.0873131	0.0219291	0.250704	0.109402	2.45633e-05	7.55774e-06	0.0218976	1	0.747052
rs11598262	10:87729214	A:0.109285	rs7319170	13:25244691	T:0.405829	6451	4787	7	1	0.021916	0.000125407	0.338082	0.0881498	0.000208208	0.19884	0.0536125	0.389299	0.113007	0.131268	0.0166139	0.141551	0.0590993	0.0226636	0.292836	0.12849	6.06728e-07	2.09731e-07	0.021916	1	0.747052
rs6728308	2:44306946	T:0.230739	rs10871349	16:78361149	G:0.222369	6451	4787	7	1	0.0219653	0.000101904	0.248227	0.063877	0.00029917	0.236956	0.0655296	0.0773137	0.139975	0.0792389	0.109355	0.128939	0.0805314	0.022633	0.260789	0.114403	5.58944e-07	1.94024e-07	0.0219653	1	0.747052
rs775214	3:113010950	C:0.264701	rs1225019	3:131669077	C:0.437471	6445	4783	7	1	0.0222757	0.000204164	0.225342	0.0606768	0.000197195	0.197875	0.0531553	4.26161e-05	0.396773	0.0969438	1.54314e-05	0.295613	0.0683904	0.0222993	-0.195841	0.0856986	6.11337e-07	2.14208e-07	0.0222757	1	0.751684
rs3847420	10:11293945	T:0.387769	rs2965817	16:89513234	G:0.499147	6451	4787	7	1	0.022376	0.00110745	0.177449	0.0544037	0.000289399	0.189496	0.0522803	0.000175687	0.348288	0.0928365	3.83384e-05	0.320751	0.0779039	0.0224991	-0.173304	0.0759494	5.18786e-06	1.71217e-06	0.022376	1	0.751684
rs4951508	1:210829477	T:0.222811	rs282975	16:77586500	C:0.415238	6418	4761	7	1	0.0223949	1.58642e-05	0.28026	0.0649302	0.000130794	0.191786	0.0501407	5.21832e-06	0.444523	0.0975728	9.40702e-06	0.272931	0.0616045	0.0224346	-0.197883	0.0866795	5.63794e-08	2.11248e-08	0.0223949	1	0.751684
rs12132580	1:189523652	C:0.031623	rs10111172	8:22969091	T:0.189583	6451	4788	7	1	0.022502	0.00219468	-0.477251	0.155835	0.000166396	0.254774	0.067665	0.207206	-0.239089	0.18956	2.7031e-05	0.293641	0.0699622	0.0206151	-0.612094	0.264408	8.43307e-06	2.7529e-06	0.022502	1	0.751684
rs1433176	8:108392928	A:0.419702	rs2965946	16:89516612	T:0.300186	6451	4787	7	1	0.0225527	0.00216202	-0.165602	0.0539944	0.000328603	0.206196	0.05741	0.000147702	-0.279598	0.0736772	0.579903	0.0494065	0.0892579	0.022753	0.189475	0.0831924	1.3965e-05	4.49123e-06	0.0225527	1	0.751684
rs261796	1:241110180	C:0.0889009	rs4383488	3:40690376	T:0.0280577	6451	4787	7	1	0.0225717	0.0594947	-0.175937	0.0933588	0.191503	0.21624	0.165556	0.0182828	-0.226172	0.095842	0.835266	0.0376065	0.180841	0.0270532	0.930139	0.420735	0.0734549	0.01529	0.0225717	1	0.751684
rs3008061	6:166077817	A:0.131122	rs4268128	8:22937856	C:0.20885	6452	4788	7	1	0.0228203	0.0346949	-0.163912	0.0776132	9.39363e-05	0.254982	0.065284	0.00255575	-0.279705	0.0927201	0.0170526	0.175797	0.0736916	0.0237039	0.328202	0.145101	3.7345e-05	1.17181e-05	0.0228203	1	0.753508
rs12745827	1:111700001	G:0.153828	rs10503953	8:33797783	T:0.418475	6452	4788	7	1	0.0228332	0.000569836	0.253362	0.0735324	0.346947	-0.0508596	0.0540756	9.1479e-05	0.45873	0.117258	0.719552	0.0226329	0.0630342	0.0225998	-0.239117	0.10487	0.00155685	0.000417196	0.0228332	1	0.753508
rs4695885	4:174686346	A:0.343832	rs2027985	7:93345774	T:0.455469	6445	4784	7	1	0.0230071	4.97482e-06	-0.251103	0.054996	0.000411864	-0.18641	0.052772	0.34099	-0.0865915	0.0909374	0.4134	-0.0621519	0.0759873	0.0231653	-0.176036	0.0775252	6.88586e-08	2.62666e-08	0.0230071	1	0.753508
rs308203	5:93742412	C:0.466367	rs4867791	5:174747627	C:0.390267	6452	4788	7	1	0.0230265	0.297828	0.0548396	0.0526745	0.00213125	-0.163411	0.0532057	0.016944	0.18986	0.0795085	0.963971	-0.00398162	0.0881465	0.0231394	-0.169551	0.0746549	0.00525008	0.00132783	0.0230265	1	0.753508
rs2362852	3:55807071	C:0.380351	rs8138098	22:33726472	T:0.0186104	6448	4785	7	1	0.0230654	0.815176	-0.0127151	0.0543951	0.169837	-0.271673	0.197907	0.87819	0.00846469	0.0552296	0.40979	0.25813	0.313164	0.0223365	-0.614857	0.269131	0.383188	0.0693286	0.0230654	1	0.753508
rs160044	5:88114476	C:0.316385	rs9926693	16:58097357	G:0.243451	6451	4787	7	1	0.0230978	0.000125913	-0.219284	0.0571897	0.00027611	0.228172	0.0627408	9.64574e-06	-0.317899	0.0718422	0.300059	0.0901785	0.0870192	0.0236196	0.219925	0.0971717	7.07953e-07	2.54721e-07	0.0230978	1	0.753508
rs12093599	1:66808852	C:0.0123237	rs8138098	22:33726472	T:0.0186018	6451	4787	7	1	0.0233657	0.491761	-0.195334	0.284117	0.171073	-0.270593	0.197692	0.971601	-0.0106713	0.299756	0.397588	-0.171238	0.202424	0.0109558	-1.15128	0.452527	0.312063	0.0583287	0.0233657	1	0.753543
rs7787286	7:54244766	G:0.0406139	rs16968331	16:56505773	C:0.0750271	6451	4787	7	1	0.023392	0.69138	-0.056246	0.141684	0.110648	-0.158053	0.0990748	0.651848	0.0692349	0.153448	0.356764	-0.0951522	0.103253	0.0184395	-0.720156	0.305581	0.262078	0.0499405	0.023392	1	0.753543
rs7101307	10:24280011	G:0.451023	rs11608250	12:104196501	T:0.137399	6452	4788	7	1	0.0234645	0.018943	-0.124123	0.0528935	0.0117161	0.195906	0.0777224	0.347145	-0.0570154	0.0606455	0.000904571	0.416961	0.125642	0.023476	-0.255451	0.112752	0.00207614	0.000560749	0.0234645	1	0.753543
rs3900967	1:203583705	T:0.0619963	rs13253577	8:33116943	T:0.0507595	6452	4788	7	1	0.0235173	0.0569804	-0.213831	0.112338	5.83351e-06	-0.521694	0.115105	0.0127878	-0.291068	0.116913	5.05405e-07	-0.610675	0.121546	0.0281901	0.841591	0.383477	7.75375e-06	2.63398e-06	0.0235173	1	0.753543
rs1451236	4:190432838	C:0.422767	rs4958208	5:133355728	C:0.142835	6448	4786	7	1	0.0235504	0.000181659	0.200915	0.053674	0.14925	-0.109551	0.0759617	0.0353973	0.130416	0.0619912	0.00766696	-0.312648	0.117255	0.0239073	0.244778	0.108375	0.000317765	9.40461e-05	0.0235504	1	0.753543
rs531592	1:231396634	T:0.482013	rs1882984	X:49470545	G:0.25376	6449	4786	7	1	0.0235703	0.00042185	0.185437	0.052591	0.000107358	0.196944	0.050846	2.90792e-05	0.266814	0.0638226	3.75484e-05	0.348864	0.0846331	0.0235904	-0.162051	0.0715856	1.14241e-06	4.12427e-07	0.0235703	1	0.753543
rs7526688	1:65674836	A:0.34452	rs13136851	4:180240950	G:0.39924	6451	4787	7	1	0.0236833	0.00572625	-0.151721	0.0549105	0.00023048	0.199029	0.0540396	0.00042608	-0.292054	0.0828903	0.328145	0.075133	0.0768343	0.0238644	0.180838	0.0800414	2.26288e-05	7.45694e-06	0.0236833	1	0.75464
rs2085021	2:44371721	G:0.118067	rs13148015	4:42576472	A:0.111698	6437	4778	7	1	0.0238237	0.000279901	0.307804	0.0847191	0.000418219	-0.293135	0.0830808	0.0246861	0.211768	0.0942749	3.19153e-05	-0.382278	0.0919081	0.0258641	0.436192	0.195756	1.88075e-06	6.75129e-07	0.0238237	1	0.755802
rs1324317	10:10594364	A:0.059038	rs5926838	X:27625511	C:0.36315	6445	4784	7	1	0.0238774	0.204091	0.144142	0.113499	0.000162747	-0.169632	0.044986	0.0153495	0.378245	0.15604	0.00489214	-0.134164	0.0476765	0.0240776	-0.307966	0.136516	0.000341245	0.000101843	0.0238774	1	0.755802
rs308203	5:93742412	C:0.466367	rs11773632	7:51765420	G:0.16274	6452	4788	7	1	0.024019	0.343569	0.0498978	0.0526827	0.0498358	-0.137008	0.0698532	0.668794	-0.0268224	0.0626978	0.00280235	-0.334068	0.11178	0.0243897	0.221596	0.0984462	0.0868897	0.0187413	0.024019	1	0.755937
rs997956	11:117770775	A:0.0777399	rs10772874	12:15899535	T:0.302744	6451	4788	7	1	0.0240393	0.35157	0.0917216	0.0984615	7.04243e-05	-0.225963	0.0568483	0.369706	-0.121486	0.135432	6.03741e-06	-0.276997	0.0612139	0.0249142	0.345074	0.153863	0.000249904	7.60116e-05	0.0240393	1	0.755937
rs7787286	7:54244766	G:0.0406202	rs997956	11:117770775	A:0.0777519	6450	4787	7	1	0.0243664	0.69113	-0.056239	0.141545	0.368833	0.0883055	0.0982633	0.233249	-0.179187	0.150321	0.783643	0.0278941	0.10159	0.0292932	0.880878	0.404162	0.616534	0.109889	0.0243664	1	0.763721
rs2973963	5:119228851	A:0.297163	rs10772874	12:15899535	T:0.302589	6451	4788	7	1	0.0244765	0.0391868	0.118771	0.0575935	0.000105877	-0.220575	0.0568975	0.00244838	0.237784	0.0784856	0.162899	-0.106496	0.0763197	0.0245464	-0.196876	0.0875599	6.11669e-05	1.99808e-05	0.0244765	1	0.764479
rs12132580	1:189523652	C:0.031623	rs16952330	16:53610448	G:0.0283677	6451	4788	7	1	0.0246773	0.00249135	-0.471337	0.155845	0.214955	-0.19754	0.159299	0.0114274	-0.404093	0.159761	0.538751	-0.101604	0.16529	0.0270399	-0.948778	0.429128	0.00525265	0.00140584	0.0246773	1	0.764479
rs12093599	1:66808852	C:0.0123237	rs7319170	13:25244691	T:0.405829	6451	4787	7	1	0.0248448	0.53301	-0.176858	0.28369	0.000250769	0.19598	0.0535249	0.0510506	-0.684129	0.350646	0.000801647	0.180892	0.0539618	0.0252738	0.814097	0.363892	0.000923983	0.000272321	0.0248448	1	0.764479
rs4958208	5:133355728	C:0.14278	rs11771875	7:105103372	G:0.182178	6447	4787	7	1	0.0250065	0.147085	-0.110106	0.07594	0.0107974	0.173081	0.0678967	0.0134708	-0.226486	0.0916551	0.274925	0.085309	0.0781367	0.0256634	0.320929	0.143832	0.0140705	0.00358499	0.0250065	1	0.764479
rs11746513	5:73037073	C:0.300093	rs6047982	20:22246450	G:0.388337	6448	4788	7	1	0.0252474	0.0523271	-0.11237	0.0579099	0.000335318	-0.194184	0.0541451	0.00303123	-0.263402	0.0888507	3.6894e-05	-0.311631	0.0755266	0.0254701	0.187215	0.0837954	0.000253159	8.01542e-05	0.0252474	1	0.764479
rs3900967	1:203583705	T:0.0619963	rs308203	5:93742412	C:0.466367	6452	4788	7	1	0.025283	0.0686425	-0.203904	0.111988	0.310217	0.0534331	0.0526556	0.519189	0.119451	0.185312	0.0870258	0.0958763	0.0560254	0.0257447	-0.34636	0.155316	0.114354	0.0250809	0.025283	1	0.764479
rs10984224	9:121539063	T:0.255542	rs12582971	12:18459387	T:0.131763	6451	4787	7	1	0.0253402	0.0342946	0.130905	0.0618472	0.000497976	-0.267079	0.0767062	0.00348766	0.206749	0.0707771	0.212596	-0.12481	0.100132	0.0251536	-0.287218	0.128278	0.000241802	7.69413e-05	0.0253402	1	0.764479
rs10503942	8:33181258	A:0.0374477	rs5973843	X:107360064	C:0.472166	6449	4785	7	1	0.0254692	6.50483e-05	-0.537949	0.134699	0.000178467	0.165027	0.0440343	0.298969	-0.20868	0.200915	2.59297e-05	0.192662	0.0458004	0.0255297	-0.342789	0.153491	3.35312e-07	1.33744e-07	0.0254692	1	0.764479
rs11746513	5:73037073	C:0.30031	rs2965946	16:89516612	T:0.300233	6450	4788	7	1	0.0254764	0.0439904	-0.116462	0.0578207	0.000375941	0.203961	0.0573501	0.00274679	-0.233586	0.0779988	0.298817	0.0820413	0.0789638	0.0257828	0.198121	0.0888647	0.000228877	7.33233e-05	0.0254764	1	0.764479
rs160044	5:88114476	C:0.316357	rs1324317	10:10594364	A:0.0589922	6450	4787	7	1	0.0256495	0.000110021	-0.22076	0.057083	0.186413	0.14974	0.113331	0.00356392	-0.176341	0.0605071	0.0128891	0.403722	0.162345	0.0255288	-0.374445	0.167664	0.000234076	7.53393e-05	0.0256495	1	0.764479
rs16952330	16:53610448	G:0.0283765	rs1882984	X:49470545	G:0.25376	6449	4786	7	1	0.025693	0.196345	-0.207142	0.160322	0.000122109	0.194982	0.0507521	0.0200789	-0.450361	0.193714	0.00118619	0.168693	0.0520307	0.0300383	0.510547	0.23532	0.000257334	8.26078e-05	0.025693	1	0.764479
rs17086372	4:66655790	A:0.145326	rs1433176	8:108392928	A:0.419702	6451	4787	7	1	0.0257075	0.000207606	-0.272114	0.0733545	0.00189347	-0.167568	0.053942	3.49609e-05	-0.455812	0.11014	0.000136182	-0.244133	0.0639929	0.0260963	0.230245	0.103491	1.01549e-05	3.68383e-06	0.0257075	1	0.764479
rs7526688	1:65674836	A:0.34452	rs8138098	22:33726472	T:0.0186018	6451	4787	7	1	0.025722	0.00471623	-0.155078	0.0548791	0.145899	-0.287458	0.197679	0.0166052	-0.133585	0.0557689	0.67628	0.111841	0.267853	0.024323	-0.646822	0.287223	0.00726592	0.00197365	0.025722	1	0.764479
rs10111172	8:22969091	T:0.189554	rs11630259	15:99430948	C:0.279681	6452	4788	7	1	0.0258239	0.000173176	0.253821	0.0675912	0.75089	-0.0188231	0.0592919	2.12768e-05	0.391038	0.0919862	0.322333	0.0711142	0.071856	0.02578	-0.235111	0.105454	0.000757085	0.000232542	0.0258239	1	0.764479
rs1494881	4:75268280	G:0.277597	rs6922714	6:19831560	A:0.316279	6450	4786	7	1	0.0258823	0.0158206	0.143986	0.0596702	0.000193636	-0.209415	0.0561859	0.00107009	0.273283	0.0835364	0.17175	-0.101479	0.0742561	0.0258493	-0.202125	0.0907012	3.47329e-05	1.2139e-05	0.0258823	1	0.764479
rs775214	3:113010950	C:0.26466	rs4982164	14:34790349	C:0.430034	6446	4785	7	1	0.0258823	0.000126872	0.232238	0.0605978	0.373481	0.0476342	0.0535233	3.68446e-05	0.397879	0.0964222	0.0368594	0.143662	0.0688263	0.0259936	-0.194913	0.0875498	0.000407918	0.000129128	0.0258823	1	0.764479
rs10489369	1:168927586	T:0.122772	rs16874205	8:107202148	C:0.0430166	6451	4788	7	1	0.0258823	0.589413	-0.0440279	0.0815803	0.000143547	0.513883	0.135162	0.26168	-0.0950515	0.0846837	0.0161742	0.360229	0.149786	0.0302252	0.671991	0.310084	0.000476672	0.000149843	0.0258823	1	0.764479
rs7319170	13:25244691	T:0.405814	rs9614891	22:44737646	G:0.344264	6450	4786	7	1	0.0258896	0.00024801	0.196402	0.0535986	0.000411312	-0.197717	0.0559673	3.63998e-05	0.321264	0.0778027	0.529288	-0.0538619	0.0856183	0.0259854	-0.180156	0.0809169	2.18811e-06	8.38456e-07	0.0258896	1	0.764479
rs6897423	5:177608195	T:0.0368331	rs7747594	6:45747522	A:0.0284584	6448	4784	7	1	0.0259774	0.771682	0.0415837	0.143305	0.52106	0.102772	0.160152	0.437329	0.114502	0.147419	0.242076	0.193925	0.165774	0.0101031	-1.08311	0.421072	0.780514	0.141469	0.0259774	1	0.764479
rs3900967	1:203583705	T:0.0620059	rs1950542	14:44469169	T:0.273834	6451	4787	7	1	0.0259848	0.0481989	-0.221765	0.112252	0.000779709	-0.196227	0.0584026	0.00318908	-0.417031	0.141419	0.000102887	-0.238524	0.0614169	0.0272307	0.40748	0.184531	0.000688493	0.000213506	0.0259848	1	0.764479
rs4951508	1:210829477	T:0.222507	rs17760943	8:23160433	A:0.264852	6447	4784	7	1	0.0261025	2.53535e-05	0.272676	0.0647436	0.00548073	-0.164334	0.0591697	3.69983e-06	0.395726	0.0855148	0.330549	-0.0707703	0.0727335	0.0259639	-0.223806	0.100508	2.42261e-06	9.31816e-07	0.0261025	1	0.765592
rs6897423	5:177608195	T:0.0368331	rs1912470	8:14430153	T:0.131203	6448	4784	7	1	0.0262133	0.788447	0.0385129	0.143529	0.00429134	-0.220324	0.0771465	0.415139	-0.13127	0.16109	0.000920919	-0.263305	0.0794611	0.0268168	0.721322	0.325775	0.0166359	0.00435504	0.0262133	1	0.765682
rs2965817	16:89513234	G:0.499147	rs1202073	20:59348950	C:0.0155015	6451	4787	7	1	0.0262652	0.000288223	0.189719	0.0523266	2.58309e-05	-0.841055	0.199898	6.74314e-05	0.212825	0.0534041	0.303715	-0.316092	0.307333	0.0257067	-0.577409	0.258857	1.85449e-07	7.71238e-08	0.0262652	1	0.765682
rs160044	5:88114476	C:0.316414	rs10733382	9:22964237	G:0.033323	6452	4788	7	1	0.0263842	0.000110951	-0.220819	0.0571285	0.000434529	-0.484098	0.137599	0.00142043	-0.188251	0.0590043	0.431965	-0.160395	0.204108	0.026213	-0.500616	0.225194	1.36962e-06	5.40742e-07	0.0263842	1	0.766234
rs7747594	6:45747522	A:0.0284452	rs10503942	8:33181258	A:0.0374361	6451	4787	7	1	0.0264439	0.544321	0.0970696	0.160104	6.38194e-05	-0.536787	0.134256	0.24406	0.194253	0.166755	0.000703799	-0.467299	0.137924	0.0133587	-0.959891	0.387982	0.00031932	0.000104006	0.0264439	1	0.766234
rs16968331	16:56505773	C:0.0750155	rs3991716	16:57950985	T:0.247288	6452	4788	7	1	0.0266389	0.108685	-0.159036	0.0991417	0.000185286	0.233944	0.0625806	0.901014	0.0158767	0.127647	1.84847e-05	0.290975	0.0679459	0.0264174	-0.364601	0.164233	0.000234534	7.78824e-05	0.0266389	1	0.76956
rs16968331	16:56505773	C:0.0750155	rs3745938	19:42071167	C:0.0389802	6452	4788	7	1	0.0267975	0.0957632	-0.165379	0.0992821	0.000890336	-0.48444	0.145781	0.282917	-0.110239	0.102663	0.0164837	-0.37252	0.155345	0.0214845	-0.672545	0.292492	0.00122977	0.000380398	0.0267975	1	0.771817
rs12042344	1:186858135	C:0.107597	rs5769520	22:49671776	G:0.295814	6450	4786	7	1	0.0270717	0.00178276	0.278281	0.0890722	0.00334461	0.171448	0.0584318	0.000176145	0.467221	0.12456	0.000343937	0.230952	0.0645165	0.0264909	-0.310273	0.13983	8.08749e-05	2.84215e-05	0.0270717	1	0.77738
rs6768773	3:197135819	C:0.39907	rs12785110	10:126173339	G:0.132326	6450	4788	7	1	0.0272176	0.000244499	0.197689	0.0538962	9.18002e-05	-0.303005	0.0774691	0.0316178	0.132084	0.0614571	2.28048e-05	-0.49916	0.117852	0.0276546	0.247824	0.112537	5.46263e-07	2.27301e-07	0.0272176	1	0.779236
rs7109247	11:131482154	C:0.274229	rs11615490	12:126323356	C:0.27702	6449	4787	7	1	0.0273798	0.00298332	0.177907	0.0599124	0.000117219	-0.221041	0.0573855	0.00024416	0.296557	0.080843	0.129357	-0.114016	0.0751765	0.0273638	-0.203888	0.0924123	5.19293e-06	2.02979e-06	0.0273798	1	0.779871
rs12093599	1:66808852	C:0.0123218	rs8063678	16:17386646	A:0.0764104	6452	4788	7	1	0.0274574	0.501088	-0.191487	0.284621	0.000198115	0.387782	0.104203	0.166608	-0.411165	0.29726	0.0005875	0.360217	0.104796	0.0657688	2.1777	1.18353	0.000625657	0.000203937	0.0274574	1	0.779871
rs12093599	1:66808852	C:0.0123218	rs181615	10:119360043	G:0.343924	6452	4788	7	1	0.0275586	0.458955	-0.210288	0.283955	0.000480788	0.196525	0.0562908	0.306391	0.44086	0.431022	0.00017233	0.213585	0.0568581	0.0266494	-0.878094	0.396142	0.00169201	0.000527003	0.0275586	1	0.779871
rs3900967	1:203583705	T:0.0620059	rs1433176	8:108392928	A:0.419702	6451	4787	7	1	0.027582	0.0604938	-0.210649	0.112216	0.00205894	-0.166045	0.0538829	0.678182	0.0715329	0.172391	0.029587	-0.12431	0.057139	0.0275427	-0.329548	0.14954	0.00164839	0.000514458	0.027582	1	0.779871
rs11733026	4:65899370	T:0.268951	rs1950542	14:44469169	T:0.273834	6451	4787	7	1	0.0278173	0.0228334	-0.134746	0.0591974	0.00121412	-0.188846	0.0583661	0.00154396	-0.2476	0.0781988	0.000103026	-0.302786	0.0779701	0.0281809	0.209345	0.0953841	0.000357884	0.000120933	0.0278173	1	0.779871
rs261796	1:241110180	C:0.0889147	rs6071905	20:38657164	C:0.400155	6450	4786	7	1	0.0278488	0.0793953	-0.163937	0.0934535	0.000140687	-0.204515	0.0537213	0.538692	0.092483	0.15043	0.00766019	-0.155253	0.0582193	0.0277399	-0.296567	0.134745	0.000122659	4.34052e-05	0.0278488	1	0.779871
rs4958208	5:133355728	C:0.142769	rs11630259	15:99430948	C:0.279724	6451	4788	7	1	0.027912	0.157733	-0.107197	0.0758789	0.786498	-0.0160255	0.0591651	0.681278	0.041996	0.10225	0.387101	0.0592354	0.0684892	0.0276224	-0.273689	0.124257	0.35927	0.0757937	0.027912	1	0.779871
rs10777557	12:94314529	A:0.353566	rs8063678	16:17386646	A:0.0764341	6450	4786	7	1	0.0279278	0.000502384	0.19448	0.0558933	0.000305439	0.37582	0.104087	5.71625e-05	0.241018	0.0598917	6.98534e-05	0.633122	0.159204	0.0284268	-0.333322	0.152108	1.74835e-06	7.18686e-07	0.0279278	1	0.779871
rs11598262	10:87729214	A:0.109268	rs940114	22:49589243	A:0.445598	6452	4788	7	1	0.0279832	0.000138193	0.335516	0.0880301	0.000135173	-0.200369	0.052496	6.73933e-05	0.597549	0.149938	0.0110352	-0.146994	0.0578354	0.0282112	-0.275291	0.125455	4.19346e-07	1.79917e-07	0.0279832	1	0.779871
rs11773632	7:51765420	G:0.16274	rs11782906	8:77690337	A:0.0984191	6452	4788	7	1	0.0280864	0.0436071	-0.140832	0.069793	0.343043	-0.0846524	0.0892799	0.00608054	-0.209584	0.0763955	0.0539746	-0.198043	0.10277	0.029793	0.380443	0.175091	0.0869959	0.0212326	0.0280864	1	0.779871
rs12132580	1:189523652	C:0.0316279	rs8138098	22:33726472	T:0.0186047	6450	4787	7	1	0.0281342	0.00264594	-0.467953	0.155666	0.182944	-0.262927	0.19743	0.0135001	-0.395838	0.160239	0.624727	-0.103417	0.211417	0.0205557	-0.703198	0.30362	0.00470384	0.00140972	0.0281342	1	0.779871
rs531592	1:231396634	T:0.482021	rs11608250	12:104196501	T:0.137399	6452	4788	7	1	0.0283824	0.000593749	0.180578	0.0525783	0.0108537	0.198039	0.0777424	4.83672e-05	0.247015	0.0607904	0.00116705	0.431878	0.133016	0.0285213	-0.240657	0.109887	8.74039e-05	3.18462e-05	0.0283824	1	0.781537
rs308203	5:93742412	C:0.466434	rs10777557	12:94314529	A:0.353566	6450	4786	7	1	0.0283824	0.321862	0.0522301	0.0527236	0.000327861	0.200578	0.0558367	0.374337	-0.067405	0.0758742	0.672119	0.0390726	0.0923175	0.0286769	0.172274	0.0787393	0.000881886	0.000290633	0.0283824	1	0.781537
rs4951508	1:210829477	T:0.222541	rs5973843	X:107360064	C:0.472386	6446	4783	7	1	0.0284388	2.67228e-05	0.272298	0.0648371	0.000185849	0.16465	0.0440533	1.0749e-05	0.432277	0.0982107	1.64065e-05	0.232578	0.0539761	0.0284773	-0.168385	0.0768653	1.04332e-07	4.70878e-08	0.0284388	1	0.781537
rs10871349	16:78361149	G:0.222326	rs2835692	21:38670335	G:0.146667	6450	4787	7	1	0.0285842	0.000218195	0.242461	0.0655839	0.000572125	-0.256827	0.0745615	1.88863e-05	0.329505	0.0770291	0.133145	-0.138568	0.0922669	0.028459	-0.282848	0.129101	2.99738e-06	1.23574e-06	0.0285842	1	0.783053
rs4383488	3:40690376	T:0.0280577	rs4268128	8:22937856	C:0.208882	6451	4787	7	1	0.0286573	0.187925	0.217448	0.165141	6.99509e-05	0.259247	0.0651954	0.916546	-0.0204298	0.194967	0.000671754	0.226931	0.0667276	0.030208	0.647102	0.298568	0.000139807	5.03894e-05	0.0286573	1	0.783053
rs12132580	1:189523652	C:0.0316426	rs11771875	7:105103372	G:0.182178	6447	4787	7	1	0.0288284	0.00278943	-0.466431	0.155995	0.0140574	0.166846	0.0679396	0.174019	-0.25233	0.185618	0.00410776	0.200337	0.0698095	0.0272922	-0.660694	0.29932	0.000513396	0.000175779	0.0288284	1	0.785268
rs12132580	1:189523652	C:0.031623	rs11965350	6:160249368	G:0.0844055	6451	4788	7	1	0.0289021	0.00176257	-0.486899	0.15568	2.4797e-06	-0.43748	0.0928873	0.0320677	-0.359357	0.167644	4.21979e-05	-0.39119	0.0955264	0.0252291	-0.582872	0.260458	2.04622e-07	9.19756e-08	0.0289021	1	0.785268
rs261796	1:241110180	C:0.0888872	rs1880403	7:42657424	C:0.390964	6452	4788	7	1	0.0290006	0.063319	-0.173381	0.093369	0.00243429	-0.16235	0.0535563	0.00406217	-0.399227	0.138944	0.000263665	-0.213182	0.0584284	0.0295959	0.284105	0.130596	0.0017453	0.000565836	0.0290006	1	0.78572
rs12589785	14:71690700	A:0.109147	rs11630259	15:99430948	C:0.279767	6450	4787	7	1	0.0293899	0.000156592	-0.315399	0.0834307	0.782754	-0.0163414	0.0592658	0.162009	-0.155981	0.111547	0.458936	0.0493595	0.066648	0.0296526	-0.290366	0.13352	0.000824018	0.000280349	0.0293899	1	0.794024
rs2973963	5:119228851	A:0.297163	rs10111172	8:22969091	T:0.189583	6451	4788	7	1	0.0294985	0.0351956	0.121188	0.0575415	0.000183449	0.252964	0.0676233	0.00309734	0.207029	0.0699916	2.64456e-05	0.389092	0.0925949	0.0295748	-0.226989	0.104327	9.20468e-05	3.45541e-05	0.0294985	1	0.79472
rs586224	4:119163784	T:0.0976593	rs11782906	8:77690337	A:0.0984344	6451	4787	7	1	0.0296581	0.000339544	0.335273	0.0935706	0.38104	-0.0782171	0.0892907	0.0141912	0.248528	0.101341	0.0947208	-0.161832	0.0968473	0.0321238	0.469637	0.219163	0.00093123	0.000317312	0.0296581	1	0.79678
rs1225019	3:131669077	C:0.437432	rs2835692	21:38670335	G:0.146612	6449	4786	7	1	0.030031	0.000165247	0.200291	0.0531705	0.00065245	-0.254239	0.0745826	0.0320652	0.132214	0.0616788	0.000113685	-0.446653	0.115732	0.0304064	0.229061	0.105814	2.22094e-06	9.62982e-07	0.030031	1	0.800984
rs13148015	4:42576472	A:0.111998	rs2216979	12:29856414	C:0.455433	6451	4788	7	1	0.0300651	0.000467784	-0.289939	0.0828738	0.000223749	0.196395	0.0532152	0.582873	-0.0718007	0.130739	1.9715e-05	0.2575	0.0603313	0.0301679	-0.259016	0.119479	1.64323e-06	7.19707e-07	0.0300651	1	0.800984
rs10503942	8:33181258	A:0.0374419	rs9614891	22:44737646	G:0.344264	6450	4786	7	1	0.0300651	5.91683e-05	-0.538965	0.134201	0.000373217	-0.199311	0.0560126	1.48806e-05	-0.848789	0.196005	6.20786e-05	-0.232616	0.0580849	0.0312542	0.438888	0.203772	6.85167e-07	3.07877e-07	0.0300651	1	0.800984
rs11733026	4:65899370	T:0.269028	rs4958208	5:133355728	C:0.142769	6451	4788	7	1	0.0302794	0.0208345	-0.13671	0.0591569	0.169353	-0.104409	0.075973	0.376099	-0.0609924	0.0689096	0.66724	0.0442512	0.102924	0.030352	-0.263949	0.12189	0.025962	0.00739823	0.0302794	1	0.803672
rs9926693	16:58097357	G:0.243488	rs9614891	22:44737646	G:0.344264	6450	4786	7	1	0.0303483	0.000284495	0.227727	0.0627517	0.000464304	-0.195987	0.0559876	4.72455e-05	0.365563	0.0898444	0.158555	-0.100595	0.0713468	0.0300109	-0.201526	0.0928715	2.3903e-06	1.04317e-06	0.0303483	1	0.803672
rs12042344	1:186858135	C:0.107597	rs10503942	8:33181258	A:0.0374419	6450	4786	7	1	0.0304174	0.00144413	0.284255	0.089229	5.82972e-05	-0.54042	0.134446	0.000266016	0.341154	0.0935609	0.00773355	-0.399535	0.150004	0.0296004	-0.682436	0.313706	2.17586e-06	9.54134e-07	0.0304174	1	0.803672
rs10503942	8:33181258	A:0.0374477	rs7213584	17:29998974	G:0.415258	6449	4785	7	1	0.0305647	6.06362e-05	-0.53957	0.134545	5.8134e-05	-0.216421	0.0538326	0.433968	-0.172086	0.219941	0.00091386	-0.184934	0.0557739	0.0313902	-0.430948	0.200246	1.18977e-07	5.68479e-08	0.0305647	1	0.804282
rs11925530	3:94100695	C:0.0654162	rs4867791	5:174747627	C:0.390327	6451	4787	7	1	0.0306082	0.171803	-0.146694	0.107355	0.00227779	-0.162369	0.0532115	0.408002	0.143819	0.173817	0.0306726	-0.121944	0.0564217	0.03019	-0.331335	0.152859	0.00358374	0.00116794	0.0306082	1	0.804282
rs11598262	10:87729214	A:0.109268	rs3991716	16:57950985	T:0.247288	6452	4788	7	1	0.0307915	0.000172594	0.330563	0.0880073	0.000221211	0.231299	0.0626237	2.34531e-05	0.489277	0.11569	2.15179e-05	0.295324	0.0695121	0.0306453	-0.310259	0.143529	6.20964e-07	2.85441e-07	0.0307915	1	0.806064
rs3008061	6:166077817	A:0.131142	rs17798773	18:45107905	A:0.220663	6451	4788	7	1	0.0308441	0.0255331	-0.173177	0.077545	0.206634	-0.0788924	0.0624705	0.00200988	-0.297712	0.0963854	0.0317431	-0.152843	0.0711683	0.0308766	0.277897	0.128736	0.0374439	0.010538	0.0308441	1	0.806064
rs4867791	5:174747627	C:0.390267	rs2965946	16:89516612	T:0.300139	6452	4788	7	1	0.0309847	0.00204687	-0.164355	0.0533041	0.000329022	0.206069	0.0573798	0.407336	-0.0597326	0.0720893	7.36057e-05	0.348945	0.0880215	0.0310381	-0.176715	0.0819421	1.33842e-05	5.61889e-06	0.0309847	1	0.807539
rs11773632	7:51765420	G:0.16274	rs1202073	20:59348950	C:0.0154991	6452	4788	7	1	0.0311615	0.0308493	-0.151033	0.0699545	1.42427e-05	-0.866162	0.199573	0.0714111	-0.127748	0.0708588	0.00415936	-0.645337	0.225184	0.0275711	-0.949197	0.4308	1.33255e-05	5.62154e-06	0.0311615	1	0.808447
rs11965350	6:160249368	G:0.0843924	rs6974647	7:5411296	C:0.466754	6452	4788	7	1	0.0311881	3.2949e-06	-0.432469	0.0929735	0.000622935	0.181949	0.0531793	5.26268e-06	-0.694533	0.152509	0.0209175	0.133356	0.0577431	0.0316358	0.287179	0.133635	7.00455e-08	3.45034e-08	0.0311881	1	0.808447
rs1209816	6:19742243	A:0.0372753	rs10772874	12:15899535	T:0.302697	6452	4788	7	1	0.0314108	0.000180484	0.549486	0.14673	8.29546e-05	-0.224112	0.0569432	0.153577	0.273324	0.191536	1.38709e-05	-0.255626	0.0588201	0.0329307	0.471349	0.220987	2.58351e-07	1.2372e-07	0.0314108	1	0.811687
rs12132580	1:189523652	C:0.031623	rs3847420	10:11293945	T:0.387769	6451	4788	7	1	0.0314824	0.00176517	-0.488237	0.156129	0.00062045	0.186247	0.0544182	0.000204302	-0.864819	0.232877	0.00537219	0.156288	0.0561414	0.0326657	0.452953	0.21204	3.08921e-05	1.27567e-05	0.0314824	1	0.811687
rs11925530	3:94100695	C:0.0654264	rs10961438	9:1432160	T:0.109147	6450	4786	7	1	0.0318792	0.166042	-0.149041	0.107608	0.00931836	-0.214073	0.0823311	0.026693	-0.264942	0.11956	0.0014088	-0.279994	0.0876943	0.0335083	0.519017	0.244135	0.0132277	0.00411473	0.0318792	1	0.815594
rs10777557	12:94314529	A:0.353598	rs6047982	20:22246450	G:0.388337	6448	4786	7	1	0.0318883	0.000304076	0.20201	0.0559304	0.000369674	-0.192939	0.0541836	0.49281	0.0594177	0.0866342	5.54006e-05	-0.309101	0.0766697	0.0320257	0.176144	0.0821534	2.45177e-06	1.1141e-06	0.0318883	1	0.815594
rs12745827	1:111700001	G:0.153828	rs7747594	6:45747522	A:0.0284408	6452	4788	7	1	0.0319884	0.000569597	0.253469	0.073561	0.517812	0.10371	0.160362	0.000120905	0.291893	0.0759291	0.109668	0.297426	0.185928	0.0311094	-0.657618	0.305064	0.00196277	0.00068502	0.0319884	1	0.815594
rs12745827	1:111700001	G:0.153828	rs3847420	10:11293945	T:0.387787	6452	4788	7	1	0.0320522	0.000511799	0.255801	0.0736223	0.000767654	0.18295	0.0543815	0.425386	0.0857828	0.107617	0.0659045	0.115422	0.0627611	0.0324336	0.235366	0.110034	8.13181e-06	3.57084e-06	0.0320522	1	0.815594
rs3008061	6:166077817	A:0.131142	rs997956	11:117770775	A:0.0777399	6451	4788	7	1	0.0322721	0.025486	-0.173149	0.0775078	0.366822	0.0886557	0.0982398	0.00413041	-0.23915	0.083385	0.806805	-0.027316	0.111699	0.034431	0.454182	0.214745	0.0560728	0.0158414	0.0322721	1	0.815594
rs17086372	4:66655790	A:0.145304	rs10733382	9:22964237	G:0.033323	6452	4788	7	1	0.0322905	0.000231396	-0.269892	0.0733	0.000419185	-0.484626	0.137377	4.07225e-05	-0.311004	0.0757928	3.31282e-05	-0.666623	0.1606	0.0359808	0.611158	0.291424	2.85523e-06	1.30483e-06	0.0322905	1	0.815594
rs12132580	1:189523652	C:0.031623	rs11673716	2:154273475	G:0.17943	6451	4788	7	1	0.0323365	0.00252317	-0.471251	0.156015	0.181638	-0.0917439	0.0686846	0.000188929	-0.674981	0.180796	0.0670262	-0.12981	0.0708762	0.0340216	0.588263	0.277507	0.00462527	0.00155309	0.0323365	1	0.815594
rs11919595	3:141135126	C:0.0633912	rs10111172	8:22969091	T:0.189554	6452	4788	7	1	0.032475	5.49528e-05	0.47427	0.117583	0.000106376	0.262052	0.0676164	6.85267e-06	0.631224	0.140328	1.50952e-05	0.308324	0.0712511	0.0323272	-0.480168	0.224342	1.7252e-07	8.58707e-08	0.032475	1	0.815594
rs17298767	5:14157376	T:0.104774	rs7109247	11:131482154	C:0.274179	6452	4788	7	1	0.032475	0.125448	0.133162	0.0869032	0.00200955	0.184874	0.0598526	0.0108085	0.296188	0.116206	0.000214803	0.246883	0.0667081	0.0317053	-0.296493	0.138025	0.00244629	0.000854195	0.032475	1	0.815594
rs16968331	16:56505773	C:0.0750271	rs17798773	18:45107905	A:0.220663	6451	4788	7	1	0.0324843	0.100128	-0.16303	0.0991525	0.191393	-0.0815819	0.0624445	0.945326	-0.0084701	0.123512	0.675587	-0.0281819	0.0673415	0.0319992	-0.367952	0.171586	0.117123	0.0311857	0.0324843	1	0.815594
rs12582971	12:18459387	T:0.13182	rs16968331	16:56505773	C:0.0750155	6452	4788	7	1	0.0327913	0.000604624	-0.263374	0.0767959	0.127481	-0.151367	0.099315	0.0200741	-0.194328	0.0835836	0.823774	-0.0258972	0.116291	0.03393	-0.421232	0.19861	0.00081402	0.000303047	0.0327913	1	0.819454
rs745285	6:170538325	G:0.189118	rs4941253	18:61892571	C:0.217718	6451	4787	7	1	0.0328194	0.000267432	0.258571	0.0709393	0.0205623	-0.145689	0.0629073	0.103179	0.144178	0.0884725	0.00186203	-0.234772	0.0754554	0.0335031	0.252958	0.118983	9.78638e-05	4.00156e-05	0.0328194	1	0.819454
rs6922714	6:19831560	A:0.316406	rs1324317	10:10594364	A:0.0590014	6449	4786	7	1	0.0328943	0.000135001	-0.214157	0.0561039	0.20168	0.144667	0.113306	1.73835e-05	-0.254249	0.0591814	0.565749	-0.0899108	0.156551	0.0339432	0.379129	0.178772	0.00028235	0.000110644	0.0328943	1	0.819454
rs12132580	1:189523652	C:0.031623	rs1202073	20:59348950	C:0.0155015	6451	4788	7	1	0.0330165	0.00336685	-0.458016	0.156208	2.71636e-05	-0.836842	0.199437	0.0181231	-0.380976	0.161219	0.000740837	-0.70676	0.209472	0.037983	-1.54798	0.746001	1.98599e-06	9.34909e-07	0.0330165	1	0.820367
rs4964369	12:105803028	T:0.282517	rs282975	16:77586500	C:0.415315	6412	4760	7	1	0.0332813	5.07219e-05	-0.238748	0.058917	9.82554e-05	0.195384	0.0501646	0.240191	-0.102346	0.0871391	1.56847e-05	0.289066	0.0669313	0.0331944	-0.165771	0.0778367	1.29907e-07	6.64914e-08	0.0332813	1	0.821505
rs12093599	1:66808852	C:0.0123218	rs6974647	7:5411296	C:0.466754	6452	4788	7	1	0.0332813	0.511482	-0.18737	0.285394	0.000682951	0.180086	0.0530237	0.0326639	-0.910374	0.426167	0.00190662	0.165946	0.0534549	0.0348832	0.870399	0.412567	0.00239371	0.000853603	0.0332813	1	0.821505
rs4695885	4:174686346	A:0.34375	rs9926693	16:58097357	G:0.243254	6448	4785	7	1	0.0333193	6.19244e-06	-0.248132	0.0549	0.000188143	0.235151	0.0629683	1.11376e-06	-0.33927	0.0696597	0.2706	0.0986655	0.089559	0.0336233	0.193826	0.0912309	3.12499e-08	1.65966e-08	0.0333193	1	0.821505
rs2325927	1:159236439	C:0.0083695	rs181632	10:119364995	T:0.249148	6452	4788	7	1	0.0336922	0.000545071	-1.24756	0.360821	0.00277809	0.184338	0.061625	3.85738e-05	-1.71403	0.416445	0.0048479	0.174152	0.0618224	0.0396109	1.25578	0.610258	3.97632e-05	1.72035e-05	0.0336922	1	0.82857
rs12093599	1:66808852	C:0.0123218	rs11965350	6:160249368	G:0.0843924	6452	4788	7	1	0.0342061	0.48595	-0.197514	0.283473	3.51273e-06	-0.430665	0.0928495	0.703687	0.123109	0.323674	1.55088e-05	-0.405388	0.0938108	0.0201117	-0.849657	0.365561	1.97854e-05	8.89123e-06	0.0342061	1	0.837392
rs10851872	15:74790183	A:0.0799876	rs16952330	16:53610448	G:0.0283677	6451	4787	7	1	0.0342256	0.000114828	-0.373802	0.0969174	0.20087	-0.203982	0.159476	0.000924302	-0.329562	0.0994872	0.689828	-0.0688708	0.17257	0.0312373	-0.749504	0.347953	0.000300707	0.000121386	0.0342256	1	0.837392
rs12523795	6:33876434	G:0.0286135	rs11771875	7:105103372	G:0.182149	6448	4787	7	1	0.0343137	0.399128	0.142733	0.16928	0.0117571	0.170976	0.067865	0.661791	-0.0868248	0.198483	0.0471931	0.138039	0.0695566	0.0397864	0.663789	0.322861	0.0277174	0.00868197	0.0343137	1	0.837412
rs1950542	14:44469169	T:0.273763	rs4983559	14:105277209	G:0.40076	6449	4786	7	1	0.0345795	0.00113824	-0.190258	0.0584703	0.000185106	-0.202776	0.0542396	0.000185903	-0.330725	0.0884898	2.62006e-05	-0.302628	0.0719822	0.0347361	0.175954	0.0833345	4.86166e-06	2.312e-06	0.0345795	1	0.841756
rs2325927	1:159236439	C:0.0083708	rs4958208	5:133355728	C:0.142769	6451	4788	7	1	0.0346983	0.000585684	-1.24187	0.361201	0.147019	-0.110179	0.0759781	5.7719e-05	-1.4554	0.361865	0.0961097	-0.127145	0.0764084	0.0498943	1.40547	0.71676	0.00127005	0.000484267	0.0346983	1	0.84251
rs10961438	9:1432160	T:0.10913	rs17439350	12:28781123	G:0.0858782	6451	4787	7	1	0.0348574	0.0101936	-0.211769	0.0824265	0.000313626	-0.331134	0.0918852	0.0013189	-0.288786	0.0899131	2.83233e-05	-0.433334	0.103506	0.0356842	0.437429	0.208249	5.52462e-05	2.42748e-05	0.0348574	1	0.844235
rs6922714	6:19831560	A:0.316308	rs11598262	10:87729214	A:0.109208	6451	4787	7	1	0.0351476	0.000136859	-0.214389	0.0562145	0.000163327	0.331721	0.0879924	0.00988123	-0.159809	0.0619424	3.2627e-05	0.508247	0.122342	0.0344352	-0.275381	0.130208	4.55418e-07	2.35761e-07	0.0351476	1	0.845832
rs3822292	4:104556712	G:0.164237	rs11771875	7:105103372	G:0.182149	6448	4787	7	1	0.0351577	0.120518	0.109019	0.0702167	0.0106643	0.173339	0.0678828	0.0141887	0.208287	0.0849304	0.00111546	0.258682	0.0793585	0.0343197	-0.271818	0.128441	0.0118197	0.00400548	0.0351577	1	0.845832
rs7526688	1:65674836	A:0.344544	rs7229736	18:66192454	T:0.499535	6452	4788	7	1	0.0351879	0.00631705	-0.150082	0.0549578	0.000186083	0.195622	0.0523447	0.000945421	-0.310031	0.0937701	0.255347	0.0844865	0.0742766	0.0354243	0.162051	0.0770395	1.87279e-05	8.63132e-06	0.0351879	1	0.845832
rs13253577	8:33116943	T:0.0507595	rs3847420	10:11293945	T:0.387787	6452	4788	7	1	0.0353797	7.20524e-06	-0.518984	0.11565	0.000927312	0.180024	0.0543599	4.43797e-06	-0.778434	0.169603	0.0136714	0.141399	0.0573444	0.0382388	0.347044	0.167469	1.86538e-07	9.95018e-08	0.0353797	1	0.846088
rs4583435	2:10217952	A:0.255816	rs4268128	8:22937856	C:0.208669	6448	4787	7	1	0.0353999	0.00185109	-0.186437	0.0598872	5.96536e-05	0.262573	0.0654114	0.209874	-0.0934852	0.0745549	1.10501e-05	0.379634	0.0863681	0.0354061	-0.219408	0.104297	2.66657e-06	1.31786e-06	0.0353999	1	0.846088
rs12093599	1:66808852	C:0.0123237	rs4383488	3:40690376	T:0.0280577	6451	4787	7	1	0.0356337	0.49621	-0.193297	0.284067	0.199131	0.212469	0.16547	0.959284	-0.0153132	0.299951	0.121325	0.260069	0.167869	0.0130265	-1.21972	0.49122	0.341398	0.0871737	0.0356337	1	0.846088
rs4951508	1:210829477	T:0.222472	rs16968331	16:56505773	C:0.0749845	6448	4785	7	1	0.0357256	3.35243e-05	0.268534	0.0647366	0.149269	-0.143297	0.0993656	0.00144418	0.219087	0.0687725	0.017432	-0.283787	0.119365	0.0390604	0.386309	0.187206	4.49807e-05	2.03263e-05	0.0357256	1	0.846088
rs3847420	10:11293945	T:0.387735	rs2828927	21:25611218	G:0.0886959	6449	4787	7	1	0.0358588	0.000804375	0.182221	0.0543734	0.0191772	-0.213758	0.0912687	0.0268319	0.131571	0.059428	0.00167341	-0.428191	0.136245	0.0363412	0.286315	0.136791	0.00024033	0.000101771	0.0358588	1	0.846088
rs6922714	6:19831560	A:0.316308	rs16968331	16:56505773	C:0.0750271	6451	4787	7	1	0.035869	0.000123464	-0.215457	0.0561211	0.105493	-0.160613	0.099218	0.00559374	-0.167848	0.06058	0.758239	0.0430034	0.139715	0.0354856	-0.309408	0.147143	0.000177252	7.60649e-05	0.035869	1	0.846088
rs11919595	3:141135126	C:0.0634305	rs2092058	6:22045016	G:0.1288	6448	4785	7	1	0.0359513	0.000108448	0.45569	0.117723	0.00033132	0.294284	0.0819847	1.27376e-05	0.585765	0.134209	4.72818e-05	0.355489	0.0873722	0.0333383	-0.496956	0.233534	4.96286e-07	2.61146e-07	0.0359513	1	0.846088
rs197427	1:112266366	C:0.461556	rs17798773	18:45107905	A:0.220663	6451	4788	7	1	0.0359719	0.000380612	-0.188049	0.0529241	0.243947	-0.0728379	0.0625123	4.37662e-05	-0.274596	0.0671935	0.0173085	-0.24879	0.10453	0.0361589	0.187058	0.089282	0.000795163	0.000319531	0.0359719	1	0.846088
rs7787286	7:54244766	G:0.0406202	rs8138098	22:33726472	T:0.0186047	6450	4786	7	1	0.0359925	0.710501	-0.0526173	0.141755	0.172825	-0.269811	0.197927	0.947235	0.00965388	0.145876	0.556266	-0.124141	0.210982	0.0287092	-0.876221	0.400566	0.369951	0.0942589	0.0359925	1	0.846088
rs4656640	1:168996958	T:0.102326	rs12582971	12:18459387	T:0.13186	6450	4787	7	1	0.0361267	0.169566	-0.120094	0.0874304	0.000544874	-0.265175	0.0766918	0.0274159	-0.217291	0.0985205	5.5358e-05	-0.345225	0.0856261	0.0371684	0.364114	0.174726	0.00099347	0.000396255	0.0361267	1	0.847167
rs6974647	7:5411296	C:0.466754	rs10772874	12:15899535	T:0.302697	6452	4788	7	1	0.0364176	0.000668522	0.180679	0.053107	7.85249e-05	-0.224602	0.0568777	0.293386	0.0764573	0.0727664	4.48556e-05	-0.377395	0.0924777	0.0365668	0.168667	0.0806798	1.22055e-06	6.32407e-07	0.0364176	1	0.84872
rs12093599	1:66808852	C:0.0123218	rs12745827	1:111700001	G:0.153828	6452	4788	7	1	0.0364907	0.460523	-0.211068	0.286006	0.000560278	0.253747	0.0735468	0.110633	-0.505909	0.317114	0.00147232	0.23548	0.0740482	0.0764332	1.41079	0.796262	0.00185242	0.000721436	0.0364907	1	0.84872
rs4958208	5:133355728	C:0.142636	rs12785110	10:126173339	G:0.132403	6450	4788	7	1	0.0365221	0.197936	-0.0979673	0.0760939	8.70122e-05	-0.303417	0.0773191	0.961327	-0.00429733	0.0886258	0.0182443	-0.210837	0.0893142	0.0356312	-0.320056	0.152327	0.000201196	8.71491e-05	0.0365221	1	0.84872
rs745285	6:170538325	G:0.189166	rs1202073	20:59348950	C:0.0154991	6452	4788	7	1	0.036564	0.000318471	0.255756	0.0710473	2.08218e-05	-0.848664	0.199409	0.00148931	0.22902	0.0720922	2.6235e-06	-1.14375	0.24344	0.0377803	0.819924	0.39472	1.89337e-07	1.03751e-07	0.036564	1	0.84872
rs7101307	10:24280011	G:0.451023	rs11630259	15:99430948	C:0.279681	6452	4788	7	1	0.036732	0.0148793	-0.128651	0.0528274	0.806608	-0.0144881	0.0591826	0.00135282	-0.225815	0.0704673	0.0712572	-0.174073	0.0965016	0.0368822	0.17586	0.0842618	0.0499697	0.0157741	0.036732	1	0.84872
rs16874205	8:107202148	C:0.0430099	rs16952330	16:53610448	G:0.0283633	6452	4788	7	1	0.036732	0.000147415	0.51278	0.135106	0.223486	-0.194289	0.159605	0.00099909	0.452789	0.137593	0.0881425	-0.280843	0.16469	0.052852	1.45875	0.753439	0.00025872	0.000111369	0.036732	1	0.84872
rs661311	5:88034867	T:0.221662	rs1324317	10:10594364	A:0.0590014	6449	4786	7	1	0.0368797	0.000315786	-0.22973	0.0637786	0.187493	0.149563	0.113474	0.00637866	-0.184113	0.0674985	0.021124	0.337652	0.146438	0.0361111	-0.39325	0.187648	0.000642216	0.000266063	0.0368797	1	0.84872
rs4958208	5:133355728	C:0.142769	rs6492679	13:94427053	C:0.00953341	6451	4788	7	1	0.0369009	0.144535	-0.110949	0.0760392	9.92122e-05	1.43786	0.369392	0.0969388	-0.126869	0.0764327	0.0219046	0.962903	0.420112	0.0657227	1.61616	0.878202	6.44004e-05	2.94741e-05	0.0369009	1	0.84872
rs2965817	16:89513234	G:0.499147	rs2828927	21:25611218	G:0.0887097	6448	4786	7	1	0.0371024	0.000277385	0.19008	0.0522837	0.0273231	-0.201662	0.0913792	3.06008e-05	0.240633	0.0577204	0.7801	0.0415897	0.148967	0.0370649	-0.261588	0.125459	9.05756e-05	4.10798e-05	0.0371024	1	0.849557
rs12132580	1:189523652	C:0.0316279	rs2973963	5:119228851	A:0.297132	6450	4788	7	1	0.0371663	0.00258302	-0.469422	0.155776	0.0386529	0.118972	0.0575339	0.34338	-0.195447	0.206275	0.0127949	0.147342	0.0591872	0.0335577	-0.47867	0.22522	0.00128439	0.000517446	0.0371663	1	0.849557
rs7747594	6:45747522	A:0.0284408	rs13253577	8:33116943	T:0.0507595	6452	4788	7	1	0.0372838	0.567159	0.0915811	0.160039	7.00271e-06	-0.517308	0.115121	0.234989	0.201243	0.169453	9.50713e-05	-0.461543	0.118258	0.0307795	-0.996049	0.461152	3.94923e-05	1.85731e-05	0.0372838	1	0.849557
rs11782906	8:77690337	A:0.0984191	rs2965946	16:89516612	T:0.300139	6452	4788	7	1	0.0373052	0.367363	-0.0804456	0.0892427	0.000350971	0.204962	0.0573408	0.0386518	-0.244691	0.11833	0.0169177	0.150325	0.0629372	0.0380955	0.293291	0.141425	0.00104166	0.000425404	0.0373052	1	0.849557
rs11965350	6:160249368	G:0.0843924	rs10733382	9:22964237	G:0.033323	6452	4788	7	1	0.0373801	2.97001e-06	-0.434029	0.0928824	0.00037505	-0.488024	0.137199	4.43902e-07	-0.484107	0.09588	4.42805e-05	-0.604619	0.148048	0.0451809	0.788278	0.393555	5.14093e-08	2.96781e-08	0.0373801	1	0.849557
rs775214	3:113010950	C:0.264669	rs5926838	X:27625511	C:0.363086	6442	4782	7	1	0.0376384	0.000107501	0.234891	0.0606482	0.000116046	-0.173854	0.045106	0.144934	0.119503	0.0819827	1.69431e-05	-0.249867	0.0580845	0.0381224	0.149973	0.0723274	3.9868e-07	2.19249e-07	0.0376384	1	0.853354
rs197427	1:112266366	C:0.461485	rs1880403	7:42657424	C:0.390964	6452	4788	7	1	0.0378116	0.000353562	-0.189134	0.0529412	0.00211847	-0.164597	0.0535607	9.46316e-05	-0.315852	0.0809055	0.000472423	-0.313938	0.0898011	0.0380736	0.158917	0.0766213	1.60384e-05	7.88505e-06	0.0378116	1	0.853354
rs3822292	4:104556712	G:0.164368	rs737250	13:50251539	T:0.276503	6452	4788	7	1	0.038073	0.140864	0.103406	0.070221	0.00109635	0.194455	0.0595656	0.808309	-0.0224773	0.0926488	0.088679	0.118758	0.0697588	0.0392735	0.231159	0.112142	0.00141166	0.000577082	0.038073	1	0.853354
rs6768773	3:197135819	C:0.399008	rs10503953	8:33797783	T:0.418385	6451	4788	7	1	0.0381496	0.00021876	0.198758	0.053772	0.390752	-0.0464289	0.0540968	0.432563	0.0656046	0.0835926	0.0333164	-0.17588	0.0826407	0.0383741	0.163619	0.0790109	0.000673859	0.000286276	0.0381496	1	0.853354
rs10141409	14:82289273	C:0.350496	rs3991716	16:57950985	T:0.247208	6448	4785	7	1	0.0381934	0.0389976	-0.111113	0.0538283	0.000130933	0.239722	0.0626775	0.754447	-0.0216099	0.0690896	3.70007e-05	0.374351	0.0907418	0.0380794	-0.186034	0.0896984	8.29749e-05	3.86695e-05	0.0381934	1	0.853354
rs2027985	7:93345774	T:0.45585	rs11771875	7:105103372	G:0.182107	6444	4785	7	1	0.0383033	0.000387549	-0.186685	0.0526109	0.0127229	0.169487	0.0680278	0.0737045	-0.113379	0.0633951	0.00173813	0.357727	0.114229	0.0387473	-0.20227	0.0978636	7.99522e-05	3.74036e-05	0.0383033	1	0.853354
rs4867791	5:174747627	C:0.390267	rs8063678	16:17386646	A:0.0764104	6452	4788	7	1	0.0384465	0.00277851	-0.159492	0.0533198	0.00024689	0.381868	0.10418	0.000446747	-0.198914	0.0566575	0.338959	0.146076	0.152763	0.0395048	0.316074	0.153517	8.87887e-06	4.51672e-06	0.0384465	1	0.853354
rs16874205	8:107202148	C:0.0430166	rs1950542	14:44469169	T:0.273834	6451	4787	7	1	0.0388128	0.000116461	0.520109	0.134972	0.000865329	-0.19479	0.0584777	3.33367e-05	0.787726	0.189842	0.0084123	-0.160333	0.0608462	0.038598	-0.415722	0.200983	2.10789e-06	1.13217e-06	0.0388128	1	0.853354
rs11733026	4:65899370	T:0.268951	rs10503942	8:33181258	A:0.0374361	6451	4787	7	1	0.0388798	0.0241643	-0.133478	0.0592049	7.60899e-05	-0.531302	0.134289	0.105866	-0.0995019	0.0615327	0.13133	-0.277062	0.183621	0.0379897	-0.439923	0.212015	3.0428e-05	1.49546e-05	0.0388798	1	0.853354
rs531592	1:231396634	T:0.482021	rs4268128	8:22937856	C:0.20885	6452	4788	7	1	0.0389021	0.000645711	0.179498	0.0526132	9.28585e-05	0.255201	0.0652932	7.36929e-05	0.260055	0.0656037	7.47657e-05	0.437818	0.110544	0.0390018	-0.188378	0.0912608	9.96182e-07	5.48354e-07	0.0389021	1	0.853354
rs6897423	5:177608195	T:0.0368331	rs745285	6:170538325	G:0.189284	6448	4784	7	1	0.0389357	0.812555	0.0339855	0.14332	0.000272993	0.257942	0.0708696	0.167764	0.246015	0.178346	5.46526e-05	0.296039	0.0733718	0.0345523	-0.514593	0.243471	0.00115752	0.000486742	0.0389357	1	0.853354
rs12132580	1:189523652	C:0.031623	rs181632	10:119364995	T:0.249186	6451	4788	7	1	0.0389805	0.00188922	-0.485236	0.156169	0.00257917	0.185711	0.0616183	0.331654	-0.203072	0.209183	0.00060549	0.218667	0.0637672	0.0380844	-0.500918	0.241529	0.000115312	5.39169e-05	0.0389805	1	0.853354
rs586224	4:119163784	T:0.0976593	rs13136851	4:180240950	G:0.39924	6451	4787	7	1	0.0389917	0.00025429	0.34264	0.0936712	0.000168154	0.203374	0.0540515	7.57515e-05	0.553314	0.139816	2.00964e-05	0.251079	0.0588859	0.0390596	-0.274989	0.13326	1.0965e-06	6.03002e-07	0.0389917	1	0.853354
rs2350051	4:66605229	A:0.317368	rs7747594	6:45747522	A:0.0285826	6420	4768	7	1	0.0390141	0.000189702	-0.208043	0.0557405	0.553816	0.0948451	0.160197	4.22804e-05	-0.234041	0.0571577	0.286979	-0.240286	0.225669	0.0401891	0.528089	0.257379	0.000787244	0.000338004	0.0390141	1	0.853354
rs11733026	4:65899370	T:0.269028	rs12785110	10:126173339	G:0.132383	6451	4788	7	1	0.0390702	0.0157966	-0.142827	0.0591763	7.36908e-05	-0.306655	0.0773591	0.272334	-0.0745222	0.0678891	0.0902301	-0.171964	0.101503	0.0385841	-0.252458	0.122043	2.5405e-05	1.26194e-05	0.0390702	1	0.853354
rs261796	1:241110180	C:0.0888872	rs16968331	16:56505773	C:0.0750155	6452	4788	7	1	0.0390702	0.0654681	-0.171961	0.093353	0.118512	-0.1547	0.0991	0.395655	-0.0869179	0.102328	0.556344	-0.0640224	0.10883	0.0348413	-0.464312	0.220033	0.0518589	0.0171257	0.0390702	1	0.853354
rs2085021	2:44371721	G:0.11799	rs1494881	4:75268280	G:0.277691	6437	4777	7	1	0.0392842	0.00017413	0.31805	0.084726	0.00939991	0.154981	0.0596732	3.14946e-05	0.469309	0.11275	0.00123237	0.215579	0.0667163	0.0385897	-0.281233	0.135958	2.89497e-05	1.43755e-05	0.0392842	1	0.853354
rs12093599	1:66808852	C:0.0121743	rs6897423	5:177608195	T:0.0368331	6448	4784	7	1	0.0394427	0.365871	-0.25966	0.28716	0.771183	0.0416754	0.143299	0.807885	-0.0741655	0.305012	0.557888	0.0851679	0.145342	0.01664	-1.15167	0.48095	0.642504	0.162768	0.0394427	1	0.853354
rs11673716	2:154273475	G:0.179479	rs3822292	4:104556712	G:0.164368	6452	4788	7	1	0.0395335	0.17773	-0.092425	0.0685758	0.129281	0.106278	0.0700603	0.0265374	-0.176843	0.0797218	0.870371	0.0135533	0.0830534	0.0409063	0.26796	0.131065	0.123014	0.0379346	0.0395335	1	0.853354
rs6071905	20:38657164	C:0.400062	rs5769520	22:49671776	G:0.29586	6449	4785	7	1	0.0397616	0.000129387	-0.205626	0.0537217	0.00346729	0.171112	0.0585408	0.140183	-0.106506	0.0722022	0.000577851	0.313109	0.0909723	0.0400925	-0.173578	0.084557	7.62981e-06	4.01042e-06	0.0397616	1	0.853354
rs2973963	5:119228851	A:0.297163	rs17691453	15:39543946	T:0.462331	6451	4788	7	1	0.039796	0.0368492	0.120019	0.057496	0.96839	-0.00210714	0.053174	0.00382404	0.271051	0.0937138	0.169378	0.100105	0.0728455	0.0400019	-0.167763	0.0816868	0.111732	0.0349539	0.039796	1	0.853354
rs11673716	2:154273475	G:0.179507	rs11925530	3:94100695	C:0.0654162	6451	4787	7	1	0.039796	0.160093	-0.0963639	0.0685981	0.152225	-0.153749	0.107388	0.498102	-0.0491294	0.072518	0.935604	-0.0104302	0.129094	0.0370034	-0.424989	0.203761	0.141761	0.0433261	0.039796	1	0.853354
rs12093599	1:66808852	C:0.0123237	rs1433176	8:108392928	A:0.419702	6451	4787	7	1	0.0398189	0.429369	-0.224539	0.284129	0.0021087	-0.165667	0.0538845	0.33787	0.402049	0.419508	0.00461986	-0.15359	0.0542261	0.0351562	-0.72345	0.343428	0.0069298	0.00268337	0.0398189	1	0.853354
rs13136851	4:180240950	G:0.39924	rs4739229	8:21257698	A:0.388622	6451	4787	7	1	0.0398418	0.000194661	0.201387	0.0540514	0.00863987	-0.142361	0.0542126	7.25463e-05	0.331695	0.0835972	0.875132	-0.0130602	0.0831102	0.0400306	-0.161878	0.0788326	3.27483e-05	1.6375e-05	0.0398418	1	0.853354
rs181632	10:119364995	T:0.249147	rs6047982	20:22246450	G:0.388295	6450	4788	7	1	0.0399911	0.00252444	0.186323	0.0616883	0.000311658	-0.19544	0.0542073	0.665445	0.0405203	0.0937087	4.28626e-05	-0.285119	0.069686	0.0401903	0.181367	0.0883945	1.75803e-05	9.01985e-06	0.0399911	1	0.853354
rs4268128	8:22937856	C:0.208882	rs17760943	8:23160433	A:0.264765	6451	4787	7	1	0.0400718	0.000108789	0.252905	0.0653483	0.00867705	-0.155332	0.059185	2.1099e-05	0.367818	0.0864857	0.327745	-0.0707108	0.0722521	0.0400895	-0.218328	0.106355	9.90994e-06	5.19587e-06	0.0400718	1	0.853354
rs1912470	8:14430153	T:0.13124	rs1324317	10:10594364	A:0.0589922	6450	4787	7	1	0.0401757	0.00390603	-0.222436	0.0770836	0.181006	0.15163	0.113355	0.000610311	-0.281925	0.082266	0.813327	0.0300354	0.127195	0.0437273	0.448276	0.222282	0.00658347	0.0025756	0.0401757	1	0.853354
rs2092058	6:22045016	G:0.1288	rs3745938	19:42071167	C:0.0390043	6448	4785	7	1	0.0402104	0.00023154	0.302085	0.0820469	0.000817468	-0.487299	0.145601	5.18061e-05	0.343541	0.084881	0.0505198	-0.32664	0.167034	0.0402268	-0.492811	0.24023	4.76879e-06	2.56946e-06	0.0402104	1	0.853354
rs11771875	7:105103372	G:0.182149	rs2216979	12:29856414	C:0.455413	6448	4787	7	1	0.0403031	0.0135675	0.167659	0.0679188	0.000188744	0.198548	0.0531783	0.00180126	0.342722	0.109805	2.3156e-05	0.272863	0.0644752	0.0404636	-0.193376	0.0943766	3.56871e-05	1.79552e-05	0.0403031	1	0.853354
rs3822292	4:104556712	G:0.164368	rs10111172	8:22969091	T:0.189554	6452	4788	7	1	0.0403147	0.100806	0.115173	0.0701861	0.000149366	0.25646	0.0676296	0.0127817	0.210423	0.084514	1.77856e-05	0.338772	0.078949	0.0389151	-0.26713	0.129355	0.000205515	9.63813e-05	0.0403147	1	0.853354
rs6728308	2:44306946	T:0.230733	rs2828927	21:25611218	G:0.0886959	6449	4787	7	1	0.0405009	8.25561e-05	0.25138	0.063853	0.0147211	-0.22311	0.0914699	0.00563022	0.193009	0.0697141	0.00144065	-0.372379	0.116866	0.0418552	0.319409	0.156961	2.64428e-05	1.3507e-05	0.0405009	1	0.853354
rs4951508	1:210829477	T:0.222472	rs10503953	8:33797783	T:0.418502	6448	4785	7	1	0.0405242	2.64289e-05	0.271972	0.0647208	0.362792	-0.0492033	0.0540661	2.5573e-05	0.435516	0.103456	0.638432	0.0314534	0.0669374	0.0408236	-0.192659	0.0941951	8.35032e-05	4.08303e-05	0.0405242	1	0.853354
rs1494881	4:75268280	G:0.277631	rs16968331	16:56505773	C:0.0750271	6451	4787	7	1	0.0405476	0.00952822	0.1545	0.0595952	0.10291	-0.161697	0.0991453	0.0953249	0.106639	0.0639338	0.00952061	-0.343057	0.132313	0.0419948	0.340535	0.167457	0.00950435	0.00365942	0.0405476	1	0.853354
rs4867791	5:174747627	C:0.390233	rs1324317	10:10594364	A:0.0589922	6450	4787	7	1	0.0405826	0.00210391	-0.163678	0.0532259	0.186147	0.149694	0.113227	0.0247131	-0.126365	0.056266	0.0170486	0.427262	0.179096	0.0404372	-0.32847	0.160287	0.00363219	0.00148429	0.0405826	1	0.853354
rs4867791	5:174747627	C:0.390267	rs178244	11:88269045	A:0.476364	6452	4788	7	1	0.0407114	0.00238621	-0.161854	0.053287	0.00183038	-0.166387	0.0533898	0.00057462	-0.311183	0.0903729	0.000338154	-0.291793	0.0814117	0.0407958	0.153536	0.0750569	6.93281e-05	3.42797e-05	0.0407114	1	0.853354
rs4739229	8:21257698	A:0.388992	rs4964369	12:105803028	T:0.282642	6441	4784	7	1	0.0408171	0.00858498	-0.142653	0.0542786	6.17785e-05	-0.235219	0.0587178	0.528582	-0.0454968	0.0721974	0.300594	-0.0939827	0.0907905	0.0409293	-0.175167	0.085688	1.05054e-05	5.58061e-06	0.0408171	1	0.853354
rs12093599	1:66808852	C:0.0123237	rs6922714	6:19831560	A:0.316308	6451	4787	7	1	0.0408759	0.501203	-0.191439	0.284626	0.000129742	-0.214666	0.0560932	0.322528	0.425914	0.430531	0.00039496	-0.200373	0.0565478	0.0380376	-0.75556	0.364222	0.000520463	0.00023669	0.0408759	1	0.853354
rs12093599	1:66808852	C:0.0123218	rs7229736	18:66192454	T:0.499535	6452	4788	7	1	0.0409466	0.477735	-0.201305	0.283548	0.000158839	0.197598	0.0523185	0.0318742	-0.89049	0.414957	0.000475379	0.184278	0.0527373	0.0413917	0.795696	0.390126	0.000608335	0.000274992	0.0409466	1	0.853354
rs4983559	14:105277209	G:0.400837	rs10871349	16:78361149	G:0.222205	6449	4786	7	1	0.0411358	0.000254627	-0.198582	0.0542937	0.000290736	0.237505	0.0655474	3.25233e-05	-0.279263	0.0672107	0.379707	0.0865307	0.0985053	0.0415269	0.193134	0.0947558	1.35797e-06	7.75442e-07	0.0411358	1	0.853354
rs17760943	8:23160433	A:0.264729	rs10871349	16:78361149	G:0.222248	6450	4786	7	1	0.0411596	0.00459056	-0.167677	0.0591569	0.000341932	0.234696	0.0655343	0.274338	-0.0800278	0.0732099	5.34921e-05	0.346727	0.0858274	0.0412858	-0.211543	0.103665	2.89144e-05	1.4916e-05	0.0411596	1	0.853354
rs1209816	6:19742243	A:0.0372753	rs178244	11:88269045	A:0.476364	6452	4788	7	1	0.0411952	0.00018086	0.548684	0.146536	0.00178381	-0.166956	0.0534423	0.591	0.132559	0.246674	0.00041916	-0.194679	0.0551855	0.0420969	0.43948	0.21622	4.4624e-06	2.45787e-06	0.0411952	1	0.853354
rs7747594	6:45747522	A:0.0284408	rs1202073	20:59348950	C:0.0154991	6452	4788	7	1	0.0414333	0.522209	0.102555	0.160255	2.00567e-05	-0.849896	0.199307	0.789191	0.0434223	0.16241	4.09369e-06	-0.943127	0.204735	0.0770035	2.05284	1.16088	0.000110354	5.43223e-05	0.0414333	1	0.856322
rs775214	3:113010950	C:0.264697	rs17086372	4:66655790	A:0.145339	6447	4785	7	1	0.041517	0.000161498	0.228783	0.0606419	0.000294891	-0.265898	0.0734577	0.0307393	0.1532	0.0709116	4.05849e-05	-0.384553	0.0936991	0.0423335	0.245508	0.120927	9.94238e-07	5.77419e-07	0.041517	1	0.856322
rs4656640	1:168996958	T:0.102341	rs7319170	13:25244691	T:0.405799	6449	4786	7	1	0.0416129	0.153976	-0.124717	0.0874823	0.000229098	0.19722	0.0535262	0.538453	0.0832078	0.135263	2.74176e-05	0.248669	0.0592927	0.0413727	-0.251518	0.123307	0.000406328	0.000189647	0.0416129	1	0.856458
rs12093599	1:66808852	C:0.0123218	rs17691453	15:39543946	T:0.462337	6452	4788	7	1	0.0418657	0.485908	-0.198016	0.284166	0.934123	-0.00439114	0.0531242	0.231655	0.57412	0.479991	0.878513	0.00818113	0.0535224	0.0382335	-0.770639	0.371868	0.785101	0.201449	0.0418657	1	0.859816
rs2027985	7:93345774	T:0.455645	rs1847325	15:101067542	A:0.495813	6448	4786	7	1	0.0419867	0.000524156	-0.182566	0.0526414	0.000489888	-0.185383	0.0531758	0.000253584	-0.333576	0.0911757	0.000199255	-0.327816	0.0881236	0.0421626	0.153323	0.0754575	4.62433e-06	2.58407e-06	0.0419867	1	0.860457
rs3847420	10:11293945	T:0.387674	rs6047982	20:22246450	G:0.388295	6450	4788	7	1	0.0422906	0.000689853	0.184961	0.0545033	0.000319729	-0.195105	0.0542143	0.474541	0.0589187	0.0823912	8.87416e-05	-0.316149	0.0806609	0.0423987	0.159411	0.0785438	5.30441e-06	2.96826e-06	0.0422906	1	0.864839
rs13253577	8:33116943	T:0.0507595	rs2248636	21:47985655	T:0.0659485	6452	4788	7	1	0.0426461	6.29629e-06	-0.522335	0.115658	0.000100679	0.430284	0.110643	8.43169e-07	-0.605063	0.122853	0.00203948	0.357293	0.115838	0.0519568	0.73853	0.380002	1.92102e-08	1.26705e-08	0.0426461	1	0.867245
rs181632	10:119364995	T:0.249148	rs178244	11:88269045	A:0.476364	6452	4788	7	1	0.0429179	0.00260159	0.185585	0.0616301	0.0013566	-0.171096	0.0534052	0.000771214	0.365625	0.108722	0.2275	-0.0830935	0.068853	0.0431801	-0.181576	0.0898016	7.2602e-05	3.74036e-05	0.0429179	1	0.867245
rs10984224	9:121539063	T:0.255542	rs8063678	16:17386646	A:0.0764223	6451	4787	7	1	0.0430669	0.0349168	0.130498	0.0618672	0.000202776	0.387711	0.104349	0.216395	0.0819425	0.0662873	0.0955133	0.220596	0.132331	0.0457253	0.350769	0.175567	8.08946e-05	4.16126e-05	0.0430669	1	0.867245
rs2350051	4:66605229	A:0.317438	rs1882984	X:49470545	G:0.254091	6417	4766	7	1	0.0431292	0.000178774	-0.209243	0.0558389	0.000192406	0.189674	0.0508675	0.0478637	-0.133262	0.0673524	5.34797e-05	0.29289	0.0724997	0.0431203	-0.152468	0.0753842	8.48758e-07	5.1097e-07	0.0431292	1	0.867245
rs4964369	12:105803028	T:0.282575	rs6047982	20:22246450	G:0.388492	6439	4784	7	1	0.043279	7.16077e-05	-0.233385	0.0587742	0.000411457	-0.191771	0.0542858	3.3913e-05	-0.36747	0.0886439	7.23433e-05	-0.292183	0.0736267	0.0435327	0.169193	0.0838186	6.08508e-07	3.70957e-07	0.043279	1	0.867245
rs745285	6:170538325	G:0.189166	rs7101307	10:24280011	G:0.451023	6452	4788	7	1	0.0437569	0.000282347	0.257527	0.0709248	0.0133222	-0.131007	0.0529315	0.5549	0.0688807	0.116661	0.0015122	-0.201063	0.0633801	0.0437125	0.201452	0.0998849	6.40867e-05	3.37059e-05	0.0437569	1	0.867245
rs1225019	3:131669077	C:0.437355	rs8138098	22:33726472	T:0.0186075	6449	4785	7	1	0.0437949	0.000144363	0.20178	0.0530921	0.179822	-0.265915	0.198251	0.000704728	0.182663	0.0539191	0.0152162	-0.757584	0.312124	0.0456636	0.589876	0.295161	0.000274734	0.000136022	0.0437949	1	0.867245
rs4586959	4:37417390	A:0.477752	rs7037809	9:126383362	T:0.0633333	6450	4788	7	1	0.0438075	5.68283e-05	0.21241	0.0527647	2.3756e-05	-0.438834	0.103834	0.00244354	0.171304	0.0565315	3.30895e-05	-0.71317	0.171803	0.0452872	0.29915	0.149427	3.74378e-08	2.48375e-08	0.0438075	1	0.867245
rs775214	3:113010950	C:0.264697	rs10111172	8:22969091	T:0.189623	6447	4785	7	1	0.0438455	0.000127479	0.232815	0.0607671	0.000159405	0.255697	0.0677175	1.82304e-05	0.317653	0.0741222	2.8119e-05	0.365038	0.0871589	0.0433934	-0.223803	0.110799	4.8043e-07	2.98033e-07	0.0438455	1	0.867245
rs6728308	2:44306946	T:0.230704	rs1202073	20:59348950	C:0.0154991	6452	4788	7	1	0.043909	0.000128053	0.244314	0.0637867	2.76505e-05	-0.838007	0.199906	0.000561446	0.222963	0.0646347	4.37855e-06	-1.11631	0.24307	0.0508776	0.780722	0.399855	7.99554e-08	5.21338e-08	0.043909	1	0.867245
rs10961438	9:1432160	T:0.109147	rs1950542	14:44469169	T:0.273876	6450	4786	7	1	0.0439598	0.0090944	-0.21483	0.0823583	0.00104373	-0.191377	0.0583741	0.528755	-0.069312	0.110035	0.0446669	-0.131628	0.0655589	0.0437729	-0.261408	0.12965	0.000162219	8.24342e-05	0.0439598	1	0.867245
rs1080307	1:114216449	G:0.29673	rs308203	5:93742412	C:0.466367	6452	4788	7	1	0.0440107	0.000471975	-0.201609	0.0576654	0.343317	0.0499684	0.0527298	0.000185018	-0.350065	0.0936342	0.501181	-0.048309	0.0718208	0.0442912	0.164562	0.0818177	0.00130972	0.000603867	0.0440107	1	0.867245
rs261796	1:241110180	C:0.0888648	rs11771875	7:105103372	G:0.182149	6448	4787	7	1	0.0440361	0.0717907	-0.168415	0.0935411	0.0128436	0.168874	0.0678732	0.645465	-0.050921	0.110681	0.00210646	0.228171	0.0742068	0.0430084	-0.347698	0.171819	0.00792762	0.00329672	0.0440361	1	0.867245
rs10772874	12:15899535	T:0.302744	rs2835692	21:38670335	G:0.146644	6451	4788	7	1	0.0440361	4.89061e-05	-0.231123	0.0569158	0.00040748	-0.263298	0.074479	0.0125357	-0.164511	0.0658917	0.189278	-0.130706	0.0995692	0.043444	-0.222315	0.110089	7.6604e-07	4.70523e-07	0.0440361	1	0.867245
rs4656640	1:168996958	T:0.102326	rs11919595	3:141135126	C:0.0634109	6450	4787	7	1	0.0442404	0.166223	-0.120962	0.0873723	9.38391e-05	0.459391	0.117612	0.491647	-0.0634357	0.0922444	1.41709e-05	0.574628	0.132366	0.0435157	-0.548724	0.271817	0.000138449	7.11944e-05	0.0442404	1	0.867245
rs745285	6:170538325	G:0.189166	rs11782906	8:77690337	A:0.0984191	6452	4788	7	1	0.044266	0.000338232	0.253912	0.0708439	0.408279	-0.0739528	0.089431	0.0121732	0.19286	0.0769259	0.0782754	-0.183781	0.104375	0.0468829	0.345008	0.173602	0.00097759	0.000459659	0.044266	1	0.867245
rs531592	1:231396634	T:0.482165	rs11771875	7:105103372	G:0.182149	6448	4787	7	1	0.0442788	0.000637547	0.179718	0.0526243	0.0131368	0.168492	0.0679393	0.080257	0.110118	0.0629536	0.906132	-0.0132899	0.112703	0.0445899	0.191782	0.0954851	0.00011369	5.89875e-05	0.0442788	1	0.867245
rs181632	10:119364995	T:0.249186	rs17798773	18:45107905	A:0.220663	6451	4788	7	1	0.0443172	0.00359466	0.179208	0.0615476	0.216885	-0.0771548	0.0624809	0.000424862	0.271973	0.0771742	0.736125	0.0274565	0.081476	0.0440769	-0.209146	0.103879	0.00624224	0.00264857	0.0443172	1	0.867245
rs8138098	22:33726472	T:0.0186018	rs940114	22:49589243	A:0.445667	6451	4787	7	1	0.0443557	0.166138	-0.274346	0.198124	0.000144324	-0.199185	0.0524083	0.0132708	-0.720698	0.291024	4.03429e-05	-0.219228	0.0533984	0.0455115	0.539	0.269514	0.000281455	0.000140635	0.0443557	1	0.867245
rs3847420	10:11293945	T:0.387692	rs9926693	16:58097357	G:0.243451	6451	4787	7	1	0.0443686	0.000693495	0.184702	0.0544502	0.000189022	0.234547	0.0628264	0.155384	0.0983801	0.0692443	0.287985	0.0979848	0.0922164	0.0450252	0.184381	0.0919872	3.35362e-06	1.98098e-06	0.0443686	1	0.867245
rs3008061	6:166077817	A:0.131122	rs6492679	13:94427053	C:0.00953193	6452	4788	8	1	0.0444714	0.0389268	-0.160356	0.0776556	0.000143516	1.40669	0.369984	0.0277247	-0.171357	0.0778483	0.00468496	1.10131	0.38944	0.0996868	1.94702	1.18261	2.21532e-05	1.22913e-05	0.0444714	1	0.867245
rs17086372	4:66655790	A:0.145349	rs2424433	20:22303261	G:0.316357	6450	4787	7	1	0.0444971	0.000264338	-0.268055	0.0734809	0.000175362	-0.210886	0.0562048	0.257382	-0.118886	0.104967	0.0313435	-0.141893	0.0659145	0.0448045	-0.225505	0.112388	1.04195e-06	6.39638e-07	0.0444971	1	0.867245
rs4958208	5:133355728	C:0.142769	rs1529729	19:11163562	G:0.460394	6451	4788	7	1	0.0447036	0.146397	-0.110189	0.0758678	0.00867969	-0.138153	0.0526413	0.0130207	-0.307935	0.124007	0.00104872	-0.200534	0.0611922	0.0450222	0.216557	0.108038	0.0118486	0.00485594	0.0447036	1	0.867245
rs2973963	5:119228851	A:0.297163	rs11608250	12:104196501	T:0.137421	6451	4788	7	1	0.0447166	0.0416214	0.117257	0.0575554	0.0109436	0.197843	0.0777536	0.00581596	0.183193	0.0664228	0.00133573	0.347435	0.108296	0.0442813	-0.239158	0.1189	0.00424128	0.00185544	0.0447166	1	0.867245
rs17691453	15:39543946	T:0.462541	rs5926838	X:27625511	C:0.363115	6447	4785	7	1	0.0449112	0.851024	-0.0100019	0.0532547	0.000148003	-0.170754	0.0450017	0.237375	0.0838275	0.0709456	0.470413	-0.0533708	0.0739405	0.0451027	-0.129652	0.0647062	0.000746258	0.000359788	0.0449112	1	0.867245
rs10733382	9:22964237	G:0.0333282	rs7304975	12:59888726	A:0.0983568	6451	4788	7	1	0.0449112	0.000385451	-0.488397	0.137582	0.000127507	-0.337414	0.0880695	4.03075e-05	-0.631654	0.153848	2.8995e-05	-0.377349	0.0902486	0.046681	0.668137	0.335885	1.66666e-06	1.01637e-06	0.0449112	1	0.867245
rs12582971	12:18459387	T:0.13182	rs3991716	16:57950985	T:0.247288	6452	4788	7	1	0.0450414	0.000555487	-0.265132	0.0767949	0.000194478	0.233466	0.0626572	0.147818	-0.142463	0.0984349	2.53018e-05	0.304239	0.0722298	0.0440665	-0.258198	0.128236	2.26143e-06	1.36933e-06	0.0450414	1	0.867245
rs1225019	3:131669077	C:0.437355	rs17760943	8:23160433	A:0.26477	6449	4785	7	1	0.0451982	0.000134815	0.202953	0.0531641	0.00478699	-0.166816	0.0591331	0.110149	0.111705	0.0699241	0.000789211	-0.305686	0.0910716	0.0453159	0.168338	0.0840972	1.27433e-05	7.30739e-06	0.0451982	1	0.867245
rs3900967	1:203583705	T:0.0620155	rs1674870	6:43434222	A:0.17093	6450	4787	7	1	0.0454476	0.0623102	-0.208885	0.112058	0.0281571	0.152816	0.0696173	0.613442	-0.067458	0.133536	0.00584245	0.205976	0.0747239	0.045036	-0.394094	0.196622	0.0167582	0.0067923	0.0454476	1	0.867245
rs308203	5:93742412	C:0.466512	rs4983559	14:105277209	G:0.400775	6450	4787	7	1	0.0455134	0.325726	0.0518195	0.0527286	0.000201943	-0.201366	0.0541805	0.031027	0.176038	0.0816226	0.483509	-0.0618834	0.0883204	0.0455934	-0.151106	0.0755858	0.000594533	0.000292938	0.0455134	1	0.867245
rs12745827	1:111700001	G:0.15387	rs5926838	X:27625511	C:0.363115	6447	4785	7	1	0.0455134	0.000593541	0.2529	0.0736342	0.000141452	-0.171466	0.045056	0.000120013	0.390193	0.101452	0.0226011	-0.118974	0.0521792	0.0452346	-0.175512	0.0876477	1.88673e-06	1.15873e-06	0.0455134	1	0.867245
rs11919595	3:141135126	C:0.0633912	rs1202073	20:59348950	C:0.0154991	6452	4788	7	1	0.0455662	0.00010494	0.456315	0.117641	2.37916e-05	-0.843969	0.19971	0.000456609	0.416988	0.11897	3.92942e-06	-0.963707	0.208817	0.0694253	1.54758	0.852361	5.5777e-08	3.78406e-08	0.0455662	1	0.867245
rs12745827	1:111700001	G:0.153828	rs6974647	7:5411296	C:0.466754	6452	4788	7	1	0.0455926	0.000623391	0.252037	0.0736686	0.000719582	0.179584	0.0530998	0.000245637	0.438145	0.119491	8.77102e-05	0.243241	0.0620151	0.0457124	-0.20347	0.101835	7.73107e-06	4.54236e-06	0.0455926	1	0.867245
rs531592	1:231396634	T:0.481941	rs6768773	3:197135819	C:0.399008	6451	4788	7	1	0.0456587	0.00034086	0.188591	0.0526484	0.000143561	0.204633	0.0538232	0.000122187	0.311323	0.0810378	0.000107998	0.34734	0.0897083	0.0458725	-0.152943	0.076603	1.54593e-06	9.57754e-07	0.0456587	1	0.867245
rs737250	13:50251539	T:0.276503	rs1529729	19:11163562	G:0.460477	6452	4788	7	1	0.0456984	0.00106916	0.194795	0.0595401	0.00993096	-0.135823	0.052681	0.701221	0.0377368	0.0983569	0.00113259	-0.224722	0.069032	0.0459904	0.168423	0.0844022	0.000150579	7.92043e-05	0.0456984	1	0.867245
rs2092058	6:22045016	G:0.12884	rs6071905	20:38657164	C:0.400171	6446	4783	7	1	0.0457249	0.000270603	0.298267	0.081898	9.74054e-05	-0.209564	0.0537763	0.000128781	0.495081	0.129305	0.00980227	-0.155502	0.0602084	0.0458251	-0.235457	0.117905	5.69412e-07	3.63815e-07	0.0457249	1	0.867245
rs2325927	1:159236439	C:0.0083708	rs1494881	4:75268280	G:0.277631	6451	4787	7	1	0.0458045	0.000580818	-1.23423	0.358745	0.00938599	0.155007	0.0596718	0.138664	-0.702451	0.474378	0.00519212	0.167903	0.0600756	0.0437542	-0.849935	0.421503	0.000121259	6.44876e-05	0.0458045	1	0.867245
rs4964369	12:105803028	T:0.282541	rs2828927	21:25611218	G:0.0885368	6438	4783	7	1	0.0458443	5.181e-05	-0.23773	0.0587379	0.0194766	-0.213377	0.0913318	0.003419	-0.187308	0.0639861	0.710567	-0.0461457	0.12435	0.045268	-0.281924	0.14081	2.01117e-05	1.1478e-05	0.0458443	1	0.867245
rs775214	3:113010950	C:0.264701	rs10777557	12:94314529	A:0.353607	6445	4783	7	1	0.0459907	0.000114478	0.233928	0.0606399	0.000247075	0.204964	0.0559206	3.62688e-05	0.353203	0.0855204	4.28422e-05	0.295556	0.072235	0.0459486	-0.181859	0.0911179	7.64732e-07	4.86741e-07	0.0459907	1	0.868299
rs1494881	4:75268280	G:0.277562	rs7213584	17:29998974	G:0.415103	6449	4785	7	1	0.0462448	0.0118017	0.150335	0.0597037	6.53984e-05	-0.214676	0.0537706	0.956288	0.00515081	0.0939728	1.70751e-05	-0.310411	0.0721875	0.0464678	0.171952	0.0863596	1.27184e-05	7.43064e-06	0.0462448	1	0.868299
rs1494881	4:75268280	G:0.277631	rs17439350	12:28781123	G:0.0858006	6451	4787	7	1	0.046285	0.00840735	0.157351	0.0597101	0.000235446	-0.337763	0.0918435	0.105484	0.105314	0.0650559	4.72724e-05	-0.506483	0.124482	0.0468438	0.295691	0.148759	4.41107e-05	2.46364e-05	0.046285	1	0.868299
rs2085021	2:44371721	G:0.118049	rs308203	5:93742412	C:0.466139	6438	4778	7	1	0.0463791	0.000200081	0.314659	0.0846105	0.290983	0.0557086	0.0527559	0.496452	0.0940771	0.138332	0.935111	0.00477332	0.0586288	0.046775	0.239556	0.120481	0.000493246	0.000248943	0.0463791	1	0.868299
rs2362852	3:55807071	C:0.380369	rs12582971	12:18459387	T:0.131881	6449	4786	7	1	0.0465813	0.874816	-0.00858543	0.0544953	0.000530104	-0.265889	0.0767343	0.398175	0.0530291	0.0627647	0.385085	-0.0990278	0.114013	0.046546	-0.21786	0.109455	0.00250797	0.00116821	0.0465813	1	0.868299
rs17760943	8:23160433	A:0.264765	rs6492679	13:94427053	C:0.00953341	6451	4787	7	1	0.046676	0.0070636	-0.159687	0.0592788	0.000138252	1.408	0.369431	0.0114557	-0.150384	0.0594758	4.24048e-05	1.79235	0.437802	0.0284826	-1.24467	0.568192	4.90937e-06	2.98513e-06	0.046676	1	0.868299
rs1494881	4:75268280	G:0.277683	rs11615490	12:126323356	C:0.276985	6448	4786	7	1	0.0469067	0.00831776	0.15775	0.059779	7.34866e-05	-0.227068	0.0572724	0.00104432	0.263272	0.0803073	0.0963406	-0.127022	0.0763875	0.0472436	-0.182837	0.0921505	1.32444e-05	7.81663e-06	0.0469067	1	0.868299
rs2027985	7:93345774	T:0.455561	rs2835692	21:38670335	G:0.14658	6447	4786	7	1	0.0470977	0.000518098	-0.182721	0.0526388	0.0007523	-0.25129	0.0745719	6.51523e-05	-0.244985	0.0613486	0.00028006	-0.444898	0.122458	0.0472926	0.206833	0.104268	7.92988e-06	4.77976e-06	0.0470977	1	0.868299
rs3900967	1:203583705	T:0.0619963	rs3745938	19:42071167	C:0.0389802	6452	4788	7	1	0.0471935	0.0579519	-0.212754	0.112208	0.000869179	-0.485335	0.145756	0.192081	-0.152052	0.116565	0.00916928	-0.399168	0.153192	0.038066	-0.562671	0.271279	0.000822812	0.000410763	0.0471935	1	0.868299
rs2092058	6:22045016	G:0.1288	rs11965350	6:160249368	G:0.0843672	6448	4785	7	1	0.0472072	0.00039859	0.290226	0.0819612	4.93956e-06	-0.424876	0.0930248	6.0053e-05	0.360043	0.089728	0.000942832	-0.339809	0.102753	0.0461694	-0.375929	0.188545	4.06086e-08	2.85895e-08	0.0472072	1	0.868299
rs12785110	10:126173339	G:0.132383	rs16968331	16:56505773	C:0.0750271	6451	4788	7	1	0.0473307	9.29855e-05	-0.302199	0.0773244	0.117095	-0.155623	0.0993076	0.00468249	-0.237573	0.0840044	0.723182	-0.0409559	0.115626	0.0465803	-0.406876	0.20445	0.000137271	7.45682e-05	0.0473307	1	0.868299
rs11733026	4:65899370	T:0.268986	rs10772874	12:15899535	T:0.302697	6452	4788	7	1	0.0473719	0.017961	-0.139984	0.0591543	7.06757e-05	-0.225944	0.0568556	0.00202746	-0.247093	0.0800645	1.58175e-05	-0.321019	0.0743618	0.0478609	0.177235	0.0895761	2.50845e-05	1.45831e-05	0.0473719	1	0.868299
rs4586959	4:37417390	A:0.477674	rs4941253	18:61892571	C:0.217674	6450	4787	7	1	0.0473719	5.20665e-05	0.213169	0.0526844	0.0292367	-0.137325	0.0629852	9.8796e-06	0.291215	0.0658889	0.813675	0.024324	0.103204	0.0473349	-0.175538	0.0885086	2.33528e-05	1.36122e-05	0.0473719	1	0.868299
rs3822292	4:104556712	G:0.164393	rs2965817	16:89513234	G:0.499147	6451	4787	7	1	0.0474545	0.128643	0.106528	0.0701082	0.000238745	0.19188	0.0522259	0.0130663	0.298617	0.120315	3.14394e-05	0.254664	0.0611764	0.0476957	-0.196622	0.0993006	0.000343586	0.000179629	0.0474545	1	0.868299
rs12132580	1:189523652	C:0.031623	rs16968331	16:56505773	C:0.0749496	6451	4788	7	1	0.0474545	0.00256849	-0.469946	0.155861	0.123194	-0.15313	0.0993377	0.0412477	-0.344942	0.169004	0.320134	-0.102308	0.102907	0.041004	-0.62304	0.30489	0.0034591	0.00160538	0.0474545	1	0.868299
rs181632	10:119364995	T:0.249148	rs12582971	12:18459387	T:0.13182	6452	4788	7	1	0.0474821	0.0040467	0.176985	0.0615707	0.000673101	-0.261478	0.0768985	0.117791	0.109759	0.0701732	9.55183e-05	-0.380076	0.0974128	0.0487479	0.255124	0.129453	4.00653e-05	2.29287e-05	0.0474821	1	0.868299
rs1674870	6:43434222	A:0.17093	rs10733382	9:22964237	G:0.0333333	6450	4787	7	1	0.0475649	0.0292595	0.152044	0.0697458	0.000434018	-0.483346	0.137373	0.104456	0.116646	0.0718429	5.26886e-05	-0.664941	0.164452	0.0492325	0.546153	0.277718	0.00021797	0.000116528	0.0475649	1	0.868299
rs6974647	7:5411296	C:0.466672	rs9926693	16:58097357	G:0.243451	6451	4787	7	1	0.0476064	0.000684039	0.180419	0.0531286	0.000243406	0.230446	0.0628072	0.134007	0.100098	0.0667996	0.495439	0.0696755	0.102211	0.0480103	0.175752	0.088886	3.34872e-06	2.09508e-06	0.0476064	1	0.868299
rs181615	10:119360043	G:0.343924	rs17439350	12:28781123	G:0.0858648	6452	4788	7	1	0.0476202	0.000553507	0.19483	0.0564165	0.000314393	-0.330673	0.0917734	7.7131e-05	0.245241	0.0620369	0.249921	-0.149743	0.13015	0.047978	-0.279386	0.141278	3.58389e-06	2.23784e-06	0.0476202	1	0.868299
rs4583435	2:10217952	A:0.255855	rs17760943	8:23160433	A:0.264697	6447	4786	7	1	0.0478281	0.00264355	-0.179931	0.0598493	0.00581281	-0.163321	0.0592139	0.339393	-0.076155	0.079713	0.378494	-0.0674974	0.0766428	0.0477908	-0.188096	0.0950354	0.000232652	0.000124571	0.0478281	1	0.869573
rs4695885	4:174686346	A:0.343828	rs8138098	22:33726472	T:0.0186104	6448	4785	7	1	0.0479812	7.1734e-06	-0.246344	0.0548838	0.185151	-0.261845	0.19761	1.88186e-06	-0.265973	0.0558098	0.018191	-0.673438	0.285149	0.0518344	0.583027	0.299833	1.61839e-05	9.65941e-06	0.0479812	1	0.869573
rs7213584	17:29998974	G:0.415181	rs4941253	18:61892571	C:0.217786	6449	4785	7	1	0.0479951	6.88411e-05	-0.213914	0.0537439	0.0317364	-0.135332	0.0630119	1.32403e-05	-0.295438	0.0678217	0.00376569	-0.289265	0.0998445	0.0479897	0.178594	0.0903151	3.09676e-05	1.80525e-05	0.0479951	1	0.869573
rs13136851	4:180240950	G:0.39924	rs16952330	16:53610448	G:0.0283677	6451	4787	7	1	0.0481768	0.000198859	0.200931	0.0540071	0.18863	-0.21048	0.160105	0.00144249	0.176473	0.0553899	0.0178678	-0.597602	0.252329	0.0508215	0.464271	0.237724	0.000437419	0.000228891	0.0481768	1	0.869573
rs17439350	12:28781123	G:0.0858648	rs3991716	16:57950985	T:0.247288	6452	4788	7	1	0.0482048	0.000281829	-0.333875	0.0919398	0.000186456	0.234244	0.0626876	0.104241	-0.190636	0.117341	2.6189e-05	0.292231	0.0695077	0.0472211	-0.300293	0.151334	1.23042e-06	8.02336e-07	0.0482048	1	0.869573
rs11630259	15:99430948	C:0.279647	rs2965817	16:89513234	G:0.499147	6451	4787	7	1	0.0483451	0.848002	-0.0113496	0.0592146	0.000232488	0.19217	0.0522086	0.140823	0.147732	0.100311	4.79439e-05	0.281911	0.0693433	0.0485231	-0.165369	0.0838261	0.00107682	0.000540602	0.0483451	1	0.869573
rs12042344	1:186858135	C:0.107614	rs6047982	20:22246450	G:0.3882	6449	4787	7	1	0.0483732	0.00236218	0.271385	0.089258	0.000511091	-0.188405	0.0542193	0.548635	0.078557	0.13097	6.93759e-05	-0.237501	0.0596974	0.0487368	0.261876	0.132872	1.55449e-05	9.35287e-06	0.0483732	1	0.869573
rs12093599	1:66808852	C:0.0123218	rs3900967	1:203583705	T:0.0619963	6452	4788	7	1	0.0484154	0.499333	-0.191489	0.283461	0.0687067	-0.203957	0.112043	0.794194	0.0833394	0.319469	0.138431	-0.168556	0.113761	0.0281134	-0.952245	0.433686	0.152832	0.0537706	0.0484154	1	0.869573
rs12488964	3:113188805	T:0.461091	rs586224	4:119163784	T:0.0976593	6451	4787	7	1	0.0485705	0.000158302	0.200005	0.052944	0.000320423	0.337372	0.0937611	0.00599386	0.157176	0.0571939	0.493482	0.103043	0.150476	0.0498881	0.26287	0.134054	1.0389e-06	6.85115e-07	0.0485705	1	0.870728
rs282975	16:77586500	C:0.415421	rs6047982	20:22246450	G:0.388318	6420	4764	7	1	0.0486694	0.000165239	0.188769	0.0501117	0.000291786	-0.196773	0.0543198	8.31147e-05	0.304101	0.0772764	0.307029	-0.08153	0.0798159	0.0488309	-0.142569	0.0723675	1.15446e-06	7.60172e-07	0.0486694	1	0.870874
rs4586959	4:37417390	A:0.477674	rs10961438	9:1432160	T:0.10907	6450	4787	7	1	0.0492676	5.70753e-05	0.212085	0.0526973	0.012561	-0.20602	0.0825406	0.00633464	0.160554	0.0588123	0.00203051	-0.416048	0.134829	0.0500381	0.234317	0.119571	1.12816e-05	6.96779e-06	0.0492676	1	0.873068
rs2092058	6:22045016	G:0.128782	rs1882984	X:49470545	G:0.253918	6445	4783	7	1	0.0493537	0.000394003	0.290141	0.0818665	0.000178969	0.190506	0.0508424	0.0589962	0.18409	0.0974937	0.0153657	0.138558	0.0571693	0.0510837	0.214338	0.109873	9.79063e-07	6.55279e-07	0.0493537	1	0.873068
rs12042344	1:186858135	C:0.107597	rs7037809	9:126383362	T:0.0633333	6450	4787	7	1	0.0493681	0.00150104	0.28355	0.0893217	2.0622e-05	-0.439754	0.103276	0.0271127	0.212002	0.0959331	2.67738e-06	-0.532087	0.113351	0.0511815	0.487128	0.249815	8.01824e-07	5.39974e-07	0.0493681	1	0.873068
rs6974647	7:5411296	C:0.466672	rs997956	11:117770775	A:0.0777399	6451	4788	7	1	0.0496418	0.000576283	0.182638	0.0530533	0.34883	0.0922599	0.0984777	0.0135307	0.141043	0.0571144	0.311258	-0.165117	0.163064	0.0503407	0.291083	0.148735	0.00174104	0.000870323	0.0496418	1	0.873068
rs775214	3:113010950	C:0.264697	rs745285	6:170538325	G:0.189158	6447	4785	7	1	0.0498736	0.000170707	0.227865	0.0606212	0.000362768	0.252814	0.0708998	2.61889e-05	0.306512	0.0729044	7.19522e-05	0.369961	0.0931954	0.0495563	-0.223514	0.113819	1.05552e-06	7.10899e-07	0.0498736	1	0.873068
rs661311	5:88034867	T:0.22155	rs9926693	16:58097357	G:0.243488	6450	4786	7	1	0.0500482	0.000394131	-0.226523	0.0639176	0.000312572	0.22619	0.0627494	6.07067e-05	-0.321983	0.080294	0.0829465	0.135028	0.0778782	0.0511564	0.210281	0.107827	2.09608e-06	1.38627e-06	0.0500482	1	0.873068
rs10489369	1:168927586	T:0.122791	rs7037809	9:126383362	T:0.0633333	6450	4788	7	1	0.0500482	0.697689	-0.0316843	0.0815676	2.2639e-05	-0.437877	0.103343	0.277071	-0.0950755	0.0874721	3.15139e-06	-0.546744	0.11731	0.0524318	0.438268	0.225961	0.000122989	7.02024e-05	0.0500482	1	0.873068
rs10503953	8:33797783	T:0.418605	rs6047982	20:22246450	G:0.388295	6450	4788	7	1	0.0501357	0.318824	-0.0539168	0.0540856	0.000358833	-0.193167	0.0541291	0.0324998	-0.178635	0.0835442	0.000167649	-0.324046	0.0861057	0.0503539	0.153536	0.0784571	0.00106428	0.000550329	0.0501357	1	0.873068
rs160044	5:88114476	C:0.316414	rs3745938	19:42071167	C:0.0389802	6452	4788	7	1	0.0501649	0.00013325	-0.21853	0.0572011	0.0011771	-0.473063	0.14581	3.03441e-05	-0.24527	0.0588056	0.000210799	-0.750528	0.202533	0.053421	0.400138	0.207164	3.31051e-06	2.16197e-06	0.0501649	1	0.873068
rs1494881	4:75268280	G:0.27764	rs4695885	4:174686346	A:0.343774	6449	4786	7	1	0.050282	0.00777407	0.15906	0.0597582	5.68824e-06	-0.249313	0.054943	0.667594	0.0369868	0.0861255	2.67907e-06	-0.34411	0.0733083	0.0507866	0.171301	0.0876993	1.05269e-06	7.13767e-07	0.050282	1	0.873068
rs13136851	4:180240950	G:0.39924	rs10503953	8:33797783	T:0.418462	6451	4787	7	1	0.0504581	0.000223606	0.199266	0.0539908	0.367987	-0.0486084	0.0539943	0.425465	0.0684272	0.0858585	0.0385451	-0.170903	0.0826014	0.0506107	0.153812	0.0786856	0.000686814	0.000364918	0.0504581	1	0.873068
rs4951508	1:210829477	T:0.222472	rs3991716	16:57950985	T:0.247364	6448	4785	7	1	0.0504581	3.68393e-05	0.267323	0.0647827	0.000260797	0.228732	0.0626421	0.0447719	0.165946	0.0826921	0.064056	0.141808	0.0765786	0.0517427	0.211666	0.10881	1.47025e-07	1.05717e-07	0.0504581	1	0.873068
rs1880403	7:42657424	C:0.390964	rs7109247	11:131482154	C:0.274179	6452	4788	7	1	0.0504875	0.00249088	-0.162184	0.0536245	0.00208967	0.184402	0.0599255	0.000370935	-0.253824	0.0713001	0.575103	0.0507738	0.0905782	0.0506886	0.170487	0.0872455	8.18082e-05	4.78254e-05	0.0504875	1	0.873068
rs6768773	3:197135819	C:0.399008	rs737250	13:50251539	T:0.276469	6451	4788	7	1	0.0505316	0.000330702	0.193127	0.053796	0.00155768	0.188833	0.0596871	6.60054e-05	0.282575	0.0708165	0.000393767	0.322574	0.0910139	0.0504544	-0.164799	0.0842489	6.28531e-06	4.04272e-06	0.0505316	1	0.873068
rs4867791	5:174747627	C:0.390267	rs1847325	15:101067542	A:0.495738	6452	4788	7	1	0.0505463	0.00226012	-0.162844	0.0533262	0.000465156	-0.185791	0.0530823	0.828581	-0.0196393	0.0907038	0.418007	-0.0657052	0.0811292	0.0507869	-0.148533	0.0760429	1.92611e-05	1.19155e-05	0.0505463	1	0.873068
rs12488964	3:113188805	T:0.461085	rs1225019	3:131669077	C:0.437364	6450	4786	7	1	0.0506348	0.000243017	0.194197	0.0529218	0.00020514	0.197428	0.0531777	0.000120889	0.318002	0.08272	0.00012272	0.326756	0.0850788	0.0507243	-0.144005	0.0737048	7.61193e-07	5.24091e-07	0.0506348	1	0.873068
rs11746513	5:73037073	C:0.30031	rs16968331	16:56505773	C:0.0750388	6450	4788	7	1	0.0506939	0.0439886	-0.116375	0.0577774	0.102363	-0.161907	0.099116	0.254621	-0.0710123	0.0623354	0.867216	0.023101	0.138167	0.0503604	-0.309878	0.158352	0.036168	0.0150519	0.0506939	1	0.873068
rs6728308	2:44306946	T:0.230704	rs308203	5:93742412	C:0.466367	6452	4788	7	1	0.0507382	0.000101361	0.247751	0.0637332	0.332028	0.0511648	0.0527452	0.404748	0.0865115	0.103834	0.717358	-0.0235837	0.0651498	0.0510822	0.17291	0.0886362	0.000277701	0.00015467	0.0507382	1	0.873068
rs12132580	1:189523652	C:0.0316279	rs10851872	15:74790183	A:0.0799225	6450	4787	7	1	0.0511093	0.00149103	-0.494839	0.155785	8.46755e-05	-0.381082	0.0969485	0.0153678	-0.398512	0.16443	0.000756152	-0.335956	0.0997386	0.0439329	-0.62699	0.311203	5.56033e-06	3.62433e-06	0.0511093	1	0.873068
rs11925530	3:94100695	C:0.0654365	rs5973843	X:107360064	C:0.472321	6449	4785	7	1	0.0512436	0.163331	-0.149698	0.107391	0.000169105	0.165386	0.0439717	0.0162408	-0.373535	0.155416	0.00390195	0.134736	0.0466863	0.0514463	0.249288	0.127988	0.000311619	0.000174027	0.0512436	1	0.873068
rs7101307	10:24280011	G:0.451008	rs12589785	14:71690700	A:0.109147	6450	4787	7	1	0.0512885	0.0154369	-0.128082	0.0528837	0.00016349	-0.314503	0.0834308	0.184228	-0.0780589	0.058786	0.477411	-0.099001	0.139345	0.0514379	-0.230426	0.1183	4.54776e-05	2.75612e-05	0.0512885	1	0.873068
rs2085021	2:44371721	G:0.118049	rs3991716	16:57950985	T:0.247437	6438	4778	7	1	0.0516186	0.000421266	0.299516	0.0849356	0.000409302	0.221644	0.0627173	0.147669	0.160275	0.110702	0.0256898	0.157614	0.0706513	0.0534336	0.267906	0.138711	1.5448e-06	1.05759e-06	0.0516186	1	0.873068
rs1080307	1:114216449	G:0.296776	rs2835692	21:38670335	G:0.146644	6451	4788	7	1	0.0516488	0.000448677	-0.202543	0.0577102	0.000677492	-0.252997	0.0744432	0.0441793	-0.135421	0.0672939	0.268629	-0.114296	0.10332	0.0511399	-0.22148	0.113562	6.16525e-06	4.0389e-06	0.0516488	1	0.873068
rs7319170	13:25244691	T:0.405877	rs2424433	20:22303261	G:0.316328	6449	4786	7	1	0.0517393	0.000247899	0.196552	0.0536379	0.00016501	-0.211701	0.056194	7.70858e-05	0.301259	0.0762046	0.294991	-0.0886698	0.0846704	0.0518492	-0.158984	0.0817657	8.84942e-07	6.1731e-07	0.0517393	1	0.873068
rs4958208	5:133355728	C:0.142624	rs2027985	7:93345774	T:0.455716	6447	4786	7	1	0.0517846	0.172131	-0.103874	0.0760763	0.000413056	-0.185653	0.052569	0.017241	-0.294892	0.123825	5.7014e-05	-0.246183	0.0611659	0.0518938	0.206643	0.106297	0.000794775	0.000427977	0.0517846	1	0.873068
rs10503942	8:33181258	A:0.0374419	rs8138098	22:33726472	T:0.0186047	6450	4786	7	1	0.0518148	5.267e-05	-0.542201	0.134094	0.136133	-0.294792	0.197801	0.000253364	-0.497687	0.136023	0.330119	-0.198786	0.204119	0.0313791	-0.892747	0.4148	0.000129175	7.5657e-05	0.0518148	1	0.873068
rs4583435	2:10217952	A:0.255855	rs4941253	18:61892571	C:0.217621	6447	4786	7	1	0.0519056	0.00271052	-0.179392	0.0598214	0.034675	-0.132945	0.0629435	0.231066	-0.0903653	0.0754542	0.710629	-0.0305441	0.0823266	0.0520145	-0.191452	0.0985338	0.00105522	0.000561139	0.0519056	1	0.873068
rs6492679	13:94427053	C:0.00953193	rs16968331	16:56505773	C:0.0750155	6452	4788	7	1	0.0519511	9.09237e-05	1.44558	0.369372	0.0903713	-0.168174	0.0993092	3.73963e-05	1.91024	0.463313	0.143172	-0.146474	0.100045	0.0456422	-1.34543	0.673155	4.4598e-05	2.73294e-05	0.0519511	1	0.873068
rs10111172	8:22969091	T:0.189554	rs10503953	8:33797783	T:0.418475	6452	4788	7	1	0.0519511	0.000186657	0.252547	0.0675905	0.384598	-0.046994	0.0540499	0.365146	0.0951223	0.105038	0.0717673	-0.116981	0.0649682	0.0521293	0.190068	0.0978691	0.000545574	0.000300034	0.0519511	1	0.873068
rs1324317	10:10594364	A:0.0589922	rs11598262	10:87729214	A:0.109225	6450	4787	7	1	0.0520118	0.200474	0.145035	0.113291	0.000157643	0.332378	0.0879608	0.731255	0.0427173	0.124375	0.00374888	0.270303	0.0932545	0.0564816	0.530599	0.278193	0.00027906	0.000158502	0.0520118	1	0.873068
rs4583435	2:10217952	A:0.255895	rs5973843	X:107360064	C:0.472464	6446	4785	7	1	0.0520573	0.00216469	-0.18395	0.0599839	0.000191584	0.164249	0.0440362	0.000456288	-0.31065	0.0886257	0.108193	0.0923298	0.0574773	0.052449	0.135506	0.069869	9.2461e-06	6.01216e-06	0.0520573	1	0.873068
rs1451236	4:190432838	C:0.422767	rs10503942	8:33181258	A:0.0373759	6448	4785	7	1	0.0522858	0.00017013	0.201914	0.053705	4.79105e-05	-0.548278	0.134858	0.00190124	0.173014	0.0557169	4.17622e-05	-0.865922	0.211329	0.0542855	0.379341	0.197106	2.69892e-07	1.9648e-07	0.0522858	1	0.873068
rs10489369	1:168927586	T:0.122772	rs178244	11:88269045	A:0.47636	6451	4788	7	1	0.0523774	0.632825	-0.0389302	0.0814857	0.00170163	-0.16733	0.0533254	0.0614597	-0.264119	0.141227	0.000244717	-0.217807	0.0593846	0.0528596	0.231493	0.119569	0.00629888	0.00304671	0.0523774	1	0.873068
rs4383488	3:40690376	T:0.0280707	rs1882984	X:49470545	G:0.253722	6448	4785	7	1	0.052454	0.238252	0.195866	0.166077	0.000151259	0.192429	0.0507862	0.8678	-0.0336341	0.202063	0.00114934	0.169372	0.0520959	0.0581224	0.441958	0.233251	0.000295323	0.000168442	0.052454	1	0.873068
rs4983559	14:105277209	G:0.400837	rs5769520	22:49671776	G:0.295782	6449	4786	7	1	0.052592	0.000144123	-0.206082	0.054218	0.00226537	0.178713	0.0585362	0.135718	-0.109793	0.073591	0.000599151	0.314019	0.0914975	0.0527301	-0.162852	0.0840687	8.79473e-06	5.77602e-06	0.052592	1	0.873068
rs12132580	1:189523652	C:0.0316279	rs17760943	8:23160433	A:0.264729	6450	4787	7	1	0.0526381	0.00236887	-0.474069	0.155964	0.00504131	-0.165964	0.0591804	0.00031801	-0.719005	0.199714	0.00146472	-0.193694	0.0608797	0.0536862	0.482856	0.250267	0.000222921	0.000129128	0.0526381	1	0.873068
rs775214	3:113010950	C:0.26466	rs4586959	4:37417390	A:0.477583	6446	4785	7	1	0.0526381	9.45984e-05	0.237368	0.0608005	3.45251e-05	0.218558	0.0527744	0.371089	0.0877694	0.0981284	0.0398067	0.137975	0.0671165	0.0531537	0.166328	0.0860166	1.08489e-07	8.13994e-08	0.0526381	1	0.873068
rs940114	22:49589243	A:0.445512	rs5769520	22:49671776	G:0.295846	6451	4787	7	1	0.0526535	0.000112041	-0.202727	0.0524802	0.0023343	0.178074	0.0584995	0.113189	-0.111609	0.0704593	0.000717819	0.323622	0.0956704	0.0528581	-0.157682	0.0814441	6.55967e-06	4.3556e-06	0.0526535	1	0.873068
rs261796	1:241110180	C:0.0888061	rs4964369	12:105803028	T:0.282642	6441	4784	7	1	0.052715	0.0581701	-0.177568	0.0937322	6.69771e-05	-0.233979	0.0586889	0.922505	-0.0124041	0.12751	0.00328535	-0.186864	0.0635656	0.052768	-0.279831	0.14448	5.58429e-05	3.432e-05	0.052715	1	0.873068
rs6728308	2:44306946	T:0.230704	rs11733026	4:65899370	T:0.268986	6452	4788	7	1	0.0527304	0.000116144	0.245722	0.0637555	0.0248446	-0.132824	0.0591956	0.0964612	0.139369	0.0838432	0.00318083	-0.212554	0.0720594	0.0534415	0.203727	0.105485	3.60725e-05	2.25549e-05	0.0527304	1	0.873068
rs12093599	1:66808852	C:0.0123294	rs2092058	6:22045016	G:0.1288	6448	4785	7	1	0.0527458	0.521692	-0.182622	0.285018	0.000289121	0.296626	0.0818311	0.770115	0.0938751	0.321243	0.0001265	0.31687	0.0826652	0.0365253	-0.882256	0.421924	0.000955877	0.000517446	0.0527458	1	0.873068
rs12523795	6:33876434	G:0.0285958	rs3745938	19:42071167	C:0.0389802	6452	4788	7	1	0.0527921	0.386583	0.14607	0.168705	0.00101505	-0.479145	0.1458	0.166623	0.245059	0.177176	0.00640777	-0.410634	0.150628	0.0389253	-0.708514	0.34311	0.0033339	0.00168671	0.0527921	1	0.873068
rs12042344	1:186858135	C:0.10758	rs3822292	4:104556712	G:0.164393	6451	4787	7	1	0.0528075	0.00154246	0.281842	0.0890055	0.119157	0.109352	0.0701728	0.000228945	0.384747	0.104417	0.025575	0.173826	0.0778578	0.0514149	-0.330071	0.169441	0.00182682	0.0009565	0.0528075	1	0.873068
rs10489369	1:168927586	T:0.122772	rs8063678	16:17386646	A:0.0764223	6451	4788	7	1	0.0529156	0.571195	-0.0461768	0.0815423	0.000194453	0.388417	0.104242	0.853393	0.0162456	0.0879131	3.22016e-05	0.500169	0.120311	0.0503766	-0.410298	0.209683	0.000683802	0.000377408	0.0529156	1	0.873068
rs12785110	10:126173339	G:0.132248	rs2835692	21:38670335	G:0.146667	6450	4788	7	1	0.0529775	8.66345e-05	-0.304742	0.0776361	0.000458823	-0.261313	0.0745819	1.23671e-05	-0.392405	0.0897743	6.14958e-05	-0.340143	0.0848872	0.0538434	0.308784	0.16015	1.27694e-06	8.98037e-07	0.0529775	1	0.873068
rs6768773	3:197135819	C:0.398992	rs1950542	14:44469169	T:0.273876	6450	4787	7	1	0.0530704	0.00019427	0.200641	0.0538438	0.0009613	-0.192951	0.0584413	5.21637e-05	0.295473	0.0730337	0.46588	-0.0645502	0.0885221	0.0531263	-0.16034	0.0829104	4.2695e-06	2.89422e-06	0.0530704	1	0.873068
rs1080307	1:114216449	G:0.29673	rs178244	11:88269045	A:0.476364	6452	4788	7	1	0.0530704	0.000530386	-0.199981	0.057716	0.00203701	-0.164599	0.0533583	0.000319391	-0.354552	0.0985128	0.000350978	-0.259691	0.0726523	0.0532426	0.161138	0.0833638	1.73967e-05	1.12349e-05	0.0530704	1	0.873068
rs12745827	1:111700001	G:0.153852	rs10503942	8:33181258	A:0.0374361	6451	4787	7	1	0.0532258	0.000419818	0.260149	0.0737529	4.55615e-05	-0.548203	0.134452	0.00354525	0.222057	0.0761506	7.48794e-06	-0.716707	0.160003	0.0564273	0.52937	0.277488	6.84832e-07	4.92543e-07	0.0532258	1	0.874124
rs10851872	15:74790183	A:0.0799349	rs6071905	20:38657164	C:0.40014	6449	4785	7	1	0.0533972	8.90018e-05	-0.379703	0.0968935	8.71666e-05	-0.210946	0.0537607	5.21995e-05	-0.592743	0.146517	1.27695e-05	-0.255495	0.0585458	0.0539135	0.266469	0.138244	2.81123e-07	2.07947e-07	0.0533972	1	0.87544
rs2085021	2:44371721	G:0.118049	rs3008061	6:166077817	A:0.131097	6438	4778	7	1	0.0536632	0.000198881	0.315282	0.0847432	0.0246355	-0.174233	0.077538	3.15953e-05	0.406887	0.0977705	0.260341	-0.0981709	0.0872176	0.0533872	-0.341408	0.176733	6.98548e-05	4.31618e-05	0.0536632	1	0.877619
rs197427	1:112266366	C:0.461479	rs4383488	3:40690376	T:0.0280577	6451	4787	7	1	0.0537575	0.000385921	-0.187713	0.0528839	0.19479	0.21418	0.165194	0.00260753	-0.163599	0.0543414	0.0219595	0.643817	0.281012	0.0536684	-0.449049	0.232728	0.00077164	0.000428672	0.0537575	1	0.877619
rs160044	5:88114476	C:0.316414	rs1880403	7:42657424	C:0.390964	6452	4788	7	1	0.0538046	0.000142147	-0.217334	0.057127	0.002937	-0.159527	0.0536359	7.21712e-05	-0.340949	0.0859029	0.000514321	-0.26078	0.0750838	0.0540521	0.157032	0.0815149	6.99126e-06	4.71371e-06	0.0538046	1	0.877619
rs12582971	12:18459387	T:0.131783	rs7213584	17:29998974	G:0.415194	6450	4786	7	1	0.0538991	0.000496921	-0.267687	0.0768684	6.71962e-05	-0.214443	0.0537991	0.000223401	-0.452075	0.122481	1.01355e-05	-0.27311	0.06187	0.0543858	0.211275	0.109825	7.51958e-07	5.44857e-07	0.0538991	1	0.877668
rs7526688	1:65674836	A:0.344488	rs6792258	3:197124134	G:0.428649	6440	4779	7	1	0.0540887	0.00421417	-0.15717	0.0549224	0.00612144	0.147095	0.0536608	0.743246	-0.0283813	0.0866453	0.000995214	0.250858	0.0762052	0.0540956	-0.151373	0.0785914	0.000478421	0.000273399	0.0540887	1	0.878031
rs1433176	8:108392928	A:0.419677	rs6047982	20:22246450	G:0.3882	6449	4787	7	1	0.0541045	0.00246303	-0.163241	0.0539132	0.000384077	-0.192512	0.0542168	0.000600706	-0.284001	0.0827679	0.000183368	-0.319555	0.0854222	0.0542549	0.150544	0.0782128	1.75203e-05	1.14888e-05	0.0541045	1	0.878031
rs12132580	1:189523652	C:0.0316279	rs4941253	18:61892571	C:0.217597	6450	4787	7	1	0.054263	0.00298249	-0.463102	0.155951	0.0341026	-0.133335	0.0629278	0.000368115	-0.69076	0.193928	0.0113507	-0.164417	0.0649432	0.0569787	0.481836	0.253135	0.00120834	0.000660896	0.054263	1	0.87863
rs160044	5:88114476	C:0.316414	rs4739229	8:21257698	A:0.388562	6452	4788	7	1	0.0543425	0.000109496	-0.221029	0.0571351	0.00933578	-0.1409	0.0542027	6.50756e-05	-0.346999	0.0868885	0.0013606	-0.243087	0.0758962	0.0544918	0.157634	0.0819771	1.99698e-05	1.30788e-05	0.0543425	1	0.87863
rs12132580	1:189523652	C:0.0316279	rs1950542	14:44469169	T:0.273798	6450	4787	7	1	0.0544539	0.00307886	-0.461562	0.155946	0.00135862	-0.187103	0.0584094	0.000446312	-0.739577	0.210642	0.000357454	-0.214631	0.0601266	0.055707	0.426121	0.222713	6.76891e-05	4.23702e-05	0.0544539	1	0.87863
rs11771875	7:105103372	G:0.182149	rs16874205	8:107202148	C:0.0429591	6448	4787	7	1	0.0545496	0.0116799	0.171427	0.0679815	0.000100402	0.526673	0.135405	0.0540552	0.135648	0.0704157	0.027298	0.35413	0.160441	0.0578628	0.490921	0.258824	1.51219e-05	1.00349e-05	0.0545496	1	0.87863
rs531592	1:231396634	T:0.482093	rs1324317	10:10594364	A:0.0589922	6450	4787	7	1	0.0547896	0.000501797	0.182785	0.0525275	0.176054	0.153256	0.11327	0.00857141	0.146641	0.0557846	0.501482	-0.121758	0.181144	0.0554941	0.302153	0.157783	0.00094428	0.000527125	0.0547896	1	0.87863
rs1209816	6:19742243	A:0.0372753	rs8063678	16:17386646	A:0.0764104	6452	4788	7	1	0.0548699	0.000147798	0.556605	0.146678	0.000169023	0.392991	0.104483	2.77899e-05	0.663558	0.158335	3.96169e-05	0.445213	0.108332	0.0479488	-0.752288	0.380362	4.04563e-07	3.02807e-07	0.0548699	1	0.87863
rs12785110	10:126173339	G:0.132403	rs4941253	18:61892571	C:0.217674	6450	4787	7	1	0.0549825	9.64552e-05	-0.301526	0.0773275	0.0303372	-0.136226	0.0629029	0.0492752	-0.190429	0.0968511	0.3602	-0.0665912	0.0727785	0.0552444	-0.244559	0.127577	4.55554e-05	2.91919e-05	0.0549825	1	0.87863
rs1674870	6:43434222	A:0.170879	rs10961438	9:1432160	T:0.109087	6449	4786	7	1	0.0550469	0.0307653	0.150511	0.0696779	0.0102289	-0.211452	0.0823414	0.280842	0.0837308	0.0776414	0.00136316	-0.310803	0.097055	0.0557171	0.300116	0.156862	0.00354892	0.00184864	0.0550469	1	0.87863
rs11919595	3:141135126	C:0.0633912	rs1847325	15:101067542	A:0.495738	6452	4788	7	1	0.0550953	8.49672e-05	0.463059	0.117828	0.00041691	-0.18747	0.0531206	0.428251	0.155375	0.196134	7.74455e-05	-0.221654	0.0560842	0.0552437	0.315614	0.164643	6.81164e-07	5.03876e-07	0.0550953	1	0.87863
rs11782906	8:77690337	A:0.0984802	rs10141409	14:82289273	C:0.350496	6448	4785	7	1	0.0551599	0.355192	-0.082593	0.0893317	0.0463636	-0.107043	0.0537346	0.0454271	-0.245523	0.12272	0.00871416	-0.155993	0.0594696	0.056036	0.242149	0.126729	0.0904835	0.0370259	0.0551599	1	0.87863
rs6728308	2:44306946	T:0.230739	rs1950542	14:44469169	T:0.273834	6451	4787	7	1	0.0552245	7.59223e-05	0.252596	0.0638366	0.000848881	-0.194884	0.0584125	0.0891735	0.144322	0.0849067	0.000133497	-0.27906	0.0730539	0.0559735	0.189773	0.0992928	1.68796e-06	1.21717e-06	0.0552245	1	0.87863
rs261796	1:241110180	C:0.0889009	rs9926693	16:58097357	G:0.243451	6451	4787	7	1	0.0552407	0.0573233	-0.177703	0.0934866	0.000233293	0.230878	0.0627396	0.798237	-0.031024	0.121363	3.71218e-05	0.282413	0.0684687	0.0543417	-0.291821	0.151666	0.000182789	0.000111006	0.0552407	1	0.87863
rs2085021	2:44371721	G:0.117958	rs6792258	3:197124134	G:0.428883	6426	4769	7	1	0.055419	0.000174962	0.31815	0.0847796	0.00619162	0.147098	0.0537354	0.000133915	0.518204	0.135686	0.000970902	0.198238	0.0600935	0.0552171	-0.238084	0.124186	1.91954e-05	1.27898e-05	0.055419	1	0.880006
rs531592	1:231396634	T:0.481757	rs4964369	12:105803028	T:0.282642	6441	4784	7	1	0.0558101	0.000992062	0.173475	0.0526836	0.000101708	-0.228462	0.0587838	0.000196235	0.263443	0.0707454	0.402325	-0.0811864	0.0969417	0.0558543	-0.157268	0.0822457	1.43816e-06	1.0511e-06	0.0558101	1	0.884266
rs197427	1:112266366	C:0.461485	rs4268128	8:22937856	C:0.20885	6452	4788	7	1	0.0559411	0.000485875	-0.184937	0.0530145	9.18103e-05	0.255353	0.0652864	0.0810997	-0.113263	0.0649316	0.000113173	0.420165	0.108838	0.0561165	-0.17685	0.0925855	7.681e-07	5.73194e-07	0.0559411	1	0.884266
rs12042344	1:186858135	C:0.107597	rs10871349	16:78361149	G:0.222403	6450	4786	7	1	0.0560396	0.00123244	0.288655	0.0893319	0.000209539	0.242967	0.0655388	0.139037	0.163227	0.110334	0.00754896	0.189895	0.071079	0.057867	0.308106	0.162443	5.71586e-06	4.00947e-06	0.0560396	1	0.884266
rs4583435	2:10217952	A:0.255816	rs12582971	12:18459387	T:0.131746	6448	4787	7	1	0.0560561	0.0025525	-0.180796	0.0599247	0.000582031	-0.264865	0.076999	0.0977971	-0.114765	0.0693178	0.169914	-0.13954	0.10167	0.0566198	-0.232871	0.122163	2.68789e-05	1.785e-05	0.0560561	1	0.884266
rs4586959	4:37417390	A:0.477678	rs2973963	5:119228851	A:0.297163	6451	4788	7	1	0.0564851	4.82223e-05	0.214135	0.0526897	0.0364516	0.120574	0.0576399	0.0872974	0.12208	0.0713989	0.81905	-0.0215252	0.094092	0.0568912	0.154993	0.0813975	2.75768e-05	1.8408e-05	0.0564851	1	0.884877
rs661311	5:88034867	T:0.221594	rs3008061	6:166077817	A:0.131065	6451	4787	7	1	0.0565182	0.000283798	-0.231664	0.0638252	0.0233562	-0.175829	0.0775413	4.08279e-05	-0.298137	0.0726676	0.00302478	-0.289583	0.0976603	0.0574661	0.254003	0.133703	0.000120492	7.58696e-05	0.0565182	1	0.884877
rs6922714	6:19831560	A:0.316279	rs4941253	18:61892571	C:0.217752	6450	4786	7	1	0.056651	0.000126218	-0.215255	0.0561478	0.0258284	-0.140156	0.0628846	2.59305e-05	-0.296762	0.0705478	0.00339621	-0.257075	0.0877569	0.0569835	0.182148	0.0956941	5.4006e-05	3.52084e-05	0.056651	1	0.884877
rs7526688	1:65674836	A:0.344443	rs4586959	4:37417390	A:0.477678	6451	4788	7	1	0.0567342	0.00703424	-0.148071	0.0549384	5.2841e-05	0.213146	0.0527238	0.891015	-0.0123384	0.0900479	2.91845e-05	0.315817	0.0755591	0.056978	-0.145311	0.0763398	6.57731e-06	4.63763e-06	0.0567342	1	0.884877
rs11673716	2:154273475	G:0.179479	rs17086372	4:66655790	A:0.145304	6452	4788	7	1	0.0567841	0.151531	-0.0983655	0.0685883	0.000226257	-0.270251	0.0732836	0.0268689	-0.176804	0.0798784	3.52477e-05	-0.358843	0.0867482	0.0588044	0.263089	0.139226	0.000456178	0.000271562	0.0567841	1	0.884877
rs6768773	3:197135819	C:0.399008	rs3847420	10:11293945	T:0.387847	6451	4788	7	1	0.0568508	0.000193362	0.200668	0.0538339	0.000828352	0.181956	0.0544267	9.06196e-05	0.312071	0.0797233	0.000300626	0.301981	0.0835412	0.0569167	-0.150104	0.0788382	3.50857e-06	2.53032e-06	0.0568508	1	0.884877
rs16968331	16:56505773	C:0.0750388	rs7213584	17:29998974	G:0.415194	6450	4786	7	1	0.0568675	0.110623	-0.158617	0.0994213	5.93492e-05	-0.215751	0.0537312	0.0123427	-0.386219	0.154352	9.21382e-06	-0.258193	0.0582193	0.0570291	0.273252	0.143584	8.76603e-05	5.62109e-05	0.0568675	1	0.884877
rs12745827	1:111700001	G:0.153828	rs7229736	18:66192454	T:0.499535	6452	4788	7	1	0.0569009	0.000606592	0.252495	0.0736426	0.00016829	0.197107	0.0523887	0.000423314	0.447195	0.12686	2.67119e-05	0.256984	0.0611891	0.057076	-0.195053	0.102512	1.97631e-06	1.45273e-06	0.0569009	1	0.884877
rs6974647	7:5411296	C:0.466754	rs11782906	8:77690337	A:0.0984191	6452	4788	7	1	0.0571519	0.000659768	0.180568	0.0530182	0.357591	-0.0822459	0.089401	0.0234111	0.132882	0.0586245	0.0379044	-0.297329	0.14323	0.0575135	0.232845	0.122589	0.00194322	0.00107915	0.0571519	1	0.884877
rs775214	3:113010950	C:0.264738	rs5769520	22:49671776	G:0.295842	6446	4784	7	1	0.0571687	0.000156296	0.229421	0.0606797	0.00331093	0.171955	0.0585422	0.116107	0.127168	0.0809306	0.29119	0.0800153	0.0758069	0.0579616	0.180916	0.0954206	8.63095e-06	6.06625e-06	0.0571687	1	0.884877
rs1674870	6:43434222	A:0.17093	rs181615	10:119360043	G:0.344031	6450	4787	7	1	0.0572863	0.0311655	0.150174	0.0696879	0.000534281	0.19503	0.0563189	0.914764	0.0107875	0.100787	0.0525534	0.128415	0.0662421	0.0575243	0.205287	0.108085	0.000221998	0.000137586	0.0572863	1	0.884877
rs160044	5:88114476	C:0.316414	rs3991716	16:57950985	T:0.247288	6452	4788	7	1	0.0573536	0.000118728	-0.22002	0.0571669	0.000193781	0.233478	0.0626451	2.70459e-05	-0.305775	0.0728554	0.178138	0.117386	0.0871777	0.0577638	0.183416	0.0966629	5.12165e-07	3.94637e-07	0.0573536	1	0.884877
rs3008061	6:166077817	A:0.131142	rs9614891	22:44737646	G:0.34421	6451	4787	7	1	0.0573704	0.0223716	-0.17714	0.0775568	0.000330817	-0.200724	0.0559138	0.0030451	-0.324087	0.109372	4.88773e-05	-0.258458	0.063645	0.0584093	0.222633	0.117633	0.000137271	8.69863e-05	0.0573704	1	0.884877
rs12582971	12:18459387	T:0.13186	rs2424433	20:22303261	G:0.316357	6450	4787	7	1	0.0576745	0.000451581	-0.26974	0.076894	0.000138649	-0.214267	0.0562297	0.000110315	-0.406037	0.105009	2.11691e-05	-0.273696	0.0643659	0.0578901	0.212788	0.112199	1.71747e-06	1.28189e-06	0.0576745	1	0.884877
rs1950542	14:44469169	T:0.273834	rs2248636	21:47985655	T:0.0659588	6451	4787	7	1	0.0578441	0.000959277	-0.192722	0.0583616	9.76723e-05	0.431475	0.11074	0.012619	-0.154272	0.0618488	3.57084e-05	0.616729	0.149198	0.0577163	-0.31594	0.166473	1.9006e-06	1.41743e-06	0.0578441	1	0.884877
rs11673716	2:154273475	G:0.17943	rs17798773	18:45107905	A:0.220663	6451	4788	7	1	0.0578781	0.18337	-0.0912923	0.0686176	0.207322	-0.078725	0.0624325	0.908799	0.00999899	0.0872871	0.977485	-0.00210286	0.0745104	0.0578031	-0.215437	0.113556	0.185434	0.0729478	0.0578781	1	0.884877
rs11608250	12:104196501	T:0.137351	rs5926838	X:27625511	C:0.363115	6447	4785	7	1	0.0579291	0.00969774	0.201111	0.0777564	0.000161857	-0.169855	0.045029	0.00151482	0.335394	0.105742	0.0193037	-0.121275	0.0518356	0.0574212	-0.176995	0.0931509	2.5805e-05	1.76208e-05	0.0579291	1	0.884877
rs12488964	3:113188805	T:0.461097	rs1529729	19:11163562	G:0.460477	6452	4788	7	1	0.0579291	0.000214616	0.195849	0.0529155	0.0123065	-0.132117	0.0527786	0.45771	0.0646047	0.0869954	0.00235846	-0.257104	0.0845479	0.0580731	0.140689	0.0742368	3.37796e-05	2.2832e-05	0.0579291	1	0.884877
rs3822292	4:104556712	G:0.164316	rs6922714	6:19831560	A:0.316308	6451	4787	7	1	0.0579461	0.142601	0.102744	0.0700761	0.000141372	-0.213572	0.0561182	0.821268	-0.021642	0.0957974	2.2588e-05	-0.277559	0.0654984	0.0586258	0.196353	0.103836	0.000220917	0.000138197	0.0579461	1	0.884877
rs3822292	4:104556712	G:0.164419	rs6071905	20:38657164	C:0.400155	6450	4786	7	1	0.0580484	0.121583	0.108576	0.0701324	0.000111629	-0.207497	0.0537025	0.0149	0.265412	0.109008	0.0218237	-0.144717	0.063101	0.0581693	-0.191398	0.101032	0.000169714	0.000107562	0.0580484	1	0.884877
rs10733382	9:22964237	G:0.033323	rs2216979	12:29856414	C:0.455363	6452	4788	7	1	0.0582021	0.000381562	-0.488783	0.137588	0.000115256	0.205	0.053164	0.000199737	-0.811441	0.218167	0.00134565	0.176897	0.0551759	0.0590853	0.354879	0.188009	1.34608e-06	1.01974e-06	0.0582021	1	0.884877
rs4383488	3:40690376	T:0.0280577	rs10111172	8:22969091	T:0.189583	6451	4787	7	1	0.0582363	0.19776	0.212519	0.165004	0.000174676	0.253462	0.0675343	0.991605	0.00206433	0.196189	0.00111071	0.225145	0.0690444	0.0581453	0.582915	0.307672	0.000337269	0.00020777	0.0582363	1	0.884877
rs4951508	1:210829477	T:0.222472	rs181632	10:119364995	T:0.249302	6448	4785	7	1	0.0582877	2.54412e-05	0.272599	0.0647373	0.00306572	0.182594	0.061665	0.0349183	0.174387	0.082675	0.184902	0.0999943	0.0754212	0.0588129	0.207687	0.109911	1.52085e-06	1.14917e-06	0.0582877	1	0.884877
rs11673716	2:154273475	G:0.179479	rs7229736	18:66192454	T:0.499535	6452	4788	7	1	0.0583734	0.159765	-0.0966184	0.0687254	0.000152909	0.198092	0.0523182	0.0180904	-0.276095	0.116803	0.0336888	0.132935	0.0625939	0.0588439	0.178959	0.0947196	0.000291384	0.000181057	0.0583734	1	0.884877
rs2092058	6:22045016	G:0.1288	rs3008061	6:166077817	A:0.131126	6448	4785	7	1	0.058442	0.000317224	0.294595	0.0818134	0.0292717	-0.16919	0.077617	5.22032e-05	0.378247	0.0934975	0.268447	-0.096136	0.0868715	0.0570712	-0.292573	0.153762	0.000110085	7.14613e-05	0.058442	1	0.884877
rs4867791	5:174747627	C:0.390267	rs940114	22:49589243	A:0.445598	6452	4788	7	1	0.0584936	0.00195678	-0.164981	0.0532762	0.000128658	-0.200847	0.052454	0.665511	-0.0372178	0.0860892	0.289098	-0.085339	0.0805006	0.0586984	-0.140789	0.0744741	5.78041e-06	4.19526e-06	0.0584936	1	0.884877
rs7747594	6:45747522	A:0.0283721	rs6047982	20:22246450	G:0.388295	6450	4788	7	1	0.0588385	0.571923	0.090746	0.160549	0.000388353	-0.192077	0.0541386	0.0795953	0.42406	0.2419	0.00263543	-0.167508	0.0556996	0.0592832	-0.438021	0.232238	0.00148956	0.000858744	0.0588385	1	0.888341
rs12093599	1:66808852	C:0.0123237	rs10871349	16:78361149	G:0.222369	6451	4787	7	1	0.0589078	0.505232	-0.189465	0.284363	0.000267927	0.238444	0.0654258	0.471376	0.277929	0.385882	0.000124348	0.25319	0.0659798	0.0519253	-0.901505	0.463796	0.00094867	0.000560619	0.0589078	1	0.888341
rs531592	1:231396634	T:0.482015	rs1225019	3:131669077	C:0.437364	6450	4786	7	1	0.0590292	0.000584743	0.181003	0.0526386	0.00015207	0.201272	0.0531389	0.466957	0.0602352	0.0828045	0.47785	0.0638556	0.0899672	0.0592067	0.14256	0.0755625	1.75563e-06	1.33416e-06	0.0590292	1	0.888774
rs11598262	10:87729214	A:0.109285	rs9926693	16:58097357	G:0.243451	6451	4787	7	1	0.0591682	0.000129339	0.337616	0.088203	0.000221251	0.232102	0.062842	3.27849e-05	0.468278	0.112751	3.58144e-05	0.287364	0.0695301	0.0580232	-0.273292	0.144178	6.1388e-07	4.82492e-07	0.0591682	1	0.889386
rs11965350	6:160249368	G:0.0843924	rs2248636	21:47985655	T:0.0659485	6452	4788	7	1	0.0592553	3.20656e-06	-0.433234	0.0930261	9.97316e-05	0.431853	0.110981	5.08488e-07	-0.494572	0.0984599	0.00438487	0.34202	0.120047	0.0648348	0.514454	0.278626	1.02224e-08	8.95777e-09	0.0592553	1	0.889386
rs11925530	3:94100695	C:0.0654467	rs1882984	X:49470545	G:0.2538	6448	4785	7	1	0.0598336	0.179906	-0.144086	0.107443	0.000140929	0.193254	0.0507691	0.0319145	-0.269432	0.125581	0.00301605	0.159436	0.0537529	0.0615898	0.288536	0.15436	0.000241094	0.000154094	0.0598336	1	0.893575
rs2325927	1:159236439	C:0.0083695	rs17439350	12:28781123	G:0.0858648	6452	4788	7	1	0.0598688	0.000702255	-1.21732	0.35923	0.000305925	-0.331218	0.0917444	0.0193738	-0.935724	0.40018	0.000796746	-0.310144	0.092472	0.0929483	-0.916873	0.545743	5.72564e-06	4.23504e-06	0.0598688	1	0.893575
rs737250	13:50251539	T:0.276503	rs11630259	15:99430948	C:0.279681	6452	4788	7	1	0.0602756	0.00098972	0.196049	0.0595272	0.825523	-0.0130539	0.0592156	0.000213116	0.295026	0.0796735	0.278295	0.0862641	0.0795679	0.0602325	-0.180605	0.0961134	0.00409776	0.00227166	0.0602756	1	0.893575
rs11673716	2:154273475	G:0.179479	rs16952330	16:53610448	G:0.0283633	6452	4788	7	1	0.0603822	0.171803	-0.0936936	0.068568	0.215703	-0.197256	0.15933	0.0808268	-0.122614	0.070229	0.0356032	-0.40298	0.191765	0.0642855	0.586208	0.316836	0.183005	0.0743817	0.0603822	1	0.893575
rs12132580	1:189523652	C:0.031623	rs11608250	12:104196501	T:0.137343	6451	4788	7	1	0.060489	0.00193563	-0.483763	0.156056	0.00681431	0.210524	0.0778053	0.0921933	-0.308452	0.183173	0.00197251	0.250074	0.0808165	0.0576357	-0.55124	0.290362	0.000277295	0.000177632	0.060489	1	0.893575
rs8063678	16:17386646	A:0.0764341	rs7213584	17:29998974	G:0.415194	6450	4786	7	1	0.0605425	0.000186575	0.390059	0.104391	6.02893e-05	-0.215846	0.0538045	0.00016796	0.633063	0.168238	0.0020038	-0.177717	0.0575197	0.0610171	-0.286051	0.152693	2.32151e-07	1.91098e-07	0.0605425	1	0.893575
rs7037809	9:126383362	T:0.0633333	rs10871349	16:78361149	G:0.222403	6450	4787	7	1	0.060596	2.40792e-05	-0.436978	0.103469	0.00028129	0.237912	0.0655054	5.48436e-06	-0.570945	0.125611	0.00729225	0.188897	0.0703999	0.0620979	0.338859	0.181636	1.77345e-07	1.47177e-07	0.060596	1	0.893575
rs6768773	3:197135819	C:0.399008	rs7101307	10:24280011	G:0.451015	6451	4788	7	1	0.0606139	0.000252219	0.196861	0.0537872	0.0184731	-0.124731	0.052942	0.000207896	0.327898	0.0884007	0.888804	-0.0112393	0.0803856	0.0607764	-0.140878	0.0751301	6.06021e-05	4.15055e-05	0.0606139	1	0.893575
rs11746513	5:73037073	C:0.300248	rs4983559	14:105277209	G:0.400822	6448	4787	7	1	0.0607211	0.0403536	-0.118595	0.0578479	0.000154774	-0.204975	0.0541791	0.967763	0.00352481	0.0872181	0.152821	-0.107412	0.0751324	0.0605067	-0.156946	0.0836116	0.000112147	7.49878e-05	0.0607211	1	0.893575
rs531592	1:231396634	T:0.482021	rs178244	11:88269045	A:0.476364	6452	4788	7	1	0.0608286	0.000466467	0.183969	0.0525731	0.00151697	-0.169386	0.0534103	0.58256	0.0489755	0.0891033	0.000652198	-0.300768	0.0882295	0.0610199	0.14007	0.0747696	1.49896e-05	1.0858e-05	0.0608286	1	0.893575
rs2973963	5:119228851	A:0.297132	rs10984224	9:121539063	T:0.255504	6450	4787	7	1	0.0609003	0.0354501	0.121013	0.0575381	0.0282858	0.135556	0.0618045	0.659407	0.0327259	0.0742536	0.71616	0.0303016	0.0833386	0.0614039	0.178455	0.0954014	0.0102091	0.00537819	0.0609003	1	0.893575
rs11925530	3:94100695	C:0.065359	rs7213584	17:29998974	G:0.415181	6449	4785	7	1	0.0609901	0.1911	-0.140944	0.10781	6.7123e-05	-0.214297	0.053759	0.0210212	-0.396877	0.171987	1.16885e-05	-0.250818	0.057221	0.0608057	0.293934	0.156773	0.00013282	8.84828e-05	0.0609901	1	0.893575
rs2973963	5:119228851	A:0.297209	rs4958208	5:133355728	C:0.142713	6450	4788	7	1	0.0610441	0.035466	0.120897	0.0574881	0.162805	-0.106043	0.0759784	0.408646	0.0555054	0.0671752	0.021807	-0.232429	0.101333	0.0623141	0.217791	0.116837	0.0428458	0.0202607	0.0610441	1	0.893575
rs4695885	4:174686346	A:0.34375	rs1433176	8:108392928	A:0.419587	6448	4785	7	1	0.0611521	7.57152e-06	-0.245967	0.0549407	0.00311578	-0.159771	0.0540484	1.90932e-05	-0.372264	0.0870743	0.000714364	-0.268165	0.0792448	0.0612854	0.148775	0.0794982	4.67814e-07	3.80579e-07	0.0611521	1	0.893575
rs3900967	1:203583705	T:0.0619963	rs2965946	16:89516612	T:0.300139	6452	4788	7	1	0.0611701	0.0582957	-0.212647	0.112305	0.000306166	0.207111	0.057371	0.937373	-0.0122685	0.156142	5.88208e-05	0.244775	0.0609274	0.0606611	-0.314485	0.16764	0.000265114	0.000171691	0.0611701	1	0.893575
rs10141409	14:82289273	C:0.350496	rs16952330	16:53610448	G:0.0283809	6448	4785	7	1	0.0612604	0.047705	-0.106379	0.0537273	0.217829	-0.196679	0.159601	0.137129	-0.0821919	0.0552898	0.611023	0.120429	0.236779	0.0623018	-0.423267	0.227057	0.0652524	0.0298016	0.0612604	1	0.893575
rs16952330	16:53610448	G:0.0283677	rs8138098	22:33726472	T:0.0186018	6451	4787	7	1	0.0612784	0.206293	-0.201154	0.159163	0.164274	-0.275035	0.197747	0.365409	-0.146435	0.161788	0.314439	-0.203315	0.202112	0.0767918	-0.945155	0.534103	0.178635	0.0735977	0.0612784	1	0.893575
rs1494881	4:75268280	G:0.277631	rs17691453	15:39543946	T:0.462254	6451	4787	7	1	0.0612784	0.0100598	0.15336	0.0595859	0.964989	-0.00233466	0.0531894	0.00244033	0.302013	0.0996531	0.229987	0.0849913	0.070803	0.0613519	-0.15941	0.0852024	0.0355378	0.0171219	0.0612784	1	0.893575
rs12042344	1:186858135	C:0.10758	rs13253577	8:33116943	T:0.0507673	6451	4787	7	1	0.0614594	0.00135596	0.286111	0.0893017	5.82044e-06	-0.522114	0.115185	0.000289016	0.34542	0.0952896	0.00112418	-0.418156	0.128369	0.0610691	-0.505228	0.269744	2.48758e-07	2.06864e-07	0.0614594	1	0.893575
rs6728308	2:44306946	T:0.230739	rs10984224	9:121539063	T:0.255542	6451	4787	7	1	0.0614775	8.32129e-05	0.250947	0.0637739	0.0296215	0.134453	0.0618144	0.0635717	0.152807	0.082368	0.53048	0.0482691	0.0769507	0.061908	0.198645	0.106401	3.86718e-05	2.72653e-05	0.0614775	1	0.893575
rs16952330	16:53610448	G:0.0283677	rs9926693	16:58097357	G:0.243451	6451	4787	7	1	0.0615682	0.191615	-0.208435	0.15962	0.000226843	0.231366	0.0627505	0.792147	0.0566185	0.214851	6.27132e-05	0.258077	0.0644813	0.0583034	-0.496386	0.262165	0.000473078	0.000299686	0.0615682	1	0.893575
rs7747594	6:45747522	A:0.0284408	rs10772874	12:15899535	T:0.302697	6452	4788	7	1	0.0616409	0.525965	0.101464	0.159994	7.74783e-05	-0.224622	0.0568365	0.0836469	0.384816	0.222449	0.000653153	-0.199239	0.0584533	0.0600213	-0.426058	0.22655	0.000334726	0.000215754	0.0616409	1	0.893575
rs1880403	7:42657424	C:0.390947	rs1950542	14:44469169	T:0.273834	6451	4787	7	1	0.0616772	0.00223293	-0.163945	0.0536229	0.0010157	-0.191827	0.0583745	0.000419799	-0.252296	0.0715263	0.000352367	-0.315838	0.0883856	0.0618775	0.155965	0.08353	4.39924e-05	3.09406e-05	0.0616772	1	0.893575
rs178244	11:88269045	A:0.476364	rs12582971	12:18459387	T:0.13182	6452	4788	7	1	0.0618594	0.00156466	-0.168974	0.0534318	0.000500794	-0.267793	0.0769446	0.000246168	-0.223101	0.0608531	0.000361323	-0.466034	0.130658	0.0615569	0.202237	0.108178	1.71228e-05	1.25101e-05	0.0618594	1	0.893779
rs2362852	3:55807071	C:0.380369	rs2965946	16:89516612	T:0.300202	6449	4786	7	1	0.0618777	0.853093	-0.0100927	0.054504	0.000375337	0.203915	0.0573302	0.166866	-0.101046	0.0730974	0.280262	0.0900858	0.0834336	0.0621137	0.157395	0.0843725	0.00163716	0.000976798	0.0618777	1	0.893779
rs1451236	4:190432838	C:0.422844	rs4941253	18:61892571	C:0.217742	6448	4785	7	1	0.0621155	0.000153886	0.203191	0.0536872	0.0196761	-0.146771	0.062925	0.0535377	0.128923	0.06678	0.00333646	-0.286176	0.0975077	0.0625883	0.167235	0.0898097	5.77704e-05	4.04209e-05	0.0621155	1	0.89476
rs6728308	2:44306946	T:0.230775	rs6071905	20:38657164	C:0.400155	6450	4786	7	1	0.0622255	9.20079e-05	0.249667	0.063841	0.000111004	-0.207734	0.053745	0.242733	0.113108	0.0968242	2.6023e-05	-0.283363	0.0673753	0.0624812	0.170924	0.0917534	2.42048e-07	2.03456e-07	0.0622255	1	0.89476
rs12745827	1:111700001	G:0.153828	rs2216979	12:29856414	C:0.455363	6452	4788	7	1	0.0622255	0.000484884	0.25783	0.0738987	0.000112578	0.205435	0.0531975	0.458359	0.08704	0.117376	0.0159682	0.14802	0.0614281	0.0634468	0.19517	0.105154	1.33008e-06	1.06361e-06	0.0622255	1	0.89476
rs3900967	1:203583705	T:0.0620059	rs10851872	15:74790183	A:0.0799876	6451	4787	7	1	0.0625755	0.0716117	-0.202276	0.112277	0.000125609	-0.371662	0.0969153	0.381895	-0.108207	0.123749	0.00297998	-0.306812	0.103311	0.0597415	-0.509972	0.270873	0.000135605	9.2111e-05	0.0625755	1	0.895763
rs261796	1:241110180	C:0.0891745	rs2350051	4:66605229	A:0.317368	6420	4768	7	1	0.0625755	0.0581842	-0.177371	0.0936337	0.000190682	-0.208001	0.0557486	0.975739	-0.00404511	0.133016	0.00748365	-0.162706	0.0608355	0.0636922	-0.247827	0.133648	0.000157728	0.000106438	0.0625755	1	0.895763
rs11771875	7:105103372	G:0.1823	rs282975	16:77586500	C:0.415316	6418	4763	7	1	0.0625755	0.00871924	0.178598	0.0680925	0.000151843	0.189772	0.0500978	0.00174967	0.318092	0.101635	2.93006e-05	0.251433	0.0601683	0.0624794	-0.171004	0.0917955	2.56292e-05	1.86167e-05	0.0625755	1	0.895763
rs1674870	6:43434222	A:0.17093	rs2704253	8:97651358	G:0.137364	6450	4787	7	1	0.0627049	0.0252184	0.156027	0.0697159	0.000173873	0.292489	0.0779092	0.00442714	0.226978	0.079753	3.3284e-05	0.381054	0.0918258	0.0616469	-0.269911	0.144428	6.97525e-05	4.87984e-05	0.0627049	1	0.89586
rs2085021	2:44371721	G:0.118049	rs10733382	9:22964237	G:0.0332401	6438	4778	7	1	0.0628532	0.000242898	0.310938	0.0847326	0.000528004	-0.476337	0.137426	5.7674e-05	0.355228	0.0883184	0.016554	-0.362499	0.151264	0.0616766	-0.591479	0.316534	2.38331e-06	1.8864e-06	0.0628532	1	0.89586
rs775214	3:113010950	C:0.264697	rs6974647	7:5411296	C:0.466574	6447	4785	7	1	0.0629275	0.000171957	0.227855	0.0606479	0.000843747	0.177152	0.0530707	0.430065	0.0790564	0.100188	0.165898	0.0954184	0.068869	0.0631352	0.159857	0.0860264	2.47281e-06	1.95678e-06	0.0629275	1	0.89586
rs4951508	1:210829477	T:0.222507	rs10871349	16:78361149	G:0.222274	6447	4784	7	1	0.0632817	2.19496e-05	0.27482	0.0647538	0.000214236	0.24285	0.0656065	6.55588e-06	0.361717	0.0802456	4.46942e-05	0.329246	0.0806625	0.06316	-0.202326	0.108891	1.15429e-07	1.00357e-07	0.0632817	1	0.89586
rs17439350	12:28781123	G:0.0858915	rs4983559	14:105277209	G:0.400775	6450	4787	7	1	0.0634689	0.000277338	-0.333541	0.0917433	0.000200609	-0.201737	0.0542559	0.373248	-0.12834	0.144136	0.00702355	-0.15896	0.0589674	0.062953	-0.25388	0.13653	1.39255e-06	1.12976e-06	0.0634689	1	0.89586
rs4951508	1:210829477	T:0.222386	rs10777557	12:94314529	A:0.353708	6446	4783	7	1	0.0634689	2.6807e-05	0.271894	0.0647516	0.000302017	0.201996	0.0558994	0.120312	0.145432	0.0936176	0.0557369	0.13001	0.0679581	0.0638106	0.177639	0.0958399	1.77692e-07	1.53058e-07	0.0634689	1	0.89586
rs12093599	1:66808852	C:0.0123256	rs7213584	17:29998974	G:0.415194	6450	4786	7	1	0.0634877	0.536902	-0.175572	0.284326	6.29372e-05	-0.215043	0.0537404	0.268443	0.555288	0.501771	0.000194585	-0.201995	0.0542131	0.0620898	-0.728246	0.390344	0.000256769	0.000171492	0.0634877	1	0.89586
rs11733026	4:65899370	T:0.268986	rs745285	6:170538325	G:0.189166	6452	4788	7	1	0.0636003	0.0188282	-0.139084	0.0592121	0.000296437	0.256412	0.0708634	0.360002	-0.0653652	0.0714092	8.40973e-05	0.370063	0.0941057	0.0629629	-0.206005	0.110788	8.76389e-05	6.14245e-05	0.0636003	1	0.89586
rs11746513	5:73037073	C:0.300357	rs7304975	12:59888726	A:0.0983873	6449	4788	7	1	0.0637698	0.0540644	-0.111463	0.0578634	0.000164303	-0.331739	0.0880319	0.0112977	-0.16197	0.0639349	5.87854e-05	-0.487307	0.121292	0.0642298	0.244719	0.132239	0.000118856	8.2415e-05	0.0637698	1	0.89586
rs1494881	4:75268280	G:0.277631	rs10503953	8:33797783	T:0.418462	6451	4787	7	1	0.0639018	0.0100052	0.153493	0.0595938	0.352732	-0.0501526	0.053968	0.0022761	0.289334	0.0948132	0.594705	0.038393	0.0721633	0.0640129	-0.16213	0.0875387	0.0231023	0.0118961	0.0639018	1	0.89586
rs2085021	2:44371721	G:0.118067	rs6768773	3:197135819	C:0.399021	6437	4778	7	1	0.0639396	0.000202932	0.315103	0.0848113	0.00019374	0.20098	0.0539249	0.000143327	0.497779	0.130913	3.26738e-05	0.252308	0.0607389	0.0634589	-0.22743	0.12254	7.96167e-07	6.6089e-07	0.0639396	1	0.89586
rs6897423	5:177608195	T:0.0368617	rs5926838	X:27625511	C:0.363107	6443	4781	7	1	0.0639775	0.616162	0.0720666	0.14376	0.000137336	-0.171902	0.045084	0.0912432	0.370156	0.219173	0.00135562	-0.149631	0.0467022	0.0641884	-0.311525	0.168313	0.000670904	0.000430565	0.0639775	1	0.89586
rs11746513	5:73037073	C:0.300171	rs5973843	X:107360064	C:0.472395	6448	4786	7	1	0.0639964	0.0354837	-0.121799	0.0579226	0.000173216	0.165206	0.0439942	0.00534815	-0.241678	0.0867697	0.146333	0.0879788	0.0605662	0.0642117	0.126697	0.0684587	0.000102912	7.19981e-05	0.0639964	1	0.89586
rs1494881	4:75268280	G:0.277631	rs2248636	21:47985655	T:0.0659588	6451	4787	7	1	0.06411	0.0143678	0.146122	0.059692	0.000149559	0.419225	0.110561	0.00343801	0.185993	0.0635746	6.93727e-05	0.61148	0.153699	0.0636769	-0.312895	0.168728	2.17035e-05	1.61723e-05	0.06411	1	0.89586
rs1080307	1:114216449	G:0.29673	rs261796	1:241110180	C:0.0888872	6452	4788	7	1	0.0641859	0.000405671	-0.203853	0.0576447	0.0561249	-0.178398	0.0933987	0.0131759	-0.156429	0.0631022	0.862028	-0.0219877	0.126516	0.0643291	-0.258062	0.139501	0.00033489	0.000222848	0.0641859	1	0.89586
rs4867791	5:174747627	C:0.39025	rs17760943	8:23160433	A:0.264765	6451	4787	7	1	0.0642808	0.00226949	-0.162665	0.0532893	0.00551504	-0.164235	0.0591774	0.276092	-0.0769495	0.0706516	0.688802	-0.0364806	0.0910918	0.0645133	-0.15564	0.0841928	0.00018685	0.000127839	0.0642808	1	0.89586
rs6728308	2:44306946	T:0.230662	rs4982164	14:34790349	C:0.430011	6451	4788	7	1	0.0642808	8.25127e-05	0.251019	0.0637593	0.374606	0.0475432	0.053547	0.256902	0.111516	0.0983609	0.681987	-0.0275202	0.067163	0.0647037	0.168717	0.0913317	0.000266867	0.000179671	0.0642808	1	0.89586
rs12093599	1:66808852	C:0.0123218	rs3008061	6:166077817	A:0.131122	6452	4788	7	1	0.0642999	0.487894	-0.197188	0.284272	0.0264896	-0.17194	0.0774867	0.707491	0.126904	0.338205	0.0485267	-0.154247	0.0781898	0.0479862	-0.731197	0.36976	0.0679678	0.0320674	0.0642999	1	0.89586
rs2325927	1:159236439	C:0.0083708	rs7304975	12:59888726	A:0.0983568	6451	4788	7	1	0.0643569	0.000680024	-1.21551	0.357765	0.000158989	-0.332056	0.0879247	0.000129414	-1.49474	0.390519	8.43883e-05	-0.347522	0.0883923	0.116892	1.57118	1.00206	3.10614e-06	2.48413e-06	0.0643569	1	0.89586
rs7787286	7:54244766	G:0.0406139	rs3991716	16:57950985	T:0.247248	6451	4787	7	1	0.0644712	0.654827	-0.0632697	0.141522	0.000194335	0.233095	0.0625544	0.432874	0.143033	0.182374	4.23759e-05	0.268306	0.0655345	0.0621721	-0.391582	0.209956	0.000812432	0.000519488	0.0644712	1	0.89615
rs4583435	2:10217952	A:0.255816	rs737250	13:50251539	T:0.276442	6448	4787	7	1	0.0649115	0.00254937	-0.180606	0.0598546	0.00102112	0.195951	0.0596567	0.000462873	-0.272434	0.0778077	0.17381	0.104963	0.0771753	0.0652322	0.179903	0.0975793	4.15597e-05	3.05082e-05	0.0649115	1	0.899764
rs181632	10:119364995	T:0.249148	rs17439350	12:28781123	G:0.0858648	6452	4788	7	1	0.0649499	0.00350992	0.180039	0.0616752	0.000309572	-0.331068	0.0917808	0.000647338	0.231822	0.0679638	0.0961331	-0.196132	0.117875	0.0651213	-0.285348	0.154708	1.99114e-05	1.50393e-05	0.0649499	1	0.899764
rs4951508	1:210829477	T:0.222472	rs17439350	12:28781123	G:0.0859181	6448	4785	7	1	0.0651231	5.02487e-05	0.262754	0.064806	0.000562715	-0.317557	0.0920729	9.02764e-06	0.313403	0.0705984	0.0612339	-0.206373	0.110254	0.0631338	-0.307968	0.16573	3.49437e-07	3.01517e-07	0.0651231	1	0.899764
rs12042344	1:186858135	C:0.10758	rs12523795	6:33876434	G:0.0286002	6451	4787	7	1	0.0651424	0.00159786	0.280982	0.0890227	0.380157	0.148665	0.169399	0.00734827	0.244188	0.0910935	0.982971	0.00395234	0.185167	0.0779311	0.782791	0.444057	0.00419494	0.00246648	0.0651424	1	0.899764
rs1080307	1:114216449	G:0.296759	rs2092058	6:22045016	G:0.1288	6448	4785	7	1	0.0652003	0.000523032	-0.200264	0.0577349	0.000321931	0.294648	0.0819154	0.0209397	-0.148373	0.0642566	0.00011411	0.435008	0.112742	0.0656119	-0.231064	0.125506	2.86081e-06	2.31802e-06	0.0652003	1	0.899764
rs11598262	10:87729214	A:0.109268	rs16952330	16:53610448	G:0.0283633	6452	4788	7	1	0.0653162	0.00013404	0.336085	0.0880055	0.190605	-0.208359	0.1592	0.000983979	0.297523	0.0902936	0.0420921	-0.363626	0.178896	0.0705023	0.699707	0.386863	0.000267585	0.000182412	0.0653162	1	0.900068
rs3822292	4:104556712	G:0.164368	rs4268128	8:22937856	C:0.20885	6452	4788	7	1	0.0657626	0.108952	0.112474	0.0701678	6.66115e-05	0.260159	0.0652342	0.018112	0.20397	0.0863064	1.38357e-05	0.333168	0.0766528	0.0645294	-0.232649	0.125858	9.44831e-05	6.77822e-05	0.0657626	1	0.902377
rs4583435	2:10217952	A:0.25578	rs1882984	X:49470545	G:0.253763	6445	4785	7	1	0.0657626	0.00296591	-0.178026	0.0599162	0.000212589	0.188367	0.050861	0.000476754	-0.250386	0.0716722	0.0886208	0.111596	0.06554	0.0665924	0.153653	0.0837611	8.62252e-06	6.77834e-06	0.0657626	1	0.902377
rs3008061	6:166077817	A:0.131106	rs2828927	21:25611218	G:0.0886959	6449	4787	7	1	0.065782	0.0259472	-0.172916	0.077645	0.0175221	-0.217014	0.0913526	0.19789	-0.109652	0.085161	0.212943	-0.128959	0.103539	0.0653121	-0.35121	0.190553	0.00580989	0.00337214	0.065782	1	0.902377
rs1080307	1:114216449	G:0.296713	rs4695885	4:174686346	A:0.343774	6449	4786	7	1	0.06586	0.000406938	-0.204457	0.057829	7.12912e-06	-0.246856	0.0549815	0.000171249	-0.318368	0.0847165	6.15403e-06	-0.342681	0.0757971	0.065933	0.153184	0.083303	7.20224e-08	6.54718e-08	0.06586	1	0.902377
rs178244	11:88269045	A:0.47636	rs2965817	16:89513234	G:0.499147	6451	4787	7	1	0.066075	0.00245258	-0.161823	0.0534222	0.000336148	0.187416	0.0522673	0.00106836	-0.295281	0.0902483	0.509831	0.057825	0.0877331	0.0662518	0.135834	0.073955	1.10311e-05	8.62929e-06	0.066075	1	0.903499
rs6047982	20:22246450	G:0.388295	rs940114	22:49589243	A:0.445659	6450	4788	7	1	0.066173	0.00046546	-0.189736	0.054212	0.000153122	-0.198756	0.0524983	0.000331785	-0.319071	0.0888992	0.000112857	-0.310346	0.0803767	0.0662983	0.138422	0.0753765	1.32069e-06	1.10963e-06	0.066173	1	0.903499
rs4586959	4:37417390	A:0.477516	rs6071905	20:38657164	C:0.40014	6449	4786	7	1	0.066389	6.1958e-05	0.211282	0.0527517	0.00013987	-0.205041	0.0538392	0.213828	0.0998586	0.0803298	0.00015629	-0.332515	0.087947	0.0666526	0.138556	0.075548	1.82395e-07	1.62765e-07	0.066389	1	0.903499
rs2027985	7:93345774	T:0.455695	rs10141409	14:82289273	C:0.350326	6444	4783	7	1	0.0664284	0.000403429	-0.186062	0.0525922	0.0443051	-0.108435	0.0539158	0.000152861	-0.283855	0.0749673	0.00732304	-0.237421	0.0885311	0.0664938	0.137504	0.0749307	0.000276551	0.000190754	0.0664284	1	0.903499
rs2325927	1:159236439	C:0.00837209	rs4983559	14:105277209	G:0.400775	6450	4787	7	1	0.0664284	0.000608302	-1.23132	0.359207	0.000192578	-0.202296	0.0542558	0.426664	-0.455704	0.573275	0.000460221	-0.191291	0.0546093	0.0676614	-0.678462	0.371301	3.40477e-06	2.78428e-06	0.0664284	1	0.903499
rs775214	3:113010950	C:0.264738	rs9926693	16:58097357	G:0.243329	6446	4784	7	1	0.0665072	0.00013516	0.231457	0.0606408	0.00023505	0.231125	0.0628395	3.70721e-05	0.317997	0.07709	6.09249e-05	0.322311	0.0803928	0.0659339	-0.185943	0.101118	6.87009e-07	5.91122e-07	0.0665072	1	0.903499
rs586224	4:119163784	T:0.0975969	rs4958208	5:133355728	C:0.142791	6450	4787	7	1	0.0670616	0.000364239	0.333932	0.093677	0.193751	-0.0987503	0.0759872	0.0235682	0.24027	0.106122	0.0592375	-0.154141	0.0817105	0.0702442	0.371693	0.205318	0.000563167	0.000378285	0.0670616	1	0.906131
rs1324317	10:10594364	A:0.0589922	rs17691453	15:39543946	T:0.462326	6450	4787	7	1	0.067221	0.185205	0.149948	0.113177	0.926035	-0.00493171	0.0531235	0.526901	-0.115159	0.181999	0.483733	-0.0394911	0.0563908	0.0671515	0.287648	0.157128	0.411302	0.162768	0.067221	1	0.906131
rs4951508	1:210829477	T:0.222541	rs7213584	17:29998974	G:0.415296	6446	4783	7	1	0.0672409	3.96925e-05	0.266223	0.0647862	0.000103289	-0.209175	0.0538731	6.10543e-05	0.409671	0.102196	0.0323029	-0.14051	0.0656391	0.0671651	-0.171236	0.0935428	5.86682e-08	5.45177e-08	0.0672409	1	0.906131
rs10503942	8:33181258	A:0.0374361	rs11630259	15:99430948	C:0.279724	6451	4787	7	1	0.0672609	5.96058e-05	-0.539026	0.134274	0.696336	-0.023163	0.059351	1.99856e-05	-0.74006	0.173517	0.405539	-0.0509114	0.0612085	0.0675357	0.409365	0.22393	0.000355967	0.000245037	0.0672609	1	0.906131
rs775214	3:113010950	C:0.264706	rs10141409	14:82289273	C:0.350535	6443	4782	7	1	0.0673807	0.000108141	0.234891	0.0606709	0.0409196	-0.110017	0.0538155	7.02223e-05	0.352013	0.0885449	0.668582	-0.0297567	0.0695096	0.0672767	-0.160821	0.0878887	6.83867e-05	5.06852e-05	0.0673807	1	0.906131
rs1674870	6:43434222	A:0.17093	rs178244	11:88269045	A:0.476512	6450	4787	7	1	0.0673807	0.0302924	0.151	0.0697057	0.00158076	-0.168599	0.0533636	0.819503	-0.027234	0.119351	0.000267802	-0.23011	0.0631371	0.067535	0.18467	0.101018	0.000627033	0.000420499	0.0673807	1	0.906131
rs17760943	8:23160433	A:0.264765	rs17439350	12:28781123	G:0.0858782	6451	4787	7	1	0.0674007	0.0061829	-0.161882	0.0591258	0.000359988	-0.328041	0.0919449	0.00117364	-0.2103	0.0648031	9.09653e-05	-0.474276	0.121189	0.0679856	0.26448	0.144913	3.63998e-05	2.76714e-05	0.0674007	1	0.906131
rs6728308	2:44306946	T:0.230739	rs12785110	10:126173339	G:0.132383	6451	4788	7	1	0.067621	0.000119296	0.245692	0.0638563	9.8613e-05	-0.301897	0.0775293	0.0126942	0.181259	0.0727294	2.42848e-05	-0.405395	0.0960345	0.0686171	0.243853	0.133917	2.55591e-07	2.29306e-07	0.067621	1	0.906131
rs11608250	12:104196501	T:0.137399	rs3991716	16:57950985	T:0.247288	6452	4788	7	1	0.0677818	0.0108571	0.19807	0.0777581	0.000216048	0.231588	0.0626002	0.00185186	0.314012	0.100871	4.0192e-05	0.295952	0.0720713	0.067018	-0.241207	0.131695	3.16788e-05	2.43204e-05	0.0677818	1	0.906131
rs4695885	4:174686346	A:0.3436	rs2092058	6:22045016	G:0.12886	6445	4783	7	1	0.0679026	4.77663e-06	-0.251346	0.0549466	0.000219252	0.303655	0.0821637	9.43766e-07	-0.302058	0.0616066	0.197276	0.150446	0.116684	0.0683885	0.216121	0.118589	3.3168e-08	3.15201e-08	0.0679026	1	0.906131
rs4383488	3:40690376	T:0.0280577	rs10503953	8:33797783	T:0.41854	6451	4787	7	1	0.0680236	0.201053	0.211625	0.165519	0.368637	-0.0485295	0.0539799	0.029373	0.58352	0.267861	0.640139	-0.0259009	0.0554025	0.0676336	-0.445729	0.243909	0.286435	0.120151	0.0680236	1	0.906131
rs1950542	14:44469169	T:0.273841	rs2424433	20:22303261	G:0.316406	6449	4786	7	1	0.0681045	0.000877727	-0.194561	0.0584785	0.00014492	-0.213441	0.0561742	0.271906	-0.0901172	0.082023	0.09734	-0.123803	0.0746754	0.068137	-0.162693	0.0891911	3.16895e-06	2.64957e-06	0.0681045	1	0.906131
rs261796	1:241110180	C:0.0889251	rs2085021	2:44371721	G:0.118049	6438	4778	7	1	0.0682057	0.0481583	-0.184741	0.0934939	0.000167654	0.318875	0.0847317	0.00926074	-0.274577	0.105514	0.00634771	0.251349	0.0920943	0.0685589	0.367314	0.201675	0.000123863	9.04054e-05	0.0682057	1	0.906131
rs2362852	3:55807071	C:0.380295	rs6897423	5:177608195	T:0.0368503	6445	4782	7	1	0.0682057	0.793704	-0.014235	0.0544351	0.774036	0.0411198	0.143225	0.823813	0.0125638	0.0564301	0.127009	0.326728	0.214107	0.0676014	-0.361561	0.197828	0.928015	0.324006	0.0682057	1	0.906131
rs10733382	9:22964237	G:0.0333333	rs4983559	14:105277209	G:0.400775	6450	4787	7	1	0.0682462	0.000539365	-0.475333	0.137364	0.000238522	-0.19927	0.0542338	0.000276008	-0.769554	0.2116	5.57812e-05	-0.227234	0.0563859	0.0691545	0.356738	0.196289	2.73782e-06	2.30382e-06	0.0682462	1	0.906131
rs2973963	5:119228851	A:0.297163	rs4268128	8:22937856	C:0.208805	6451	4788	7	1	0.0682462	0.038962	0.118874	0.0575775	6.84019e-05	0.259937	0.0652817	0.00622377	0.195382	0.0714179	3.61425e-05	0.371822	0.0900111	0.0681551	-0.185633	0.101774	3.56e-05	2.7355e-05	0.0682462	1	0.906131
rs6922714	6:19831560	A:0.316271	rs10141409	14:82289273	C:0.350473	6447	4784	7	1	0.068307	0.000136956	-0.214017	0.0561195	0.0480592	-0.106339	0.0537924	7.07117e-05	-0.317982	0.080018	0.00718012	-0.201645	0.0750063	0.0685946	0.145829	0.0800785	9.55968e-05	7.06306e-05	0.068307	1	0.906131
rs4951508	1:210829477	T:0.222802	rs2350051	4:66605229	A:0.317254	6416	4765	7	1	0.0684695	1.41544e-05	0.282653	0.0651056	0.00014988	-0.211827	0.0558723	1.49665e-05	0.401696	0.092788	0.0419011	-0.139509	0.0685717	0.0683847	-0.175767	0.0964448	6.4293e-08	6.04735e-08	0.0684695	1	0.907031
rs7304975	12:59888726	A:0.0982919	rs4964369	12:105803028	T:0.282686	6440	4784	7	1	0.0686936	0.000144644	-0.336496	0.0885494	4.41185e-05	-0.240123	0.0587847	4.52669e-05	-0.475193	0.116503	7.77925e-06	-0.288095	0.064434	0.0689975	0.253584	0.139452	2.57156e-07	2.33589e-07	0.0686936	1	0.908745
rs7787286	7:54244766	G:0.0406139	rs7101307	10:24280011	G:0.451015	6451	4787	7	1	0.0692264	0.692037	-0.0560872	0.141601	0.0148126	-0.128745	0.0528308	0.0905798	-0.384248	0.22705	0.00478327	-0.1543	0.0546915	0.0703856	0.352138	0.194614	0.0474724	0.0244585	0.0692264	1	0.913042
rs2973963	5:119228851	A:0.297163	rs11965350	6:160249368	G:0.0844055	6451	4788	7	1	0.0693706	0.0364388	0.120449	0.0575759	3.26563e-06	-0.432655	0.0929769	0.00825843	0.166381	0.0629915	0.025557	-0.280507	0.125626	0.0686651	-0.251346	0.138055	2.62844e-06	2.24367e-06	0.0693706	1	0.913042
rs2362852	3:55807071	C:0.380369	rs12523795	6:33876434	G:0.0286091	6449	4786	7	1	0.0694325	0.826729	-0.0119099	0.0544085	0.380408	0.148343	0.16912	0.85143	0.0104536	0.0558136	0.0583044	0.47894	0.252952	0.0681301	-0.434674	0.238289	0.65967	0.247927	0.0694325	1	0.913042
rs160044	5:88114476	C:0.316414	rs178244	11:88269045	A:0.476364	6452	4788	7	1	0.0694325	0.000102598	-0.221993	0.0571504	0.00149178	-0.169753	0.053444	0.00018618	-0.367074	0.0982253	0.000415571	-0.265667	0.07526	0.069583	0.147062	0.0810431	3.72302e-06	3.14427e-06	0.0694325	1	0.913042
rs4656640	1:168996958	T:0.102341	rs997956	11:117770775	A:0.077764	6449	4787	7	1	0.0694944	0.159359	-0.122896	0.0873317	0.37787	0.0866772	0.0982926	0.524762	-0.0599779	0.0943017	0.117511	0.171172	0.109354	0.0685057	-0.430152	0.236131	0.251854	0.109073	0.0694944	1	0.913042
rs586224	4:119163784	T:0.0976744	rs1433176	8:108392928	A:0.41969	6450	4786	7	1	0.0698466	0.000395321	0.33168	0.0936105	0.00277381	-0.161457	0.0539675	0.372727	0.129011	0.144733	0.000539868	-0.203094	0.058695	0.0703092	0.244548	0.135116	1.53976e-05	1.24367e-05	0.0698466	1	0.914583
rs661311	5:88034867	T:0.221594	rs745285	6:170538325	G:0.189118	6451	4787	7	1	0.0698674	0.000257658	-0.233283	0.0638339	0.000259104	0.259325	0.0709877	5.23226e-05	-0.312087	0.0771538	0.0664419	0.162474	0.088521	0.0698131	0.216171	0.119226	1.78066e-06	1.54777e-06	0.0698674	1	0.914583
rs11771875	7:105103372	G:0.182149	rs11782906	8:77690337	A:0.0984802	6448	4787	7	1	0.0699922	0.011681	0.171111	0.0678572	0.35874	-0.082023	0.0893723	0.00238054	0.227266	0.0748048	0.828344	0.0232203	0.107091	0.0682693	-0.293764	0.161123	0.0261081	0.0142658	0.0699922	1	0.914583
rs4268128	8:22937856	C:0.20885	rs16874205	8:107202148	C:0.0430099	6452	4788	7	1	0.0702634	4.09333e-05	0.26844	0.0654388	7.96444e-05	0.534362	0.135437	0.00041332	0.238266	0.0674703	0.0157939	0.381635	0.158116	0.0760693	0.478466	0.269716	1.04231e-07	9.88185e-08	0.0702634	1	0.914583
rs12785110	10:126173339	G:0.132346	rs12589785	14:71690700	A:0.109164	6449	4787	7	1	0.0703681	7.02193e-05	-0.308011	0.0774765	0.000129721	-0.32005	0.0836298	0.00531824	-0.24021	0.0861865	0.0143587	-0.235365	0.0961393	0.0686195	-0.313342	0.172079	3.12164e-07	2.8748e-07	0.0703681	1	0.914583
rs1880403	7:42657424	C:0.391008	rs2424433	20:22303261	G:0.316357	6450	4787	7	1	0.070389	0.00197908	-0.165974	0.0536551	0.000146763	-0.213381	0.0562049	0.344953	-0.0709368	0.0751112	0.262617	-0.0961745	0.0858527	0.0706178	-0.146458	0.0810089	6.42024e-06	5.38164e-06	0.070389	1	0.914583
rs4739229	8:21257698	A:0.388562	rs12582971	12:18459387	T:0.13182	6452	4788	7	1	0.0704519	0.00874818	-0.14197	0.0541509	0.00047858	-0.268356	0.0768384	0.157602	-0.0875724	0.0619682	0.338776	-0.111437	0.116494	0.0708772	-0.199851	0.110643	8.29344e-05	6.31588e-05	0.0704519	1	0.914583
rs6897423	5:177608195	T:0.0368331	rs11773632	7:51765420	G:0.162764	6448	4784	7	1	0.0705778	0.748635	0.0460021	0.143559	0.0449395	-0.139995	0.0698153	0.200295	0.226816	0.177101	0.142542	-0.106127	0.0723726	0.0661456	-0.45689	0.248656	0.129675	0.0614041	0.0705778	1	0.914583
rs3847420	10:11293945	T:0.387847	rs7304975	12:59888726	A:0.0983568	6451	4788	7	1	0.0705988	0.000822328	0.182126	0.0544446	0.000136484	-0.335968	0.0880777	0.000151861	0.227489	0.060055	0.25327	-0.153681	0.13452	0.0703019	-0.230066	0.127111	2.86221e-06	2.47067e-06	0.0705988	1	0.914583
rs4951508	1:210829477	T:0.22249	rs2085021	2:44371721	G:0.118045	6434	4775	7	1	0.0707671	2.17809e-05	0.275334	0.0648485	0.00016366	0.319649	0.0848017	0.00217574	0.219651	0.0716611	0.0423447	0.21047	0.103674	0.0730176	0.27597	0.153939	9.0535e-08	8.66497e-08	0.0707671	1	0.914583
rs1674870	6:43434222	A:0.170957	rs7319170	13:25244691	T:0.405722	6449	4786	7	1	0.0707882	0.0242848	0.157294	0.069828	0.000174643	0.201177	0.0536026	0.00458324	0.300743	0.106084	3.63239e-05	0.262347	0.0635269	0.0702334	-0.185231	0.102315	7.69644e-05	5.90151e-05	0.0707882	1	0.914583
rs261796	1:241110180	C:0.0888872	rs7101307	10:24280011	G:0.451023	6452	4788	7	1	0.0708937	0.0540111	-0.17995	0.0933956	0.0133924	-0.130756	0.0528701	0.819215	0.0347422	0.152009	0.112502	-0.0909237	0.0572911	0.0709471	-0.237038	0.131264	0.00814341	0.00489589	0.0708937	1	0.914583
rs7526688	1:65674836	A:0.34452	rs6922714	6:19831560	A:0.316308	6451	4787	7	1	0.0709993	0.0058179	-0.151496	0.0549321	0.000138432	-0.214012	0.0561572	0.490949	-0.0532946	0.0773731	0.16995	-0.110338	0.0804	0.0712217	-0.147081	0.0815276	1.45071e-05	1.18959e-05	0.0709993	1	0.914583
rs1494881	4:75268280	G:0.277674	rs8138098	22:33726472	T:0.0186047	6450	4786	7	1	0.0710839	0.00950946	0.154541	0.0595954	0.162774	-0.276461	0.198066	0.00373967	0.176636	0.0609231	0.862954	0.0465487	0.269667	0.069517	-0.526935	0.290315	0.0133543	0.0077709	0.0710839	1	0.914583
rs7526688	1:65674836	A:0.34452	rs10984224	9:121539063	T:0.255542	6451	4787	7	1	0.0713172	0.00512085	-0.153656	0.0548903	0.0314181	0.132881	0.0617552	0.324758	-0.0705925	0.0716873	0.00533483	0.24636	0.0884251	0.0710819	-0.164421	0.0910943	0.00197527	0.00130239	0.0713172	1	0.914583
rs2362852	3:55807071	C:0.380254	rs7213584	17:29998974	G:0.415154	6447	4784	7	1	0.0713172	0.777834	-0.0153739	0.0544896	5.97237e-05	-0.215655	0.0537269	0.231237	0.101451	0.0847417	0.177696	-0.108182	0.0802604	0.0715162	-0.13914	0.0772062	0.000300193	0.000218077	0.0713172	1	0.914583
rs997956	11:117770775	A:0.0777399	rs3745938	19:42071167	C:0.0389862	6451	4788	7	1	0.0713597	0.349336	0.0921805	0.0984963	0.000941232	-0.481359	0.145534	0.639759	0.0474312	0.101341	0.000163773	-0.588335	0.15609	0.0765946	0.64704	0.365395	0.00310602	0.00199552	0.0713597	1	0.914583
rs6974647	7:5411296	C:0.466667	rs6071905	20:38657164	C:0.400155	6450	4786	7	1	0.0713809	0.00037911	0.188951	0.0531626	6.36731e-05	-0.215223	0.0538223	0.000249659	0.302806	0.0826748	0.306194	-0.089948	0.087905	0.0715282	-0.134687	0.0747386	9.88671e-07	8.90206e-07	0.0713809	1	0.914583
rs7787286	7:54244766	G:0.0406139	rs7229736	18:66192454	T:0.499535	6451	4787	7	1	0.0714235	0.704289	-0.053653	0.141364	0.000161724	0.19736	0.0523176	0.226997	0.294024	0.243371	3.94632e-05	0.223087	0.0542712	0.0724315	-0.356297	0.19834	0.000728081	0.000507121	0.0714235	1	0.914583
rs2362852	3:55807071	C:0.380369	rs17439350	12:28781123	G:0.0858273	6449	4786	7	1	0.0718504	0.842828	-0.0108036	0.0544871	0.000324714	-0.330096	0.0918274	0.591555	0.0319224	0.059492	0.314051	-0.141302	0.140353	0.0725605	-0.244229	0.136016	0.0016264	0.0010904	0.0718504	1	0.914596
rs1080307	1:114216449	G:0.296776	rs7319170	13:25244691	T:0.405829	6451	4787	7	1	0.0720004	0.000374032	-0.205543	0.0577732	0.000201269	0.199172	0.053578	0.000223204	-0.325182	0.0880967	0.150055	0.106709	0.0741378	0.0724497	0.153718	0.0855757	1.99766e-06	1.77187e-06	0.0720004	1	0.914596
rs3900967	1:203583705	T:0.0620155	rs1324317	10:10594364	A:0.0589922	6450	4787	7	1	0.0720219	0.0667728	-0.205426	0.112059	0.183665	0.150539	0.113225	0.28135	-0.129549	0.120254	0.0665166	0.220838	0.120352	0.0673361	-0.571655	0.312478	0.0783069	0.0396518	0.0720219	1	0.914596
rs1324317	10:10594364	A:0.0589922	rs11608250	12:104196501	T:0.137442	6450	4787	7	1	0.0723447	0.173678	0.154223	0.113359	0.00883317	0.203456	0.077701	0.709169	0.0475594	0.127515	0.0559806	0.156447	0.0818588	0.077843	0.457834	0.25964	0.0128961	0.00762449	0.0723447	1	0.914596
rs997956	11:117770775	A:0.077764	rs4983559	14:105277209	G:0.400837	6449	4787	7	1	0.0723447	0.375222	0.0873275	0.0984821	0.000181775	-0.202779	0.0541742	0.417305	-0.123207	0.151899	3.49739e-05	-0.240943	0.0582212	0.0726993	0.265201	0.147768	0.000603896	0.000428871	0.0723447	1	0.914596
rs13148015	4:42576472	A:0.111998	rs10772874	12:15899535	T:0.302744	6451	4788	7	1	0.0725175	0.000308812	-0.298415	0.082714	7.48811e-05	-0.225649	0.056979	0.000119093	-0.440551	0.114489	1.38919e-05	-0.278767	0.0641499	0.0731249	0.230099	0.1284	6.12832e-07	5.66847e-07	0.0725175	1	0.914596
rs12488964	3:113188805	T:0.461097	rs17439350	12:28781123	G:0.0858648	6452	4788	7	1	0.0725824	0.000136156	0.201962	0.0529384	0.000234528	-0.338021	0.0918888	2.55016e-05	0.245348	0.0582732	0.418299	-0.122693	0.151589	0.0726963	-0.235198	0.131049	9.63178e-07	8.79524e-07	0.0725824	1	0.914596
rs661311	5:88034867	T:0.221628	rs6922714	6:19831560	A:0.316357	6450	4786	7	1	0.0725824	0.000299309	-0.231249	0.0639535	0.00011944	-0.216142	0.0561805	0.185689	-0.118776	0.0897481	0.0538084	-0.137502	0.0713046	0.0726065	-0.173204	0.0964767	9.69075e-07	8.84744e-07	0.0725824	1	0.914596
rs308203	5:93742412	C:0.466367	rs7747594	6:45747522	A:0.0284408	6452	4788	7	1	0.072604	0.297173	0.0548852	0.0526469	0.516321	0.103955	0.160171	0.15814	0.0762168	0.0540026	0.0732276	0.475839	0.265623	0.0721991	-0.416694	0.231772	0.477352	0.194952	0.072604	1	0.914596
rs11771875	7:105103372	G:0.182178	rs2835692	21:38670335	G:0.14658	6447	4787	7	1	0.0727558	0.0104102	0.174138	0.0679725	0.000605259	-0.255561	0.0745238	0.188635	0.103127	0.0784455	0.000117394	-0.346912	0.0900719	0.0735386	0.247042	0.138053	0.000117874	9.07016e-05	0.0727558	1	0.914596
rs4656640	1:168996958	T:0.102357	rs12589785	14:71690700	A:0.109181	6448	4786	7	1	0.0728427	0.163546	-0.121798	0.0874203	0.000157681	-0.315026	0.0833699	0.0408135	-0.19852	0.0970559	2.85809e-05	-0.387156	0.0925218	0.0758122	0.349929	0.197085	0.000321903	0.000236965	0.0728427	1	0.914596
rs197427	1:112266366	C:0.461485	rs10111172	8:22969091	T:0.189554	6452	4788	7	1	0.0728427	0.000422758	-0.186754	0.0529732	0.000191672	0.252284	0.0676412	0.0548816	-0.122658	0.0638904	0.000268611	0.415758	0.114099	0.0730056	-0.172299	0.0961063	1.56034e-06	1.40775e-06	0.0728427	1	0.914596
rs4656640	1:168996958	T:0.102326	rs11773632	7:51765420	G:0.162713	6450	4787	7	1	0.0730167	0.180256	-0.117188	0.0874562	0.0477283	-0.13828	0.0698464	0.0331882	-0.225507	0.105882	0.0103384	-0.198237	0.0773065	0.0738059	0.29296	0.163865	0.0534268	0.0283391	0.0730167	1	0.914596
rs2965817	16:89513234	G:0.499147	rs2248636	21:47985655	T:0.0659588	6451	4787	7	1	0.0732349	0.000187853	0.195375	0.0523119	8.86281e-05	0.433293	0.11054	3.82765e-05	0.229286	0.0556838	0.00017174	0.690961	0.183897	0.0741994	-0.267063	0.149583	3.98096e-07	3.75826e-07	0.0732349	1	0.914596
rs6728308	2:44306946	T:0.230698	rs1225019	3:131669077	C:0.437364	6450	4786	7	1	0.0732349	0.000104891	0.247585	0.0638271	0.000154729	0.200899	0.0531008	0.273071	0.109445	0.0998569	0.0436312	0.132086	0.0654664	0.073661	0.163779	0.0915626	3.23729e-07	3.07439e-07	0.0732349	1	0.914596
rs7526688	1:65674836	A:0.344544	rs2325927	1:159236439	C:0.0083695	6452	4788	7	1	0.0736295	0.00562158	-0.152034	0.0549042	0.000649753	-1.22608	0.359559	0.00965695	-0.142764	0.0551666	0.297451	-0.56357	0.540899	0.0775876	-0.672673	0.381149	7.83101e-05	6.18861e-05	0.0736295	1	0.914596
rs10503942	8:33181258	A:0.0374361	rs17439350	12:28781123	G:0.0858006	6451	4787	7	1	0.0736955	3.73308e-05	-0.553748	0.134294	0.000157907	-0.347221	0.0918989	7.04991e-06	-0.639199	0.142292	4.11418e-05	-0.388375	0.0947032	0.0790807	0.685895	0.390591	3.2947e-07	3.14295e-07	0.0736955	1	0.914596
rs12785110	10:126173339	G:0.132383	rs6492679	13:94427053	C:0.00953341	6451	4788	7	1	0.0737175	8.73516e-05	-0.304019	0.077491	0.000105364	1.43715	0.370601	4.72657e-05	-0.316932	0.0778941	0.0029821	1.15847	0.390114	0.138406	1.69023	1.14069	8.86107e-08	8.76647e-08	0.0737175	1	0.914596
rs4383488	3:40690376	T:0.0280577	rs11733026	4:65899370	T:0.269028	6451	4787	7	1	0.0738938	0.175027	0.224276	0.165368	0.0183497	-0.139492	0.0591448	0.028352	0.513335	0.234145	0.0593313	-0.114649	0.0607984	0.0712009	-0.447808	0.248204	0.0267534	0.0151977	0.0738938	1	0.914596
rs11965350	6:160249368	G:0.0843924	rs11608250	12:104196501	T:0.137399	6452	4788	7	1	0.0740263	3.15765e-06	-0.433475	0.0930146	0.00832771	0.205004	0.0776975	0.00180022	-0.336925	0.107942	0.00179809	0.264894	0.0848557	0.0720089	-0.329076	0.182915	7.44105e-07	6.95578e-07	0.0740263	1	0.914596
rs1847325	15:101067542	A:0.495738	rs3991716	16:57950985	T:0.247288	6452	4788	7	1	0.0740927	0.000497487	-0.184779	0.0530654	0.000206925	0.232598	0.062688	0.0964834	-0.111455	0.0670548	0.000334428	0.389654	0.108628	0.0745845	-0.158113	0.0886773	1.9113e-06	1.73663e-06	0.0740927	1	0.914596
rs1080307	1:114216449	G:0.29673	rs12582971	12:18459387	T:0.13182	6452	4788	7	1	0.0741813	0.000435553	-0.203065	0.0577292	0.00053346	-0.265768	0.076737	0.0255289	-0.146958	0.0658031	0.209235	-0.133945	0.106672	0.0741287	-0.215614	0.120737	5.31478e-06	4.67386e-06	0.0741813	1	0.914596
rs4695885	4:174686346	A:0.343774	rs2965946	16:89516612	T:0.300124	6449	4786	7	1	0.0742921	7.32068e-06	-0.246276	0.0549214	0.000384582	0.204132	0.0574948	0.0339067	-0.157349	0.0741801	0.000193728	0.312004	0.0837133	0.0745558	-0.150493	0.0843955	6.41363e-08	6.43912e-08	0.0742921	1	0.914596
rs1209816	6:19742243	A:0.0372753	rs181615	10:119360043	G:0.343924	6452	4788	7	1	0.0743143	0.000231147	0.539944	0.146633	0.000691663	0.191238	0.0563647	0.000187832	0.831782	0.222709	0.000189843	0.217862	0.0583742	0.0735327	-0.379914	0.2123	1.80165e-06	1.64395e-06	0.0743143	1	0.914596
rs531592	1:231396634	T:0.482018	rs13148015	4:42576472	A:0.111998	6451	4788	7	1	0.0744922	0.000469829	0.18415	0.0526536	0.000276946	-0.300994	0.0827824	0.0211208	0.136238	0.0590845	0.000302628	-0.499244	0.138178	0.0745879	0.207654	0.116464	3.34055e-06	2.9936e-06	0.0744922	1	0.914596
rs2828927	21:25611218	G:0.0887097	rs2835692	21:38670335	G:0.146712	6448	4787	7	1	0.0745144	0.0198973	-0.212595	0.0913101	0.000581167	-0.256159	0.0744594	0.28281	-0.11481	0.106896	0.0156336	-0.197237	0.081592	0.0738145	-0.32771	0.183307	0.000186349	0.000143183	0.0745144	1	0.914596
rs4739229	8:21257698	A:0.388544	rs8138098	22:33726472	T:0.0186018	6451	4787	7	1	0.074559	0.0094044	-0.140559	0.0541239	0.164014	-0.275727	0.198123	0.0040926	-0.157905	0.0550014	0.0224474	-0.657294	0.287945	0.0750412	0.525611	0.295252	0.0135183	0.00814918	0.074559	1	0.914596
rs2704253	8:97651358	G:0.137322	rs11608250	12:104196501	T:0.137399	6452	4788	7	1	0.0746259	0.00019178	0.290639	0.0779276	0.00888314	0.20353	0.0777865	0.0141175	0.216203	0.0880929	0.147823	0.127902	0.0883748	0.0777983	0.290828	0.164905	2.67675e-05	2.23126e-05	0.0746259	1	0.914596
rs13148015	4:42576472	A:0.112033	rs6071905	20:38657164	C:0.40014	6449	4786	7	1	0.0746928	0.000266345	-0.302145	0.0828701	9.9983e-05	-0.209288	0.0537927	0.311383	-0.129613	0.128035	0.00818709	-0.159981	0.0605015	0.074529	-0.211261	0.118463	8.01824e-07	7.53184e-07	0.0746928	1	0.914596
rs1451236	4:190432838	C:0.422779	rs11773632	7:51765420	G:0.162816	6449	4786	7	1	0.0747822	0.000202733	0.199506	0.0536944	0.0478905	-0.138287	0.0699005	0.024749	0.141113	0.0628481	0.00813319	-0.282419	0.106715	0.0752422	0.179391	0.100839	0.00012795	0.000100238	0.0747822	1	0.914596
rs2350051	4:66605229	A:0.317311	rs10777557	12:94314529	A:0.353537	6418	4766	7	1	0.0748045	0.000149833	-0.211723	0.0558437	0.00029159	0.2029	0.0560086	0.177614	-0.108544	0.0805139	0.000133193	0.301237	0.078848	0.0748784	-0.148867	0.0835762	1.24736e-06	1.15736e-06	0.0748045	1	0.914596
rs7526688	1:65674836	A:0.344598	rs5769520	22:49671776	G:0.295846	6451	4787	7	1	0.0748492	0.00607825	-0.150706	0.0549313	0.00331955	0.171643	0.058452	0.00122126	-0.236979	0.0732804	0.409424	0.0678975	0.0823093	0.0753143	0.152886	0.085961	0.000271003	0.000205414	0.0748492	1	0.914596
rs531592	1:231396634	T:0.482021	rs3991716	16:57950985	T:0.247288	6452	4788	7	1	0.074894	0.000881333	0.175036	0.052628	0.000317362	0.225562	0.062644	0.00020924	0.249359	0.0672562	0.00038724	0.377735	0.106445	0.0749434	-0.157758	0.0885876	3.26078e-06	2.93689e-06	0.074894	1	0.914596
rs11608250	12:104196501	T:0.137463	rs1882984	X:49470545	G:0.25376	6449	4786	7	1	0.0750733	0.0118918	0.195699	0.0778023	0.000159713	0.191765	0.0507924	0.00215762	0.291425	0.095	3.44357e-05	0.244778	0.0590972	0.0737385	-0.186914	0.104525	2.40647e-05	2.02358e-05	0.0750733	1	0.914596
rs10489369	1:168927586	T:0.122791	rs2965817	16:89513234	G:0.499147	6450	4787	7	1	0.0750958	0.690884	-0.0324205	0.081529	0.000241436	0.191722	0.0522236	0.100178	-0.214105	0.130235	0.0136601	0.144427	0.0585656	0.0756998	0.199754	0.112461	0.00101133	0.000719937	0.0750958	1	0.914596
rs2362852	3:55807071	C:0.380369	rs10772874	12:15899535	T:0.302683	6449	4786	7	1	0.0750958	0.766046	-0.0162126	0.0544866	7.92348e-05	-0.224303	0.0568329	0.156158	-0.104392	0.0736136	6.52619e-05	-0.332758	0.0833368	0.0754138	0.146188	0.0822235	0.000404942	0.000301923	0.0750958	1	0.914596
rs7747594	6:45747522	A:0.0284408	rs1912470	8:14430153	T:0.1312	6452	4788	7	1	0.0751182	0.498811	0.10861	0.160579	0.00386344	-0.222769	0.0771068	0.134325	0.287162	0.191792	0.0179955	-0.188373	0.0796262	0.0756406	-0.562404	0.316569	0.0129624	0.00788252	0.0751182	1	0.914596
rs11733026	4:65899370	T:0.269028	rs586224	4:119163784	T:0.0976593	6451	4787	7	1	0.0751182	0.0232622	-0.134284	0.0591795	0.00037585	0.333189	0.0936848	0.165949	-0.0892486	0.0644238	0.000122837	0.472473	0.123027	0.0736319	-0.263826	0.14748	0.000104609	8.29561e-05	0.0751182	1	0.914596
rs1674870	6:43434222	A:0.17093	rs1847325	15:101067542	A:0.495736	6450	4787	7	1	0.0753207	0.0301154	0.151144	0.0696978	0.000447568	-0.186187	0.05304	0.819249	-0.0278494	0.121873	9.03819e-05	-0.244825	0.062534	0.0754976	0.180154	0.101357	0.000192405	0.000148868	0.0753207	1	0.914596
rs7229736	18:66192454	T:0.499457	rs6071905	20:38657164	C:0.400155	6450	4786	7	1	0.0754785	0.0001997	0.195007	0.0524297	0.00013431	-0.205424	0.0537981	0.000162313	0.302774	0.080281	0.41495	-0.0743904	0.0912527	0.0755611	-0.134103	0.075464	5.43204e-07	5.20502e-07	0.0754785	1	0.914596
rs4383488	3:40690376	T:0.0280577	rs1209816	6:19742243	A:0.037281	6451	4787	7	1	0.075682	0.204144	0.209796	0.165215	0.000172556	0.549248	0.146227	0.4331	0.133039	0.169715	0.00115898	0.485815	0.149537	0.0884422	1.15302	0.676788	0.000260049	0.000199197	0.075682	1	0.914596
rs1912470	8:14430153	T:0.1312	rs10111172	8:22969091	T:0.189554	6452	4788	7	1	0.0757726	0.0029909	-0.229228	0.0772158	0.000134398	0.258468	0.0676927	0.00054687	-0.324335	0.0938283	0.0135874	0.191008	0.077394	0.0766561	0.241759	0.136554	9.95844e-06	8.713e-06	0.0757726	1	0.914596
rs12093599	1:66808852	C:0.0123218	rs11598262	10:87729214	A:0.109268	6452	4788	7	1	0.0758634	0.480798	-0.200839	0.28487	0.000144278	0.334264	0.0879475	0.938776	0.0242556	0.315793	5.84039e-05	0.358091	0.0890959	0.0541562	-0.887974	0.461145	0.000489169	0.000364241	0.0758634	1	0.914596
rs775214	3:113010950	C:0.264738	rs2965817	16:89513234	G:0.499147	6446	4784	7	1	0.0761819	0.000144128	0.230813	0.0607248	0.000244347	0.191943	0.0523276	0.401985	0.0853569	0.101848	0.0818162	0.11698	0.0672202	0.0766882	0.151582	0.0856283	7.58225e-07	7.24667e-07	0.0761819	1	0.914596
rs7101307	10:24280011	G:0.450938	rs1950542	14:44469169	T:0.273834	6451	4787	7	1	0.0764103	0.0137763	-0.130339	0.052918	0.00101186	-0.191921	0.0583841	0.00256633	-0.213921	0.0709425	0.000629629	-0.325231	0.095138	0.0764494	0.14694	0.0829388	0.000227874	0.00017693	0.0764103	1	0.914596
rs7787286	7:54244766	G:0.0406139	rs2248636	21:47985655	T:0.0659588	6451	4787	7	1	0.076456	0.729277	-0.0491116	0.141905	0.000106866	0.428582	0.110617	0.387494	-0.128002	0.148121	0.00103399	0.374866	0.11425	0.0891346	0.765762	0.450453	0.000405139	0.000306303	0.076456	1	0.914596
rs12042344	1:186858135	C:0.107614	rs5973843	X:107360064	C:0.472321	6449	4785	7	1	0.076456	0.00149771	0.283335	0.0892359	0.000164776	0.165781	0.044001	0.000617111	0.456433	0.133305	3.21264e-05	0.202207	0.0486326	0.0763452	-0.186132	0.105023	4.75136e-06	4.2954e-06	0.076456	1	0.914596
rs4268128	8:22937856	C:0.208882	rs7304975	12:59888726	A:0.0983568	6451	4788	7	1	0.0764789	6.86666e-05	0.260451	0.0654259	0.000133749	-0.336167	0.0880146	1.42585e-05	0.313799	0.0723066	0.0402	-0.223535	0.108952	0.0784732	-0.261846	0.148809	2.55903e-07	2.53214e-07	0.0764789	1	0.914596
rs1912470	8:14430153	T:0.1312	rs16952330	16:53610448	G:0.0283633	6452	4788	7	1	0.0765247	0.00421489	-0.220675	0.0771155	0.226885	-0.192549	0.159339	0.0171348	-0.188893	0.0792403	0.937917	-0.0147719	0.189653	0.0722173	-0.584733	0.325259	0.00791215	0.00505209	0.0765247	1	0.914596
rs7526688	1:65674836	A:0.344598	rs9614891	22:44737646	G:0.34421	6451	4787	7	1	0.0765706	0.00592342	-0.151166	0.0549298	0.000420134	-0.19738	0.0559609	0.516365	-0.0511788	0.078863	0.232281	-0.0958463	0.0802394	0.0766147	-0.146534	0.0827561	4.17122e-05	3.48715e-05	0.0765706	1	0.914596
rs1451236	4:190432838	C:0.422779	rs7229736	18:66192454	T:0.499535	6449	4786	7	1	0.0766624	0.000190188	0.200575	0.0537489	0.000161341	0.197808	0.0524282	0.000304792	0.332459	0.0920635	0.000161379	0.308698	0.0818205	0.0768022	-0.133833	0.0756312	7.03645e-07	6.77371e-07	0.0766624	1	0.914596
rs2362852	3:55807071	C:0.380409	rs10777557	12:94314529	A:0.353498	6447	4784	7	1	0.0767083	0.829958	-0.0116961	0.0544624	0.000320722	0.200873	0.0558296	0.158519	-0.109149	0.077407	0.263592	0.0924866	0.0827294	0.0771209	0.143125	0.0809693	0.00142935	0.00101517	0.0767083	1	0.914596
rs10851872	15:74790183	A:0.0799876	rs16968331	16:56505773	C:0.0750271	6451	4787	7	1	0.0768232	0.000117672	-0.373	0.0968599	0.107342	-0.159641	0.0991405	0.0038491	-0.30301	0.104838	0.439105	-0.0838592	0.108386	0.0720653	-0.427951	0.237921	0.000186667	0.000146869	0.0768232	1	0.914596
rs1080307	1:114216449	G:0.296776	rs10984224	9:121539063	T:0.255542	6451	4787	7	1	0.0768462	0.000453547	-0.202471	0.0577368	0.0312457	0.133131	0.0618083	0.117897	-0.117458	0.0751175	0.0055912	0.23605	0.085191	0.0765279	-0.165819	0.0936196	0.000212661	0.000166375	0.0768462	1	0.914596
rs10141409	14:82289273	C:0.350582	rs2828927	21:25611218	G:0.088751	6445	4784	7	1	0.0768923	0.0456662	-0.107485	0.0537836	0.0186632	-0.214794	0.0913164	0.0111846	-0.148662	0.0586002	0.00349718	-0.382161	0.130865	0.0768766	0.238628	0.134887	0.00918498	0.00582613	0.0768923	1	0.914596
rs6728308	2:44306946	T:0.230662	rs2835692	21:38670335	G:0.146644	6451	4788	7	1	0.0768923	9.25704e-05	0.249611	0.0638509	0.000634744	-0.254388	0.0744625	2.13122e-05	0.316458	0.0744489	0.0949774	-0.155736	0.0932712	0.0761947	-0.227354	0.128216	1.25408e-06	1.18899e-06	0.0768923	1	0.914596
rs12042344	1:186858135	C:0.107519	rs4958208	5:133355728	C:0.142791	6450	4787	7	1	0.0769153	0.00168115	0.279945	0.0891134	0.179535	-0.101835	0.0758725	0.0640797	0.18929	0.102229	0.0513915	-0.161375	0.0828329	0.0786634	0.330268	0.187813	0.00243854	0.00168361	0.0769153	1	0.914596
rs261796	1:241110180	C:0.0888872	rs160044	5:88114476	C:0.316414	6452	4788	7	1	0.0769614	0.0651478	-0.17244	0.0935019	0.000121402	-0.21947	0.0571048	0.998881	0.000190789	0.136	0.004061	-0.17767	0.0618332	0.0765868	-0.257411	0.145361	0.000108114	8.7251e-05	0.0769614	1	0.914596
rs10984224	9:121539063	T:0.255621	rs7213584	17:29998974	G:0.415181	6449	4785	7	1	0.0770999	0.0248568	0.138939	0.061926	4.93345e-05	-0.218139	0.0537453	0.00555961	0.275244	0.0992698	0.0460296	-0.139322	0.0698315	0.0773825	-0.157486	0.0891729	2.41884e-05	2.07655e-05	0.0770999	1	0.914596
rs2325927	1:159236439	C:0.0083695	rs16968331	16:56505773	C:0.0750155	6452	4788	7	1	0.0771461	0.000721349	-1.22185	0.361352	0.126577	-0.151489	0.0991585	0.0266742	-0.919092	0.414706	0.208613	-0.126087	0.100277	0.084721	-0.762813	0.442486	0.00113707	0.000821304	0.0771461	1	0.914596
rs3991716	16:57950985	T:0.247326	rs5769520	22:49671776	G:0.295846	6451	4787	7	1	0.0772617	0.000189644	0.233766	0.062631	0.00302126	0.173419	0.0584775	0.112093	0.133756	0.0841841	0.207923	0.0931146	0.0739418	0.0780214	0.172273	0.0977556	9.99498e-06	8.87868e-06	0.0772617	1	0.914836
rs1494881	4:75268280	G:0.277674	rs7037809	9:126383362	T:0.0632558	6450	4787	7	1	0.0774936	0.011373	0.151045	0.0596773	2.42505e-05	-0.43646	0.103386	0.0818247	0.110979	0.0637738	1.38269e-05	-0.59585	0.137084	0.0787366	0.295463	0.168062	5.39189e-06	4.90537e-06	0.0774936	1	0.915565
rs4656640	1:168996958	T:0.102312	rs11771875	7:105103372	G:0.182051	6446	4786	7	1	0.0777495	0.159768	-0.122903	0.0874221	0.00949883	0.176379	0.0680066	0.874062	-0.0168984	0.106614	0.00203414	0.231803	0.075134	0.0764603	-0.286768	0.161869	0.0127708	0.00797946	0.0777495	1	0.915565
rs12093599	1:66808852	C:0.0123275	rs1451236	4:190432838	C:0.422779	6449	4786	7	1	0.0779596	0.464175	-0.208981	0.285498	0.000184165	0.200696	0.053665	0.0637991	-0.773385	0.417238	0.000527376	0.187739	0.054159	0.0808115	0.676435	0.387421	0.000689502	0.000515412	0.0779596	1	0.915565
rs4867791	5:174747627	C:0.390267	rs2216979	12:29856414	C:0.455363	6452	4788	7	1	0.0780064	0.00195328	-0.165012	0.053277	0.000121436	0.204264	0.0531494	0.579641	-0.0473393	0.085464	0.000125266	0.313122	0.081636	0.0781957	-0.132325	0.0751309	5.33037e-06	4.87653e-06	0.0780064	1	0.915565
rs12488964	3:113188805	T:0.461097	rs2216979	12:29856414	C:0.455363	6452	4788	7	1	0.0780532	0.000116825	0.203938	0.0529339	9.68998e-05	0.207302	0.0531785	0.000159915	0.320552	0.0849112	0.000138394	0.3236	0.0849118	0.0782126	-0.132358	0.075154	3.70071e-07	3.68241e-07	0.0780532	1	0.915565
rs10733382	9:22964237	G:0.033323	rs2965946	16:89516612	T:0.300139	6452	4788	7	1	0.0783346	0.000678396	-0.467755	0.137649	0.000517843	0.199174	0.0573764	0.164169	-0.255699	0.183799	0.000147897	0.224963	0.0592854	0.0766793	-0.386785	0.218487	5.46744e-06	5.01413e-06	0.0783346	1	0.915565
rs197427	1:112266366	C:0.461556	rs1433176	8:108392928	A:0.419702	6451	4787	7	1	0.0784992	0.000411989	-0.187008	0.0529424	0.00238533	-0.163897	0.0539576	0.379969	-0.0733113	0.0835026	0.686927	-0.0364183	0.0903616	0.0786834	-0.133427	0.0758808	1.8028e-05	1.5871e-05	0.0784992	1	0.915565
rs17298767	5:14157376	T:0.104774	rs16968331	16:56505773	C:0.0750155	6452	4788	7	1	0.0785463	0.124504	0.133267	0.0867547	0.111347	-0.157731	0.0990667	0.0387223	0.193052	0.0933916	0.515387	-0.072123	0.110878	0.0739964	-0.405839	0.227153	0.0853549	0.0456698	0.0785463	1	0.915565
rs4951508	1:210829477	T:0.222472	rs4268128	8:22937856	C:0.208902	6448	4785	7	1	0.0785935	2.50844e-05	0.273167	0.0648231	7.39713e-05	0.258828	0.0653089	0.0120405	0.19605	0.0780778	0.0240262	0.178949	0.0792963	0.0798762	0.202642	0.115703	4.33968e-08	4.60247e-08	0.0785935	1	0.915565
rs6897423	5:177608195	T:0.0368388	rs10851872	15:74790183	A:0.0800372	6447	4783	7	1	0.0785935	0.688284	0.0575624	0.143481	0.000126404	-0.371664	0.096955	0.259498	0.181389	0.160866	0.00157046	-0.320269	0.101308	0.067197	-0.522598	0.285517	0.000674846	0.000508179	0.0785935	1	0.915565
rs4695885	4:174686346	A:0.343774	rs160044	5:88114476	C:0.316406	6449	4786	7	1	0.0785935	5.74916e-06	-0.249398	0.0549891	8.49875e-05	-0.225018	0.0572583	0.0411844	-0.156068	0.0764412	0.140819	-0.121213	0.0823038	0.0787527	-0.148346	0.0843848	1.65603e-08	1.79922e-08	0.0785935	1	0.915565
rs2325927	1:159236439	C:0.00837339	rs2828927	21:25611218	G:0.0886959	6449	4787	7	1	0.0786643	0.000669835	-1.23068	0.361792	0.0212896	-0.210504	0.0914118	8.65223e-05	-1.4787	0.376684	0.0124797	-0.229923	0.0920326	0.102311	1.02374	0.626621	0.000259796	0.000205079	0.0786643	1	0.915565
rs12132580	1:189523652	C:0.0316328	rs5973843	X:107360064	C:0.472244	6449	4786	7	1	0.078806	0.00259818	-0.47144	0.156538	0.00017594	0.165047	0.0439976	0.474529	-0.168055	0.234999	5.02989e-05	0.183617	0.0452903	0.0782435	-0.313868	0.178236	9.63793e-06	8.70685e-06	0.078806	1	0.915565
rs10984224	9:121539063	T:0.255581	rs1950542	14:44469169	T:0.273876	6450	4786	7	1	0.078948	0.0306148	0.133585	0.0617866	0.00108796	-0.190705	0.0583777	0.636513	0.0386962	0.0818829	0.000274394	-0.27508	0.0756058	0.0797777	0.167922	0.0958473	0.000478304	0.000367724	0.078948	1	0.915565
rs2973963	5:119228851	A:0.297163	rs16874205	8:107202148	C:0.0430166	6451	4788	7	1	0.078948	0.0389574	0.118872	0.0575751	0.0001525	0.511431	0.135051	0.132155	0.0900756	0.0598247	0.0847563	0.304897	0.176882	0.0811539	0.349864	0.200606	6.48263e-05	5.45262e-05	0.078948	1	0.915565
rs11598262	10:87729214	A:0.109319	rs11615490	12:126323356	C:0.27702	6449	4787	7	1	0.0789955	0.000157487	0.332751	0.0880538	8.65324e-05	-0.225188	0.0573647	6.59781e-05	0.464974	0.116525	0.00569045	-0.176381	0.0637883	0.0789353	-0.232974	0.132606	2.98597e-07	3.01804e-07	0.0789955	1	0.915565
rs2325927	1:159236439	C:0.0083695	rs7101307	10:24280011	G:0.451023	6452	4788	7	1	0.0789955	0.000610855	-1.23582	0.36064	0.0146136	-0.129197	0.0529103	0.758792	-0.22111	0.720068	0.0219517	-0.121688	0.0531108	0.0860602	-0.775369	0.4517	0.000183325	0.000147521	0.0789955	1	0.915565
rs2092058	6:22045016	G:0.1288	rs10111172	8:22969091	T:0.189516	6448	4785	7	1	0.0791141	0.000399564	0.289967	0.0819031	0.000231677	0.249309	0.0677157	0.0554408	0.190055	0.0992243	0.0121567	0.189641	0.0756277	0.0811845	0.256038	0.146823	1.20751e-06	1.17224e-06	0.0791141	1	0.915565
rs4695885	4:174686346	A:0.343774	rs12582971	12:18459387	T:0.131881	6449	4786	7	1	0.0792329	1.20071e-05	-0.240772	0.0550028	0.000992276	-0.25373	0.0770582	0.00294161	-0.187164	0.0629381	0.360449	-0.105107	0.114933	0.0795966	-0.197288	0.112541	1.71052e-07	1.7603e-07	0.0792329	1	0.915565
rs1209816	6:19742243	A:0.0372926	rs11615490	12:126323356	C:0.27702	6449	4787	7	1	0.0793996	0.000250633	0.535711	0.146305	0.000123364	-0.220328	0.0573868	0.000111637	0.756368	0.195757	0.000978881	-0.195106	0.0591854	0.0780284	-0.405186	0.229927	3.89635e-07	3.92398e-07	0.0793996	1	0.915565
rs1451236	4:190432838	C:0.422767	rs9614891	22:44737646	G:0.344215	6448	4785	7	1	0.0793996	0.00019365	0.200242	0.0537252	0.000424814	-0.197483	0.0560367	0.000129361	0.299871	0.078343	0.368661	-0.0789518	0.0878234	0.079443	-0.142817	0.0814271	1.8087e-06	1.73868e-06	0.0793996	1	0.915565
rs2092058	6:22045016	G:0.12882	rs10871349	16:78361149	G:0.222429	6447	4784	7	1	0.0794235	0.000203378	0.304109	0.0818646	0.000204478	0.243116	0.0654697	5.77307e-05	0.404553	0.100588	4.2158e-05	0.298458	0.0728778	0.0788146	-0.24223	0.137818	1.04782e-06	1.02482e-06	0.0794235	1	0.915565
rs586224	4:119163784	T:0.0976593	rs745285	6:170538325	G:0.189195	6451	4787	7	1	0.0796384	0.000308318	0.338563	0.0938314	0.000294061	0.257077	0.0710065	7.6936e-05	0.448925	0.113544	6.24472e-05	0.30718	0.0767305	0.0767324	-0.293285	0.165701	1.76465e-06	1.70168e-06	0.0796384	1	0.915845
rs3822292	4:104556712	G:0.164316	rs4941253	18:61892571	C:0.217718	6451	4787	7	1	0.0796623	0.124688	0.107601	0.0700802	0.0251213	-0.140645	0.0628009	0.0229986	0.200747	0.0883005	0.332226	-0.0719317	0.0741839	0.0790671	-0.213586	0.121624	0.0253296	0.01529	0.0796623	1	0.915845
rs997956	11:117770775	A:0.0777519	rs17798773	18:45107905	A:0.220698	6450	4788	7	1	0.0797341	0.376074	0.08702	0.0983108	0.198286	-0.0802786	0.0624032	0.691833	-0.0494655	0.124797	0.0639213	-0.124735	0.0673249	0.0804343	0.295335	0.168939	0.297409	0.138902	0.0797341	1	0.915845
rs1674870	6:43434222	A:0.170932	rs11615490	12:126323356	C:0.277028	6447	4786	7	1	0.0801183	0.0293159	0.151887	0.069698	8.2173e-05	-0.225662	0.057304	0.00540612	0.257331	0.0925057	0.0170042	-0.162084	0.0679136	0.0799324	-0.184354	0.10528	4.30678e-05	3.72549e-05	0.0801183	1	0.916295
rs11733026	4:65899370	T:0.269028	rs2965817	16:89513234	G:0.499147	6451	4787	7	1	0.0803836	0.0202973	-0.1374	0.0592034	0.000229317	0.192499	0.0522483	0.00553897	-0.282438	0.10182	0.0985282	0.113833	0.0689048	0.0806452	0.14659	0.0839116	7.46875e-05	6.33363e-05	0.0803836	1	0.916295
rs4739229	8:21257698	A:0.388562	rs2965946	16:89516612	T:0.300139	6452	4788	7	1	0.0806256	0.00801175	-0.143649	0.0541751	0.000288852	0.208024	0.0573843	0.00171567	-0.229978	0.0733467	0.297926	0.0914088	0.0878178	0.080879	0.144334	0.0826843	4.64085e-05	4.02225e-05	0.0806256	1	0.916295
rs1324317	10:10594364	A:0.0589922	rs181632	10:119364995	T:0.249147	6450	4787	7	1	0.0809657	0.190927	0.148335	0.11342	0.00332367	0.180747	0.0615602	0.035675	0.308618	0.146918	0.000791893	0.220848	0.0658145	0.0790439	-0.31015	0.176597	0.00535363	0.00366192	0.0809657	1	0.916295
rs1324668	13:107986742	A:0.303084	rs1847325	15:101067542	A:0.495738	6452	4788	7	1	0.08099	0.00134997	-0.182953	0.0570811	0.000343131	-0.190106	0.0530971	0.684914	-0.0405218	0.0998647	0.171679	-0.100766	0.0737223	0.0812714	-0.143652	0.0823995	1.2136e-05	1.11087e-05	0.08099	1	0.916295
rs10851872	15:74790183	A:0.0799225	rs8138098	22:33726472	T:0.0186047	6450	4786	7	1	0.0810875	0.000110983	-0.374479	0.0968838	0.169099	-0.272112	0.197885	0.000523112	-0.342546	0.0987553	0.55645	-0.126877	0.215732	0.0697805	-0.596633	0.329026	0.000247294	0.000200313	0.0810875	1	0.916295
rs261796	1:241110180	C:0.0889009	rs12785110	10:126173339	G:0.132383	6451	4788	7	1	0.0811607	0.0693172	-0.170165	0.093685	9.88839e-05	-0.301332	0.0773972	0.517117	-0.0712643	0.11001	0.0040691	-0.242801	0.0845185	0.0823651	-0.329179	0.189496	9.01124e-05	7.63857e-05	0.0811607	1	0.916295
rs7747594	6:45747522	A:0.0284408	rs3745938	19:42071167	C:0.0389802	6452	4788	7	1	0.0812095	0.566005	0.0916287	0.159647	0.00103235	-0.478346	0.145768	0.31937	0.164128	0.164828	0.00416859	-0.427202	0.149105	0.0649943	-0.765717	0.414956	0.00412889	0.00287803	0.0812095	1	0.916295
rs4739229	8:21257698	A:0.388562	rs10503953	8:33797783	T:0.418475	6452	4788	7	1	0.0812828	0.009757	-0.139838	0.0541102	0.355229	-0.0498912	0.0539659	0.00280129	-0.254462	0.0851401	0.0544627	-0.158818	0.0825827	0.0814941	0.136476	0.0783408	0.0231023	0.0142626	0.0812828	1	0.916295
rs7747594	6:45747522	A:0.0284452	rs7787286	7:54244766	G:0.0406139	6451	4787	7	1	0.0813073	0.526277	0.101469	0.160121	0.690287	-0.0564402	0.141644	0.26411	0.188315	0.168631	0.944823	0.010214	0.147582	0.0734715	-0.852515	0.476295	0.757424	0.308744	0.0813073	1	0.916295
rs2325927	1:159236439	C:0.0083695	rs11965350	6:160249368	G:0.0843924	6452	4788	7	1	0.0813073	0.00140687	-1.13815	0.356426	7.33892e-06	-0.416688	0.0929358	0.19643	-0.613631	0.475024	3.20909e-05	-0.391902	0.0942503	0.0905953	-0.657479	0.38852	1.81197e-07	1.90013e-07	0.0813073	1	0.916295
rs11773632	7:51765420	G:0.162791	rs1324317	10:10594364	A:0.0589922	6450	4787	7	1	0.0814542	0.048546	-0.137668	0.0697917	0.201465	0.144781	0.113341	0.0159489	-0.176439	0.0732087	0.840231	0.0264425	0.131165	0.0811518	0.385081	0.220798	0.0595146	0.0338821	0.0814542	1	0.916295
rs737250	13:50251539	T:0.276589	rs12589785	14:71690700	A:0.109147	6450	4787	7	1	0.0814787	0.000874024	0.198482	0.059636	0.000141005	-0.317652	0.0834521	0.000179056	0.249762	0.0666589	0.0873228	-0.1905	0.111424	0.0817078	-0.231477	0.132967	3.21258e-06	3.09347e-06	0.0814787	1	0.916295
rs4951508	1:210829477	T:0.222472	rs13253577	8:33116943	T:0.0507909	6448	4785	7	1	0.0815523	3.89763e-05	0.266417	0.064767	1.036e-05	-0.509859	0.115627	8.8139e-06	0.304733	0.0685657	0.00722891	-0.374301	0.139347	0.079064	-0.342366	0.194953	8.74157e-09	9.93168e-09	0.0815523	1	0.916295
rs3900967	1:203583705	T:0.0620059	rs2835692	21:38670335	G:0.146644	6451	4788	7	1	0.0815768	0.0649098	-0.207088	0.112189	0.000598137	-0.2555	0.0744365	0.445382	-0.0985229	0.129103	0.00765329	-0.21043	0.0789015	0.0781916	-0.356458	0.202386	0.000539481	0.000422846	0.0815768	1	0.916295
rs1433176	8:108392928	A:0.4196	rs2424433	20:22303261	G:0.316328	6449	4786	7	1	0.0817734	0.00286592	-0.160915	0.0539662	0.000163657	-0.211838	0.0561997	0.000846847	-0.254783	0.0763507	0.000187262	-0.331158	0.0886491	0.0818988	0.140881	0.0809765	8.98353e-06	8.37505e-06	0.0817734	1	0.916295
rs7747594	6:45747522	A:0.0284584	rs2027985	7:93345774	T:0.455645	6448	4786	7	1	0.0817981	0.581133	0.0886915	0.160752	0.000463595	-0.183985	0.0525529	0.0915234	0.45013	0.266757	0.00256485	-0.162711	0.0539568	0.0831109	-0.381243	0.220001	0.00177148	0.00130599	0.0817981	1	0.916295
rs6922714	6:19831560	A:0.316308	rs13253577	8:33116943	T:0.0507673	6451	4787	7	1	0.0818473	0.000193681	-0.209527	0.0562169	1.04782e-05	-0.508324	0.115343	0.00295701	-0.176478	0.0593769	0.0621113	-0.306648	0.164378	0.0820692	-0.282218	0.162306	4.53685e-08	4.96293e-08	0.0818473	1	0.916295
rs11673716	2:154273475	G:0.179479	rs1209816	6:19742243	A:0.0372753	6452	4788	7	1	0.0819459	0.200376	-0.0880187	0.0687387	0.000191123	0.546127	0.146396	0.0988458	-0.116665	0.0706858	0.0203416	0.392263	0.16908	0.0898592	0.511945	0.301829	0.000262922	0.000214104	0.0819459	1	0.916295
rs745285	6:170538325	G:0.189166	rs2216979	12:29856414	C:0.455363	6452	4788	7	1	0.0820446	0.000339153	0.253862	0.070844	0.000145387	0.201881	0.0531432	0.000369159	0.409969	0.115121	3.6395e-05	0.26137	0.0632971	0.0824369	-0.174327	0.100377	9.63178e-07	9.68925e-07	0.0820446	1	0.916295
rs11782906	8:77690337	A:0.0984191	rs7229736	18:66192454	T:0.499535	6452	4788	7	1	0.082193	0.336597	-0.0859876	0.0894856	0.000153112	0.198119	0.0523298	0.385549	0.135954	0.15668	3.17214e-05	0.241263	0.0579856	0.082106	-0.218647	0.125761	0.000492524	0.000390052	0.082193	1	0.916295
rs6728308	2:44306946	T:0.230704	rs4739229	8:21257698	A:0.388562	6452	4788	7	1	0.0822177	7.8194e-05	0.252002	0.0638	0.00783049	-0.144172	0.0542143	0.000124419	0.385856	0.100555	0.276838	-0.0736658	0.0677418	0.0822748	-0.163667	0.0941893	1.29471e-05	1.19633e-05	0.0822177	1	0.916295
rs2092058	6:22045016	G:0.1288	rs737250	13:50251539	T:0.276287	6448	4785	7	1	0.0823912	0.000323088	0.294281	0.0818347	0.00113928	0.194088	0.0596521	0.000127333	0.416569	0.10872	0.000232257	0.247188	0.0671511	0.0818004	-0.223648	0.128508	5.63549e-06	5.3715e-06	0.0823912	1	0.916295
rs7747594	6:45747522	A:0.0284408	rs178244	11:88269045	A:0.476364	6452	4788	7	1	0.0825402	0.534003	0.0996947	0.160305	0.00166459	-0.167675	0.0533258	0.313334	-0.262682	0.260533	0.000541088	-0.189762	0.0548517	0.0833165	0.386543	0.223209	0.005783	0.00399362	0.0825402	1	0.916295
rs1880403	7:42657424	C:0.390964	rs12582971	12:18459387	T:0.13182	6452	4788	7	1	0.0825651	0.00189096	-0.166628	0.0536325	0.000429684	-0.270563	0.0768396	0.0551246	-0.116735	0.0608661	0.303378	-0.119742	0.116343	0.082867	-0.19509	0.11249	2.05234e-05	1.87044e-05	0.0825651	1	0.916295
rs2973963	5:119228851	A:0.297163	rs7101307	10:24280011	G:0.450938	6451	4788	7	1	0.0828391	0.0310204	0.124121	0.0575484	0.0143142	-0.12956	0.0528973	0.933526	-0.00794438	0.0952451	0.00294352	-0.214162	0.0720219	0.0830669	0.141616	0.0817096	0.00555739	0.0038584	0.0828391	1	0.916295
rs775214	3:113010950	C:0.264697	rs4268128	8:22937856	C:0.208934	6447	4785	7	1	0.082939	0.000155489	0.229763	0.0607495	8.10918e-05	0.25748	0.0653313	4.69616e-05	0.306203	0.0752293	3.65499e-05	0.350662	0.0849416	0.0821522	-0.181248	0.104266	2.50892e-07	2.64826e-07	0.082939	1	0.916295
rs6974647	7:5411296	C:0.466754	rs12582971	12:18459387	T:0.13182	6452	4788	7	1	0.083014	0.000706936	0.17987	0.053108	0.000565248	-0.264745	0.0767875	0.00014671	0.231915	0.0610853	0.480981	-0.0896606	0.127228	0.083288	-0.190259	0.109854	8.09616e-06	7.66531e-06	0.083014	1	0.916295
rs10489369	1:168927586	T:0.122772	rs3900967	1:203583705	T:0.0620059	6451	4788	7	1	0.0830891	0.600615	-0.0426806	0.0815268	0.0662762	-0.205845	0.112083	0.937271	0.00681972	0.0866545	0.374021	-0.111394	0.125307	0.0810044	-0.388047	0.222391	0.165372	0.0857052	0.0830891	1	0.916295
rs661311	5:88034867	T:0.221594	rs10772874	12:15899535	T:0.302744	6451	4787	7	1	0.0832143	0.000373943	-0.227472	0.0639359	9.27235e-05	-0.222471	0.0569143	0.000152424	-0.330876	0.0873695	3.02285e-05	-0.295686	0.0708785	0.0836395	0.162768	0.0940885	7.51774e-07	7.70501e-07	0.0832143	1	0.916295
rs586224	4:119163784	T:0.0976593	rs3745938	19:42071167	C:0.0389862	6451	4787	7	1	0.0833398	0.000298353	0.338722	0.0936544	0.000897635	-0.485644	0.146244	0.00247315	0.293483	0.0969677	0.000175418	-0.599392	0.159752	0.0967815	0.476844	0.287141	6.046e-06	5.80058e-06	0.0833398	1	0.916295
rs2350051	4:66605229	A:0.317339	rs997956	11:117770775	A:0.0778159	6419	4768	7	1	0.0837933	0.000187853	-0.208216	0.05575	0.397107	0.0834271	0.0985205	0.00484727	-0.1694	0.0601347	0.0691054	0.259243	0.142619	0.0834127	-0.256681	0.148266	0.000677322	0.000535741	0.0837933	1	0.916295
rs11965350	6:160249368	G:0.0844055	rs10961438	9:1432160	T:0.10913	6451	4787	7	1	0.0838439	5.71323e-06	-0.422087	0.0930376	0.0153382	-0.200103	0.0825406	1.40265e-06	-0.509896	0.105686	0.00334729	-0.266949	0.0909877	0.085475	0.344362	0.200238	1.35963e-06	1.37647e-06	0.0838439	1	0.916295
rs2965817	16:89513234	G:0.499147	rs6047982	20:22246450	G:0.388277	6449	4787	7	1	0.0839704	0.00023235	0.192566	0.052314	0.000425426	-0.191197	0.0542588	0.263347	0.0889388	0.0795151	0.000472841	-0.315768	0.0903307	0.0843128	0.130262	0.0754622	1.92629e-06	1.93106e-06	0.0839704	1	0.916295
rs11925530	3:94100695	C:0.0654264	rs661311	5:88034867	T:0.22155	6450	4786	7	1	0.0841732	0.154913	-0.152886	0.107485	0.000304447	-0.230434	0.0638059	0.959104	-0.00706034	0.137688	0.00506517	-0.190455	0.0679501	0.0833303	-0.322507	0.186239	0.000570641	0.000456897	0.0841732	1	0.916295
rs775214	3:113010950	C:0.264701	rs6047982	20:22246450	G:0.388363	6445	4785	7	1	0.0846571	0.000109829	0.234663	0.0606711	0.000320783	-0.195145	0.0542383	0.217864	0.113891	0.0924271	0.000108285	-0.272126	0.0702945	0.0851264	0.15071	0.0875365	9.49636e-07	9.79531e-07	0.0846571	1	0.916295
rs11782906	8:77690337	A:0.0984191	rs737250	13:50251539	T:0.276503	6452	4788	7	1	0.0846827	0.338031	-0.0856639	0.0894136	0.000941987	0.196966	0.059555	0.0617282	-0.222783	0.119247	0.0215277	0.150186	0.0653381	0.0853433	0.247042	0.143588	0.00265866	0.00196551	0.0846827	1	0.916295
rs13253577	8:33116943	T:0.0507673	rs7304975	12:59888726	A:0.0983568	6451	4788	7	1	0.0847083	6.61028e-06	-0.519672	0.115332	0.000145396	-0.335309	0.0882669	1.40317e-06	-0.613111	0.127081	3.27887e-05	-0.384524	0.0925854	0.0852158	0.47147	0.27392	3.64992e-08	4.12541e-08	0.0847083	1	0.916295
rs13136851	4:180240950	G:0.399302	rs7037809	9:126383362	T:0.0632558	6450	4787	7	1	0.0847083	0.000179526	0.202638	0.0540913	1.74764e-05	-0.445268	0.103673	3.93099e-05	0.239033	0.0581376	0.153072	-0.231471	0.162008	0.0842401	-0.257328	0.149037	1.15881e-07	1.27056e-07	0.0847083	1	0.916295
rs745285	6:170538325	G:0.189166	rs1847325	15:101067542	A:0.495738	6452	4788	7	1	0.0847594	0.000362986	0.253112	0.0709865	0.00051763	-0.18433	0.0530987	0.000513079	0.420416	0.121024	0.049877	-0.124399	0.0634359	0.0852159	-0.170437	0.0990226	3.24094e-06	3.21786e-06	0.0847594	1	0.916295
rs1080307	1:114216449	G:0.296776	rs6768773	3:197135819	C:0.399008	6451	4788	7	1	0.084785	0.000440409	-0.202939	0.0577415	0.000214516	0.199282	0.0538414	0.000313712	-0.317749	0.0881729	0.135229	0.110899	0.0742397	0.0850794	0.141732	0.0823091	2.02714e-06	2.04423e-06	0.084785	1	0.916295
rs10733382	9:22964237	G:0.0333282	rs7319170	13:25244691	T:0.405829	6451	4787	7	1	0.084785	0.000336941	-0.491592	0.137121	0.000180337	0.200694	0.0535887	0.000240093	-0.76897	0.20938	0.00157006	0.175518	0.0555189	0.0847103	0.339037	0.196659	2.06409e-06	2.08028e-06	0.084785	1	0.916295
rs2092058	6:22045016	G:0.1288	rs11608250	12:104196501	T:0.137174	6448	4785	7	1	0.0848362	0.000247796	0.300075	0.0818865	0.00913046	0.202896	0.0778236	5.677e-05	0.375817	0.0933509	0.00198616	0.270376	0.0874354	0.0834194	-0.294687	0.170223	3.76654e-05	3.42476e-05	0.0848362	1	0.916295
rs4583435	2:10217952	A:0.255585	rs11746513	5:73037073	C:0.300419	6446	4787	7	1	0.0848874	0.00274	-0.179546	0.0599388	0.0413912	-0.118026	0.0578676	0.000755857	-0.275855	0.0818933	0.00753564	-0.202039	0.0756078	0.0851327	0.162431	0.094346	0.00149868	0.00114739	0.0848874	1	0.916295
rs10503942	8:33181258	A:0.0374419	rs7304975	12:59888726	A:0.0983721	6450	4787	7	1	0.08499	6.14073e-05	-0.538617	0.134408	0.000146528	-0.334586	0.0881214	1.22685e-05	-0.647829	0.148151	3.84803e-05	-0.374786	0.0910465	0.0871215	0.54466	0.318369	3.04189e-07	3.25523e-07	0.08499	1	0.916295
rs4583435	2:10217952	A:0.255778	rs7304975	12:59888726	A:0.0983403	6447	4787	7	1	0.08499	0.00330159	-0.175718	0.0598053	0.000178906	-0.329857	0.0880305	0.000681055	-0.226434	0.0666552	6.86467e-05	-0.458015	0.115052	0.0864765	0.239614	0.139775	9.26418e-06	8.89123e-06	0.08499	1	0.916295
rs11733026	4:65899370	T:0.268986	rs13253577	8:33116943	T:0.0507595	6452	4788	7	1	0.08499	0.0218464	-0.135868	0.0592527	7.3514e-06	-0.516206	0.115141	0.104171	-0.101675	0.0625705	0.0264653	-0.341755	0.153991	0.0854139	-0.312599	0.181733	3.3791e-06	3.35752e-06	0.08499	1	0.916295
rs1880403	7:42657424	C:0.391068	rs11615490	12:126323356	C:0.27702	6449	4787	7	1	0.0851184	0.00250071	-0.162047	0.0536001	8.56253e-05	-0.225251	0.0573437	0.27251	-0.0791047	0.0720902	0.199649	-0.112091	0.0873972	0.0852628	-0.1413	0.0821069	4.54819e-06	4.47959e-06	0.0851184	1	0.916295
rs4656640	1:168996958	T:0.102341	rs12132580	1:189523652	C:0.0316328	6449	4787	7	1	0.0851184	0.154967	-0.124235	0.0873541	0.00239301	-0.472972	0.15576	0.069476	-0.163862	0.0902664	0.000495377	-0.588471	0.168943	0.0932261	0.60068	0.357841	0.00408179	0.0029507	0.0851184	1	0.916295
rs11598262	10:87729214	A:0.109319	rs2828927	21:25611218	G:0.0886959	6449	4787	7	1	0.0851698	0.000170297	0.330557	0.0879272	0.0227201	-0.208269	0.0914216	0.00576433	0.264346	0.0957465	0.00539535	-0.277452	0.0997158	0.0903761	0.391399	0.23113	4.99474e-05	4.50419e-05	0.0851698	1	0.916295
rs6768773	3:197135819	C:0.39907	rs586224	4:119163784	T:0.0976744	6450	4787	7	1	0.0852212	0.000239158	0.197739	0.0538271	0.000382575	0.333099	0.0937825	5.13797e-05	0.237911	0.0587542	0.000310148	0.518316	0.14371	0.0846164	-0.226161	0.131145	1.53878e-06	1.57174e-06	0.0852212	1	0.916295
rs4951508	1:210829477	T:0.222472	rs1880403	7:42657424	C:0.390974	6448	4785	7	1	0.0852985	2.32828e-05	0.273911	0.0647417	0.00213524	-0.164792	0.053665	5.11888e-05	0.402962	0.0994935	0.139416	-0.0979388	0.0662658	0.085243	-0.15661	0.0909969	1.1247e-06	1.16092e-06	0.0852985	1	0.916295
rs1880403	7:42657424	C:0.390947	rs7037809	9:126383362	T:0.0633235	6451	4788	7	1	0.0853242	0.00155924	-0.169942	0.0537209	1.4661e-05	-0.449018	0.10361	0.0177626	-0.135804	0.0572886	0.113971	-0.248298	0.157091	0.0864597	-0.266549	0.155479	9.06149e-07	9.41794e-07	0.0853242	1	0.916295
rs1847325	15:101067542	A:0.495815	rs2835692	21:38670335	G:0.146644	6451	4788	7	1	0.08535	0.000624655	-0.181722	0.0531246	0.000948259	-0.246265	0.0745028	0.0389974	-0.127474	0.0617544	0.648594	-0.0600438	0.131757	0.0853346	-0.181419	0.105443	8.19159e-06	7.92228e-06	0.08535	1	0.916295
rs16874205	8:107202148	C:0.0430099	rs181615	10:119360043	G:0.343924	6452	4788	7	1	0.0853758	0.000167966	0.509347	0.135361	0.000592039	0.193594	0.0563553	0.183644	0.261088	0.196364	0.00443714	0.166427	0.0584921	0.0867756	0.360324	0.210389	1.41103e-06	1.44724e-06	0.0853758	1	0.916295
rs2092058	6:22045016	G:0.12882	rs1950542	14:44469169	T:0.273848	6447	4784	7	1	0.085479	0.000379688	0.290986	0.0818801	0.00142948	-0.186244	0.0584087	0.104753	0.172551	0.106366	0.000294805	-0.235396	0.0650298	0.0870499	0.216198	0.126345	7.25735e-06	7.057e-06	0.085479	1	0.916295
rs3900967	1:203583705	T:0.0619963	rs745285	6:170538325	G:0.189166	6452	4788	7	1	0.085479	0.0860042	-0.193339	0.112612	0.000383197	0.251574	0.0708382	0.563032	-0.0762962	0.131922	9.65779e-05	0.290614	0.074535	0.0784361	-0.326711	0.185649	0.000319242	0.000266124	0.085479	1	0.916295
rs160044	5:88114476	C:0.316561	rs11615490	12:126323356	C:0.27702	6449	4787	7	1	0.0858672	9.54084e-05	-0.2233	0.0572274	7.55978e-05	-0.227163	0.0573942	4.7772e-05	-0.309526	0.0761203	5.48039e-05	-0.323487	0.0801874	0.0860872	0.151896	0.0884963	2.18832e-07	2.38292e-07	0.0858672	1	0.916295
rs17298767	5:14157376	T:0.10472	rs4964369	12:105803028	T:0.282642	6441	4784	7	1	0.085971	0.112616	0.137971	0.0869631	5.69938e-05	-0.236203	0.058685	0.0203284	0.273347	0.11781	0.00447971	-0.186273	0.0655372	0.0856556	-0.235062	0.136762	9.3542e-05	8.27817e-05	0.085971	1	0.916295
rs160044	5:88114476	C:0.316414	rs3847420	10:11293945	T:0.387787	6452	4788	7	1	0.086023	9.98425e-05	-0.222619	0.0572143	0.000759101	0.183211	0.0544091	0.174155	-0.115208	0.0847758	0.000349961	0.278228	0.0778217	0.0858867	-0.143343	0.0834602	1.94567e-06	1.98707e-06	0.086023	1	0.916295
rs4941253	18:61892571	C:0.217674	rs8138098	22:33726472	T:0.0186047	6450	4786	7	1	0.086101	0.0247526	-0.141025	0.0628108	0.169204	-0.272405	0.198147	0.059434	-0.120615	0.0639876	0.923321	-0.0239972	0.249318	0.087538	-0.564783	0.330567	0.0320431	0.0200941	0.086101	1	0.916295
rs3900967	1:203583705	T:0.0620059	rs7037809	9:126383362	T:0.0633235	6451	4788	7	1	0.0861791	0.0581223	-0.213262	0.112553	1.92788e-05	-0.4421	0.103461	0.222021	-0.14629	0.119795	0.00042675	-0.384122	0.109034	0.0835888	-0.567441	0.327957	2.30469e-05	2.16214e-05	0.0861791	1	0.916295
rs4583435	2:10217952	A:0.255816	rs1202073	20:59348950	C:0.0155087	6448	4787	7	1	0.0863616	0.00253366	-0.180613	0.0598197	2.17159e-05	-0.842561	0.198414	0.01011	-0.157762	0.0613372	0.0218509	-0.575955	0.251185	0.0850684	-0.466572	0.270947	1.38104e-06	1.43023e-06	0.0863616	1	0.916295
rs10111172	8:22969091	T:0.189554	rs8063678	16:17386646	A:0.0764104	6452	4788	7	1	0.08644	0.000160116	0.255532	0.0676935	0.000176584	0.391809	0.104473	0.00303801	0.213201	0.0719335	0.0265721	0.27505	0.124022	0.0908998	0.331902	0.196314	5.65256e-07	6.02003e-07	0.08644	1	0.916295
rs661311	5:88034867	T:0.221594	rs7229736	18:66192454	T:0.499612	6451	4787	7	1	0.08644	0.000412373	-0.2256	0.0638724	0.000206423	0.194422	0.0523905	0.000471379	-0.371792	0.106332	0.0554216	0.126062	0.0658097	0.0865629	0.150532	0.0878343	1.54066e-06	1.59118e-06	0.08644	1	0.916295
rs7526688	1:65674836	A:0.344544	rs3745938	19:42071167	C:0.0389802	6452	4788	7	1	0.0865184	0.00506319	-0.153785	0.0548648	0.000935584	-0.482364	0.145764	0.0225284	-0.129353	0.0567004	0.228805	-0.245045	0.20362	0.085424	-0.324385	0.188591	9.58305e-05	8.51362e-05	0.0865184	1	0.916295
rs12488964	3:113188805	T:0.461097	rs11782906	8:77690337	A:0.0984191	6452	4788	7	1	0.0865446	0.000139331	0.201421	0.0528754	0.289934	-0.0949181	0.089692	0.00565185	0.160478	0.0579902	0.0437228	-0.305876	0.151668	0.0877422	0.221604	0.129788	0.000445611	0.000369007	0.0865446	1	0.916295
rs4268128	8:22937856	C:0.20885	rs7229736	18:66192454	T:0.499535	6452	4788	7	1	0.0865969	7.90398e-05	0.257912	0.065339	0.000171468	0.196791	0.0523698	0.35297	0.103205	0.111112	0.0379045	0.133185	0.0641582	0.0869871	0.155556	0.0908881	2.8555e-07	3.10664e-07	0.0865969	1	0.916295
rs531592	1:231396634	T:0.482018	rs10961438	9:1432160	T:0.10913	6451	4787	7	1	0.0868067	0.000598183	0.180407	0.0525595	0.0107827	-0.210218	0.0824494	0.0197532	0.136356	0.0584967	0.00372578	-0.398613	0.137429	0.0876188	0.202789	0.118722	9.22043e-05	8.2261e-05	0.0868067	1	0.916295
rs12785110	10:126173339	G:0.132383	rs11630259	15:99430948	C:0.279647	6451	4788	7	1	0.0869643	8.64159e-05	-0.303538	0.0773173	0.845643	-0.0115445	0.0592994	4.72255e-05	-0.422812	0.103912	0.312582	-0.0686494	0.0679819	0.08736	0.209215	0.122384	0.000455733	0.000378373	0.0869643	1	0.916295
rs4383488	3:40690376	T:0.0280664	rs5973843	X:107360064	C:0.472244	6449	4785	7	1	0.0869906	0.180859	0.22169	0.165673	0.000160778	0.165941	0.0439718	0.737365	-0.0797503	0.237816	0.000892034	0.149515	0.0450002	0.0877199	0.348743	0.204236	0.000330262	0.000278595	0.0869906	1	0.916295
rs17298767	5:14157376	T:0.104712	rs10961438	9:1432160	T:0.10913	6451	4787	7	1	0.0872278	0.108778	0.139349	0.0868914	0.008199	-0.217645	0.082324	0.526985	0.0617862	0.0976679	0.00174129	-0.287136	0.0917035	0.0902822	0.332647	0.196378	0.00936385	0.00652352	0.0872278	1	0.916295
rs11965350	6:160249368	G:0.0843924	rs8063678	16:17386646	A:0.0764104	6452	4788	7	1	0.0872278	4.03338e-06	-0.428359	0.0929264	0.000222329	0.385724	0.10447	8.49958e-07	-0.483499	0.0982016	0.00681968	0.30703	0.113483	0.0921063	0.449838	0.267063	2.23606e-08	2.61855e-08	0.0872278	1	0.916295
rs2027985	7:93345774	T:0.455638	rs7304975	12:59888726	A:0.0984179	6447	4786	7	1	0.0872278	0.000486674	-0.183546	0.0526225	0.000147702	-0.33429	0.0880893	0.0145055	-0.141789	0.0580032	0.384789	-0.129772	0.149317	0.0876062	-0.214518	0.125584	1.65087e-06	1.71338e-06	0.0872278	1	0.916295
rs12132580	1:189523652	C:0.0316475	rs5926838	X:27625511	C:0.363016	6446	4785	7	1	0.0872806	0.00329648	-0.458893	0.156158	0.000218695	-0.166561	0.0450605	0.42062	-0.183175	0.227448	0.00134926	-0.148465	0.0463187	0.0880448	-0.313464	0.183763	1.20946e-05	1.17375e-05	0.0872806	1	0.916295
rs6047982	20:22246450	G:0.388337	rs2424433	20:22303261	G:0.316377	6448	4787	7	1	0.0875186	0.454892	-0.0741878	0.0992765	0.146159	-0.149494	0.10287	0.208077	-0.13199	0.104848	0.0247277	-0.343543	0.152983	0.0877543	0.146673	0.0859059	0.00053034	0.000439136	0.0875186	1	0.916295
rs10961438	9:1432160	T:0.10913	rs1529729	19:11163562	G:0.460549	6451	4787	7	1	0.0875981	0.009524	-0.21328	0.0822633	0.00953977	-0.13646	0.052645	0.885184	-0.0202846	0.140475	0.1179	-0.09188	0.05876	0.0875931	-0.20157	0.117999	0.00118324	0.000940086	0.0875981	1	0.916295
rs160044	5:88114476	C:0.316463	rs12785110	10:126173339	G:0.132383	6451	4788	7	1	0.0875981	4.67557e-05	-0.233337	0.0573129	3.95863e-05	-0.318796	0.0775682	0.00589074	-0.179909	0.065331	0.0703374	-0.193686	0.107025	0.0881691	-0.207474	0.121676	1.16733e-07	1.31383e-07	0.0875981	1	0.916295
rs8063678	16:17386646	A:0.0764341	rs6047982	20:22246450	G:0.388295	6450	4788	7	1	0.0878902	0.000216135	0.385435	0.104189	0.00038958	-0.192215	0.0541901	0.20007	0.194399	0.151714	8.74921e-05	-0.228217	0.0581756	0.0892072	0.248418	0.146163	1.51418e-06	1.58517e-06	0.0878902	1	0.916295
rs12785110	10:126173339	G:0.132367	rs2828927	21:25611218	G:0.0887097	6448	4787	7	1	0.0879434	7.98403e-05	-0.305249	0.0773785	0.0183145	-0.215947	0.091534	0.00327374	-0.248121	0.0843723	0.231444	-0.126717	0.105894	0.0867468	-0.330001	0.192666	2.87314e-05	2.71504e-05	0.0879434	1	0.916295
rs6792258	3:197124134	G:0.428649	rs4739229	8:21257698	A:0.388509	6440	4779	7	1	0.0880233	0.00825221	0.141701	0.0536427	0.0102605	-0.13911	0.0541934	0.663577	0.0356698	0.0820035	0.00320188	-0.251529	0.0853319	0.0881725	0.133238	0.0781398	0.00106558	0.000854589	0.0880233	1	0.916295
rs13148015	4:42576472	A:0.112016	rs4958208	5:133355728	C:0.142791	6450	4788	7	1	0.08805	0.000319097	-0.29783	0.082747	0.170237	-0.104097	0.0759033	7.08853e-05	-0.382034	0.0961504	0.0446217	-0.171617	0.0854579	0.0898381	0.291278	0.171719	0.000603896	0.000499078	0.08805	1	0.916295
rs4586959	4:37417390	A:0.477496	rs282975	16:77586500	C:0.415356	6421	4764	7	1	0.0881033	2.85654e-05	0.221284	0.0528804	0.000103688	0.194657	0.050146	4.57619e-05	0.319903	0.0784791	0.000195107	0.304188	0.0816553	0.0882081	-0.118936	0.0697605	1.19559e-07	1.35085e-07	0.0881033	1	0.916295
rs6792258	3:197124134	G:0.428649	rs16952330	16:53610448	G:0.0283385	6440	4779	7	1	0.0881567	0.00743609	0.143513	0.0536167	0.188896	-0.209804	0.159686	0.00274927	0.165103	0.055136	0.617009	0.128088	0.256129	0.0879084	-0.367329	0.215248	0.0122217	0.00841902	0.0881567	1	0.916295
rs6728308	2:44306946	T:0.230662	rs1494881	4:75268280	G:0.277631	6451	4787	7	1	0.0882101	8.961e-05	0.250018	0.0638269	0.00935106	0.155201	0.0597167	5.50156e-05	0.34879	0.0864792	0.00199231	0.233836	0.0756413	0.0877201	-0.176808	0.103545	1.48512e-05	1.44229e-05	0.0882101	1	0.916295
rs11598262	10:87729214	A:0.109268	rs11608250	12:104196501	T:0.137399	6452	4788	7	1	0.0883705	0.000131189	0.337047	0.0881348	0.00830013	0.20553	0.0778638	0.011273	0.254234	0.100324	0.0861305	0.146148	0.0851593	0.0918961	0.328468	0.194881	1.8442e-05	1.77914e-05	0.0883705	1	0.916295
rs12093599	1:66808852	C:0.0123237	rs12042344	1:186858135	C:0.10758	6451	4787	7	1	0.0883973	0.496089	-0.193537	0.284338	0.00160697	0.280809	0.0890147	0.178066	-0.414895	0.308075	0.00331307	0.262999	0.0895441	0.109624	1.27584	0.797458	0.00492838	0.00362202	0.0883973	1	0.916295
rs6974647	7:5411296	C:0.466827	rs7037809	9:126383362	T:0.0633235	6451	4788	7	1	0.0885045	0.000663845	0.180917	0.053147	2.14074e-05	-0.440118	0.103565	0.000151253	0.217246	0.0573358	0.212779	-0.211637	0.169859	0.0882566	-0.249573	0.146406	4.02887e-07	4.4146e-07	0.0885045	1	0.916295
rs2325927	1:159236439	C:0.0083708	rs9614891	22:44737646	G:0.34421	6451	4787	7	1	0.0885313	0.000556446	-1.24019	0.359267	0.000347647	-0.200301	0.0559978	0.216606	-0.644199	0.521364	0.000673221	-0.191326	0.0562679	0.0917856	-0.688835	0.408549	6.03863e-06	6.0734e-06	0.0885313	1	0.916295
rs1080307	1:114216449	G:0.29673	rs7747594	6:45747522	A:0.0284408	6452	4788	7	1	0.0885313	0.000416771	-0.203462	0.0576506	0.4959	0.109161	0.160307	0.00232617	-0.180402	0.0592437	0.0941935	0.389543	0.232746	0.0880144	-0.409977	0.24032	0.00162521	0.00127891	0.0885313	1	0.916295
rs7037809	9:126383362	T:0.0633333	rs12785110	10:126173339	G:0.132403	6450	4788	7	1	0.0887192	1.95325e-05	-0.443332	0.103821	8.01109e-05	-0.306166	0.0776269	0.00399247	-0.344291	0.119597	0.00193713	-0.257152	0.0829602	0.0902018	-0.387263	0.228564	5.62419e-08	6.51922e-08	0.0887192	1	0.916295
rs2085021	2:44371721	G:0.118067	rs10984224	9:121539063	T:0.255398	6437	4777	7	1	0.0888268	0.000186491	0.316333	0.0846568	0.0303946	0.133907	0.0618532	0.0758596	0.195392	0.110065	0.233037	0.0821148	0.0688551	0.0905315	0.245527	0.145059	7.83866e-05	7.16789e-05	0.0888268	1	0.916295
rs9926693	16:58097357	G:0.243411	rs4941253	18:61892571	C:0.217674	6450	4786	7	1	0.0889076	0.000265802	0.228793	0.0627427	0.0264029	-0.139757	0.062947	0.0572955	0.148685	0.0782123	0.00514217	-0.222926	0.0796736	0.0901136	0.182994	0.107974	9.66293e-05	8.76392e-05	0.0889076	1	0.916295
rs11733026	4:65899370	T:0.268986	rs17439350	12:28781123	G:0.0858648	6452	4788	7	1	0.0889615	0.0197748	-0.137866	0.0591548	0.000277306	-0.333619	0.0917637	0.00472134	-0.183266	0.0648624	0.000100255	-0.464234	0.119341	0.0906866	0.251099	0.148423	9.71971e-05	8.81733e-05	0.0889615	1	0.916295
rs13148015	4:42576472	A:0.111895	rs11615490	12:126323356	C:0.276985	6448	4787	7	1	0.0890694	0.000301052	-0.299946	0.0829865	8.33759e-05	-0.225915	0.0574192	0.000121028	-0.425087	0.110584	1.84591e-05	-0.274525	0.0641	0.0894371	0.219457	0.129216	7.1875e-07	7.78017e-07	0.0890694	1	0.916295
rs181615	10:119360043	G:0.3439	rs1950542	14:44469169	T:0.273834	6451	4787	7	1	0.0890964	0.000595301	0.193495	0.0563511	0.00125094	-0.188619	0.0584501	0.000211851	0.27566	0.0744133	0.307915	-0.085817	0.0841668	0.0889705	-0.149987	0.0881836	1.24663e-05	1.22798e-05	0.0890964	1	0.916295
rs2362852	3:55807071	C:0.380351	rs10851872	15:74790183	A:0.0800248	6448	4785	7	1	0.0890964	0.839291	-0.0110405	0.0544402	0.000119898	-0.372542	0.0968563	0.394471	-0.0503602	0.0591405	0.000107775	-0.550014	0.142035	0.0901718	0.236304	0.139454	0.000652329	0.000541856	0.0890964	1	0.916295
rs2085021	2:44371721	G:0.118086	rs1225019	3:131669077	C:0.437617	6436	4776	7	1	0.0892315	0.000177955	0.317665	0.0847465	0.000119478	0.204667	0.0531989	0.000224945	0.489528	0.132691	2.71623e-05	0.248993	0.05934	0.0890673	-0.206728	0.12158	4.93628e-07	5.41126e-07	0.0892315	1	0.916295
rs2424433	20:22303261	G:0.316447	rs5926838	X:27625511	C:0.363072	6445	4784	7	1	0.0892315	0.000185047	-0.210197	0.0562235	0.000155703	-0.170618	0.0451156	9.13824e-05	-0.296533	0.0757929	0.000100891	-0.246228	0.0633232	0.0894195	0.114953	0.0676807	6.20964e-07	6.76089e-07	0.0892315	1	0.916295
rs1674870	6:43434222	A:0.17093	rs16968331	16:56505773	C:0.0750388	6450	4787	7	1	0.0894753	0.032622	0.148691	0.0695887	0.118379	-0.15483	0.0991475	0.00883432	0.197699	0.0755038	0.650826	-0.0527217	0.116483	0.0873342	-0.317678	0.185817	0.0278803	0.0182003	0.0894753	1	0.917815
rs4958208	5:133355728	C:0.142769	rs6974647	7:5411296	C:0.466827	6451	4788	7	1	0.0895838	0.1694	-0.104426	0.0759942	0.000715744	0.17947	0.0530432	0.0286808	-0.267792	0.1224	0.0348956	0.128505	0.0609154	0.0901499	0.185836	0.109663	0.00118353	0.0009565	0.0895838	1	0.917947
rs775214	3:113010950	C:0.264697	rs16968331	16:56505773	C:0.0749186	6447	4785	7	1	0.0898286	0.000114865	0.233808	0.0606218	0.0853746	-0.170958	0.0993757	0.00320652	0.19237	0.0652717	0.0155282	-0.316695	0.130875	0.0916129	0.272419	0.161486	0.000153774	0.000137746	0.0898286	1	0.91905
rs661311	5:88034867	T:0.221594	rs17439350	12:28781123	G:0.0858782	6451	4787	7	1	0.0898832	0.000281933	-0.231884	0.0638559	0.000251219	-0.336564	0.0919319	6.0813e-05	-0.282261	0.0703957	7.27503e-05	-0.45089	0.113657	0.0907516	0.260729	0.154146	2.04853e-06	2.16146e-06	0.0898832	1	0.91905
rs4958208	5:133355728	C:0.14278	rs2092058	6:22045016	G:0.12882	6447	4785	7	1	0.0900469	0.161701	-0.106374	0.0760155	0.000292357	0.296474	0.0818543	0.0447573	-0.170056	0.0847342	0.018946	0.218958	0.0933092	0.0938705	0.27886	0.166451	0.000446373	0.000381016	0.0900469	1	0.919183
rs7787286	7:54244766	G:0.0406202	rs2965817	16:89513234	G:0.499147	6450	4786	7	1	0.0902657	0.633828	-0.067464	0.141628	0.000220236	0.192931	0.0522199	0.0935436	-0.405984	0.24209	0.00186851	0.168481	0.0541676	0.0904503	0.334125	0.197354	0.000977829	0.000803103	0.0902657	1	0.919183
rs3008061	6:166077817	A:0.131122	rs8063678	16:17386646	A:0.0764104	6452	4788	7	1	0.0903479	0.0244703	-0.174608	0.0776149	0.000181762	0.39022	0.104251	0.00713917	-0.221741	0.082423	0.0166661	0.287096	0.119924	0.0937172	0.344027	0.205254	6.30316e-05	5.89323e-05	0.0903479	1	0.919183
rs997956	11:117770775	A:0.0777399	rs1202073	20:59348950	C:0.0155015	6451	4788	7	1	0.0903479	0.392918	0.0839322	0.0982424	2.07148e-05	-0.848762	0.199378	0.250001	0.115215	0.100157	0.000667614	-0.723805	0.212725	0.0923299	-0.90324	0.53661	9.31319e-05	8.56551e-05	0.0903479	1	0.919183
rs11746513	5:73037073	C:0.30031	rs11630259	15:99430948	C:0.279612	6450	4788	7	1	0.0903753	0.045742	-0.11538	0.0577547	0.83795	-0.0121141	0.0592331	0.72312	-0.0275412	0.0777359	0.311635	0.0825933	0.0816303	0.0902859	-0.154923	0.0914595	0.13314	0.0751413	0.0903753	1	0.919183
rs12488964	3:113188805	T:0.461097	rs7229736	18:66192454	T:0.499535	6452	4788	7	1	0.0904851	0.000117358	0.203991	0.052963	0.000116297	0.202116	0.0524458	0.000287522	0.327477	0.0903064	0.000204919	0.314318	0.0846562	0.090642	-0.125094	0.0739318	4.46391e-07	4.96175e-07	0.0904851	1	0.919324
rs4964369	12:105803028	T:0.282541	rs11615490	12:126323356	C:0.276872	6438	4783	7	1	0.0907326	3.80328e-05	-0.242356	0.058837	5.62262e-05	-0.23166	0.0575108	2.31804e-05	-0.327259	0.0773328	3.48107e-05	-0.317678	0.0767435	0.090839	0.153722	0.0909066	1.00409e-07	1.16643e-07	0.0907326	1	0.920863
rs4268128	8:22937856	C:0.20885	rs16952330	16:53610448	G:0.0283633	6452	4788	7	1	0.0908704	6.67338e-05	0.260238	0.0652612	0.185389	-0.211187	0.159465	0.000466396	0.234283	0.0669505	0.0360334	-0.421402	0.200998	0.0943738	0.480572	0.287292	0.000144316	0.000130795	0.0908704	1	0.921287
rs7526688	1:65674836	A:0.344544	rs1847325	15:101067542	A:0.495738	6452	4788	7	1	0.0912298	0.00467354	-0.155432	0.0549479	0.000387595	-0.188346	0.0530794	0.00249325	-0.284547	0.0940913	0.000213013	-0.277228	0.0748645	0.0913452	0.131681	0.0779945	3.75094e-05	3.60859e-05	0.0912298	1	0.92261
rs2325927	1:159236439	C:0.0083708	rs1950542	14:44469169	T:0.273834	6451	4787	7	1	0.0914517	0.000723037	-1.21637	0.359799	0.00118608	-0.189303	0.058387	0.000270143	-1.90051	0.521778	0.000704823	-0.198695	0.0586521	0.100683	0.786541	0.479145	1.9172e-05	1.89655e-05	0.0914517	1	0.92261
rs2092058	6:22045016	G:0.1288	rs178244	11:88269045	A:0.476582	6448	4785	7	1	0.0915072	0.00029899	0.295715	0.0817756	0.00172497	-0.167494	0.0534458	0.000613789	0.494013	0.144218	0.0392895	-0.122876	0.0596155	0.0915516	-0.200549	0.11886	8.50752e-06	8.67411e-06	0.0915072	1	0.92261
rs261796	1:241110180	C:0.0888872	rs16952330	16:53610448	G:0.0283633	6452	4788	7	1	0.0915072	0.0649236	-0.172391	0.0933973	0.230977	-0.190904	0.159373	0.158211	-0.135628	0.0961139	0.755423	-0.0558546	0.17931	0.0777326	-0.546935	0.310055	0.0853549	0.0510228	0.0915072	1	0.92261
rs17298767	5:14157376	T:0.10479	rs10851872	15:74790183	A:0.0799876	6451	4787	7	1	0.0915907	0.109472	0.139085	0.086897	0.000111715	-0.374271	0.0968704	0.0318155	0.205642	0.0957936	0.00679391	-0.293475	0.108422	0.0903917	-0.370998	0.219093	0.000186031	0.000167698	0.0915907	1	0.92261
rs2085021	2:44371721	G:0.118049	rs1209816	6:19742243	A:0.0373563	6438	4778	7	1	0.0916742	0.000309603	0.305641	0.0847323	0.00025523	0.535317	0.146383	8.69231e-05	0.347227	0.0884774	7.32068e-05	0.676229	0.170523	0.0882497	-0.504311	0.295835	7.75827e-07	8.56917e-07	0.0916742	1	0.92261
rs261796	1:241110180	C:0.0888872	rs10772874	12:15899535	T:0.302697	6452	4788	7	1	0.0916742	0.0658014	-0.172125	0.0935575	8.38351e-05	-0.223636	0.056859	0.852085	-0.024029	0.12887	0.00355284	-0.181339	0.0622014	0.0914087	-0.227855	0.134984	7.62164e-05	7.14947e-05	0.0916742	1	0.92261
rs4958208	5:133355728	C:0.142769	rs8063678	16:17386646	A:0.0764223	6451	4788	7	1	0.0918694	0.148543	-0.109767	0.0759793	0.000186799	0.389378	0.104217	0.472131	-0.0588998	0.0819173	5.47497e-05	0.498154	0.123478	0.0900873	-0.344312	0.203141	0.00027906	0.000247442	0.0918694	1	0.923605
rs1880403	7:42657424	C:0.390991	rs1882984	X:49470545	G:0.25376	6449	4786	7	1	0.0920091	0.00292071	-0.159538	0.0536088	0.000170162	0.191018	0.0508075	0.121711	-0.0996028	0.0643583	0.000184801	0.287446	0.0768791	0.0922579	-0.122452	0.072732	6.98273e-06	7.19974e-06	0.0920091	1	0.924041
rs745285	6:170538325	G:0.189166	rs10733382	9:22964237	G:0.033323	6452	4788	7	1	0.0923453	0.000402937	0.250986	0.070937	0.000584874	-0.47232	0.137361	0.00252393	0.220766	0.0730901	0.000131096	-0.617131	0.161367	0.0961291	0.467288	0.280836	4.19511e-06	4.41456e-06	0.0923453	1	0.924794
rs4586959	4:37417390	A:0.477678	rs11782906	8:77690337	A:0.0982793	6451	4788	7	1	0.0923733	4.51279e-05	0.214902	0.0526781	0.38337	-0.0782696	0.0897891	0.00225914	0.175755	0.0575518	0.0602439	-0.280163	0.149102	0.0933341	0.216404	0.12896	0.000170212	0.000155067	0.0923733	1	0.924794
rs1324668	13:107986742	A:0.303131	rs2835692	21:38670335	G:0.146644	6451	4788	7	1	0.0923733	0.0018432	-0.177627	0.0570343	0.000677112	-0.25294	0.074423	0.000402841	-0.23449	0.0662735	0.000286397	-0.371452	0.102404	0.0929976	0.188251	0.112068	2.29459e-05	2.27197e-05	0.0923733	1	0.924794
rs2325927	1:159236439	C:0.0083695	rs7229736	18:66192454	T:0.499535	6452	4788	7	1	0.0925983	0.000657999	-1.2251	0.359636	0.000163385	0.197634	0.0524257	0.226213	-0.632504	0.522657	8.48203e-05	0.207384	0.0527647	0.0969953	-0.662609	0.399259	2.87201e-06	3.06729e-06	0.0925983	1	0.926079
rs4867791	5:174747627	C:0.390327	rs10503942	8:33181258	A:0.0374361	6451	4787	7	1	0.0929086	0.00259545	-0.160655	0.0533387	7.31497e-05	-0.532363	0.134238	0.0122055	-0.137952	0.0550453	0.23476	-0.254682	0.214345	0.092985	-0.340429	0.202653	4.09593e-06	4.33408e-06	0.0929086	1	0.927013
rs2350051	4:66605229	A:0.317311	rs6071905	20:38657164	C:0.400358	6418	4766	7	1	0.0930217	0.000142997	-0.211978	0.0557407	7.7323e-05	-0.212941	0.0538742	0.23046	-0.102745	0.0856793	0.0985362	-0.124485	0.0753542	0.0928318	-0.134714	0.0801562	3.66564e-07	4.18732e-07	0.0930217	1	0.927013
rs2092058	6:22045016	G:0.12882	rs5769520	22:49671776	G:0.295796	6447	4784	7	1	0.0930783	0.000262553	0.29913	0.0819603	0.00274002	0.175205	0.0584895	0.000126589	0.419176	0.10936	0.000616278	0.225168	0.0657551	0.0921941	-0.207315	0.123114	1.2706e-05	1.2938e-05	0.0930783	1	0.927013
rs3900967	1:203583705	T:0.0620059	rs13136851	4:180240950	G:0.39924	6451	4787	7	1	0.0930783	0.0706707	-0.20322	0.112426	0.000226651	0.199156	0.0540115	0.0134902	-0.409628	0.165804	0.00312269	0.168445	0.0569959	0.0937759	0.272018	0.162321	0.000204364	0.000185713	0.0930783	1	0.927013
rs12093599	1:66808852	C:0.0123275	rs1882984	X:49470545	G:0.25376	6449	4786	7	1	0.0932767	0.449009	-0.215271	0.284349	0.000123486	0.194914	0.0507709	0.113803	-0.528774	0.334385	0.000311462	0.184351	0.0511295	0.099108	0.660362	0.400415	0.000443657	0.000389148	0.0932767	1	0.928026
rs4383488	3:40690376	T:0.0280577	rs12523795	6:33876434	G:0.0286002	6451	4787	7	1	0.0934756	0.200981	0.211618	0.165487	0.387229	0.146315	0.169218	0.10102	0.28095	0.171319	0.204467	0.223762	0.17634	0.0610739	-0.807224	0.430988	0.293944	0.153574	0.0934756	1	0.928265
rs11733026	4:65899370	T:0.269034	rs1882984	X:49470545	G:0.25376	6449	4786	7	1	0.0935041	0.0181539	-0.139805	0.0591776	0.000122624	0.19509	0.0507939	0.00375359	-0.20634	0.071197	0.0686172	0.121681	0.0668232	0.0941838	0.135478	0.080944	3.63554e-05	3.56904e-05	0.0935041	1	0.928265
rs3900967	1:203583705	T:0.0619963	rs178244	11:88269045	A:0.476364	6452	4788	7	1	0.0937035	0.0684744	-0.204695	0.112354	0.00168133	-0.167574	0.0533435	0.0141557	-0.46145	0.188094	0.000428265	-0.199896	0.056756	0.0933812	0.264221	0.157478	0.00135858	0.00112747	0.0937035	1	0.928265
rs12132580	1:189523652	C:0.031623	rs261796	1:241110180	C:0.0889009	6451	4788	7	1	0.0939034	0.00255711	-0.469624	0.155685	0.0621232	-0.174152	0.0933582	0.0341269	-0.359972	0.169913	0.167593	-0.133403	0.0966702	0.0853017	-0.477015	0.277218	0.00199611	0.00162319	0.0939034	1	0.928265
rs1080307	1:114216449	G:0.29673	rs2704253	8:97651358	G:0.137322	6452	4788	7	1	0.0939319	0.000348268	-0.206406	0.0577123	0.000161736	0.294219	0.0779941	0.0177472	-0.155055	0.0654008	0.000118364	0.42075	0.1093	0.0937916	-0.202092	0.120599	1.42453e-06	1.5736e-06	0.0939319	1	0.928265
rs1324317	10:10594364	A:0.0589922	rs1202073	20:59348950	C:0.0154264	6450	4787	7	1	0.0939892	0.182349	0.151002	0.113233	1.88816e-05	-0.854025	0.199645	0.0981194	0.192042	0.116105	0.000396626	-0.744951	0.2103	0.088531	-0.893026	0.524323	5.20132e-05	5.05311e-05	0.0939892	1	0.928265
rs12488964	3:113188805	T:0.461097	rs11630259	15:99430948	C:0.279681	6452	4788	7	1	0.0940178	0.000165468	0.199126	0.0528658	0.900701	-0.00739968	0.0593037	8.60472e-05	0.277069	0.0705566	0.2189	0.117312	0.0954179	0.0940079	-0.141768	0.0846568	0.000772017	0.000662273	0.0940178	1	0.928265
rs4268128	8:22937856	C:0.20885	rs7109247	11:131482154	C:0.274179	6452	4788	7	1	0.094075	8.24118e-05	0.257286	0.0653461	0.00219833	0.183584	0.0599549	4.95682e-05	0.352265	0.086815	0.000543227	0.254333	0.073539	0.093451	-0.171912	0.102483	3.04383e-06	3.28462e-06	0.094075	1	0.928265
rs6728308	2:44306946	T:0.230704	rs11773632	7:51765420	G:0.16274	6452	4788	7	1	0.094362	8.57989e-05	0.250399	0.0637538	0.0400299	-0.143607	0.0699349	0.0139158	0.184149	0.0748749	0.0080285	-0.232672	0.0877719	0.0957657	0.198553	0.119198	5.45226e-05	5.30281e-05	0.094362	1	0.929184
rs2965946	16:89516612	T:0.300109	rs2835692	21:38670335	G:0.146644	6451	4788	7	1	0.094362	0.000384086	0.203676	0.0573608	0.000706739	-0.252725	0.0746173	0.0249167	0.14831	0.0661304	0.000271072	-0.364733	0.100161	0.0957297	0.191355	0.114864	4.99887e-06	5.31732e-06	0.094362	1	0.929184
rs6897423	5:177608195	T:0.036856	rs2027985	7:93345774	T:0.455462	6444	4782	7	1	0.094621	0.793923	0.0375696	0.143824	0.000367654	-0.187483	0.0526301	0.137954	0.369013	0.248752	0.00225108	-0.165654	0.054225	0.0966415	-0.341054	0.205286	0.00166091	0.0013729	0.094621	1	0.930599
rs4268128	8:22937856	C:0.20885	rs10111172	8:22969091	T:0.189554	6452	4788	7	1	0.0949387	0.0722365	0.171139	0.0952029	0.210042	0.123738	0.0987178	0.0165187	0.270571	0.112867	0.0420312	0.267062	0.13135	0.0939397	-0.184992	0.110445	0.000156692	0.000146322	0.0949387	1	0.930599
rs9926693	16:58097357	G:0.243451	rs7229736	18:66192454	T:0.499457	6451	4787	7	1	0.0949965	0.000303023	0.227068	0.0628526	0.00020626	0.194505	0.0524098	0.000588914	0.375122	0.109153	7.71004e-05	0.262061	0.0662903	0.095004	-0.146479	0.0877347	1.08876e-06	1.22352e-06	0.0949965	1	0.930599
rs7037809	9:126383362	T:0.0633333	rs9926693	16:58097357	G:0.243411	6450	4787	7	1	0.0952865	1.86403e-05	-0.443409	0.103586	0.000204599	0.233283	0.0628242	1.20124e-05	-0.583428	0.133283	0.00411091	0.192866	0.0672119	0.0988591	0.286884	0.173826	1.27084e-07	1.52405e-07	0.0952865	1	0.930599
rs11598262	10:87729214	A:0.109268	rs7229736	18:66192454	T:0.499535	6452	4788	7	1	0.0953446	0.000187703	0.329009	0.0880877	0.000208278	0.194479	0.0524377	0.000468663	0.536019	0.153233	4.89409e-05	0.236473	0.0582355	0.0953671	-0.206108	0.123585	6.24004e-07	7.1529e-07	0.0953446	1	0.930599
rs7101307	10:24280011	G:0.450938	rs7304975	12:59888726	A:0.0983568	6451	4788	7	1	0.0957233	0.0153696	-0.128266	0.0529248	0.000149085	-0.333899	0.0880397	0.00377901	-0.168732	0.0582631	0.000267189	-0.525108	0.144055	0.0958049	0.208598	0.125243	4.23381e-05	4.20636e-05	0.0957233	1	0.930599
rs1225019	3:131669077	C:0.437364	rs3991716	16:57950985	T:0.247287	6450	4786	7	1	0.0957817	0.000150167	0.201402	0.0531294	0.000198654	0.232864	0.0625857	0.0513809	0.131641	0.0675675	0.253995	0.109969	0.0964045	0.0962637	0.146345	0.0879879	5.95138e-07	6.85602e-07	0.0957817	1	0.930599
rs1225019	3:131669077	C:0.437364	rs7747594	6:45747522	A:0.0284496	6450	4786	7	1	0.0958694	0.000134678	0.202614	0.0530716	0.510398	0.105273	0.159936	4.38225e-05	0.222466	0.0544414	0.0901672	0.449059	0.265007	0.0966161	-0.402244	0.242099	0.000534891	0.0004746	0.0958694	1	0.930599
rs775214	3:113010950	C:0.264697	rs17298767	5:14157376	T:0.104777	6447	4785	7	1	0.0960743	0.000145257	0.23023	0.0606021	0.125726	0.133258	0.0870298	3.53443e-05	0.279163	0.0674963	0.0254698	0.253392	0.113415	0.0951082	-0.232054	0.139034	0.000204964	0.000190798	0.0960743	1	0.930599
rs3822292	4:104556712	G:0.164392	rs10141409	14:82289273	C:0.350496	6448	4785	7	1	0.0961916	0.138805	0.103787	0.0701146	0.0509201	-0.104912	0.0537417	0.0268819	0.220143	0.0994667	0.412181	-0.0514011	0.0626795	0.096581	-0.17077	0.102771	0.0460455	0.030321	0.0961916	1	0.930599
rs12523795	6:33876434	G:0.0286002	rs7787286	7:54244766	G:0.0406139	6451	4787	7	1	0.0964561	0.376181	0.149661	0.169117	0.698672	-0.0548641	0.141726	0.188219	0.233442	0.177406	0.984939	0.00276165	0.146291	0.0792773	-0.789107	0.44966	0.623649	0.294828	0.0964561	1	0.930599
rs2973963	5:119228851	A:0.2971	rs6071905	20:38657164	C:0.40014	6449	4786	7	1	0.0964561	0.034509	0.121739	0.0575852	0.000106002	-0.208351	0.0537483	0.00859872	0.234629	0.0892936	0.0863722	-0.125607	0.0732467	0.0965186	-0.136495	0.0821281	6.15714e-05	6.05965e-05	0.0964561	1	0.930599
rs2216979	12:29856414	C:0.455363	rs7229736	18:66192454	T:0.499535	6452	4788	7	1	0.096515	0.000142923	0.202119	0.0531466	0.000171093	0.196987	0.0524142	0.356801	0.0824061	0.0894283	0.28538	0.08909	0.0833933	0.0967205	0.123947	0.0746234	5.37925e-07	6.25257e-07	0.096515	1	0.930599
rs6728308	2:44306946	T:0.230817	rs2085021	2:44371721	G:0.118049	6438	4778	7	1	0.0965445	0.00291272	0.196987	0.0661741	0.00540565	0.244395	0.0878548	0.0724563	0.135756	0.0755779	0.432743	0.0974009	0.124156	0.0982876	0.220774	0.133543	9.86167e-06	1.04248e-05	0.0965445	1	0.930599
rs4964369	12:105803028	T:0.282653	rs5973843	X:107360064	C:0.471968	6439	4782	7	1	0.0966034	0.000114817	-0.226921	0.0588346	0.0002216	0.162906	0.0441119	0.152721	-0.122903	0.0859472	0.000118751	0.229087	0.0595234	0.0966103	-0.113695	0.0684283	3.71973e-07	4.37398e-07	0.0966034	1	0.930599
rs308203	5:93742412	C:0.466367	rs745285	6:170538325	G:0.189166	6452	4788	7	1	0.0966624	0.296472	0.0550541	0.0527323	0.000307147	0.255673	0.0708393	0.0737619	0.113365	0.0634002	0.000487791	0.410573	0.117731	0.0966637	-0.164307	0.0989058	0.000796524	0.000696682	0.0966624	1	0.930599
rs4982164	14:34790349	C:0.430144	rs6071905	20:38657164	C:0.40014	6449	4786	7	1	0.096751	0.347178	0.0503437	0.0535527	0.000108054	-0.207967	0.0537138	0.503255	-0.0557823	0.0833347	0.000184491	-0.316393	0.0846116	0.0969323	0.127476	0.076797	0.00037387	0.000340051	0.096751	1	0.930599
rs11733026	4:65899370	T:0.268986	rs10111172	8:22969091	T:0.189554	6452	4788	7	1	0.0968692	0.0247649	-0.132923	0.0592071	0.000214701	0.250296	0.0676281	0.00531349	-0.196292	0.0704214	0.082028	0.154245	0.0886955	0.0973772	0.182697	0.110211	6.44161e-05	6.34847e-05	0.0968692	1	0.930599
rs1674870	6:43434222	A:0.170957	rs2965817	16:89513234	G:0.499147	6449	4786	7	1	0.0968987	0.0258177	0.155463	0.0697475	0.000200162	0.194276	0.0522415	0.99702	-0.000435709	0.116674	0.0267903	0.137908	0.0622734	0.0974095	0.161045	0.0971589	8.91278e-05	8.66617e-05	0.0968987	1	0.930599
rs13253577	8:33116943	T:0.0507673	rs7319170	13:25244691	T:0.405829	6451	4787	7	1	0.0968987	8.62267e-06	-0.512522	0.115197	0.000299055	0.193922	0.053627	0.085034	-0.298619	0.173394	7.74512e-05	0.223988	0.0566748	0.0962724	-0.278983	0.167739	6.52577e-08	8.0725e-08	0.0968987	1	0.930599
rs6728308	2:44306946	T:0.230662	rs997956	11:117770775	A:0.0777399	6451	4788	7	1	0.0968987	8.92674e-05	0.249768	0.0637479	0.372756	0.0876814	0.0983723	2.184e-05	0.292592	0.0689232	0.0860038	0.216193	0.125923	0.0956832	-0.282727	0.169689	0.000279674	0.000258261	0.0968987	1	0.930599
rs6792258	3:197124134	G:0.428649	rs7101307	10:24280011	G:0.451242	6440	4779	7	1	0.0969579	0.00832896	0.141459	0.0536148	0.0183065	-0.124911	0.0529428	0.00346046	0.256031	0.0875749	0.809209	-0.0199189	0.0824982	0.0971062	-0.123938	0.0747045	0.00177365	0.00148771	0.0969579	1	0.930599
rs308203	5:93742412	C:0.466574	rs5926838	X:27625511	C:0.363115	6447	4785	7	1	0.0969579	0.337443	0.050566	0.0527153	0.000159779	-0.169846	0.0449881	0.0685824	0.129176	0.0709308	0.344758	-0.0707254	0.0748571	0.0970669	-0.105652	0.0636749	0.000479356	0.000431365	0.0969579	1	0.930599
rs3847420	10:11293945	T:0.387847	rs10871349	16:78361149	G:0.222369	6451	4787	7	1	0.0969875	0.000694964	0.184595	0.0544279	0.000227938	0.241478	0.0655147	0.0719841	0.120155	0.0667816	0.205923	0.122511	0.0968581	0.0976169	0.160534	0.0969103	3.60847e-06	3.96432e-06	0.0969875	1	0.930599
rs1494881	4:75268280	G:0.277631	rs6974647	7:5411296	C:0.466749	6451	4787	7	1	0.0973436	0.00721468	0.160389	0.059696	0.000483842	0.185332	0.0531106	0.718272	0.034724	0.0962499	0.11786	0.109537	0.0700447	0.0975398	0.142594	0.0860608	7.81573e-05	7.66899e-05	0.0973436	1	0.930599
rs12488964	3:113188805	T:0.461097	rs181615	10:119360043	G:0.343924	6452	4788	7	1	0.0975519	0.000160743	0.199711	0.0529195	0.000493483	0.196607	0.0564271	0.146178	0.10995	0.0756621	0.373229	0.0801699	0.0900339	0.0978871	0.131972	0.0797324	1.71328e-06	1.93746e-06	0.0975519	1	0.930599
rs11673716	2:154273475	G:0.179479	rs1880403	7:42657424	C:0.390964	6452	4788	7	1	0.0975519	0.167405	-0.094756	0.0686345	0.00231264	-0.163163	0.0535516	0.738068	0.0349367	0.104472	0.106204	-0.103998	0.0643757	0.0977984	-0.16106	0.0972808	0.00374657	0.00301758	0.0975519	1	0.930599
rs16968331	16:56505773	C:0.0750388	rs6047982	20:22246450	G:0.388295	6450	4788	7	1	0.0976712	0.0975512	-0.164327	0.0991808	0.000344296	-0.193826	0.0541495	0.857092	0.0276669	0.153639	0.00660584	-0.158236	0.058259	0.0977386	-0.238991	0.144325	0.000447901	0.000406686	0.0976712	1	0.930599
rs11673716	2:154273475	G:0.17933	rs2362852	3:55807071	C:0.380369	6449	4786	7	1	0.0979102	0.171916	-0.0936852	0.06858	0.807633	-0.0132515	0.0544252	0.766522	0.0302085	0.101737	0.48494	0.0454292	0.0650495	0.0979626	-0.165975	0.100299	0.384313	0.199139	0.0979102	1	0.930599
rs4695885	4:174686346	A:0.343774	rs1202073	20:59348950	C:0.0155063	6449	4786	7	1	0.098	7.48091e-06	-0.246118	0.0549429	2.32619e-05	-0.846184	0.199995	3.83076e-05	-0.229843	0.0558216	0.12044	-0.473907	0.30517	0.0981384	-0.50341	0.304369	5.73706e-09	7.60635e-09	0.098	1	0.930599
rs12488964	3:113188805	T:0.461097	rs3991716	16:57950985	T:0.247288	6452	4788	7	1	0.0981199	0.000248353	0.193883	0.0529163	0.00028434	0.227432	0.0626679	0.000100686	0.263859	0.0678487	0.000498521	0.36649	0.105266	0.0981389	-0.149511	0.0903965	9.82655e-07	1.13593e-06	0.0981199	1	0.930599
rs10961438	9:1432160	T:0.10913	rs7109247	11:131482154	C:0.274144	6451	4787	7	1	0.0981799	0.00896063	-0.215132	0.0823139	0.00193544	0.185693	0.0599018	0.354504	-0.100121	0.108135	0.000458234	0.236381	0.0674594	0.0975504	-0.214472	0.129446	0.000269092	0.000251445	0.0981799	1	0.930599
rs12042344	1:186858135	C:0.107609	rs4964369	12:105803028	T:0.282609	6440	4783	7	1	0.0983301	0.00151348	0.283499	0.0893732	7.22665e-05	-0.232998	0.058709	0.203658	0.151451	0.11914	1.73503e-05	-0.277044	0.064481	0.0994903	0.230254	0.139774	1.95281e-06	2.21261e-06	0.0983301	1	0.930599
rs11773632	7:51765420	G:0.16274	rs11630259	15:99430948	C:0.279681	6452	4788	7	1	0.0984203	0.0453396	-0.139659	0.0697774	0.810345	-0.014203	0.059184	0.00940212	-0.243098	0.0936047	0.282313	-0.0747559	0.0695314	0.0994449	0.185038	0.112311	0.132233	0.0793436	0.0984203	1	0.930599
rs1324317	10:10594364	A:0.0589922	rs12582971	12:18459387	T:0.13186	6450	4787	7	1	0.0984203	0.195846	0.146378	0.113166	0.000549602	-0.265132	0.0767311	0.689434	0.0506144	0.126655	0.00013719	-0.310436	0.0814112	0.101966	0.393263	0.24047	0.00110101	0.000959374	0.0984203	1	0.930599
rs4983559	14:105277209	G:0.400729	rs1882984	X:49470545	G:0.253684	6447	4785	7	1	0.0985709	0.000197307	-0.20211	0.054295	0.000109564	0.196793	0.0508724	0.033881	-0.140065	0.066022	0.000171851	0.294341	0.0783414	0.0985958	-0.121017	0.0732682	4.92664e-07	5.83608e-07	0.0985709	1	0.930599
rs197427	1:112266366	C:0.461533	rs775214	3:113010950	C:0.264697	6447	4785	7	1	0.0987217	0.000233196	-0.195086	0.0530119	8.90285e-05	0.238374	0.06083	0.000105193	-0.268377	0.0691998	0.28309	0.107033	0.0997139	0.0985863	0.142271	0.0861335	7.46288e-07	8.74128e-07	0.0987217	1	0.930599
rs745285	6:170538325	G:0.189166	rs2965946	16:89516612	T:0.300139	6452	4788	7	1	0.0992364	0.000286126	0.257587	0.0710086	0.000317842	0.206628	0.0573917	0.000158422	0.364281	0.096435	9.51918e-05	0.269147	0.0689674	0.0989404	-0.180015	0.109099	1.97101e-06	2.24844e-06	0.0992364	1	0.930599
rs7229736	18:66192454	T:0.499535	rs2835692	21:38670335	G:0.146644	6451	4788	7	1	0.0992971	0.000217355	0.193723	0.0523867	0.000836635	-0.249424	0.0746694	0.0180355	0.143356	0.0606187	0.000873896	-0.412569	0.123959	0.0998956	0.171354	0.104144	3.02679e-06	3.40621e-06	0.0992971	1	0.930599
rs1494881	4:75268280	G:0.277631	rs940114	22:49589243	A:0.445667	6451	4787	7	1	0.0993883	0.00895551	0.156139	0.0597377	0.000127446	-0.200978	0.0524564	0.753933	0.0303075	0.0966878	7.75727e-05	-0.278123	0.0703792	0.0994095	0.137615	0.083518	2.25791e-05	2.3667e-05	0.0993883	1	0.930599
rs197427	1:112266366	C:0.461485	rs2704253	8:97651358	G:0.137322	6452	4788	7	1	0.0995405	0.000454037	-0.185664	0.0529485	0.000231313	0.287591	0.0781049	0.000112134	-0.233762	0.0605174	0.318212	0.124875	0.125107	0.0994006	0.178048	0.108054	1.78763e-06	2.05052e-06	0.0995405	1	0.930599
rs745285	6:170538325	G:0.189225	rs2424433	20:22303261	G:0.316357	6450	4787	7	1	0.0995709	0.000463509	0.248676	0.07103	0.00021244	-0.208081	0.0561812	0.000280425	0.363639	0.1001	0.0273608	-0.147913	0.0670404	0.0994279	-0.178396	0.108274	1.54593e-06	1.78195e-06	0.0995709	1	0.930599
rs11615490	12:126323356	C:0.277106	rs6071905	20:38657164	C:0.399953	6447	4785	7	1	0.0995709	8.73067e-05	-0.225048	0.0573605	0.000134386	-0.205429	0.0538016	0.000137349	-0.334547	0.087741	8.15551e-05	-0.284945	0.0723251	0.0999245	0.1362	0.0827856	3.05678e-07	3.70079e-07	0.0995709	1	0.930599
rs8138098	22:33726472	T:0.0186162	rs5926838	X:27625511	C:0.363171	6446	4784	7	1	0.0999986	0.166805	-0.273658	0.197938	0.000152292	-0.170378	0.0449867	0.860099	0.0497422	0.282228	0.000564522	-0.157513	0.0456809	0.0985551	-0.379818	0.229928	0.000302179	0.000284749	0.0999986	1	0.930599
rs4951508	1:210829477	T:0.222472	rs10111172	8:22969091	T:0.189594	6448	4785	7	1	0.100029	2.15715e-05	0.275522	0.0648596	0.000151906	0.256881	0.0678155	0.00784514	0.205651	0.0773513	0.0293658	0.179478	0.0823844	0.102018	0.198164	0.12119	8.67061e-08	1.0911e-07	0.100029	1	0.930599
rs261796	1:241110180	C:0.0888872	rs4867791	5:174747627	C:0.390267	6452	4788	7	1	0.10009	0.0588376	-0.17656	0.0934472	0.00211007	-0.163652	0.0532327	0.991395	0.00155124	0.143827	0.026462	-0.127737	0.0575556	0.100521	-0.223588	0.136141	0.00153234	0.00132752	0.10009	1	0.930599
rs997956	11:117770775	A:0.0777399	rs1529729	19:11163562	G:0.460471	6451	4788	7	1	0.100213	0.357443	0.0905061	0.0983497	0.00885425	-0.137736	0.0526187	0.0628144	0.320177	0.172092	0.0664632	-0.103751	0.056531	0.100742	-0.234431	0.142836	0.0217451	0.0157494	0.100213	1	0.930599
rs3900967	1:203583705	T:0.0619963	rs16952330	16:53610448	G:0.0283633	6452	4788	7	1	0.100275	0.0682245	-0.20435	0.112063	0.215498	-0.197282	0.159279	0.1609	-0.161707	0.115336	0.573539	-0.0963318	0.171151	0.093955	-0.711372	0.424726	0.0895167	0.0568476	0.100275	1	0.930599
rs2965817	16:89513234	G:0.499147	rs2835692	21:38670335	G:0.146589	6450	4787	7	1	0.100275	0.000265522	0.190721	0.0522982	0.000683479	-0.253475	0.0746366	0.0178031	0.142237	0.0600236	0.000856495	-0.42112	0.126316	0.100904	0.171422	0.104494	3.52402e-06	3.97556e-06	0.100275	1	0.930599
rs1880403	7:42657424	C:0.391025	rs12785110	10:126173339	G:0.132383	6451	4788	7	1	0.100305	0.00196044	-0.166256	0.0536974	8.11938e-05	-0.304952	0.0773822	0.000460777	-0.216555	0.0618272	0.000124221	-0.449766	0.117199	0.100759	0.182159	0.110992	3.82062e-06	4.29946e-06	0.100305	1	0.930599
rs1674870	6:43434222	A:0.17093	rs7109247	11:131482154	C:0.274186	6450	4787	7	1	0.100397	0.0354013	0.146648	0.0697082	0.00243563	0.181598	0.059909	0.625589	0.0453037	0.0928461	0.093103	0.119055	0.0708976	0.101968	0.180329	0.110267	0.00091077	0.000813937	0.100397	1	0.930599
rs1451236	4:190432838	C:0.422767	rs7037809	9:126383362	T:0.0632754	6448	4786	7	1	0.100397	0.000178285	0.201627	0.0537965	2.90779e-05	-0.433422	0.103675	0.0040883	0.166252	0.0579018	7.29157e-05	-0.631457	0.159195	0.101438	0.2394	0.146161	1.59049e-07	1.97415e-07	0.100397	1	0.930599
rs2704253	8:97651358	G:0.137322	rs16952330	16:53610448	G:0.0283633	6452	4788	7	1	0.100459	0.00020404	0.289228	0.0778758	0.219997	-0.195863	0.159688	6.81586e-05	0.319462	0.0802141	0.769498	-0.0534405	0.182371	0.0921267	-0.498604	0.296033	0.000404744	0.000377321	0.100459	1	0.930599
rs3900967	1:203583705	T:0.0620059	rs10503942	8:33181258	A:0.0374361	6451	4787	7	1	0.100582	0.0695205	-0.203677	0.112217	6.41958e-05	-0.536071	0.134124	0.0276291	-0.256306	0.11637	1.55244e-05	-0.619342	0.143329	0.110451	0.620046	0.388459	7.52182e-05	7.57986e-05	0.100582	1	0.930599
rs12589785	14:71690700	A:0.109164	rs17798773	18:45107905	A:0.220654	6449	4787	7	1	0.100644	0.000156943	-0.31558	0.0834907	0.222104	-0.0764387	0.0626058	0.0502784	-0.208386	0.10645	0.714332	-0.0256142	0.0699757	0.101545	-0.23548	0.143813	0.000385832	0.000361043	0.100644	1	0.930599
rs11782906	8:77690337	A:0.0984344	rs10851872	15:74790183	A:0.0799876	6451	4787	7	1	0.100767	0.279788	-0.0966235	0.0894003	0.000100132	-0.377251	0.0969729	0.696903	-0.0376226	0.0965908	0.00262752	-0.31424	0.104459	0.0948855	-0.378704	0.226746	0.000378	0.000354399	0.100767	1	0.930599
rs10777557	12:94314529	A:0.353566	rs16952330	16:53610448	G:0.0283721	6450	4786	7	1	0.100798	0.00030057	0.201829	0.0558339	0.200838	-0.203649	0.159205	0.00178704	0.17942	0.0574418	0.0366008	-0.479136	0.229231	0.101923	0.387608	0.236982	0.000640806	0.000585154	0.100798	1	0.930599
rs1912470	8:14430153	T:0.131163	rs10777557	12:94314529	A:0.353566	6450	4786	7	1	0.101014	0.00404567	-0.221943	0.077209	0.000318877	0.20119	0.0558944	0.00144077	-0.351119	0.110194	0.0180671	0.15067	0.0637287	0.101621	0.189359	0.115671	2.36742e-05	2.50799e-05	0.101014	1	0.930599
rs6897423	5:177608195	T:0.0368331	rs2965946	16:89516612	T:0.299938	6448	4784	7	1	0.101138	0.792947	0.0377323	0.14375	0.000418563	0.20233	0.0573483	0.356534	-0.178945	0.194086	0.00279879	0.177275	0.0593089	0.105832	0.355644	0.219912	0.00179062	0.00154952	0.101138	1	0.930599
rs661311	5:88034867	T:0.221594	rs16952330	16:53610448	G:0.0282902	6451	4787	7	1	0.101231	0.000299242	-0.230668	0.0637918	0.196	-0.206166	0.159444	0.00160185	-0.206683	0.0654978	0.982894	-0.00435372	0.203061	0.0986365	-0.453386	0.27453	0.000679973	0.000621017	0.101231	1	0.930599
rs4268128	8:22937856	C:0.208805	rs10871349	16:78361149	G:0.222369	6451	4787	7	1	0.101293	7.82748e-05	0.258152	0.0653611	0.000256631	0.239642	0.0655557	3.57809e-05	0.33792	0.0817582	9.07778e-05	0.316973	0.0809843	0.100505	-0.185122	0.112713	4.29185e-07	5.21366e-07	0.101293	1	0.930599
rs3991716	16:57950985	T:0.247326	rs2965817	16:89513234	G:0.499147	6451	4787	7	1	0.101356	0.000209616	0.232207	0.0626379	0.000265953	0.190672	0.0522907	0.363253	0.0948831	0.104361	0.0658268	0.122716	0.0667077	0.101663	0.141376	0.0863713	1.03435e-06	1.2241e-06	0.101356	1	0.930599
rs7787286	7:54244766	G:0.0406328	rs1882984	X:49470545	G:0.2538	6448	4785	7	1	0.101418	0.703378	-0.0538491	0.141423	0.000123177	0.194914	0.0507625	0.589255	0.0910161	0.168575	3.62635e-05	0.218063	0.0527987	0.0995831	-0.308921	0.187579	0.000520336	0.000482475	0.101418	1	0.930599
rs12488964	3:113188805	T:0.461097	rs16968331	16:56505773	C:0.0750155	6452	4788	7	1	0.10148	0.000152176	0.200217	0.0528627	0.101347	-0.162632	0.0992652	0.00384423	0.164927	0.0570551	0.0210324	-0.373141	0.161715	0.10226	0.229932	0.140718	0.000205365	0.00019929	0.10148	1	0.930599
rs11782906	8:77690337	A:0.0984649	rs1882984	X:49470545	G:0.25376	6449	4786	7	1	0.101667	0.402161	-0.0749814	0.0895015	0.000138866	0.193409	0.0507612	0.864446	0.018168	0.106422	3.54534e-05	0.230837	0.0558215	0.0996719	-0.204033	0.123923	0.000414848	0.00038978	0.101667	1	0.930599
rs197427	1:112266366	C:0.461485	rs16874205	8:107202148	C:0.0430099	6452	4788	7	1	0.101667	0.000361877	-0.188836	0.0529483	0.000133496	0.517556	0.135489	0.000105946	-0.213601	0.0551006	0.271133	0.237137	0.215489	0.101876	0.30869	0.188706	9.12587e-07	1.08676e-06	0.101667	1	0.930599
rs7319170	13:25244691	T:0.405829	rs16952330	16:53610448	G:0.0283677	6451	4787	7	1	0.101698	0.000226519	0.197394	0.0535315	0.199065	-0.205434	0.159968	7.24297e-05	0.218992	0.0551874	0.658444	0.111632	0.252525	0.100269	-0.365263	0.22224	0.000494814	0.000460939	0.101698	1	0.930599
rs1080307	1:114216449	G:0.29673	rs940114	22:49589243	A:0.445598	6452	4788	7	1	0.101698	0.000655399	-0.196861	0.0577712	0.000213304	-0.194374	0.052495	0.000754924	-0.320967	0.0952761	0.000138859	-0.27569	0.0723559	0.10177	0.134982	0.0824904	2.12183e-06	2.46077e-06	0.101698	1	0.930599
rs586224	4:119163784	T:0.0977199	rs6897423	5:177608195	T:0.0368388	6447	4783	7	1	0.10176	0.000295938	0.338753	0.0936085	0.772141	0.0416308	0.143765	0.00188863	0.299702	0.0964539	0.723248	-0.0548446	0.154875	0.116144	0.624286	0.397339	0.00118526	0.00105479	0.10176	1	0.930599
rs12093599	1:66808852	C:0.0123294	rs11771875	7:105103372	G:0.182149	6448	4787	7	1	0.101917	0.5053	-0.190021	0.285242	0.0117428	0.170994	0.0678605	0.183435	-0.422253	0.317423	0.0201131	0.158656	0.0682618	0.137052	1.0652	0.716411	0.0319026	0.0226454	0.101917	1	0.930599
rs4951508	1:210829477	T:0.222472	rs11919595	3:141135126	C:0.063353	6448	4785	7	1	0.101948	3.31303e-05	0.269088	0.0648279	0.000123273	0.452838	0.117941	8.64899e-06	0.305227	0.0686142	5.8604e-05	0.598882	0.149036	0.0986673	-0.301431	0.182536	6.05158e-08	7.80273e-08	0.101948	1	0.930599
rs11673716	2:154273475	G:0.17943	rs9614891	22:44737646	G:0.34421	6451	4787	7	1	0.102167	0.178463	-0.0922649	0.0685729	0.000403562	-0.197748	0.0558965	0.0346415	-0.206459	0.0977311	0.000113587	-0.256485	0.0664543	0.103314	0.164703	0.101107	0.000746622	0.000683279	0.102167	1	0.930599
rs12582971	12:18459387	T:0.13182	rs7229736	18:66192454	T:0.499535	6452	4788	7	1	0.102198	0.000554591	-0.265361	0.0768517	0.000167493	0.197079	0.0523646	0.000743379	-0.435184	0.129018	0.0129362	0.149124	0.0599972	0.102629	0.176009	0.107833	2.09404e-06	2.43878e-06	0.102198	1	0.930599
rs12093599	1:66808852	C:0.0123218	rs181632	10:119364995	T:0.249148	6452	4788	7	1	0.102449	0.475054	-0.202709	0.283795	0.00314498	0.181719	0.0615328	0.664659	0.161342	0.372193	0.00170488	0.194794	0.0620891	0.103316	-0.725831	0.445573	0.00970364	0.00760035	0.102449	1	0.930599
rs4958208	5:133355728	C:0.142769	rs1202073	20:59348950	C:0.0155015	6451	4788	7	1	0.102544	0.155258	-0.108128	0.0760819	1.98175e-05	-0.850984	0.199437	0.271596	-0.0851938	0.0774916	0.00466073	-0.658251	0.232631	0.0996642	-0.677918	0.411737	4.9474e-05	5.14866e-05	0.102544	1	0.930599
rs2362852	3:55807071	C:0.380391	rs4695885	4:174686346	A:0.343702	6446	4784	7	1	0.102733	0.892367	-0.00738221	0.0545579	5.58064e-06	-0.249411	0.0549159	0.274644	0.0869936	0.0796331	0.0637168	-0.151097	0.081491	0.102788	-0.13005	0.0797129	3.15091e-05	3.34382e-05	0.102733	1	0.930599
rs1451236	4:190432838	C:0.422779	rs11630259	15:99430948	C:0.279656	6449	4786	7	1	0.102827	0.00019104	0.200237	0.0536744	0.952044	-0.0035687	0.0593393	0.0836721	0.123427	0.0713547	0.200189	-0.116824	0.0911963	0.103312	0.140619	0.0863221	0.00089643	0.000816385	0.102827	1	0.930599
rs7319170	13:25244691	T:0.405785	rs2828927	21:25611218	G:0.0887097	6448	4786	7	1	0.102891	0.000220419	0.197938	0.053578	0.0209925	-0.211	0.0914164	0.00679807	0.15877	0.0586609	0.00568924	-0.374189	0.135322	0.103979	0.211298	0.129961	7.16862e-05	7.36498e-05	0.102891	1	0.930599
rs17298767	5:14157376	T:0.104774	rs6492679	13:94427053	C:0.00953193	6452	4788	7	1	0.103017	0.135077	0.129902	0.086927	0.000112963	1.42688	0.369569	0.177685	0.117567	0.0872212	0.00384604	1.14921	0.397578	0.149169	1.69929	1.17804	6.01305e-05	6.22929e-05	0.103017	1	0.930599
rs11782906	8:77690337	A:0.0984344	rs7304975	12:59888726	A:0.0983568	6451	4788	7	1	0.103017	0.353985	-0.0828324	0.0893661	0.000145993	-0.334037	0.0879557	0.123512	-0.151834	0.0985805	3.53646e-05	-0.396654	0.0959063	0.106606	0.354375	0.219613	0.000521608	0.000489344	0.103017	1	0.930599
rs1080307	1:114216449	G:0.296744	rs5973843	X:107360064	C:0.472248	6450	4786	7	1	0.103175	0.000561939	-0.199267	0.0577694	0.000205556	0.163383	0.0440139	0.242285	-0.0988526	0.0845404	0.000135913	0.230734	0.060473	0.103245	-0.109892	0.0674466	2.13586e-06	2.50416e-06	0.103175	1	0.930599
rs4951508	1:210829477	T:0.222541	rs1324317	10:10594364	A:0.0589513	6446	4784	7	1	0.103397	2.5222e-05	0.272648	0.0647188	0.174875	0.15378	0.113348	6.66705e-06	0.30917	0.0686426	0.0417666	0.28435	0.139672	0.101085	-0.319834	0.195067	5.04745e-05	5.28175e-05	0.103397	1	0.930599
rs7787286	7:54244766	G:0.0406139	rs8063678	16:17386646	A:0.0763448	6451	4787	7	1	0.103747	0.601572	-0.0738452	0.141428	0.000217072	0.385811	0.104322	0.269417	-0.16728	0.151466	0.002676	0.328973	0.109559	0.110152	0.559023	0.349934	0.000805323	0.000742588	0.103747	1	0.930599
rs1451236	4:190432838	C:0.422755	rs6047982	20:22246450	G:0.388398	6447	4786	7	1	0.103779	0.00016517	0.202595	0.0537805	0.000364697	-0.193256	0.0542184	0.211104	0.102218	0.0817391	0.000407074	-0.298429	0.0844104	0.103901	0.127222	0.0782313	1.50387e-06	1.79124e-06	0.103779	1	0.930599
rs11919595	3:141135126	C:0.0633912	rs7747594	6:45747522	A:0.0284408	6452	4788	7	1	0.104003	9.21034e-05	0.459539	0.117514	0.555407	0.0946523	0.160516	3.07493e-05	0.506306	0.121479	0.26114	0.193686	0.172364	0.0879522	-0.707035	0.414367	0.000297276	0.000288815	0.104003	1	0.930599
rs7229736	18:66192454	T:0.499612	rs5973843	X:107360064	C:0.472248	6450	4786	7	1	0.104099	0.000126093	0.200851	0.0523872	0.00015078	0.166833	0.0440218	0.175762	0.106089	0.078357	0.359982	0.06848	0.0748089	0.104243	0.0990962	0.0609965	5.06569e-07	6.25405e-07	0.104099	1	0.930599
rs4695885	4:174686346	A:0.34375	rs997956	11:117770775	A:0.0777761	6448	4786	7	1	0.104131	6.37961e-06	-0.247724	0.0548864	0.349856	0.0921834	0.0986057	0.000356022	-0.211526	0.0592394	0.0700347	0.263558	0.145477	0.104712	-0.234458	0.144511	2.48104e-05	2.68526e-05	0.104131	1	0.930599
rs181632	10:119364995	T:0.249147	rs2424433	20:22303261	G:0.316357	6450	4787	7	1	0.104163	0.0030367	0.182746	0.0616551	0.000135471	-0.21444	0.0561907	0.330704	0.0839987	0.0863564	6.81038e-05	-0.288903	0.0725373	0.104629	0.149001	0.0918161	9.22581e-06	1.03637e-05	0.104163	1	0.930599
rs661311	5:88034867	T:0.221498	rs2092058	6:22045016	G:0.12882	6447	4784	7	1	0.104387	0.000326931	-0.229408	0.063849	0.000279084	0.297903	0.0819772	8.09603e-05	-0.281683	0.0714652	0.060462	0.194125	0.103401	0.10575	0.230812	0.142688	1.87663e-06	2.2294e-06	0.104387	1	0.930599
rs1209816	6:19742243	A:0.037281	rs17760943	8:23160433	A:0.264765	6451	4787	7	1	0.104387	0.000187332	0.548113	0.14673	0.00583496	-0.163061	0.0591462	0.000118215	0.74308	0.193018	0.0231365	-0.138694	0.0610671	0.104502	-0.384444	0.236813	1.29566e-05	1.43991e-05	0.104387	1	0.930599
rs11782906	8:77690337	A:0.0984191	rs17691453	15:39543946	T:0.462337	6452	4788	7	1	0.104451	0.36125	-0.0814916	0.0892583	0.941219	-0.00391681	0.0531178	0.0636838	-0.270297	0.145761	0.464823	-0.0425515	0.0582158	0.104677	0.205235	0.126486	0.658704	0.324518	0.104451	1	0.930599
rs4958208	5:133355728	C:0.142713	rs4982164	14:34790349	C:0.43	6450	4788	7	1	0.104483	0.174343	-0.10314	0.0759284	0.396352	0.0453329	0.0534489	0.692677	0.0475738	0.120371	0.124319	0.0944806	0.0614749	0.104686	-0.174377	0.107471	0.275798	0.156921	0.104483	1	0.930599
rs1324668	13:107986742	A:0.303054	rs2965817	16:89513234	G:0.499147	6451	4787	7	1	0.104612	0.00164165	-0.179769	0.0570983	0.000217075	0.193257	0.052256	0.00168325	-0.311049	0.099026	0.115596	0.113085	0.0718669	0.105039	0.131857	0.0813483	7.77081e-06	8.81203e-06	0.104612	1	0.930599
rs160044	5:88114476	C:0.316414	rs1912470	8:14430153	T:0.1312	6452	4788	7	1	0.104741	0.00015529	-0.21608	0.057127	0.00555715	-0.214383	0.0773158	0.0120924	-0.164287	0.0654676	0.444746	-0.0851948	0.111482	0.104645	-0.18998	0.117074	1.28025e-05	1.42711e-05	0.104741	1	0.930599
rs6728308	2:44306946	T:0.230704	rs10733382	9:22964237	G:0.033323	6452	4788	7	1	0.104741	0.000119059	0.245411	0.0637754	0.000568412	-0.474185	0.137594	3.7024e-05	0.272051	0.0659469	0.0669544	-0.31309	0.170902	0.0992277	-0.390884	0.2371	1.31619e-06	1.58555e-06	0.104741	1	0.930599
rs11782906	8:77690337	A:0.0984344	rs997956	11:117770775	A:0.0777399	6451	4788	7	1	0.104773	0.355782	-0.0823827	0.0892135	0.372155	0.0877071	0.0982773	0.816951	-0.0224621	0.0970417	0.137379	0.161516	0.108719	0.104366	-0.387229	0.238435	0.439542	0.233221	0.104773	1	0.930599
rs10984224	9:121539063	T:0.255581	rs5769520	22:49671776	G:0.295891	6450	4786	7	1	0.104902	0.0301411	0.13409	0.061843	0.00262662	0.175865	0.0584589	0.597263	0.0438838	0.0830596	0.190002	0.0986493	0.0752718	0.10582	0.156808	0.0969585	0.0010376	0.000951656	0.104902	1	0.930599
rs13148015	4:42576472	A:0.111998	rs11630259	15:99430948	C:0.279647	6451	4788	7	1	0.105063	0.000302088	-0.298993	0.0827433	0.838741	-0.0120542	0.0592331	0.107655	-0.179091	0.111318	0.562334	0.0389201	0.0671757	0.104193	-0.211538	0.130189	0.00152302	0.0013688	0.105063	1	0.930599
rs2350051	4:66605229	A:0.317417	rs9614891	22:44737646	G:0.344368	6419	4767	7	1	0.105257	0.000184375	-0.208639	0.055793	0.000585325	-0.192812	0.0560772	0.000168074	-0.302177	0.0803081	0.000344047	-0.283197	0.0791128	0.105821	0.134601	0.0832276	2.56254e-06	3.03273e-06	0.105257	1	0.930599
rs661311	5:88034867	T:0.221594	rs1880403	7:42657424	C:0.391025	6451	4787	7	1	0.105257	0.000412183	-0.225621	0.0638763	0.00309008	-0.158773	0.0536644	0.000381645	-0.343012	0.0965563	0.000863792	-0.225781	0.0677717	0.105422	0.146348	0.0903873	1.94501e-05	2.14243e-05	0.105257	1	0.930599
rs586224	4:119163784	T:0.0976744	rs1950542	14:44469169	T:0.273876	6450	4786	7	1	0.105257	0.000520231	0.324876	0.0936211	0.0017403	-0.182993	0.0584397	0.103891	0.197749	0.121596	0.000449967	-0.220952	0.0629689	0.106939	0.240382	0.14911	1.01177e-05	1.14188e-05	0.105257	1	0.930599
rs6922714	6:19831560	A:0.316308	rs16952330	16:53610448	G:0.0283677	6451	4787	7	1	0.105257	0.000116534	-0.216302	0.056134	0.189479	-0.210009	0.160053	0.000587647	-0.197222	0.0573778	0.842394	0.0452241	0.227449	0.103666	-0.416832	0.256144	0.00027743	0.000272891	0.105257	1	0.930599
rs16874205	8:107202148	C:0.0430099	rs2216979	12:29856414	C:0.455363	6452	4788	7	1	0.105354	0.000139795	0.515238	0.135285	0.000131488	0.203377	0.0531892	0.241029	0.247815	0.211371	0.00111619	0.179744	0.0551451	0.107041	0.308762	0.191583	3.43432e-07	4.3286e-07	0.105354	1	0.930599
rs11733026	4:65899370	T:0.268986	rs7747594	6:45747522	A:0.0284408	6452	4788	7	1	0.105419	0.0202956	-0.137146	0.0590934	0.546848	0.0964379	0.160065	0.00906962	-0.157644	0.0604135	0.522301	-0.13682	0.213848	0.108019	0.459438	0.285869	0.0559771	0.0386518	0.105419	1	0.930599
rs2362852	3:55807071	C:0.380369	rs178244	11:88269045	A:0.476353	6449	4786	7	1	0.105614	0.864313	-0.00930843	0.0544714	0.0016871	-0.167461	0.0533245	0.158528	-0.130412	0.0924884	0.000932328	-0.261806	0.0790908	0.105757	0.125401	0.0775244	0.00693319	0.00568749	0.105614	1	0.930599
rs4982164	14:34790349	C:0.429922	rs4941253	18:61892571	C:0.217674	6450	4787	7	1	0.105712	0.40424	0.0446135	0.0534887	0.0275219	-0.13846	0.0628209	0.767851	-0.0196635	0.0666137	0.00809466	-0.26301	0.0993206	0.105963	0.14796	0.0915251	0.0621276	0.0425432	0.105712	1	0.930599
rs2362852	3:55807071	C:0.380369	rs1912470	8:14430153	T:0.131261	6449	4786	7	1	0.105744	0.781591	-0.0150821	0.0543998	0.00389932	-0.222548	0.0771079	0.581618	0.034419	0.0624637	0.423045	-0.0902263	0.112621	0.10512	-0.179533	0.110787	0.0154799	0.0119821	0.105744	1	0.930599
rs3008061	6:166077817	A:0.131122	rs2248636	21:47985655	T:0.0659485	6452	4788	7	1	0.105907	0.0318828	-0.166661	0.0776658	0.000127136	0.423661	0.11056	0.011833	-0.203924	0.0810157	0.0102311	0.323736	0.12607	0.116015	0.373691	0.237759	4.47507e-05	4.79263e-05	0.105907	1	0.930599
rs4583435	2:10217952	A:0.255816	rs1324668	13:107986742	A:0.30304	6448	4787	7	1	0.105907	0.00174108	-0.187485	0.059877	0.00163321	-0.179772	0.057072	0.227209	-0.0983996	0.0814849	0.172041	-0.102032	0.0747121	0.105734	-0.149484	0.092407	6.75075e-05	7.10779e-05	0.105907	1	0.930599
rs10111172	8:22969091	T:0.189506	rs1950542	14:44469169	T:0.273834	6451	4787	7	1	0.106005	0.000152929	0.256049	0.0676258	0.000880442	-0.194371	0.0584367	9.92068e-05	0.352619	0.0905887	0.0694921	-0.129077	0.0711088	0.10565	-0.166448	0.102869	3.28154e-06	3.8728e-06	0.106005	1	0.930599
rs11598262	10:87729214	A:0.109268	rs16968331	16:56505773	C:0.0750155	6452	4788	7	1	0.106266	0.000121424	0.338515	0.0880808	0.087376	-0.169584	0.0992063	3.30589e-05	0.397314	0.0957082	0.470834	-0.0818544	0.11351	0.103023	-0.355545	0.218076	0.000146696	0.000149704	0.106266	1	0.930599
rs13148015	4:42576472	A:0.111973	rs2828927	21:25611218	G:0.0887097	6448	4787	7	1	0.106299	0.000201618	-0.308271	0.0829359	0.014686	-0.223128	0.0914448	4.88727e-05	-0.36336	0.0894764	0.00368257	-0.293054	0.100909	0.107385	0.349818	0.217271	7.2372e-05	7.61895e-05	0.106299	1	0.930599
rs6492679	13:94427053	C:0.00953341	rs9614891	22:44737646	G:0.34421	6451	4787	7	1	0.106332	9.33361e-05	1.44316	0.36935	0.000337292	-0.20079	0.0560109	0.000441227	2.1525	0.612531	0.000632715	-0.192294	0.0562725	0.109827	-0.738521	0.461873	2.99473e-07	3.81663e-07	0.106332	1	0.930599
rs6492679	13:94427053	C:0.00953193	rs1529729	19:11163562	G:0.460477	6452	4788	7	1	0.106365	0.000110967	1.43001	0.369963	0.0102142	-0.135375	0.052706	0.000875133	2.252	0.676709	0.0156032	-0.12792	0.0529017	0.119203	-0.775837	0.497929	6.80434e-06	7.85169e-06	0.106365	1	0.930599
rs12582971	12:18459387	T:0.131689	rs5926838	X:27625511	C:0.363115	6447	4785	7	1	0.106397	0.000597514	-0.263796	0.076847	0.000199662	-0.167522	0.0450394	0.000274626	-0.375655	0.103255	5.44602e-05	-0.208098	0.0515655	0.106982	0.147864	0.0917325	2.18331e-06	2.61909e-06	0.106397	1	0.930599
rs2973963	5:119228851	A:0.297163	rs13253577	8:33116943	T:0.0507673	6451	4788	7	1	0.106627	0.0307236	0.12444	0.0575943	5.46171e-06	-0.523416	0.115132	0.010171	0.157135	0.0611428	0.0225496	-0.355733	0.155956	0.10597	-0.280773	0.173684	4.24663e-06	4.99054e-06	0.106627	1	0.930599
rs1494881	4:75268280	G:0.277631	rs7229736	18:66192454	T:0.499612	6451	4787	7	1	0.106726	0.0131551	0.148048	0.0597079	0.000206645	0.194364	0.0523787	0.903437	0.0124843	0.102903	0.0956282	0.117752	0.0706612	0.107065	0.134409	0.0834046	3.52713e-05	3.83626e-05	0.106726	1	0.930599
rs12488964	3:113188805	T:0.461085	rs12589785	14:71690700	A:0.109147	6450	4787	7	1	0.106791	0.000202081	0.196586	0.052897	0.000197482	-0.311175	0.0835994	0.00903067	0.154157	0.0590437	0.000297598	-0.475065	0.131328	0.107802	0.188791	0.117396	8.22242e-07	1.02023e-06	0.106791	1	0.930599
rs11965350	6:160249368	G:0.0844055	rs1433176	8:108392928	A:0.419702	6451	4787	7	1	0.106791	3.89745e-06	-0.429265	0.0929795	0.00250953	-0.163081	0.0539613	0.105212	-0.242433	0.149642	0.0315755	-0.126073	0.0586456	0.107382	-0.211168	0.131154	2.60505e-07	3.34443e-07	0.106791	1	0.930599
rs10772874	12:15899535	T:0.302744	rs7304975	12:59888726	A:0.0983568	6451	4788	7	1	0.106956	9.32092e-05	-0.222391	0.0569122	0.000180782	-0.329893	0.0881016	0.00447963	-0.179053	0.0629971	0.10175	-0.197722	0.120825	0.107008	-0.213737	0.132609	3.87831e-07	4.92777e-07	0.106956	1	0.930599
rs1912470	8:14430153	T:0.13124	rs6071905	20:38657164	C:0.400155	6450	4786	7	1	0.106956	0.00352352	-0.225227	0.0771871	9.77258e-05	-0.209456	0.0537595	0.0018021	-0.371817	0.119132	2.76669e-05	-0.256324	0.061148	0.107561	0.179475	0.111527	8.20761e-06	9.44802e-06	0.106956	1	0.930599
rs11919595	3:141135126	C:0.0634305	rs2027985	7:93345774	T:0.455645	6448	4786	7	1	0.107022	9.74069e-05	0.458158	0.117568	0.000451332	-0.184723	0.0526561	0.305164	0.201153	0.196166	0.000126397	-0.212612	0.0554635	0.107614	0.274404	0.170542	7.91322e-07	9.84645e-07	0.107022	1	0.930599
rs12488964	3:113188805	T:0.461097	rs737250	13:50251539	T:0.276503	6452	4788	7	1	0.107154	0.000192341	0.197282	0.0529066	0.00117269	0.193612	0.0596565	0.000106497	0.2701	0.0696979	0.0010856	0.315328	0.0965089	0.107041	-0.13405	0.0831762	3.84871e-06	4.55524e-06	0.107154	1	0.930599
rs1912470	8:14430153	T:0.13122	rs7304975	12:59888726	A:0.0983568	6451	4788	7	1	0.107154	0.00506031	-0.216608	0.0772724	0.000186537	-0.329276	0.0881222	0.00125097	-0.275475	0.0853658	5.19548e-05	-0.413221	0.102114	0.1083	0.287105	0.178784	1.60815e-05	1.80864e-05	0.107154	1	0.930599
rs12523795	6:33876434	G:0.0286002	rs10503942	8:33181258	A:0.0374361	6451	4787	7	1	0.107286	0.420357	0.136548	0.169456	6.76853e-05	-0.534788	0.134225	0.224814	0.21539	0.177447	0.000341849	-0.491152	0.137142	0.0892858	-0.918091	0.540315	0.000276619	0.000276081	0.107286	1	0.930599
rs737250	13:50251539	T:0.276503	rs7229736	18:66192454	T:0.499535	6452	4788	7	1	0.107418	0.0013347	0.191447	0.0596704	0.000216707	0.193597	0.052342	0.00158671	0.327687	0.103753	0.00011538	0.265241	0.0687911	0.107424	-0.1346	0.0836085	4.35265e-06	5.13982e-06	0.107418	1	0.930599
rs10777557	12:94314529	A:0.353676	rs4983559	14:105277209	G:0.400667	6448	4785	7	1	0.107485	0.000367099	0.199272	0.0559334	0.000211036	-0.200966	0.0542355	0.000406457	0.303686	0.0858876	0.159102	-0.110188	0.0782531	0.107685	-0.128835	0.0800873	1.58414e-06	1.93517e-06	0.107485	1	0.930599
rs13253577	8:33116943	T:0.0507673	rs7037809	9:126383362	T:0.0633235	6451	4788	7	1	0.10785	5.72631e-06	-0.523005	0.115294	1.86279e-05	-0.443432	0.103588	0.000218412	-0.455049	0.123096	0.000409829	-0.387151	0.10956	0.105661	-0.537304	0.332077	5.41585e-09	7.74543e-09	0.10785	1	0.930599
rs7109247	11:131482154	C:0.274179	rs17439350	12:28781123	G:0.0858648	6452	4788	7	1	0.107883	0.00242093	0.181977	0.0599981	0.000346788	-0.328843	0.0919176	0.000637941	0.224667	0.0657893	0.0907229	-0.203894	0.120534	0.107645	-0.246588	0.153268	1.41434e-05	1.60662e-05	0.107883	1	0.930599
rs1225019	3:131669077	C:0.437355	rs1950542	14:44469169	T:0.273841	6449	4785	7	1	0.10815	0.000150202	0.201419	0.0531344	0.00117262	-0.1899	0.0585124	0.0715842	0.126927	0.0704462	0.000941188	-0.303025	0.0916165	0.108784	0.131853	0.082219	3.49574e-06	4.18044e-06	0.10815	1	0.930599
rs6728308	2:44306946	T:0.230704	rs178244	11:88269045	A:0.476364	6452	4788	7	1	0.10825	9.672e-05	0.248711	0.0637936	0.00168464	-0.168001	0.0534892	0.32409	0.106952	0.108461	0.000524123	-0.233411	0.0673019	0.108313	0.144217	0.0898091	3.162e-06	3.79679e-06	0.10825	1	0.930599
rs4695885	4:174686346	A:0.343702	rs1451236	4:190432838	C:0.422743	6446	4784	7	1	0.108383	6.58415e-06	-0.247897	0.0550062	0.000220917	0.198824	0.0538263	4.08736e-05	-0.354931	0.086516	0.162347	0.108615	0.0777361	0.108606	0.126085	0.0785826	3.94554e-08	5.39373e-08	0.108383	1	0.930599
rs3008061	6:166077817	A:0.131142	rs2965817	16:89513234	G:0.499147	6451	4787	7	1	0.108417	0.0269418	-0.171496	0.0775174	0.00023148	0.192343	0.0522399	0.00893906	-0.33776	0.129193	0.0141424	0.146209	0.0595891	0.108862	0.171895	0.107211	9.60178e-05	0.000101368	0.108417	1	0.930599
rs1080307	1:114216449	G:0.296681	rs10141409	14:82289273	C:0.350496	6448	4785	7	1	0.108417	0.000406391	-0.203855	0.0576528	0.0416327	-0.109704	0.0538511	0.00028167	-0.29662	0.0816776	0.00976118	-0.192411	0.0744575	0.108757	0.133551	0.0832713	0.000267454	0.000269487	0.108417	1	0.930599
rs197427	1:112266366	C:0.461485	rs12582971	12:18459387	T:0.13182	6452	4788	7	1	0.108417	0.000547799	-0.182971	0.0529397	0.000750977	-0.25913	0.0768872	0.000144556	-0.229216	0.0603162	0.000962106	-0.427217	0.129406	0.108291	0.17552	0.109295	6.44694e-06	7.56308e-06	0.108417	1	0.930599
rs9926693	16:58097357	G:0.243498	rs282975	16:77586500	C:0.4152	6421	4763	7	1	0.10845	0.000402985	0.222454	0.0628733	0.00020961	0.185621	0.0500712	0.00036361	0.331708	0.093041	9.34318e-05	0.247766	0.0634152	0.108299	-0.134744	0.0839065	1.30563e-06	1.61582e-06	0.10845	1	0.930599
rs6792258	3:197124134	G:0.428649	rs181632	10:119364995	T:0.249146	6440	4779	7	1	0.108819	0.010212	0.137818	0.0536558	0.00503442	0.172804	0.0616097	0.00269942	0.207827	0.0692747	0.00277774	0.297203	0.0993551	0.108768	-0.143012	0.0891733	0.000545574	0.000532155	0.108819	1	0.930599
rs181632	10:119364995	T:0.249109	rs9926693	16:58097357	G:0.243451	6451	4787	7	1	0.108819	0.00355879	0.179729	0.06166	0.000268299	0.228796	0.0627849	0.0010289	0.25545	0.0778218	0.000130975	0.31078	0.0812577	0.10839	-0.158968	0.0990167	1.51848e-05	1.7317e-05	0.108819	1	0.930599
rs11919595	3:141135126	C:0.063401	rs6922714	6:19831560	A:0.316308	6451	4787	7	1	0.109054	9.90345e-05	0.457591	0.117544	0.000142649	-0.213868	0.0562288	0.0920824	0.274077	0.162704	3.91642e-05	-0.243441	0.0591974	0.111315	0.28809	0.180926	2.53045e-07	3.30423e-07	0.109054	1	0.930599
rs3745938	19:42071167	C:0.0389862	rs5769520	22:49671776	G:0.295846	6451	4787	7	1	0.109122	0.00126252	-0.470654	0.145968	0.00371318	0.169691	0.0584829	0.10359	-0.29717	0.182571	0.00135487	0.193686	0.0604495	0.10662	-0.316871	0.196379	7.01282e-05	7.54097e-05	0.109122	1	0.930599
rs1950542	14:44469169	T:0.273876	rs4941253	18:61892571	C:0.217752	6450	4786	7	1	0.109392	0.0011079	-0.190354	0.0583623	0.0264513	-0.139479	0.0628421	0.112518	-0.117578	0.074089	0.529658	-0.0523497	0.0832894	0.109212	-0.157059	0.0980549	0.000415558	0.000412577	0.109392	1	0.930599
rs2362852	3:55807071	C:0.380369	rs11782906	8:77690337	A:0.0984649	6449	4786	7	1	0.109459	0.812729	-0.0128886	0.0544037	0.358912	-0.0818898	0.089259	0.380274	-0.0524071	0.0597305	0.0707452	-0.237207	0.131263	0.109726	0.207811	0.129929	0.640311	0.326828	0.109459	1	0.930599
rs12589785	14:71690700	A:0.109043	rs1882984	X:49470545	G:0.253684	6447	4785	7	1	0.109527	0.000271897	-0.304365	0.0836006	0.000246307	0.186593	0.0508972	7.93981e-05	-0.386065	0.0978318	0.00823612	0.148276	0.0561178	0.111299	0.18885	0.118596	8.89273e-07	1.1223e-06	0.109527	1	0.930599
rs10489369	1:168927586	T:0.122772	rs12523795	6:33876434	G:0.0286002	6451	4788	7	1	0.109527	0.594842	-0.0433227	0.0814592	0.373216	0.150631	0.16916	0.365109	-0.0759962	0.0839114	0.996882	0.000749803	0.191863	0.118133	0.526019	0.336618	0.587583	0.304969	0.109527	1	0.930599
rs12488964	3:113188805	T:0.461097	rs11733026	4:65899370	T:0.268986	6452	4788	7	1	0.109595	0.000192216	0.197149	0.0528686	0.0241246	-0.133604	0.0592444	0.0784061	0.123361	0.0700911	0.00772041	-0.250676	0.0940957	0.11009	0.133569	0.0835962	6.15414e-05	6.67594e-05	0.109595	1	0.930599
rs10984224	9:121539063	T:0.255661	rs1882984	X:49470545	G:0.2538	6448	4785	7	1	0.109628	0.0298118	0.13439	0.0618575	0.000111056	0.196362	0.0508044	0.00712314	0.201981	0.0750569	6.59792e-05	0.262973	0.0659025	0.109379	-0.133777	0.083559	5.16967e-05	5.65011e-05	0.109628	1	0.930599
rs2973963	5:119228851	A:0.297163	rs2965946	16:89516612	T:0.300186	6451	4788	7	1	0.109696	0.0352497	0.121239	0.0575826	0.0003692	0.204336	0.0573788	0.00855083	0.204194	0.0776547	0.000220946	0.288848	0.0781984	0.109638	-0.142584	0.089125	0.000185079	0.000191422	0.109696	1	0.930599
rs2085021	2:44371721	G:0.118067	rs2835692	21:38670335	G:0.146885	6437	4778	7	1	0.109764	0.000213139	0.314122	0.084831	0.000624368	-0.254915	0.0745191	6.72571e-05	0.392595	0.0984988	0.0213081	-0.193319	0.0839611	0.109973	-0.256146	0.16026	2.64388e-06	3.22775e-06	0.109764	1	0.930599
rs1451236	4:190432838	C:0.422779	rs13253577	8:33116943	T:0.0507055	6449	4786	7	1	0.1099	0.000164211	0.202418	0.0537128	5.00436e-06	-0.527585	0.115582	0.00226602	0.173168	0.0567216	3.05348e-05	-0.74659	0.179062	0.111878	0.264766	0.166539	3.13645e-08	4.3595e-08	0.1099	1	0.930599
rs11925530	3:94100695	C:0.0654162	rs1880403	7:42657424	C:0.391025	6451	4787	7	1	0.109934	0.181578	-0.143687	0.107557	0.00257286	-0.161504	0.0535734	0.686623	0.0697122	0.172794	0.0222701	-0.130348	0.057027	0.110059	-0.249324	0.15603	0.00400381	0.00350966	0.109934	1	0.930599
rs12523795	6:33876434	G:0.0286047	rs10777557	12:94314529	A:0.353566	6450	4786	7	1	0.109968	0.360167	0.155167	0.169572	0.000304949	0.201574	0.0558213	0.609492	-0.122738	0.240286	0.00131842	0.183051	0.0569909	0.113746	0.435982	0.275663	0.000943128	0.000900786	0.109968	1	0.930599
rs7526688	1:65674836	A:0.34452	rs17798773	18:45107905	A:0.220663	6451	4788	7	1	0.11007	0.00615002	-0.150341	0.0548754	0.228433	-0.0752881	0.0625106	0.00163418	-0.216277	0.0686652	0.0467026	-0.178814	0.0899022	0.110231	0.146337	0.0916236	0.0105024	0.00862133	0.11007	1	0.930599
rs3847420	10:11293945	T:0.387787	rs8063678	16:17386646	A:0.0764104	6452	4788	7	1	0.110104	0.000834255	0.181875	0.0544345	0.000188007	0.389375	0.104261	0.000228499	0.214501	0.0582057	0.000273489	0.576577	0.158435	0.109022	-0.243906	0.152193	2.83717e-06	3.46377e-06	0.110104	1	0.930599
rs2092058	6:22045016	G:0.1288	rs7101307	10:24280011	G:0.451148	6448	4785	7	1	0.110138	0.000325425	0.294185	0.0818506	0.0162614	-0.127056	0.052874	0.325984	0.128872	0.131203	0.00428449	-0.167652	0.0586931	0.110464	0.183883	0.115207	6.51118e-05	7.07297e-05	0.110138	1	0.930599
rs12785110	10:126173339	G:0.132424	rs7213584	17:29998974	G:0.415103	6449	4786	7	1	0.110274	9.62836e-05	-0.302328	0.0775247	7.66096e-05	-0.212978	0.0538535	0.199464	-0.155082	0.120867	0.00812428	-0.164017	0.0619667	0.111066	-0.175507	0.110145	1.94017e-07	2.57455e-07	0.110274	1	0.930599
rs11925530	3:94100695	C:0.065295	rs4964369	12:105803028	T:0.282609	6440	4783	7	1	0.110444	0.131895	-0.161626	0.107274	5.8202e-05	-0.235794	0.0586554	0.93812	-0.0111268	0.143325	0.00119278	-0.202068	0.062355	0.107324	-0.259155	0.160932	0.00010785	0.000114881	0.110444	1	0.930599
rs4951508	1:210829477	T:0.222472	rs6492679	13:94427053	C:0.00953784	6448	4785	7	1	0.110478	2.53905e-05	0.27279	0.0647756	0.000102667	1.44034	0.370819	1.55041e-05	0.281078	0.0650431	0.000204146	2.04893	0.551704	0.0906407	-0.969755	0.573132	2.2591e-08	3.17913e-08	0.110478	1	0.930599
rs10733382	9:22964237	G:0.033323	rs181632	10:119364995	T:0.249148	6452	4788	7	1	0.110547	0.000465168	-0.481519	0.137575	0.00331639	0.18076	0.0615503	0.0828199	-0.306381	0.176634	0.00112172	0.208807	0.0640892	0.108416	-0.356865	0.222297	3.1013e-05	3.48225e-05	0.110547	1	0.930599
rs10984224	9:121539063	T:0.255542	rs6492679	13:94427053	C:0.00953341	6451	4787	7	1	0.110752	0.0338925	0.131179	0.0618374	0.00010974	1.4323	0.370297	0.0234794	0.140865	0.0621773	0.000131208	1.9356	0.506147	0.106464	-0.862753	0.534446	1.89949e-05	2.17692e-05	0.110752	1	0.930599
rs10489369	1:168927586	T:0.122772	rs1529729	19:11163562	G:0.460549	6451	4788	7	1	0.110752	0.643637	-0.0377342	0.0815662	0.00874515	-0.138009	0.0526379	0.120171	-0.207142	0.133291	0.00220635	-0.18216	0.0595108	0.110568	0.178181	0.111667	0.0280921	0.0214133	0.110752	1	0.930599
rs8063678	16:17386646	A:0.0763684	rs2828927	21:25611218	G:0.0886959	6449	4787	7	1	0.110752	0.000162375	0.393889	0.104443	0.0166278	-0.218902	0.0914058	0.00559189	0.316874	0.114362	0.0048284	-0.277103	0.098324	0.114253	0.395933	0.250692	4.46197e-05	4.94426e-05	0.110752	1	0.930599
rs10503942	8:33181258	A:0.0374419	rs2965817	16:89513234	G:0.499225	6450	4786	7	1	0.110786	9.84492e-05	-0.523563	0.134441	0.000339226	0.187224	0.0522485	0.250248	-0.251732	0.218946	0.000103238	0.211311	0.0544215	0.111111	-0.288966	0.181372	6.1373e-07	7.9027e-07	0.110786	1	0.930599
rs3900967	1:203583705	T:0.0620059	rs4941253	18:61892571	C:0.217718	6451	4787	7	1	0.110821	0.061133	-0.209725	0.112	0.0229669	-0.142835	0.0628127	0.0140011	-0.331629	0.13496	0.00773626	-0.176315	0.0661999	0.1145	0.311303	0.197241	0.0146203	0.0117629	0.110821	1	0.930599
rs16874205	8:107202148	C:0.0430099	rs1847325	15:101067542	A:0.495738	6452	4788	7	1	0.110889	0.000152275	0.513712	0.13564	0.000479046	-0.185501	0.0531185	0.370222	0.207342	0.231394	0.000153593	-0.208515	0.055087	0.109978	0.315582	0.19745	1.18271e-06	1.49348e-06	0.110889	1	0.930599
rs1209816	6:19742243	A:0.0372753	rs16952330	16:53610448	G:0.0283633	6452	4788	7	1	0.111233	0.000174444	0.548922	0.146246	0.221058	-0.195919	0.160101	6.24479e-05	0.605106	0.151149	0.431708	-0.130111	0.165478	0.0904097	-0.957336	0.565387	0.000283317	0.000290228	0.111233	1	0.930599
rs4739229	8:21257698	A:0.388544	rs9614891	22:44737646	G:0.34421	6451	4787	7	1	0.111301	0.0106848	-0.138434	0.0542275	0.000422963	-0.197235	0.055948	0.00343756	-0.226046	0.0772639	0.000463069	-0.301536	0.0861223	0.111389	0.128789	0.0808989	7.07473e-05	7.71936e-05	0.111301	1	0.930599
rs12488964	3:113188805	T:0.461097	rs12582971	12:18459387	T:0.13182	6452	4788	7	1	0.111336	0.000178691	0.198296	0.052916	0.000586258	-0.263793	0.0767309	0.0109356	0.152883	0.0600779	0.00068686	-0.418299	0.123219	0.111396	0.171012	0.107423	2.20366e-06	2.73605e-06	0.111336	1	0.930599
rs8063678	16:17386646	A:0.076446	rs1882984	X:49470545	G:0.25376	6449	4786	7	1	0.111405	0.000186193	0.391029	0.104636	0.000120805	0.195581	0.0508732	6.86425e-05	0.499392	0.125446	3.31405e-05	0.226178	0.054491	0.107457	-0.218485	0.135728	4.39685e-07	5.74282e-07	0.111405	1	0.930599
rs11673716	2:154273475	G:0.179507	rs997956	11:117770775	A:0.0777399	6451	4788	7	1	0.111439	0.158963	-0.0965896	0.0685729	0.353294	0.0912985	0.0983588	0.0542707	-0.14337	0.0744905	0.908536	-0.0135332	0.117797	0.112828	0.285316	0.179941	0.250077	0.150735	0.111439	1	0.930599
rs1202073	20:59348950	C:0.0155015	rs9614891	22:44737646	G:0.34421	6451	4787	7	1	0.111577	2.69888e-05	-0.83342	0.198552	0.000513664	-0.194424	0.055973	0.0937302	-0.491264	0.29311	0.00204607	-0.176234	0.0571545	0.110053	-0.437824	0.27399	3.25711e-07	4.29691e-07	0.111577	1	0.930599
rs4383488	3:40690376	T:0.028062	rs10984224	9:121539063	T:0.255504	6450	4786	7	1	0.111681	0.185508	0.219352	0.165676	0.031164	0.133094	0.0617612	0.0452471	0.422651	0.211077	0.0138867	0.156301	0.0635323	0.109235	-0.428633	0.267621	0.0413153	0.0306043	0.111681	1	0.930599
rs11919595	3:141135126	C:0.063401	rs7319170	13:25244691	T:0.405829	6451	4787	7	1	0.111681	8.45496e-05	0.463756	0.11797	0.000223991	0.197787	0.0535964	0.000167146	0.676116	0.179622	6.32327e-05	0.226342	0.0565797	0.110321	-0.260079	0.16288	3.69439e-07	4.85935e-07	0.111681	1	0.930599
rs10503942	8:33181258	A:0.0374361	rs17691453	15:39543946	T:0.462331	6451	4787	7	1	0.111785	6.29181e-05	-0.536996	0.134196	0.947043	-0.00353396	0.0532053	0.000224919	-0.820705	0.222459	0.639929	-0.0257383	0.0550202	0.112701	0.301023	0.18978	0.000383297	0.000388336	0.111785	1	0.930599
rs1324317	10:10594364	A:0.0591122	rs282975	16:77586500	C:0.415109	6420	4763	7	1	0.112062	0.203	0.144315	0.113361	0.000156626	0.189118	0.050027	0.730246	-0.0584243	0.169445	0.0022935	0.161448	0.0529452	0.113161	0.244984	0.154647	0.000306189	0.000314232	0.112062	1	0.930599
rs178244	11:88269045	A:0.476353	rs2828927	21:25611218	G:0.0886959	6449	4787	7	1	0.112201	0.00182958	-0.166383	0.0533864	0.018324	-0.215797	0.0914778	0.000477231	-0.206009	0.0589739	0.00678645	-0.406332	0.150096	0.111868	0.199851	0.125704	0.000526213	0.000526149	0.112201	1	0.930599
rs7319170	13:25244691	T:0.405877	rs5973843	X:107360064	C:0.472244	6449	4785	7	1	0.112409	0.000266064	0.19547	0.053608	0.000187348	0.164521	0.0440427	0.200976	0.101794	0.0796031	0.203999	0.0847923	0.066753	0.112631	0.0999983	0.0630315	1.01682e-06	1.30359e-06	0.112409	1	0.930599
rs745285	6:170538325	G:0.189166	rs3847420	10:11293945	T:0.387787	6452	4788	7	1	0.112618	0.000270268	0.258565	0.0709906	0.000748913	0.183534	0.0544448	0.182286	0.138183	0.103605	0.0546687	0.125745	0.0654411	0.11356	0.164248	0.103797	4.50399e-06	5.50742e-06	0.112618	1	0.930599
rs2973963	5:119228851	A:0.297163	rs1324668	13:107986742	A:0.303054	6451	4788	7	1	0.112828	0.0358081	0.12076	0.0575292	0.00182507	-0.17763	0.0569818	0.00910656	0.20772	0.0796462	0.228113	-0.093817	0.0778413	0.112703	-0.1407	0.0887047	0.000873316	0.0008538	0.112828	1	0.930599
rs1451236	4:190432838	C:0.422689	rs12589785	14:71690700	A:0.109104	6448	4786	7	1	0.112933	0.000135097	0.2052	0.0537598	0.000146753	-0.316815	0.0834493	3.84852e-05	0.248273	0.0603133	0.241924	-0.15513	0.132568	0.113449	-0.189294	0.119588	6.91891e-07	9.00805e-07	0.112933	1	0.930599
rs586224	4:119163784	T:0.0976593	rs1529729	19:11163562	G:0.460549	6451	4787	7	1	0.112968	0.000298429	0.338363	0.0935566	0.00825142	-0.139298	0.0527324	0.000730217	0.54316	0.160795	0.0714731	-0.10342	0.0573771	0.113069	-0.208477	0.131569	4.14483e-05	4.67621e-05	0.112968	1	0.930599
rs997956	11:117770775	A:0.0777519	rs9614891	22:44737646	G:0.344186	6450	4787	7	1	0.113038	0.382901	0.0859011	0.0984468	0.000406394	-0.197638	0.0558949	0.605275	-0.0720909	0.139487	0.000108178	-0.233196	0.0602343	0.113939	0.23639	0.149545	0.00129446	0.00124004	0.113038	1	0.930599
rs10961438	9:1432160	T:0.10913	rs3745938	19:42071167	C:0.0389862	6451	4787	7	1	0.113073	0.00858533	-0.216487	0.0823726	0.000944404	-0.482049	0.145785	0.00341661	-0.247964	0.0847005	0.000238372	-0.583808	0.158883	0.120467	0.527476	0.33969	0.000158191	0.000168599	0.113073	1	0.930599
rs17798773	18:45107905	A:0.220698	rs2835692	21:38670335	G:0.146667	6450	4788	7	1	0.113178	0.181777	-0.0834837	0.0625205	0.000530343	-0.258054	0.0744758	0.723595	-0.0256432	0.0725084	0.0674966	-0.170217	0.0930988	0.113985	-0.202071	0.12785	0.00112054	0.00108314	0.113178	1	0.930599
rs1324317	10:10594364	A:0.0589922	rs16952330	16:53610448	G:0.0283721	6450	4787	7	1	0.113283	0.184265	0.150149	0.113087	0.211237	-0.19938	0.159482	0.349675	0.108414	0.115924	0.0885829	-0.287515	0.168837	0.130159	0.840941	0.555635	0.190434	0.120457	0.113283	1	0.930599
rs11925530	3:94100695	C:0.0654162	rs17298767	5:14157376	T:0.104712	6451	4787	7	1	0.113318	0.16294	-0.149714	0.107303	0.123257	0.133885	0.0868678	0.0531604	-0.226826	0.117307	0.370557	0.0826957	0.092353	0.113635	0.411264	0.259954	0.114577	0.0771649	0.113318	1	0.930599
rs11608250	12:104196501	T:0.137399	rs2248636	21:47985655	T:0.0659485	6452	4788	7	1	0.113353	0.00997209	0.200659	0.0778714	0.000115548	0.42657	0.110643	0.00314101	0.244367	0.0827357	4.05031e-05	0.526346	0.128234	0.108263	-0.348916	0.217251	1.54352e-05	1.8146e-05	0.113353	1	0.930599
rs775214	3:113010950	C:0.264528	rs4964369	12:105803028	T:0.282707	6436	4781	7	1	0.113564	0.000191742	0.22648	0.0607242	8.57765e-05	-0.230829	0.0587701	0.0786356	0.141967	0.0807247	4.92054e-05	-0.304625	0.0750425	0.114227	0.147721	0.0935255	3.15151e-07	4.2182e-07	0.113564	1	0.930599
rs11615490	12:126323356	C:0.277063	rs2835692	21:38670335	G:0.146635	6448	4787	7	1	0.113635	7.79798e-05	-0.226492	0.0573322	0.000550967	-0.257721	0.0746007	2.63456e-05	-0.280664	0.0667777	0.000253724	-0.35925	0.0981966	0.114231	0.181254	0.114757	1.09142e-06	1.40775e-06	0.113635	1	0.930599
rs1494881	4:75268280	G:0.277597	rs17798773	18:45107905	A:0.220698	6450	4787	7	1	0.11374	0.00926476	0.155185	0.0596377	0.200303	-0.0799742	0.0624462	0.256182	0.0844652	0.0743885	0.0447575	-0.166621	0.083023	0.114109	0.157637	0.0997709	0.0148288	0.012145	0.11374	1	0.930599
rs197427	1:112266366	C:0.461485	rs17691453	15:39543946	T:0.462337	6452	4788	7	1	0.113776	0.000390294	-0.187508	0.0528703	0.96839	-0.00210893	0.0532181	0.000654479	-0.296627	0.0870391	0.200449	-0.112203	0.0876399	0.113994	0.118545	0.0750051	0.00181305	0.0017117	0.113776	1	0.930599
rs10503942	8:33181258	A:0.0374477	rs10777557	12:94314529	A:0.353543	6449	4785	7	1	0.113811	7.55411e-05	-0.533449	0.134773	0.000376335	0.198652	0.0558615	8.15472e-05	-0.739874	0.187795	0.00259914	0.174372	0.0579011	0.116712	0.311257	0.198414	6.58918e-07	8.64251e-07	0.113811	1	0.930599
rs4951508	1:210829477	T:0.222472	rs3008061	6:166077817	A:0.131126	6448	4785	7	1	0.114023	2.1584e-05	0.275089	0.0647596	0.0218934	-0.177952	0.0776332	0.00314015	0.218255	0.0738925	0.00532971	-0.27058	0.0971075	0.114993	0.208649	0.132379	9.25062e-06	1.11323e-05	0.114023	1	0.930599
rs2085021	2:44371721	G:0.118049	rs3847420	10:11293945	T:0.388164	6438	4778	7	1	0.114094	0.000273677	0.307865	0.0846012	0.00103784	0.178594	0.0544482	0.219667	0.156154	0.127222	0.0271347	0.134852	0.0610306	0.114354	0.196647	0.124545	3.83745e-06	4.76513e-06	0.114094	1	0.930599
rs1225019	3:131669077	C:0.437519	rs2350051	4:66605229	A:0.317389	6418	4766	7	1	0.114129	0.000142435	0.202476	0.0532285	0.000209408	-0.206888	0.0558043	0.00014073	0.285787	0.0750712	0.257434	-0.0996328	0.0879778	0.114301	-0.126132	0.0798735	6.36933e-07	8.38059e-07	0.114129	1	0.930599
rs4958208	5:133355728	C:0.142769	rs2704253	8:97651358	G:0.137266	6451	4788	7	1	0.114164	0.178762	-0.102161	0.0759799	0.000211384	0.288599	0.0778942	0.0549949	-0.163346	0.0851239	0.0143861	0.218601	0.089317	0.116982	0.260739	0.166333	0.000336118	0.000348201	0.114164	1	0.930599
rs3822292	4:104556712	G:0.164368	rs1209816	6:19742243	A:0.0372753	6452	4788	7	1	0.114235	0.145508	0.102121	0.0701583	0.000192602	0.545847	0.146398	0.311993	0.0732392	0.0724388	0.0226525	0.395084	0.17334	0.123261	0.424399	0.275364	0.000205214	0.000217772	0.114235	1	0.930599
rs6974647	7:5411296	C:0.46662	rs4964369	12:105803028	T:0.282642	6441	4784	7	1	0.114235	0.000617078	0.182085	0.053179	6.20156e-05	-0.235362	0.0587668	0.135064	0.106713	0.071407	0.000202037	-0.353467	0.0951085	0.114486	0.129615	0.0821208	9.17726e-07	1.19492e-06	0.114235	1	0.930599
rs12589785	14:71690700	A:0.109346	rs282975	16:77586500	C:0.415421	6420	4763	7	1	0.114484	0.000192087	-0.311943	0.0836487	0.000172456	0.188175	0.050096	0.00022537	-0.456963	0.123881	0.00760801	0.149037	0.0558401	0.115237	0.182858	0.116094	7.21563e-07	9.48056e-07	0.114484	1	0.930599
rs1494881	4:75268280	G:0.277631	rs12523795	6:33876434	G:0.0286002	6451	4787	7	1	0.114519	0.010347	0.152773	0.0595836	0.394476	0.14408	0.169201	0.00434813	0.174688	0.0612569	0.0947956	0.388134	0.232329	0.11426	-0.415396	0.26302	0.0246524	0.0194669	0.114519	1	0.930599
rs10772874	12:15899535	T:0.302666	rs10851872	15:74790183	A:0.0799876	6451	4787	7	1	0.114519	6.06027e-05	-0.228648	0.057013	9.86077e-05	-0.378371	0.0971678	0.00188673	-0.191712	0.0616931	0.0772083	-0.235607	0.133328	0.115017	-0.231251	0.146729	2.17713e-07	2.96412e-07	0.114519	1	0.930599
rs2973963	5:119228851	A:0.297163	rs7109247	11:131482154	C:0.274221	6451	4788	7	1	0.114982	0.0385811	0.119083	0.0575664	0.00223561	0.183086	0.0598906	0.598303	0.0401426	0.0761947	0.236034	0.0962345	0.0812135	0.115754	0.146305	0.0930193	0.00100592	0.000989729	0.114982	1	0.930599
rs10489369	1:168927586	T:0.122732	rs4983559	14:105277209	G:0.400837	6449	4787	7	1	0.115053	0.618265	-0.0407271	0.0817305	0.000183714	-0.202656	0.0541801	0.371782	0.115742	0.12959	0.00774052	-0.160755	0.0603621	0.115716	-0.191813	0.12194	0.000788975	0.000786939	0.115053	1	0.930599
rs11673716	2:154273475	G:0.17943	rs5769520	22:49671776	G:0.295846	6451	4787	7	1	0.115375	0.164755	-0.0952983	0.0685967	0.00289364	0.174006	0.0584145	0.981335	0.00216858	0.0926917	0.000815092	0.233732	0.0698204	0.115481	-0.168083	0.106785	0.00446658	0.00402839	0.115375	1	0.930599
rs4951508	1:210829477	T:0.222533	rs11771875	7:105103372	G:0.182185	6444	4784	7	1	0.115411	2.72349e-05	0.271848	0.0647961	0.0116672	0.17163	0.0680519	0.00799655	0.205008	0.0772968	0.248264	0.0960129	0.0831584	0.117479	0.187731	0.119922	5.34731e-06	6.62205e-06	0.115411	1	0.930599
rs3900967	1:203583705	T:0.0620059	rs11925530	3:94100695	C:0.0654162	6451	4787	7	1	0.115483	0.0718557	-0.201756	0.112085	0.172741	-0.146593	0.107516	0.291635	-0.128479	0.121834	0.452917	-0.0861366	0.114763	0.113249	-0.484506	0.305922	0.0762133	0.0544084	0.115483	1	0.930599
rs997956	11:117770775	A:0.0777519	rs10851872	15:74790183	A:0.08	6450	4787	7	1	0.115662	0.38864	0.0848892	0.0984695	0.000121271	-0.372299	0.0968635	0.844345	0.0208475	0.106181	3.18977e-05	-0.431159	0.103657	0.117985	0.43438	0.277863	0.000452297	0.000466205	0.115662	1	0.930599
rs745285	6:170538325	G:0.189166	rs11630259	15:99430948	C:0.279681	6452	4788	7	1	0.115878	0.000318043	0.255066	0.0708488	0.870572	-0.00964956	0.0592246	0.090426	0.158353	0.0935255	0.328538	-0.0683365	0.0699407	0.116645	0.180178	0.114835	0.00135626	0.0013199	0.115878	1	0.930599
rs4941253	18:61892571	C:0.217718	rs1202073	20:59348950	C:0.0155015	6451	4787	7	1	0.115878	0.0252358	-0.140742	0.0628938	2.01844e-05	-0.848456	0.199035	0.0610846	-0.120376	0.0642731	0.00950387	-0.629886	0.242883	0.114573	-0.491407	0.311418	1.12541e-05	1.36122e-05	0.115878	1	0.930599
rs997956	11:117770775	A:0.077764	rs5973843	X:107360064	C:0.472321	6449	4786	7	1	0.11595	0.394815	0.0837254	0.0983943	0.000190668	0.164063	0.0439722	0.0836386	0.25853	0.149443	5.25357e-05	0.191917	0.0474567	0.115953	-0.182932	0.11637	0.000607296	0.00061772	0.11595	1	0.930599
rs1225019	3:131669077	C:0.437277	rs997956	11:117770775	A:0.077764	6449	4786	7	1	0.115986	0.000119624	0.204245	0.0530935	0.358671	0.0900747	0.0981311	0.00270628	0.171176	0.0570725	0.536721	-0.0937339	0.151727	0.115605	0.21876	0.139029	0.000389809	0.000405649	0.115986	1	0.930599
rs12785110	10:126173339	G:0.132383	rs178244	11:88269045	A:0.47636	6451	4788	7	1	0.116058	8.90385e-05	-0.303437	0.0774338	0.00172731	-0.167456	0.0534403	0.346094	-0.128331	0.136205	0.048363	-0.120711	0.0611456	0.116675	-0.17586	0.112092	3.38075e-06	4.27115e-06	0.116058	1	0.930599
rs6922714	6:19831560	A:0.316308	rs11965350	6:160249368	G:0.0844055	6451	4787	7	1	0.11613	0.0001242	-0.215634	0.0561885	3.46794e-06	-0.432022	0.0930889	3.40939e-05	-0.254982	0.0615268	7.75689e-06	-0.569534	0.127362	0.11644	0.214686	0.136752	1.61727e-08	2.38466e-08	0.11613	1	0.930599
rs4656640	1:168996958	T:0.102373	rs2828927	21:25611218	G:0.0887234	6447	4786	7	1	0.116275	0.162126	-0.122104	0.0873449	0.0204929	-0.211299	0.0911874	0.535419	-0.0596616	0.0962665	0.155649	-0.143597	0.101135	0.115242	-0.316531	0.200964	0.0257285	0.0204652	0.116275	1	0.930599
rs10733382	9:22964237	G:0.033323	rs7229736	18:66192454	T:0.499535	6452	4788	7	1	0.116275	0.000548934	-0.475365	0.137561	0.000195494	0.195091	0.0523767	0.000776595	-0.758323	0.225624	0.00148224	0.172567	0.054298	0.117203	0.296547	0.189291	2.25372e-06	2.89012e-06	0.116275	1	0.930599
rs10111172	8:22969091	T:0.189583	rs10984224	9:121539063	T:0.255542	6451	4787	7	1	0.116275	0.000157215	0.255662	0.0676465	0.0299376	0.134397	0.0619081	0.044517	0.172333	0.0857723	0.365842	0.067781	0.0749549	0.117839	0.175398	0.112154	7.05575e-05	7.95755e-05	0.116275	1	0.930599
rs11630259	15:99430948	C:0.279681	rs1847325	15:101067542	A:0.495738	6452	4788	7	1	0.116419	0.782783	-0.0163466	0.0592923	0.000441635	-0.186321	0.0530246	0.150695	-0.145046	0.100931	0.000245422	-0.260021	0.0709086	0.116362	0.131983	0.0840532	0.0019743	0.00188638	0.116419	1	0.930599
rs261796	1:241110180	C:0.0888234	rs5769520	22:49671776	G:0.295846	6451	4787	7	1	0.116419	0.0789331	-0.164506	0.0936335	0.00374916	0.169438	0.0584565	0.0185745	-0.287847	0.122282	0.0365997	0.13186	0.0630848	0.118787	0.239176	0.153329	0.0025184	0.00237115	0.116419	1	0.930599
rs10777557	12:94314529	A:0.353566	rs3745938	19:42071167	C:0.0389922	6450	4786	7	1	0.116528	0.000357261	0.199538	0.0558962	0.00114217	-0.474017	0.14572	0.00189927	0.17844	0.0574586	0.000540802	-0.68701	0.198576	0.119396	0.322806	0.207284	7.94344e-06	9.77147e-06	0.116528	1	0.930599
rs12745827	1:111700001	G:0.153798	rs1225019	3:131669077	C:0.437364	6450	4786	7	1	0.116673	0.000597489	0.252992	0.0736994	0.000137612	0.202587	0.0531386	0.000708333	0.391873	0.115722	4.5765e-05	0.251573	0.0617166	0.116537	-0.159673	0.101736	1.66219e-06	2.15839e-06	0.116673	1	0.930599
rs16874205	8:107202148	C:0.0430166	rs1433176	8:108392928	A:0.419702	6451	4787	7	1	0.116818	0.000169618	0.508722	0.135283	0.00278704	-0.161357	0.0539603	0.000380511	0.76693	0.215839	0.0129049	-0.138832	0.0558371	0.117358	-0.297884	0.190225	6.11876e-06	7.61133e-06	0.116818	1	0.930599
rs12785110	10:126173339	G:0.132403	rs10851872	15:74790183	A:0.08	6450	4787	7	1	0.116854	0.000117963	-0.298029	0.0774037	0.000151275	-0.367565	0.0970093	0.00405489	-0.243925	0.0848771	0.0140017	-0.277771	0.113043	0.117626	-0.303175	0.193745	4.02396e-07	5.46538e-07	0.116854	1	0.930599
rs586224	4:119163784	T:0.0976593	rs10503953	8:33797783	T:0.418462	6451	4787	7	1	0.116854	0.000331334	0.335784	0.0935465	0.359774	-0.0494689	0.0540173	0.28885	0.156111	0.147185	0.144735	-0.0856968	0.0587615	0.117142	0.216088	0.13791	0.000897306	0.000899124	0.116854	1	0.930599
rs3900967	1:203583705	T:0.0620059	rs4982164	14:34790349	C:0.430011	6451	4788	7	1	0.116927	0.0689173	-0.203831	0.112059	0.415183	0.0435598	0.0534604	0.973717	0.00580111	0.176073	0.209227	0.0705663	0.0561971	0.116694	-0.252917	0.161217	0.134545	0.0908641	0.116927	1	0.930599
rs2085021	2:44371721	G:0.118026	rs1882984	X:49470545	G:0.253768	6435	4776	7	1	0.116927	0.000208256	0.314577	0.0848195	0.000157852	0.192168	0.05086	0.0257011	0.226365	0.101477	0.00810838	0.151115	0.0570779	0.119096	0.181074	0.116179	5.42674e-07	7.30871e-07	0.116927	1	0.930599
rs261796	1:241110180	C:0.0888785	rs775214	3:113010950	C:0.264697	6447	4785	7	1	0.116963	0.0642094	-0.173153	0.0935595	0.000146611	0.230065	0.0605953	0.0150986	-0.292959	0.120559	0.00386715	0.189834	0.0657139	0.118143	0.235791	0.150895	0.000121675	0.000134602	0.116963	1	0.930599
rs775214	3:113010950	C:0.264742	rs11615490	12:126323356	C:0.277079	6444	4784	7	1	0.117073	0.000106583	0.23517	0.0606875	5.88377e-05	-0.230385	0.0573464	0.0616113	0.151105	0.0808444	4.08315e-05	-0.303968	0.0740892	0.11746	0.145774	0.0931152	2.10397e-07	2.916e-07	0.117073	1	0.930599
rs4656640	1:168996958	T:0.102341	rs11925530	3:94100695	C:0.065359	6449	4786	7	1	0.117145	0.166193	-0.120987	0.0873846	0.159146	-0.1513	0.107461	0.459425	-0.0693017	0.0936771	0.577304	-0.0672879	0.120733	0.115168	-0.388434	0.246565	0.140864	0.0947247	0.117145	1	0.930599
rs4958208	5:133355728	C:0.142791	rs7787286	7:54244766	G:0.0406202	6450	4787	7	1	0.117182	0.163673	-0.105687	0.0758794	0.70748	-0.0531832	0.14173	0.076705	-0.139531	0.0788249	0.257601	-0.185068	0.163476	0.124677	0.430285	0.280236	0.352493	0.208747	0.117182	1	0.930599
rs997956	11:117770775	A:0.0777519	rs2965817	16:89513234	G:0.499147	6450	4787	7	1	0.117291	0.312785	0.0993938	0.0984686	0.000203878	0.194019	0.0522377	0.0643789	0.30975	0.167474	5.64599e-05	0.2271	0.0563924	0.11705	-0.219646	0.140145	0.000656323	0.000670597	0.117291	1	0.930599
rs3822292	4:104556712	G:0.164368	rs1324668	13:107986742	A:0.303084	6452	4788	7	1	0.117401	0.118099	0.109623	0.0701452	0.00169525	-0.17877	0.0569513	0.970587	0.00358415	0.0972057	0.000463619	-0.231256	0.0660554	0.118157	0.174168	0.111464	0.00221977	0.00211916	0.117401	1	0.930599
rs4383488	3:40690376	T:0.0280664	rs6071905	20:38657164	C:0.40014	6449	4785	7	1	0.11751	0.215518	0.204912	0.165448	0.000120098	-0.20658	0.0537139	0.75924	-0.0736375	0.240269	4.16851e-05	-0.226056	0.0551633	0.119916	0.372591	0.239589	0.000258089	0.000276724	0.11751	1	0.930599
rs11771875	7:105103372	G:0.182178	rs5769520	22:49671776	G:0.295796	6447	4786	7	1	0.117657	0.0120799	0.170399	0.0678934	0.003238	0.172081	0.0584476	0.00379717	0.268424	0.0927347	0.000938442	0.233674	0.0706315	0.117765	-0.167383	0.107007	0.000503343	0.000522626	0.117657	1	0.930599
rs8063678	16:17386646	A:0.0764341	rs2424433	20:22303261	G:0.316357	6450	4787	7	1	0.117693	0.000249306	0.381982	0.104282	0.000189886	-0.209814	0.0562186	0.0854747	0.237644	0.138184	5.24652e-05	-0.244418	0.0604342	0.119443	0.238595	0.153229	7.70918e-07	1.03237e-06	0.117693	1	0.930599
rs3008061	6:166077817	A:0.131122	rs1202073	20:59348950	C:0.0154991	6452	4788	7	1	0.117766	0.0357949	-0.163342	0.0778095	2.6925e-05	-0.839312	0.19993	0.0772807	-0.140183	0.079348	0.00784406	-0.63793	0.23994	0.127395	-0.597871	0.392186	1.51219e-05	1.83131e-05	0.117766	1	0.930599
rs4383488	3:40690376	T:0.028062	rs7037809	9:126383362	T:0.0633333	6450	4787	7	1	0.118354	0.178492	0.222788	0.165591	2.04783e-05	-0.44031	0.103369	0.52514	0.113442	0.178524	6.51789e-06	-0.479619	0.106373	0.12722	0.715694	0.469259	5.48832e-05	6.33956e-05	0.118354	1	0.930599
rs160044	5:88114476	C:0.316414	rs11782906	8:77690337	A:0.0984191	6452	4788	7	1	0.118391	0.000112248	-0.220493	0.0570859	0.35308	-0.0830159	0.0893959	3.17271e-05	-0.2616	0.0628741	0.0778081	-0.218741	0.124034	0.118719	0.216772	0.138941	0.00038143	0.000403491	0.118391	1	0.930599
rs4867791	5:174747627	C:0.390267	rs11773632	7:51765420	G:0.16274	6452	4788	7	1	0.118539	0.00187419	-0.16557	0.0532469	0.0387041	-0.144482	0.0698885	0.000537105	-0.218054	0.0629933	0.0109494	-0.267431	0.10511	0.1188	0.152888	0.0980156	0.00107577	0.00107865	0.118539	1	0.930599
rs10489369	1:168927586	T:0.122772	rs2216979	12:29856414	C:0.455356	6451	4788	7	1	0.118834	0.610567	-0.041516	0.0815213	0.000133231	0.20276	0.0530727	0.376478	0.114861	0.129874	3.98675e-05	0.244601	0.059539	0.118706	-0.181486	0.11632	0.000566062	0.00058855	0.118834	1	0.930599
rs775214	3:113010950	C:0.264697	rs17439350	12:28781123	G:0.0859314	6447	4785	7	1	0.118908	0.000165831	0.228279	0.0606145	0.000328329	-0.330231	0.0919387	4.77687e-05	0.271013	0.0666489	0.0675138	-0.215649	0.117954	0.117466	-0.227312	0.145201	1.12579e-06	1.50162e-06	0.118908	1	0.930599
rs12745827	1:111700001	G:0.153798	rs6047982	20:22246450	G:0.388295	6450	4788	7	1	0.118982	0.000730526	0.248953	0.0737015	0.000455857	-0.190181	0.0542531	0.000730965	0.379767	0.112434	0.0239701	-0.141383	0.062625	0.118997	-0.163713	0.105012	5.29276e-06	6.71001e-06	0.118982	1	0.930599
rs7787286	7:54244766	G:0.0406202	rs10984224	9:121539063	T:0.255581	6450	4786	7	1	0.119057	0.652712	-0.0638403	0.141868	0.029846	0.134163	0.0617658	0.172373	-0.252991	0.185393	0.0951332	0.107027	0.0641294	0.122888	0.35804	0.232077	0.0866779	0.0623461	0.119057	1	0.930599
rs17760943	8:23160433	A:0.264729	rs1433176	8:108392928	A:0.41969	6450	4786	7	1	0.119242	0.00521617	-0.165173	0.0591302	0.00227366	-0.164558	0.053919	0.57047	-0.0529443	0.0933169	0.193774	-0.0923971	0.0711023	0.119233	-0.130446	0.0837262	0.000186167	0.000204936	0.119242	1	0.930599
rs12745827	1:111700001	G:0.153828	rs2965946	16:89516612	T:0.300139	6452	4788	7	1	0.119428	0.000406316	0.260495	0.0736705	0.000243938	0.210637	0.0574171	0.000238468	0.360078	0.097998	8.06939e-05	0.263234	0.0667711	0.118718	-0.177899	0.114025	2.70064e-06	3.51317e-06	0.119428	1	0.930599
rs11673716	2:154273475	G:0.179479	rs4739229	8:21257698	A:0.388562	6452	4788	7	1	0.119577	0.172368	-0.0936288	0.0686109	0.00986387	-0.13962	0.0541045	0.0379057	-0.214822	0.103485	0.00260367	-0.194344	0.0645442	0.119862	0.152665	0.0981545	0.014002	0.0119444	0.119577	1	0.930599
rs4656640	1:168996958	T:0.102341	rs10503942	8:33181258	A:0.0374477	6449	4786	7	1	0.119652	0.164165	-0.121789	0.0875426	6.29464e-05	-0.537131	0.134233	0.0783068	-0.15965	0.0906794	1.75158e-05	-0.633283	0.147467	0.124383	0.472263	0.307336	0.000145412	0.000162315	0.119652	1	0.930599
rs1324317	10:10594364	A:0.0589922	rs737250	13:50251539	T:0.276512	6450	4787	7	1	0.119876	0.200713	0.144859	0.113213	0.00102822	0.195448	0.0595389	0.0484185	0.299782	0.15189	0.000306171	0.228975	0.0634275	0.119947	-0.274553	0.176562	0.00180554	0.00177213	0.119876	1	0.930599
rs181632	10:119364995	T:0.249148	rs3991716	16:57950985	T:0.247288	6452	4788	7	1	0.119876	0.00286867	0.183691	0.061611	0.000168008	0.235533	0.0625947	0.168752	0.107908	0.0784084	0.0479509	0.157904	0.079838	0.120347	0.160267	0.103177	9.51634e-06	1.18819e-05	0.119876	1	0.930599
rs13253577	8:33116943	T:0.0507673	rs9614891	22:44737646	G:0.34421	6451	4787	7	1	0.120025	5.43147e-06	-0.523304	0.115078	0.000309393	-0.202182	0.0560478	1.86203e-05	-0.707477	0.165267	9.20921e-05	-0.230377	0.058912	0.121406	0.271596	0.175348	6.97043e-08	1.01508e-07	0.120025	1	0.930599
rs6728308	2:44306946	T:0.230704	rs11598262	10:87729214	A:0.109268	6452	4788	7	1	0.120362	9.93538e-05	0.248583	0.0638675	0.000151094	0.333656	0.088053	2.98308e-05	0.295512	0.0707855	8.69105e-05	0.439725	0.112046	0.119179	-0.230366	0.147839	2.88634e-07	4.04871e-07	0.120362	1	0.930599
rs13253577	8:33116943	T:0.0507595	rs17439350	12:28781123	G:0.0858648	6452	4788	7	1	0.120513	3.96035e-06	-0.531065	0.115112	0.000164349	-0.346215	0.0918751	1.1247e-06	-0.599609	0.123162	4.87924e-05	-0.390388	0.096123	0.125424	0.496932	0.324284	4.14297e-08	6.1357e-08	0.120513	1	0.930599
rs775214	3:113010950	C:0.264697	rs308203	5:93742412	C:0.466341	6447	4785	7	1	0.120588	0.000133801	0.23144	0.0605965	0.28086	0.0568776	0.0527431	0.000397502	0.354591	0.100118	0.0697198	0.123222	0.0679384	0.120617	-0.133151	0.0857826	0.00037305	0.000400506	0.120588	1	0.930599
rs10489369	1:168927586	T:0.122772	rs11598262	10:87729214	A:0.109208	6451	4788	7	1	0.120626	0.641204	-0.0379827	0.0815053	0.000129616	0.336986	0.0880506	0.806696	0.0221509	0.0905258	4.04302e-05	0.404206	0.0984665	0.1178	-0.29145	0.18634	0.000490125	0.000519127	0.120626	1	0.930599
rs17086372	4:66655790	A:0.145349	rs1674870	6:43434222	A:0.17093	6450	4787	7	1	0.120663	0.000307822	-0.264588	0.0733209	0.0391741	0.143831	0.0697414	0.0244423	-0.194331	0.0863651	0.010769	0.204935	0.0803634	0.120464	-0.218202	0.140519	0.00014527	0.000163188	0.120663	1	0.930599
rs7787286	7:54244766	G:0.0406202	rs12785110	10:126173339	G:0.132403	6450	4787	7	1	0.120814	0.59661	-0.0750452	0.141787	8.43746e-05	-0.304099	0.0773469	0.255041	-0.176696	0.155243	2.7819e-05	-0.334738	0.0798778	0.12927	0.497946	0.328247	0.00042169	0.000450585	0.120814	1	0.930599
rs12589785	14:71690700	A:0.109164	rs9926693	16:58097357	G:0.243526	6449	4786	7	1	0.120927	0.000186107	-0.312317	0.0835707	0.000282393	0.22816	0.0628378	8.95458e-05	-0.411106	0.104946	0.00941556	0.180911	0.0696725	0.122869	0.223064	0.144579	1.08983e-06	1.47383e-06	0.120927	1	0.930599
rs2350051	4:66605229	A:0.317368	rs7109247	11:131482154	C:0.274065	6420	4768	7	1	0.120965	0.000165205	-0.210154	0.0557878	0.00230309	0.182981	0.0600315	0.000112231	-0.2851	0.0738121	0.274242	0.0917149	0.0838845	0.121352	0.137775	0.0889376	8.68167e-06	1.09504e-05	0.120965	1	0.930599
rs12488964	3:113188805	T:0.461097	rs3822292	4:104556712	G:0.164368	6452	4788	7	1	0.121154	0.000128442	0.202545	0.0528918	0.0940193	0.117672	0.0702702	0.0117439	0.154436	0.0612903	0.884312	-0.0161573	0.111043	0.121738	0.158035	0.102121	0.000189839	0.000211282	0.121154	1	0.930599
rs12488964	3:113188805	T:0.461097	rs3008061	6:166077817	A:0.131122	6452	4788	7	1	0.121305	0.000172324	0.198555	0.0528567	0.0283472	-0.17007	0.0775711	0.0115955	0.152768	0.060521	0.00952201	-0.317815	0.12258	0.121707	0.167474	0.108212	7.11283e-05	8.27817e-05	0.121305	1	0.930599
rs6768773	3:197135819	C:0.399008	rs6492679	13:94427053	C:0.00953341	6451	4788	7	1	0.121305	0.000161419	0.203185	0.053855	8.4048e-05	1.46277	0.371965	0.000263465	0.197052	0.0540046	0.0256046	1.0211	0.457448	0.147869	1.0012	0.691867	1.42571e-07	2.0525e-07	0.121305	1	0.930599
rs997956	11:117770775	A:0.0777761	rs11615490	12:126323356	C:0.277063	6448	4787	7	1	0.121343	0.403062	0.0823337	0.0984658	8.2571e-05	-0.225505	0.0572812	0.102099	0.214501	0.131212	0.00203222	-0.190269	0.061666	0.12135	-0.231682	0.149556	0.000293096	0.000319903	0.121343	1	0.930599
rs745285	6:170538325	G:0.189195	rs997956	11:117770775	A:0.0777399	6451	4788	7	1	0.121419	0.000320449	0.254883	0.0708365	0.36395	0.0893415	0.0984084	9.47802e-05	0.297288	0.0761578	0.109734	0.188475	0.117842	0.121119	-0.290695	0.187534	0.000944741	0.000971179	0.121419	1	0.930599
rs12132580	1:189523652	C:0.031623	rs3991716	16:57950985	T:0.247326	6451	4788	7	1	0.121419	0.00271464	-0.467955	0.156072	0.000214261	0.23163	0.062576	0.000805281	-0.645258	0.192558	0.00119191	0.208374	0.0642968	0.128545	0.387854	0.25519	1.08256e-05	1.35835e-05	0.121419	1	0.930599
rs12523795	6:33876434	G:0.0285958	rs10503953	8:33797783	T:0.418475	6452	4788	7	1	0.121457	0.373359	0.150503	0.169067	0.350476	-0.050378	0.0539572	0.506851	-0.1777	0.267722	0.211859	-0.0690299	0.0552916	0.123189	0.38921	0.252484	0.436335	0.255361	0.121457	1	0.930599
rs7229736	18:66192454	T:0.499612	rs5926838	X:27625511	C:0.363115	6447	4785	7	1	0.121608	0.000142685	0.199301	0.0523998	0.000161253	-0.170017	0.0450607	0.000122139	0.274018	0.0713255	0.329172	-0.0745818	0.0764328	0.121742	-0.096697	0.0624859	5.29585e-07	7.35385e-07	0.121608	1	0.930599
rs197427	1:112266366	C:0.461485	rs2325927	1:159236439	C:0.0083695	6452	4788	7	1	0.121646	0.000391146	-0.187595	0.0529035	0.000631805	-1.23034	0.360004	0.000224263	-0.196451	0.0532389	0.000221879	-1.66527	0.450961	0.132847	0.608342	0.40476	6.59661e-06	8.4384e-06	0.121646	1	0.930599
rs4586959	4:37417390	A:0.477678	rs178244	11:88269045	A:0.476438	6451	4788	7	1	0.121798	5.81399e-05	0.21195	0.0527208	0.00173353	-0.167536	0.053484	0.000310003	0.324293	0.0899118	0.468868	-0.0625588	0.0863687	0.121973	-0.115654	0.0747819	1.81445e-06	2.42729e-06	0.121798	1	0.930599
rs17298767	5:14157376	T:0.104729	rs7213584	17:29998974	G:0.415194	6450	4786	7	1	0.12195	0.132373	0.130648	0.0868203	6.55635e-05	-0.214588	0.0537568	0.817865	-0.0312222	0.135577	2.01423e-05	-0.254858	0.0597794	0.122657	0.191759	0.124219	9.91626e-05	0.000114213	0.12195	1	0.930599
rs4383488	3:40690376	T:0.028062	rs13148015	4:42576472	A:0.112016	6450	4787	7	1	0.122065	0.201112	0.211161	0.165177	0.000308313	-0.298725	0.0827902	0.659112	0.0812198	0.184114	0.000115982	-0.326222	0.0846348	0.130552	0.628324	0.415578	0.000686479	0.00072077	0.122065	1	0.930599
rs6492679	13:94427053	C:0.00953193	rs17691453	15:39543946	T:0.462337	6452	4788	7	1	0.12237	0.000106066	1.43275	0.369621	0.982086	-0.00119472	0.0532086	0.304091	0.648503	0.631023	0.877352	-0.00824252	0.0534093	0.138233	0.836712	0.56443	0.000184989	0.000207674	0.12237	1	0.930599
rs4656640	1:168996958	T:0.102341	rs1950542	14:44469169	T:0.273841	6449	4786	7	1	0.122447	0.149952	-0.126138	0.0876142	0.000919515	-0.193422	0.058364	0.0353429	-0.237878	0.113038	0.000254985	-0.236781	0.0647437	0.122763	0.20229	0.131078	0.00157713	0.00158484	0.122447	1	0.930599
rs17298767	5:14157376	T:0.104806	rs6071905	20:38657164	C:0.400155	6450	4786	7	1	0.122485	0.118917	0.135828	0.0871065	0.000110727	-0.207646	0.0537136	0.0300138	0.295217	0.136051	0.00543508	-0.166603	0.0599282	0.122983	-0.195709	0.126888	0.000166472	0.000187932	0.122485	1	0.930599
rs4583435	2:10217952	A:0.255816	rs11673716	2:154273475	G:0.179435	6448	4787	7	1	0.122523	0.00224572	-0.182755	0.0598088	0.158189	-0.0969701	0.0687153	0.000651383	-0.241237	0.0707592	0.0370465	-0.189057	0.0906641	0.123148	0.173126	0.112296	0.00354892	0.00339533	0.122523	1	0.930599
rs1080307	1:114216449	G:0.296776	rs661311	5:88034867	T:0.221594	6451	4787	7	1	0.1226	0.00065609	-0.196927	0.0577957	0.000475312	-0.223342	0.0639162	0.0871606	-0.126267	0.0738155	0.152893	-0.127542	0.0892286	0.122927	-0.151147	0.0979816	4.6983e-06	6.11794e-06	0.1226	1	0.930599
rs13148015	4:42576472	A:0.112016	rs7787286	7:54244766	G:0.0406202	6450	4787	7	1	0.122792	0.000312205	-0.29831	0.0827499	0.685031	-0.0574527	0.141646	0.00203499	-0.264424	0.0857107	0.727967	0.0558635	0.160605	0.117507	-0.47416	0.302914	0.00149065	0.00150596	0.122792	1	0.930599
rs1225019	3:131669077	C:0.437364	rs4867791	5:174747627	C:0.39031	6450	4786	7	1	0.122945	0.000165372	0.20015	0.0531356	0.00261048	-0.160325	0.0532601	0.194335	0.10534	0.0811645	0.00180598	-0.257321	0.0824639	0.1231	0.11611	0.0753036	7.12915e-06	9.16757e-06	0.122945	1	0.930599
rs3900967	1:203583705	T:0.0621118	rs6792258	3:197124134	G:0.428649	6440	4779	7	1	0.122984	0.0723067	-0.201671	0.112215	0.00827211	0.141593	0.0536184	0.984091	0.00349223	0.175138	0.00276363	0.169521	0.0566416	0.122	-0.243393	0.15739	0.00580989	0.00539411	0.122984	1	0.930599
rs2325927	1:159236439	C:0.0083708	rs5769520	22:49671776	G:0.295846	6451	4787	7	1	0.123022	0.000617075	-1.23071	0.359437	0.00293603	0.1739	0.0584663	0.000137331	-1.52075	0.39884	0.0051301	0.164512	0.0587806	0.140134	0.738595	0.500643	4.19573e-05	5.04484e-05	0.123022	1	0.930599
rs4964369	12:105803028	T:0.282609	rs4941253	18:61892571	C:0.217702	6440	4783	7	1	0.123022	5.47611e-05	-0.236768	0.0586886	0.0179956	-0.148851	0.0629201	3.33687e-05	-0.304995	0.0735076	0.00519601	-0.235588	0.0843004	0.123761	0.154434	0.100336	2.00627e-05	2.48396e-05	0.123022	1	0.930599
rs4268128	8:22937856	C:0.20885	rs11598262	10:87729214	A:0.109268	6452	4788	7	1	0.123022	5.47376e-05	0.263523	0.0653187	0.000107766	0.341673	0.0882327	0.00217548	0.218701	0.0713506	0.020012	0.248187	0.106696	0.125695	0.251139	0.164003	1.60453e-07	2.32704e-07	0.123022	1	0.930599
rs6728308	2:44306946	T:0.230662	rs9614891	22:44737646	G:0.34421	6451	4787	7	1	0.123022	0.000130904	0.244127	0.0638282	0.000530703	-0.19413	0.0560299	0.101154	0.146752	0.0895219	0.00022166	-0.2595	0.0702687	0.123568	0.146448	0.0950983	1.10753e-06	1.51661e-06	0.123022	1	0.930599
rs4695885	4:174686346	A:0.343774	rs4739229	8:21257698	A:0.388587	6449	4786	7	1	0.123099	6.34988e-06	-0.247905	0.0549144	0.0118486	-0.136551	0.0542597	3.80658e-05	-0.345693	0.0839281	0.00437464	-0.224774	0.0788737	0.123285	0.122876	0.079731	1.57181e-06	2.12952e-06	0.123099	1	0.930599
rs4383488	3:40690376	T:0.0281056	rs4964369	12:105803028	T:0.282686	6440	4783	7	1	0.123176	0.213309	0.206279	0.16575	6.79042e-05	-0.233748	0.0586788	0.91196	-0.0244365	0.221012	2.47112e-05	-0.25313	0.0600201	0.126247	0.411351	0.26902	0.000155434	0.000176765	0.123176	1	0.930599
rs7787286	7:54244766	G:0.0406139	rs4268128	8:22937856	C:0.208805	6451	4787	7	1	0.123253	0.673352	-0.0599385	0.142185	7.91904e-05	0.257408	0.0652187	0.564087	0.102762	0.178165	2.59329e-05	0.284867	0.0677203	0.119851	-0.378747	0.243505	0.000340496	0.000373227	0.123253	1	0.930599
rs3822292	4:104556712	G:0.164444	rs2828927	21:25611218	G:0.0886959	6449	4787	7	1	0.123292	0.140702	0.103322	0.0701353	0.0218844	-0.209059	0.0911976	0.441924	0.0583113	0.0758324	0.00566532	-0.293251	0.105999	0.124824	0.282347	0.183959	0.0230347	0.0192894	0.123292	1	0.930599
rs2325927	1:159236439	C:0.00837599	rs5926838	X:27625511	C:0.363115	6447	4785	7	1	0.123369	0.000606094	-1.24255	0.362378	0.000143221	-0.17122	0.0450277	0.188877	-0.704636	0.53629	0.000264839	-0.164992	0.0452348	0.13573	-0.521513	0.349567	2.62587e-06	3.50406e-06	0.123369	1	0.930599
rs3900967	1:203583705	T:0.0619963	rs2248636	21:47985655	T:0.0659485	6452	4788	7	1	0.1236	0.0561283	-0.214867	0.112493	9.30186e-05	0.432174	0.110584	0.019927	-0.278823	0.119784	0.00185132	0.367246	0.117968	0.13354	0.470747	0.313771	7.28506e-05	8.58956e-05	0.1236	1	0.930599
rs4656640	1:168996958	T:0.102357	rs1225019	3:131669077	C:0.437345	6448	4785	7	1	0.123755	0.163092	-0.12204	0.0874996	0.000136956	0.202408	0.0530753	0.768434	0.0406438	0.138045	4.05908e-05	0.239355	0.0583211	0.123332	-0.191874	0.124517	0.00025027	0.000279309	0.123755	1	0.930599
rs4695885	4:174686346	A:0.343774	rs7101307	10:24280011	G:0.451	6449	4786	7	1	0.123794	6.17075e-06	-0.248264	0.0549201	0.0142662	-0.129804	0.0529708	0.123131	-0.138695	0.0899587	0.579042	-0.0429376	0.0773952	0.123991	-0.118993	0.0773568	1.84798e-06	2.5012e-06	0.123794	1	0.930599
rs12132580	1:189523652	C:0.0315651	rs4583435	2:10217952	A:0.255778	6447	4787	7	1	0.123871	0.00259403	-0.469333	0.155813	0.00242422	-0.18144	0.0598289	0.168204	-0.276968	0.200993	0.0105478	-0.157994	0.0617808	0.121724	-0.360919	0.233215	0.000117299	0.000135674	0.123871	1	0.930599
rs1209816	6:19742243	A:0.0372868	rs7213584	17:29998974	G:0.415194	6450	4786	7	1	0.123871	0.000189766	0.547715	0.146751	6.97431e-05	-0.214144	0.0538436	0.167041	0.297507	0.215308	2.28152e-05	-0.235912	0.0557	0.125079	0.313724	0.20454	2.05473e-07	2.97468e-07	0.123871	1	0.930599
rs10733382	9:22964237	G:0.033323	rs282975	16:77586500	C:0.415291	6422	4764	7	1	0.124221	0.000768972	-0.46291	0.137618	0.00019734	0.186455	0.05009	0.000647089	-0.698338	0.204727	0.00116569	0.167452	0.051569	0.125111	0.316377	0.206288	2.77144e-06	3.71088e-06	0.124221	1	0.930599
rs6974647	7:5411296	C:0.466754	rs7101307	10:24280011	G:0.451023	6452	4788	7	1	0.124221	0.000726998	0.179176	0.0530235	0.016395	-0.12694	0.0528914	0.389393	0.0743393	0.086369	0.00734795	-0.232564	0.0867566	0.124413	0.11426	0.0743633	0.000165904	0.000189294	0.124221	1	0.930599
rs1080307	1:114216449	G:0.296868	rs2362852	3:55807071	C:0.380369	6449	4786	7	1	0.124376	0.000418838	-0.203397	0.0576534	0.797068	-0.0140037	0.0544588	0.000423899	-0.298964	0.0848187	0.21363	-0.0932155	0.0749534	0.124762	0.130634	0.0850986	0.00193328	0.00194174	0.124376	1	0.930599
rs1912470	8:14430153	T:0.13124	rs4983559	14:105277209	G:0.400775	6450	4787	7	1	0.124454	0.00268641	-0.231924	0.077269	0.000137463	-0.206774	0.0542331	0.00163496	-0.364771	0.115815	4.55547e-05	-0.252912	0.0620287	0.124789	0.171003	0.111404	1.09345e-05	1.39722e-05	0.124454	1	0.930599
rs12745827	1:111700001	G:0.153852	rs2085021	2:44371721	G:0.118049	6438	4778	7	1	0.124571	0.000461996	0.257952	0.0736611	0.000174509	0.317928	0.0847058	0.0001418	0.314392	0.082626	6.28516e-05	0.393326	0.0982864	0.123077	-0.263505	0.170887	1.6859e-06	2.29947e-06	0.124571	1	0.930599
rs745285	6:170538325	G:0.189166	rs4268128	8:22937856	C:0.20885	6452	4788	7	1	0.12461	0.000319393	0.255317	0.0709403	7.54988e-05	0.258586	0.0653282	0.0333782	0.18168	0.0853956	0.0137902	0.192349	0.0781056	0.126423	0.193707	0.126742	4.82428e-07	6.84304e-07	0.12461	1	0.930599
rs4583435	2:10217952	A:0.255816	rs3745938	19:42071167	C:0.0389268	6448	4787	7	1	0.124649	0.00243723	-0.18142	0.0598541	0.00127974	-0.47022	0.146009	0.0103803	-0.158274	0.0617558	0.139968	-0.282621	0.191489	0.123151	-0.343068	0.222528	5.84514e-05	7.00056e-05	0.124649	1	0.930599
rs13253577	8:33116943	T:0.0507595	rs7109247	11:131482154	C:0.274179	6452	4788	7	1	0.124688	5.56332e-06	-0.524616	0.115495	0.001608	0.189049	0.0599309	8.66547e-06	-0.676103	0.152	0.0124031	0.157984	0.063182	0.128452	0.284858	0.187378	3.08151e-07	4.43138e-07	0.124688	1	0.930599
rs11919595	3:141135126	C:0.0633235	rs7304975	12:59888726	A:0.0983568	6451	4788	7	1	0.124766	6.42346e-05	0.471087	0.117869	0.000109297	-0.341106	0.0881646	0.00335396	0.38247	0.13039	3.17973e-05	-0.387821	0.0932218	0.129379	0.422506	0.278596	1.99736e-07	2.90979e-07	0.124766	1	0.930599
rs7747594	6:45747522	A:0.0284408	rs3008061	6:166077817	A:0.131122	6452	4788	7	1	0.125236	0.502315	0.10743	0.160139	0.0255275	-0.173102	0.0775084	0.864873	-0.0311241	0.182896	0.0107585	-0.204291	0.0801	0.130575	0.468185	0.309679	0.0687019	0.0524824	0.125236	1	0.930599
rs12132580	1:189523652	C:0.031623	rs13253577	8:33116943	T:0.0507673	6451	4788	7	1	0.125314	0.00215264	-0.478397	0.155915	5.79717e-06	-0.521669	0.115066	0.0138552	-0.40414	0.164218	6.41305e-05	-0.475646	0.118999	0.122372	-0.628457	0.406796	4.53864e-07	6.47718e-07	0.125314	1	0.930599
rs16952330	16:53610448	G:0.0283633	rs16968331	16:56505773	C:0.0750155	6452	4788	7	1	0.125354	0.215422	-0.197474	0.159408	0.110323	-0.158253	0.0991099	0.558678	-0.100714	0.172218	0.231685	-0.122131	0.102114	0.11133	-0.555908	0.349135	0.130916	0.0930541	0.125354	1	0.930599
rs6728308	2:44306946	T:0.230704	rs1847325	15:101067542	A:0.495738	6452	4788	7	1	0.125511	7.82222e-05	0.252314	0.0638806	0.000362498	-0.189455	0.0531286	0.000453187	0.391644	0.111675	0.0573558	-0.127125	0.0668872	0.125849	-0.140346	0.0916887	7.49941e-07	1.05534e-06	0.125511	1	0.930599
rs1880403	7:42657424	C:0.390964	rs11598262	10:87729214	A:0.109268	6452	4788	7	1	0.125826	0.00303151	-0.158956	0.0536193	0.000185745	0.329227	0.0880837	0.000865525	-0.196493	0.0589902	0.158768	0.182462	0.129476	0.1258	0.19012	0.12419	7.67278e-06	1.00136e-05	0.125826	1	0.930599
rs6768773	3:197135819	C:0.399038	rs11615490	12:126323356	C:0.276985	6448	4787	7	1	0.125865	0.000176268	0.201979	0.0538494	8.32495e-05	-0.225861	0.0574001	0.0696162	0.129762	0.0715178	0.000188457	-0.327165	0.0876176	0.126307	0.126596	0.0828056	3.74068e-07	5.38696e-07	0.125865	1	0.930599
rs12093599	1:66808852	C:0.0123218	rs10503953	8:33797783	T:0.418475	6452	4788	7	1	0.126023	0.474871	-0.203144	0.284286	0.347338	-0.0507107	0.053961	0.495358	0.30898	0.453175	0.453048	-0.0407866	0.0543572	0.118123	-0.643812	0.411986	0.506652	0.295652	0.126023	1	0.930599
rs12042344	1:186858135	C:0.107597	rs7319170	13:25244691	T:0.405814	6450	4786	7	1	0.12626	0.00140017	0.284499	0.0890559	0.0002132	0.198435	0.0535901	0.00116107	0.436723	0.134448	6.46892e-05	0.237516	0.059453	0.126156	-0.195366	0.127737	6.15923e-06	8.12254e-06	0.12626	1	0.930599
rs12093599	1:66808852	C:0.0123218	rs17439350	12:28781123	G:0.0858648	6452	4788	7	1	0.1263	0.486217	-0.197081	0.283024	0.000280729	-0.333263	0.0917457	0.961195	0.0154785	0.31813	0.000654714	-0.315373	0.0925426	0.113704	-1.0172	0.643081	0.00114935	0.00120318	0.1263	1	0.930599
rs2325927	1:159236439	C:0.0083695	rs2704253	8:97651358	G:0.137322	6452	4788	7	1	0.126459	0.00053048	-1.25108	0.361076	0.000166701	0.293556	0.0779745	0.0344162	-0.914677	0.432438	8.28052e-05	0.310754	0.078949	0.116191	-0.543024	0.345663	2.59845e-06	3.53396e-06	0.126459	1	0.930599
rs13136851	4:180240950	G:0.39924	rs745285	6:170538325	G:0.189195	6451	4787	7	1	0.126498	0.000233862	0.198971	0.0540783	0.000335405	0.254324	0.0709153	0.0243106	0.145202	0.0644716	0.202195	0.134406	0.10539	0.127115	0.150676	0.0987663	1.51012e-06	2.09113e-06	0.126498	1	0.930599
rs6792258	3:197124134	G:0.428705	rs4983559	14:105277209	G:0.401212	6438	4778	7	1	0.126578	0.00892151	0.140392	0.0536864	0.000215828	-0.200675	0.0542404	0.589459	0.0445209	0.0825042	0.000397573	-0.299902	0.0846777	0.126845	0.118935	0.0779056	2.9949e-05	3.72898e-05	0.126578	1	0.930599
rs13148015	4:42576472	A:0.111998	rs737250	13:50251539	T:0.276469	6451	4788	7	1	0.126617	0.000249772	-0.303543	0.0828788	0.000786009	0.200306	0.0596561	0.0844994	-0.1914	0.110946	0.000237469	0.247929	0.0674563	0.125885	-0.200691	0.131125	5.27728e-06	7.01226e-06	0.126617	1	0.930599
rs1912470	8:14430153	T:0.1312	rs2216979	12:29856414	C:0.455363	6452	4788	7	1	0.126736	0.00480146	-0.218016	0.0773088	0.00015878	0.200673	0.0531313	0.00310587	-0.365841	0.123718	0.0104992	0.155513	0.0607724	0.127303	0.168756	0.110672	1.2439e-05	1.6036e-05	0.126736	1	0.930599
rs2325927	1:159236439	C:0.0083708	rs17760943	8:23160433	A:0.264765	6451	4787	7	1	0.126776	0.000598741	-1.24676	0.363256	0.00475161	-0.167095	0.059182	9.96621e-05	-1.49257	0.383554	0.00342586	-0.173757	0.0593698	0.136487	0.982861	0.66008	6.74581e-05	8.13243e-05	0.126776	1	0.930599
rs12132580	1:189523652	C:0.031623	rs12523795	6:33876434	G:0.0286002	6451	4788	7	1	0.126856	0.00228922	-0.475428	0.155883	0.342982	0.160491	0.169242	0.0106552	-0.41311	0.161762	0.17497	0.242326	0.178653	0.116616	-0.695399	0.443172	0.00713583	0.00667926	0.126856	1	0.930599
rs1451236	4:190432838	C:0.422779	rs7101307	10:24280011	G:0.450923	6449	4786	7	1	0.126935	0.00017538	0.201404	0.0536781	0.0134644	-0.130821	0.0529375	0.000505214	0.309273	0.0889233	0.677743	-0.0342863	0.0825094	0.127143	-0.115996	0.0760398	4.22761e-05	5.20198e-05	0.126935	1	0.930599
rs7109247	11:131482154	C:0.274179	rs737250	13:50251539	T:0.276503	6452	4788	7	1	0.127334	0.00170728	0.187894	0.0598976	0.00085637	0.198682	0.0595944	0.16122	0.11005	0.0785525	0.112968	0.122846	0.0775053	0.128113	0.144868	0.0952088	2.93625e-05	3.67518e-05	0.127334	1	0.930599
rs737250	13:50251539	T:0.276477	rs2828927	21:25611218	G:0.0886959	6449	4787	7	1	0.127534	0.00105683	0.195156	0.0595907	0.0228534	-0.208008	0.0913971	0.0165224	0.155617	0.0649171	0.00640586	-0.324415	0.118997	0.129413	0.226511	0.149372	0.000307312	0.000347232	0.127534	1	0.930599
rs6922714	6:19831560	A:0.316308	rs1529729	19:11163562	G:0.460549	6451	4787	7	1	0.127614	0.000111474	-0.216981	0.0561522	0.00810165	-0.139588	0.0527183	0.267971	-0.103475	0.0934105	0.39112	-0.0626106	0.0730078	0.127908	-0.119439	0.0784542	1.94454e-05	2.47756e-05	0.127614	1	0.930599
rs1674870	6:43434222	A:0.17093	rs2216979	12:29856414	C:0.455349	6450	4787	7	1	0.127654	0.0320932	0.149342	0.0696804	0.000140798	0.202204	0.053117	0.881182	0.016617	0.111172	0.0157259	0.151396	0.0626843	0.128142	0.150454	0.0988877	6.3588e-05	7.72477e-05	0.127654	1	0.930599
rs11733026	4:65899370	T:0.269028	rs661311	5:88034867	T:0.221594	6451	4787	7	1	0.127694	0.0184841	-0.139487	0.0592108	0.000292493	-0.23106	0.0637959	0.34644	-0.0703538	0.0747239	0.090462	-0.144647	0.0854399	0.127904	-0.154833	0.101702	9.76729e-05	0.000116501	0.127694	1	0.930599
rs1080307	1:114216449	G:0.29673	rs181632	10:119364995	T:0.249148	6452	4788	7	1	0.127734	0.00030405	-0.208627	0.0577623	0.00222667	0.188567	0.0616592	0.0730415	-0.135038	0.0753318	0.00117052	0.279758	0.0861863	0.127858	-0.144019	0.094587	1.83477e-05	2.34458e-05	0.127734	1	0.930599
rs10777557	12:94314529	A:0.353598	rs2424433	20:22303261	G:0.316377	6448	4785	7	1	0.127815	0.000389986	0.198299	0.0559098	0.000169511	-0.211368	0.056206	0.150485	0.113363	0.078844	0.000198704	-0.298429	0.0802088	0.128162	0.130968	0.0860842	1.36996e-06	1.91787e-06	0.127815	1	0.930599
rs11630259	15:99430948	C:0.279681	rs16952330	16:53610448	G:0.0283633	6452	4788	7	1	0.127855	0.812306	-0.0140482	0.059162	0.213322	-0.198171	0.15924	0.917927	0.00625508	0.060702	0.878697	0.0338696	0.221919	0.126185	-0.383723	0.250911	0.451066	0.271276	0.127855	1	0.930599
rs12093599	1:66808852	C:0.0123218	rs2248636	21:47985655	T:0.0659485	6452	4788	7	1	0.127895	0.482674	-0.199046	0.283537	0.000107803	0.42835	0.110618	0.212049	-0.373143	0.299005	0.000239844	0.408722	0.111281	0.138282	1.173	0.79138	0.000347127	0.000390686	0.127895	1	0.930599
rs4695885	4:174686346	A:0.343774	rs2216979	12:29856414	C:0.455497	6449	4786	7	1	0.127975	5.63096e-06	-0.249758	0.0550154	0.000136795	0.202903	0.053201	6.06973e-05	-0.355322	0.0886071	0.119068	0.119191	0.0764686	0.128358	0.118488	0.0779216	2.46604e-08	3.87426e-08	0.127975	1	0.930599
rs16968331	16:56505773	C:0.0750271	rs9926693	16:58097357	G:0.243451	6451	4787	7	1	0.128015	0.113593	-0.156912	0.09917	0.000252739	0.229545	0.0627263	0.732308	-0.0427121	0.124868	7.67656e-05	0.269549	0.0681665	0.126749	-0.243124	0.159212	0.000317687	0.00035937	0.128015	1	0.930599
rs3008061	6:166077817	A:0.131122	rs178244	11:88269045	A:0.476364	6452	4788	7	1	0.128217	0.0287979	-0.169809	0.0776716	0.00179787	-0.166528	0.0533445	0.985766	-0.00241415	0.13532	0.04668	-0.121393	0.0610264	0.128966	-0.164912	0.108624	0.00065058	0.000710347	0.128217	1	0.930599
rs11673716	2:154273475	G:0.179435	rs11771875	7:105103372	G:0.182149	6448	4787	7	1	0.128297	0.1933	-0.0893665	0.0686971	0.011845	0.170774	0.0678554	0.801597	-0.0206991	0.0823744	0.00339741	0.239668	0.0818179	0.127152	-0.188382	0.123494	0.0170887	0.0150924	0.128297	1	0.930599
rs737250	13:50251539	T:0.276503	rs3991716	16:57950985	T:0.247288	6452	4788	7	1	0.128378	0.00109463	0.194727	0.0596407	0.000206375	0.232558	0.0626659	0.102692	0.123554	0.0757099	0.0685749	0.150384	0.0825737	0.129523	0.150831	0.0994936	3.89883e-06	5.28981e-06	0.128378	1	0.930599
rs7787286	7:54244766	G:0.0405552	rs11615490	12:126323356	C:0.276985	6448	4786	7	1	0.128499	0.752068	-0.0449856	0.142398	8.08797e-05	-0.225808	0.0572859	0.20345	-0.243601	0.191542	2.60463e-05	-0.249953	0.0594343	0.127871	0.3315	0.217726	0.000397303	0.000445702	0.128499	1	0.930599
rs2350051	4:66605229	A:0.317368	rs11965350	6:160249368	G:0.0846573	6420	4768	7	1	0.128539	0.000159334	-0.211003	0.0558792	2.98416e-06	-0.434945	0.093098	0.00411016	-0.174565	0.0608328	0.0230616	-0.29688	0.130645	0.12833	-0.21355	0.140427	2.02554e-08	3.20878e-08	0.128539	1	0.930599
rs2085021	2:44371721	G:0.11799	rs5769520	22:49671776	G:0.295945	6437	4777	7	1	0.128782	0.000233596	0.311566	0.0846737	0.00303092	0.173329	0.0584666	0.0922904	0.19306	0.114682	0.0506249	0.128067	0.0655191	0.129697	0.205335	0.135508	1.03097e-05	1.35452e-05	0.128782	1	0.930599
rs16874205	8:107202148	C:0.0430099	rs10733382	9:22964237	G:0.033323	6452	4788	7	1	0.128863	0.000155854	0.511855	0.135356	0.000495249	-0.478865	0.137474	0.000897337	0.461088	0.138845	0.000172819	-0.532221	0.141708	0.140766	0.889536	0.603917	1.41448e-06	1.99036e-06	0.128863	1	0.930599
rs4867791	5:174747627	C:0.390267	rs2704253	8:97651358	G:0.137322	6452	4788	7	1	0.129025	0.00278949	-0.159361	0.0532973	0.000254087	0.285309	0.0779936	0.0582102	-0.115096	0.0607652	0.000360875	0.414749	0.116269	0.128964	-0.168031	0.110678	9.71826e-06	1.28139e-05	0.129025	1	0.930599
rs10984224	9:121539063	T:0.255512	rs4964369	12:105803028	T:0.282609	6440	4783	7	1	0.129187	0.0416523	0.126154	0.0619318	7.61422e-05	-0.232302	0.0587181	0.0116847	0.21051	0.0834853	0.0300677	-0.162152	0.0747521	0.129063	-0.146317	0.0964005	3.88421e-05	4.85931e-05	0.129187	1	0.930599
rs17439350	12:28781123	G:0.0859339	rs4964369	12:105803028	T:0.282642	6441	4784	7	1	0.12935	0.000226583	-0.339448	0.0920568	5.54752e-05	-0.236796	0.0587399	0.000149674	-0.460327	0.121407	1.71351e-05	-0.276134	0.064228	0.129952	0.219636	0.145042	3.98485e-07	5.84715e-07	0.12935	1	0.930599
rs2027985	7:93345774	T:0.455645	rs7109247	11:131482154	C:0.274038	6448	4786	7	1	0.12939	0.000533728	-0.182145	0.0525939	0.00188699	0.186371	0.0599751	0.0908879	-0.115701	0.0684327	0.00211015	0.306629	0.0997402	0.129563	-0.129451	0.0853994	1.58592e-05	2.05761e-05	0.12939	1	0.930599
rs11746513	5:73037073	C:0.300248	rs2424433	20:22303261	G:0.316377	6448	4787	7	1	0.129594	0.0433599	-0.116949	0.057889	0.000137135	-0.214111	0.0561488	0.0122073	-0.202773	0.0809121	0.0001366	-0.294154	0.07712	0.12993	0.132005	0.0871676	9.76729e-05	0.000117786	0.129594	1	0.930599
rs4739229	8:21257698	A:0.388562	rs17691453	15:39543946	T:0.462337	6452	4788	7	1	0.129839	0.00975763	-0.139812	0.0541004	0.958476	-0.00276632	0.0531306	0.00557789	-0.24741	0.0892657	0.239032	-0.0954404	0.0810595	0.129971	0.116535	0.0769606	0.0353647	0.0295779	0.129839	1	0.930599
rs4951508	1:210829477	T:0.222472	rs160044	5:88114476	C:0.316377	6448	4785	7	1	0.130166	2.11851e-05	0.275538	0.0648017	9.21082e-05	-0.223914	0.0572598	5.40725e-05	0.375868	0.093099	0.0218814	-0.161653	0.0705165	0.129663	-0.149388	0.0985776	6.04125e-08	9.39192e-08	0.130166	1	0.930599
rs7109247	11:131482154	C:0.274179	rs11608250	12:104196501	T:0.137399	6452	4788	7	1	0.13033	0.00253404	0.180837	0.0598948	0.0120369	0.195402	0.0778166	0.0667964	0.127303	0.0694489	0.368848	0.092645	0.103096	0.131812	0.185346	0.12299	0.000329617	0.000377146	0.13033	1	0.930599
rs4583435	2:10217952	A:0.2557	rs1433176	8:108392928	A:0.419808	6447	4786	7	1	0.13033	0.00152198	-0.189817	0.0598706	0.00135168	-0.172945	0.0539647	0.00135891	-0.297007	0.092721	0.000599218	-0.240372	0.070039	0.130854	0.129917	0.0859954	5.50443e-05	6.83234e-05	0.13033	1	0.930599
rs1674870	6:43434222	A:0.17093	rs940114	22:49589243	A:0.445659	6450	4787	7	1	0.130371	0.0315485	0.149864	0.0697015	0.00013249	-0.200467	0.0524537	0.900162	0.0142013	0.113197	5.51263e-05	-0.250969	0.0622326	0.13041	0.148732	0.0983358	6.15865e-05	7.61005e-05	0.130371	1	0.930599
rs531592	1:231396634	T:0.481941	rs4383488	3:40690376	T:0.0280577	6451	4787	7	1	0.130494	0.000549492	0.181484	0.052522	0.206311	0.208934	0.165325	0.0025702	0.162703	0.0539655	0.657705	-0.119266	0.269174	0.130088	0.347771	0.22974	0.00106818	0.00115004	0.130494	1	0.930599
rs2835692	21:38670335	G:0.146644	rs940114	22:49589243	A:0.44559	6451	4788	7	1	0.130494	0.000615676	-0.255067	0.0744805	0.000143504	-0.199628	0.0525054	0.362948	-0.110507	0.121468	0.0125459	-0.152443	0.061065	0.130749	-0.155536	0.102925	2.06712e-06	2.90037e-06	0.130494	1	0.930599
rs12093599	1:66808852	C:0.0123237	rs12132580	1:189523652	C:0.031623	6451	4788	7	1	0.130782	0.464855	-0.207813	0.284335	0.00239814	-0.472601	0.155671	0.865132	-0.0517736	0.304829	0.0057476	-0.436294	0.157972	0.102024	-0.749444	0.458343	0.00864747	0.00816025	0.130782	1	0.930599
rs261796	1:241110180	C:0.0889009	rs13148015	4:42576472	A:0.111998	6451	4788	7	1	0.13107	0.0658981	-0.171817	0.0934237	0.000327773	-0.297202	0.0827331	0.0195977	-0.245184	0.10505	9.62908e-05	-0.352693	0.0904397	0.133788	0.312342	0.208321	0.00028954	0.000334802	0.13107	1	0.930599
rs4983559	14:105277209	G:0.400776	rs5926838	X:27625511	C:0.363227	6445	4784	7	1	0.131194	0.000170901	-0.204086	0.054299	0.000113698	-0.173895	0.0450582	0.000144481	-0.278014	0.0731545	0.000239218	-0.251891	0.0685691	0.13145	0.0986854	0.0654235	5.99952e-07	8.789e-07	0.131194	1	0.930599
rs13136851	4:180240950	G:0.39924	rs6974647	7:5411296	C:0.466749	6451	4787	7	1	0.131235	0.000272801	0.196695	0.0540394	0.000833445	0.1774	0.0530908	0.000622741	0.301359	0.0880777	0.000854309	0.268646	0.080564	0.131403	-0.11583	0.0767798	3.7715e-06	5.20814e-06	0.131235	1	0.930599
rs4586959	4:37417390	A:0.477678	rs12523795	6:33876434	G:0.0286002	6451	4788	7	1	0.131401	5.15561e-05	0.213238	0.0526714	0.41803	0.137504	0.16979	0.000272244	0.196102	0.0538687	0.449514	-0.215842	0.28542	0.133344	0.368821	0.24571	0.00017838	0.000211479	0.131401	1	0.930599
rs997956	11:117770775	A:0.0777519	rs5769520	22:49671776	G:0.295891	6450	4787	7	1	0.131483	0.345438	0.0928883	0.0984534	0.00294048	0.173749	0.0584246	0.815804	-0.0296434	0.127255	0.0292816	0.137544	0.063103	0.133667	0.237787	0.158546	0.00778949	0.00743519	0.131483	1	0.930599
rs6728308	2:44306946	T:0.23102	rs4964369	12:105803028	T:0.282642	6441	4784	7	1	0.131608	0.000147181	0.242269	0.0638258	7.65138e-05	-0.232395	0.0587588	0.0588151	0.159083	0.08419	4.55463e-05	-0.297664	0.0730036	0.131915	0.15013	0.0996484	2.23694e-07	3.38191e-07	0.131608	1	0.930599
rs308203	5:93742412	C:0.466284	rs12785110	10:126173339	G:0.132383	6451	4788	7	1	0.131608	0.285327	0.0563389	0.0527306	8.63794e-05	-0.303483	0.0773014	0.0943031	0.101582	0.0607142	0.227853	-0.152921	0.12681	0.132012	-0.165037	0.109571	0.000262345	0.000305734	0.131608	1	0.930599
rs12745827	1:111700001	G:0.153876	rs2424433	20:22303261	G:0.316357	6450	4787	7	1	0.131732	0.000744096	0.248643	0.0737202	0.000186338	-0.210197	0.0562498	0.000594924	0.359032	0.104555	0.0131589	-0.161129	0.064986	0.131187	-0.168306	0.111502	2.38098e-06	3.34881e-06	0.131732	1	0.930599
rs6047982	20:22246450	G:0.388363	rs5926838	X:27625511	C:0.362917	6445	4785	7	1	0.131732	0.000491383	-0.189005	0.0542274	0.000224139	-0.166431	0.0451018	0.000338813	-0.264197	0.0737226	0.000371478	-0.244769	0.0687639	0.131924	0.0979565	0.06502	2.11407e-06	2.98513e-06	0.131732	1	0.930599
rs12488964	3:113188805	T:0.461091	rs2835692	21:38670335	G:0.146644	6451	4788	7	1	0.131774	0.000156495	0.20004	0.0529132	0.000596628	-0.255651	0.0744657	5.87798e-05	0.246982	0.0614741	0.342123	-0.114207	0.120221	0.131865	-0.157597	0.104591	2.19239e-06	3.09274e-06	0.131774	1	0.930599
rs10489369	1:168927586	T:0.122772	rs1324668	13:107986742	A:0.302976	6451	4788	7	1	0.131774	0.634514	-0.0387381	0.0814882	0.00202338	-0.175928	0.0569941	0.480838	0.0803392	0.113963	0.0382463	-0.132447	0.063916	0.130573	-0.184656	0.122139	0.00753694	0.00722266	0.131774	1	0.930599
rs8063678	16:17386646	A:0.0764104	rs2248636	21:47985655	T:0.0659485	6452	4788	7	1	0.131815	0.000279435	0.378894	0.104273	0.000154455	0.418305	0.110552	9.1025e-05	0.439794	0.112383	5.14959e-05	0.48799	0.120529	0.128846	-0.442714	0.291515	4.92905e-07	7.2897e-07	0.131815	1	0.930599
rs2216979	12:29856414	C:0.45518	rs10141409	14:82289273	C:0.350496	6448	4785	7	1	0.131857	0.000142949	0.201938	0.0530995	0.0493653	-0.105787	0.0538238	0.112218	0.120356	0.0757767	0.0159662	-0.205433	0.0852528	0.132176	0.115099	0.0764482	9.55035e-05	0.000116773	0.131857	1	0.930599
rs11615490	12:126323356	C:0.27702	rs2248636	21:47985655	T:0.0659792	6449	4787	7	1	0.132106	6.98096e-05	-0.227968	0.0573226	9.80683e-05	0.432529	0.111038	0.00113302	-0.197788	0.0607601	0.000107369	0.580842	0.14996	0.132612	-0.248284	0.165095	1.77432e-07	2.70798e-07	0.132106	1	0.930599
rs1451236	4:190432838	C:0.422779	rs16874205	8:107202148	C:0.0429524	6449	4786	7	1	0.132106	0.000138253	0.204947	0.0537738	6.91742e-05	0.538843	0.135418	0.00103824	0.182796	0.0557313	0.103456	0.319919	0.196471	0.132857	0.290452	0.193257	2.35461e-07	3.56471e-07	0.132106	1	0.930599
rs13148015	4:42576472	A:0.112016	rs4941253	18:61892571	C:0.217674	6450	4787	7	1	0.132356	0.000375294	-0.294468	0.0827884	0.033083	-0.134133	0.0629416	0.000180425	-0.390001	0.10414	0.00957383	-0.184143	0.0710741	0.13418	0.208749	0.139369	0.000163811	0.000196023	0.132356	1	0.930599
rs1494881	4:75268280	G:0.277674	rs10503942	8:33181258	A:0.0374419	6450	4786	7	1	0.132398	0.0086117	0.15687	0.0597123	5.51163e-05	-0.540715	0.134079	0.00328042	0.183174	0.0623008	0.0456316	-0.361392	0.180806	0.132376	-0.311302	0.206872	1.19042e-05	1.58822e-05	0.132398	1	0.930599
rs2350051	4:66605229	A:0.317368	rs17691453	15:39543946	T:0.46176	6420	4768	7	1	0.132565	0.000187441	-0.208251	0.0557513	0.935063	-0.00435248	0.0534204	0.280393	-0.0989354	0.0916545	0.323585	0.0734434	0.0744018	0.132712	-0.120644	0.0802424	0.000935788	0.00102671	0.132565	1	0.930599
rs4951508	1:210829477	T:0.222472	rs11598262	10:87729214	A:0.109259	6448	4785	7	1	0.132858	2.22316e-05	0.274961	0.0648306	0.000122835	0.338303	0.0880906	0.00116988	0.230751	0.071085	0.0220899	0.245343	0.107192	0.135844	0.235177	0.157684	6.69849e-08	1.05466e-07	0.132858	1	0.930599
rs17086372	4:66655790	A:0.145304	rs1912470	8:14430153	T:0.1312	6452	4788	7	1	0.132984	0.000301104	-0.265304	0.073403	0.00490506	-0.217588	0.0773453	0.0165842	-0.202661	0.0845904	0.106287	-0.146732	0.0908496	0.132689	-0.233688	0.155421	2.48346e-05	3.23203e-05	0.132984	1	0.930599
rs6728308	2:44306946	T:0.230704	rs160044	5:88114476	C:0.316414	6452	4788	7	1	0.133068	8.18304e-05	0.251602	0.0638749	9.68738e-05	-0.222867	0.0571705	0.000113872	0.344542	0.0892837	0.0269579	-0.158297	0.0715587	0.133261	-0.144373	0.0961614	2.23584e-07	3.40848e-07	0.133068	1	0.930599
rs308203	5:93742412	C:0.466362	rs7787286	7:54244766	G:0.0406139	6451	4787	7	1	0.133068	0.304209	0.0540745	0.0526298	0.691712	-0.0561413	0.141581	0.164176	0.0760107	0.0546383	0.337877	0.231087	0.241126	0.133214	-0.29472	0.196278	0.546619	0.325415	0.133068	1	0.930599
rs6728308	2:44306946	T:0.230662	rs13136851	4:180240950	G:0.39924	6451	4787	7	1	0.133194	8.14621e-05	0.251631	0.0638647	0.000185119	0.202092	0.054057	0.000216787	0.362853	0.0981054	9.98121e-05	0.262362	0.0674271	0.133123	-0.137245	0.0913811	3.9202e-07	5.88328e-07	0.133194	1	0.930599
rs7747594	6:45747522	A:0.028454	rs2828927	21:25611218	G:0.0886959	6449	4787	7	1	0.133236	0.526269	0.101392	0.159997	0.0198593	-0.212499	0.0912404	0.225197	0.216832	0.178783	0.0586816	-0.178037	0.0941711	0.128687	-0.551741	0.363154	0.0560181	0.0456298	0.133236	1	0.930599
rs178244	11:88269045	A:0.476364	rs1847325	15:101067542	A:0.495738	6452	4788	7	1	0.133278	0.00180132	-0.166727	0.0534179	0.000482735	-0.185255	0.0530794	0.529117	-0.0569757	0.0905304	0.421978	-0.0734244	0.0914381	0.133427	-0.113958	0.0759351	1.55146e-05	2.05955e-05	0.133278	1	0.930599
rs4951508	1:210829477	T:0.222429	rs586224	4:119163784	T:0.0977199	6447	4784	7	1	0.13353	2.00146e-05	0.276798	0.064904	0.000248001	0.343663	0.0937865	6.67084e-06	0.318501	0.0707162	0.000115023	0.438825	0.113788	0.129707	-0.233502	0.154101	1.31728e-07	2.04375e-07	0.13353	1	0.930599
rs3991716	16:57950985	T:0.247248	rs9614891	22:44737646	G:0.34421	6451	4787	7	1	0.13353	0.000204132	0.232542	0.0626148	0.000422459	-0.197329	0.0559696	0.000281915	0.331493	0.0912857	0.0628335	-0.132014	0.0709612	0.133143	-0.139886	0.0931439	1.69043e-06	2.42901e-06	0.13353	1	0.930599
rs11746513	5:73037073	C:0.300248	rs1674870	6:43434222	A:0.170983	6448	4787	7	1	0.13353	0.0510135	-0.112783	0.0577967	0.034918	0.146867	0.0696279	0.396245	-0.0580372	0.0684121	0.0105791	0.244228	0.0955394	0.133467	-0.164135	0.109382	0.0146346	0.0134656	0.13353	1	0.930599
rs1451236	4:190432838	C:0.422964	rs10141409	14:82289273	C:0.350427	6445	4783	7	1	0.133614	0.000196654	0.199839	0.0536729	0.0520903	-0.104513	0.0538065	0.120152	0.118467	0.0762266	0.0163212	-0.199772	0.0831812	0.133932	0.116687	0.0778551	0.000131337	0.000159875	0.133614	1	0.930599
rs12523795	6:33876434	G:0.0286047	rs12589785	14:71690700	A:0.109147	6450	4787	7	1	0.133614	0.35561	0.156867	0.169813	0.000151898	-0.316038	0.0834327	0.13264	0.293245	0.195006	0.000907407	-0.285265	0.085981	0.127994	-0.519958	0.341615	0.000555792	0.00063072	0.133614	1	0.930599
rs4867791	5:174747627	C:0.390172	rs17798773	18:45107905	A:0.220663	6451	4788	7	1	0.133657	0.00250018	-0.16095	0.053236	0.199807	-0.0801095	0.0624829	0.136469	-0.0998418	0.0670498	0.790068	0.0250498	0.0940935	0.133915	-0.130465	0.0870438	0.00461512	0.0046229	0.133657	1	0.930599
rs997956	11:117770775	A:0.0777519	rs9926693	16:58097357	G:0.243488	6450	4787	7	1	0.133657	0.369335	0.0883133	0.0983751	0.000257903	0.229228	0.0627287	0.869298	-0.0200241	0.12169	0.00473498	0.190989	0.067618	0.136841	0.250176	0.168168	0.000771263	0.000860332	0.133657	1	0.930599
rs4867791	5:174747627	C:0.390267	rs181615	10:119360043	G:0.343924	6452	4788	7	1	0.133657	0.00185705	-0.165883	0.0533012	0.000428058	0.198439	0.0563402	0.268688	-0.0842672	0.0761847	0.000626344	0.297506	0.0869915	0.133746	-0.119315	0.0795701	1.73797e-05	2.30204e-05	0.133657	1	0.930599
rs1451236	4:190432838	C:0.422779	rs4739229	8:21257698	A:0.388432	6449	4786	7	1	0.133657	0.00019893	0.199713	0.0536809	0.0118245	-0.136519	0.0542315	0.000441082	0.29764	0.0846965	0.645064	-0.0390172	0.0847038	0.133729	-0.119353	0.0795922	3.77667e-05	4.85136e-05	0.133657	1	0.930599
rs178244	11:88269045	A:0.476438	rs7319170	13:25244691	T:0.405829	6451	4787	7	1	0.133825	0.00157428	-0.1689	0.0534387	0.000220091	0.197988	0.053586	0.00132125	-0.25976	0.0808887	0.330986	0.0881288	0.0906555	0.13399	0.114538	0.0764324	7.47676e-06	1.0228e-05	0.133825	1	0.930599
rs3008061	6:166077817	A:0.131163	rs10777557	12:94314529	A:0.353566	6450	4786	7	1	0.133825	0.0252939	-0.173932	0.0777562	0.000300826	0.201816	0.0558338	0.0083081	-0.291352	0.110391	0.0140415	0.156087	0.0635481	0.135291	0.169518	0.113499	0.000119438	0.000146186	0.133825	1	0.930599
rs4867791	5:174747627	C:0.390327	rs10961438	9:1432160	T:0.10913	6451	4787	7	1	0.134037	0.0021515	-0.163457	0.0532697	0.00903788	-0.21501	0.0823597	0.000640674	-0.203151	0.0595091	0.0048213	-0.366601	0.130059	0.134411	0.181911	0.121522	0.000306937	0.000359788	0.134037	1	0.930599
rs12132580	1:189523652	C:0.0316279	rs7787286	7:54244766	G:0.0406202	6450	4787	7	1	0.134164	0.00247772	-0.471225	0.155723	0.670892	-0.0600477	0.141314	0.00990003	-0.414328	0.160636	0.974359	-0.00470466	0.146373	0.119149	-0.482831	0.309833	0.0104666	0.00991749	0.134164	1	0.930599
rs745285	6:170538325	G:0.189166	rs8063678	16:17386646	A:0.0764104	6452	4788	7	1	0.134248	0.000280936	0.257612	0.070923	0.000175839	0.391459	0.10435	0.00351171	0.219535	0.0752093	0.0170672	0.292891	0.122792	0.136991	0.288952	0.194307	9.7097e-07	1.42584e-06	0.134248	1	0.930599
rs3008061	6:166077817	A:0.131142	rs10503942	8:33181258	A:0.0374361	6451	4787	7	1	0.134291	0.020685	-0.179669	0.0776551	4.92129e-05	-0.54534	0.134342	0.0621772	-0.14975	0.0802934	0.00371195	-0.441082	0.15201	0.133941	-0.41834	0.279127	2.67741e-05	3.49944e-05	0.134291	1	0.930599
rs4383488	3:40690376	T:0.0280577	rs13253577	8:33116943	T:0.0507673	6451	4787	7	1	0.134291	0.226661	0.20035	0.165715	7.67711e-06	-0.515076	0.115127	0.108398	0.281716	0.175477	5.05248e-05	-0.477856	0.117896	0.125861	-0.781196	0.510375	2.24417e-05	2.95364e-05	0.134291	1	0.930599
rs11733026	4:65899370	T:0.268843	rs6897423	5:177608195	T:0.0368331	6448	4784	7	1	0.134333	0.0186815	-0.139113	0.0591511	0.799661	0.0363132	0.143086	0.00817749	-0.161184	0.0609471	0.445627	-0.141131	0.185035	0.137939	0.361048	0.243374	0.0608071	0.049397	0.134333	1	0.930599
rs3900967	1:203583705	T:0.0619572	rs6897423	5:177608195	T:0.0368331	6448	4784	7	1	0.134418	0.0673236	-0.2052	0.112162	0.795143	0.0371663	0.143146	0.16989	-0.159748	0.116387	0.485728	0.105015	0.150641	0.124303	-0.60575	0.394122	0.183228	0.130797	0.134418	1	0.930599
rs12745827	1:111700001	G:0.153828	rs1912470	8:14430153	T:0.1312	6452	4788	7	1	0.134588	0.000500775	0.256702	0.0737577	0.00343909	-0.225673	0.0771403	0.0200078	0.195434	0.0840141	0.00102587	-0.294914	0.0898214	0.13458	0.228535	0.152735	3.44122e-05	4.46009e-05	0.134588	1	0.930599
rs308203	5:93742412	C:0.466367	rs1847325	15:101067542	A:0.495738	6452	4788	7	1	0.134716	0.3235	0.052026	0.0526957	0.000465396	-0.185624	0.0530367	0.0736565	0.163577	0.0914479	0.358648	-0.0807098	0.0879245	0.134941	-0.113025	0.0756071	0.00125924	0.0013748	0.134716	1	0.930599
rs4951508	1:210829477	T:0.222498	rs2362852	3:55807071	C:0.380295	6445	4783	7	1	0.134716	2.72e-05	0.271456	0.0646983	0.826982	-0.011924	0.0545536	0.0742525	0.168269	0.0942655	0.296304	-0.0698831	0.0669127	0.135067	0.139332	0.0932353	0.000127048	0.000155828	0.134716	1	0.930599
rs1451236	4:190432838	C:0.422779	rs12582971	12:18459387	T:0.131881	6449	4786	7	1	0.135185	0.000185808	0.200899	0.0537513	0.000504383	-0.267343	0.0768577	0.0102642	0.157068	0.061192	0.000693738	-0.402837	0.118759	0.135652	0.159629	0.106977	2.21121e-06	3.1786e-06	0.135185	1	0.930599
rs261796	1:241110180	C:0.0889009	rs10503942	8:33181258	A:0.0374361	6451	4787	7	1	0.135227	0.0700745	-0.169504	0.0935747	7.12574e-05	-0.533406	0.13429	0.0324857	-0.206684	0.0966541	2.23599e-05	-0.62981	0.148543	0.144356	0.438151	0.300153	7.51999e-05	9.46633e-05	0.135227	1	0.930599
rs10984224	9:121539063	T:0.255504	rs4982164	14:34790349	C:0.430078	6450	4787	7	1	0.13527	0.0308172	0.133374	0.0617638	0.387982	0.0461659	0.0534772	0.011844	0.245825	0.0976751	0.105123	0.11334	0.0699406	0.135314	-0.132069	0.0884314	0.0649187	0.0526317	0.13527	1	0.930599
rs12785110	10:126173339	G:0.132383	rs940114	22:49589243	A:0.445667	6451	4788	7	1	0.135356	8.73831e-05	-0.303813	0.0774402	0.000122945	-0.201831	0.0525577	0.000320381	-0.451353	0.125437	4.65517e-05	-0.24667	0.0605728	0.135445	0.161463	0.108149	2.84784e-07	4.36673e-07	0.135356	1	0.930599
rs4383488	3:40690376	T:0.0280577	rs1529729	19:11163562	G:0.460471	6451	4787	7	1	0.135356	0.205743	0.209699	0.165723	0.00944721	-0.136608	0.0526341	0.69114	-0.104604	0.263281	0.00416741	-0.154921	0.0540698	0.135152	0.352195	0.235725	0.0147134	0.0136637	0.135356	1	0.930599
rs11782906	8:77690337	A:0.0984191	rs940114	22:49589243	A:0.445598	6452	4788	7	1	0.135398	0.403238	-0.0747414	0.0894193	0.000152243	-0.198542	0.0524218	0.0883577	-0.250909	0.147236	4.87703e-05	-0.234691	0.0577851	0.135494	0.185249	0.124096	0.000496266	0.000572027	0.135398	1	0.930599
rs661311	5:88034867	T:0.221594	rs10503953	8:33797783	T:0.418462	6451	4787	7	1	0.135398	0.000279858	-0.231849	0.063813	0.297852	-0.056247	0.054029	0.000537021	-0.348019	0.100538	0.0818999	-0.119453	0.0686601	0.135704	0.138232	0.0926498	0.000905449	0.00101073	0.135398	1	0.930599
rs3822292	4:104556712	G:0.164393	rs7787286	7:54244766	G:0.0406139	6451	4787	7	1	0.135398	0.12038	0.108812	0.0700574	0.688363	-0.0568384	0.141714	0.0577719	0.138362	0.0729209	0.658484	0.0741735	0.167811	0.131891	-0.382556	0.253906	0.275596	0.186477	0.135398	1	0.930599
rs13148015	4:42576472	A:0.112016	rs9926693	16:58097357	G:0.243488	6450	4787	7	1	0.135527	0.00025958	-0.302712	0.0828754	0.000221957	0.232215	0.0628863	0.000140528	-0.398407	0.104645	0.00983118	0.1829	0.0708444	0.137324	0.207618	0.139732	1.56989e-06	2.28647e-06	0.135527	1	0.930599
rs10503953	8:33797783	T:0.41854	rs7319170	13:25244691	T:0.405829	6451	4787	7	1	0.135655	0.341716	-0.0514079	0.0540691	0.000231231	0.197122	0.0535338	0.607246	0.0427171	0.0831058	0.000487283	0.293886	0.0842648	0.135738	-0.11618	0.0778763	0.000712606	0.000807009	0.135655	1	0.930599
rs308203	5:93742412	C:0.466439	rs2835692	21:38670335	G:0.146644	6451	4788	7	1	0.135827	0.31016	0.0535366	0.0527514	0.000606269	-0.255106	0.0744011	0.931366	0.00532745	0.061856	0.00103869	-0.398925	0.12163	0.135981	0.154552	0.103661	0.00173892	0.00187429	0.135827	1	0.930599
rs6768773	3:197135819	C:0.39907	rs17798773	18:45107905	A:0.22062	6450	4788	7	1	0.135827	0.000268697	0.195993	0.0537889	0.243879	-0.072915	0.0625694	0.0458077	0.134883	0.0675376	0.0590462	-0.175609	0.0930208	0.136529	0.134247	0.0901686	0.000562069	0.000645185	0.135827	1	0.930599
rs160044	5:88114476	C:0.316377	rs10141409	14:82289273	C:0.350496	6448	4785	7	1	0.135913	0.000111986	-0.22072	0.0571364	0.0438459	-0.108476	0.0538192	0.0962257	-0.134976	0.0811432	0.716412	-0.0277618	0.0764244	0.136045	-0.123881	0.0831035	7.98351e-05	0.000100613	0.135913	1	0.930599
rs12488964	3:113188805	T:0.461169	rs7304975	12:59888726	A:0.0983568	6451	4788	7	1	0.135913	0.000172371	0.198877	0.0529435	0.000153331	-0.332813	0.0879152	0.0052716	0.162531	0.0582559	0.000419596	-0.499416	0.14158	0.135772	0.183987	0.123338	6.60529e-07	9.90722e-07	0.135913	1	0.930599
rs261796	1:241110180	C:0.0889009	rs6768773	3:197135819	C:0.399008	6451	4788	7	1	0.136171	0.0501636	-0.182988	0.0934294	0.000176802	0.201688	0.0537829	0.890396	-0.0199259	0.144596	5.64744e-05	0.237243	0.0589119	0.135992	-0.196364	0.13171	0.000144881	0.000178046	0.136171	1	0.930599
rs2350051	4:66605229	A:0.317339	rs10503942	8:33181258	A:0.0374669	6419	4767	7	1	0.136171	0.000152352	-0.211533	0.0558547	7.33805e-05	-0.534588	0.134825	5.19313e-05	-0.234486	0.057944	9.15744e-05	-0.724126	0.185109	0.138154	0.306138	0.206473	4.12341e-07	6.28226e-07	0.136171	1	0.930599
rs3900967	1:203583705	T:0.0619963	rs10733382	9:22964237	G:0.033323	6452	4788	7	1	0.136214	0.0568325	-0.213724	0.112215	0.000383976	-0.487844	0.137388	0.0279701	-0.252764	0.115013	0.000121851	-0.553588	0.144075	0.147973	0.715485	0.494554	0.000398372	0.000466421	0.136214	1	0.930599
rs181615	10:119360043	G:0.343924	rs3991716	16:57950985	T:0.247288	6452	4788	7	1	0.13643	0.000394568	0.199696	0.0563527	0.000148142	0.237632	0.0626311	0.0611046	0.133911	0.0715054	0.108811	0.142795	0.0890488	0.136755	0.141999	0.0954304	1.49837e-06	2.19646e-06	0.13643	1	0.930599
rs4656640	1:168996958	T:0.102326	rs17439350	12:28781123	G:0.0858915	6450	4787	7	1	0.13643	0.160655	-0.122803	0.0875367	0.000276923	-0.333761	0.0917938	0.498138	-0.065063	0.096045	0.00842451	-0.268612	0.101957	0.135477	-0.324688	0.217496	0.000541857	0.000625198	0.13643	1	0.930599
rs1950542	14:44469169	T:0.273763	rs6071905	20:38657164	C:0.400217	6449	4785	7	1	0.13643	0.00112364	-0.190318	0.058423	0.000126049	-0.205992	0.0537269	0.35506	-0.0849864	0.0918951	0.0563729	-0.13611	0.0713313	0.136562	-0.125788	0.0844942	2.93152e-06	4.20319e-06	0.13643	1	0.930599
rs11925530	3:94100695	C:0.0654162	rs737250	13:50251539	T:0.276546	6451	4787	7	1	0.136473	0.176371	-0.145429	0.107564	0.00105413	0.195055	0.0595467	0.926229	-0.0129883	0.140278	0.000341661	0.227091	0.063407	0.134702	-0.26071	0.174293	0.00169532	0.00183637	0.136473	1	0.930599
rs4695885	4:174686346	A:0.34375	rs7304975	12:59888726	A:0.0984026	6448	4786	7	1	0.136516	6.11879e-06	-0.248383	0.0549248	0.000133164	-0.336706	0.0881306	2.35195e-06	-0.287373	0.0608768	0.000161868	-0.466441	0.123655	0.137223	0.186867	0.125734	2.74436e-08	4.51464e-08	0.136516	1	0.930599
rs2835692	21:38670335	G:0.146667	rs5769520	22:49671776	G:0.295891	6450	4787	7	1	0.136602	0.000654111	-0.253872	0.0744901	0.00331259	0.171842	0.0585066	0.128943	-0.153083	0.100827	0.0010397	0.222473	0.0678361	0.136489	-0.180052	0.120922	3.77207e-05	4.92462e-05	0.136602	1	0.930599
rs11925530	3:94100695	C:0.0654568	rs10141409	14:82289273	C:0.350551	6447	4784	7	1	0.136732	0.154548	-0.152978	0.107455	0.0452405	-0.107606	0.0537382	0.959172	0.00785245	0.153389	0.169101	-0.0786376	0.0571869	0.136099	-0.231053	0.15502	0.0507938	0.0425432	0.136732	1	0.930599
rs7526688	1:65674836	A:0.34452	rs2965817	16:89513234	G:0.499147	6451	4787	7	1	0.136775	0.00551361	-0.152567	0.0549714	0.000236605	0.192055	0.0522408	0.00479476	-0.26741	0.094809	0.129562	0.11295	0.0745133	0.137141	0.114575	0.0770761	2.33072e-05	3.10497e-05	0.136775	1	0.930599
rs17298767	5:14157376	T:0.104712	rs5769520	22:49671776	G:0.295846	6451	4787	7	1	0.136819	0.124369	0.133385	0.0868002	0.0030052	0.173325	0.0584135	0.0332859	0.253167	0.118935	0.000921719	0.215118	0.0649238	0.136603	-0.201974	0.135684	0.00355759	0.00368709	0.136819	1	0.930599
rs12042344	1:186858135	C:0.10758	rs8063678	16:17386646	A:0.0764223	6451	4787	7	1	0.136819	0.00188088	0.276921	0.0890873	0.000228787	0.384314	0.104294	0.000622778	0.326447	0.0954107	8.1642e-05	0.462215	0.117328	0.129922	-0.357819	0.236276	5.67554e-06	7.97094e-06	0.136819	1	0.930599
rs12745827	1:111700001	G:0.153828	rs1880403	7:42657424	C:0.390964	6452	4788	7	1	0.136862	0.000737183	0.248558	0.073639	0.00301466	-0.159016	0.0536088	0.000805934	0.369583	0.110299	0.0750517	-0.111255	0.0624978	0.136956	-0.156413	0.105171	2.96001e-05	3.90795e-05	0.136862	1	0.930599
rs160044	5:88114476	C:0.316414	rs10772874	12:15899535	T:0.302697	6452	4788	7	1	0.137079	0.000112027	-0.221093	0.0572344	7.65538e-05	-0.224967	0.0568826	0.000115494	-0.298916	0.0775298	0.000102094	-0.305835	0.0787106	0.1374	0.127034	0.0855135	2.36152e-07	3.67543e-07	0.137079	1	0.930599
rs6728308	2:44306946	T:0.230662	rs586224	4:119163784	T:0.0976593	6451	4787	7	1	0.137079	0.000140312	0.242911	0.0637961	0.000481211	0.32708	0.0936922	4.58297e-05	0.284253	0.0697393	0.000301138	0.442733	0.122494	0.134878	-0.230815	0.154377	8.79557e-07	1.31599e-06	0.137079	1	0.930599
rs2325927	1:159236439	C:0.0083695	rs10111172	8:22969091	T:0.189554	6452	4788	7	1	0.137122	0.000551214	-1.24905	0.361567	0.000155918	0.255981	0.0676938	0.0294519	-0.92984	0.427044	9.42067e-05	0.265895	0.0680902	0.134141	-0.799744	0.533884	2.5513e-06	3.68905e-06	0.137122	1	0.930599
rs11925530	3:94100695	C:0.0654365	rs11746513	5:73037073	C:0.300357	6449	4787	7	1	0.137339	0.154117	-0.153212	0.107507	0.0446358	-0.116012	0.0577728	0.0388261	-0.295133	0.142851	0.0162442	-0.148352	0.0617263	0.138733	0.240046	0.162136	0.0497506	0.0418844	0.137339	1	0.930599
rs1674870	6:43434222	A:0.17093	rs4739229	8:21257698	A:0.388527	6450	4787	7	1	0.137383	0.0356738	0.146186	0.0695917	0.0103827	-0.138815	0.0541649	0.766475	0.0308838	0.10399	0.00306339	-0.187326	0.0632578	0.138046	0.153653	0.103602	0.003505	0.00364691	0.137383	1	0.930599
rs197427	1:112266366	C:0.461485	rs160044	5:88114476	C:0.316414	6452	4788	7	1	0.137383	0.000386534	-0.188072	0.0529914	0.000113098	-0.220559	0.0571304	0.000361597	-0.265752	0.0745106	0.000470061	-0.33426	0.0955776	0.137623	0.1201	0.0808915	1.05552e-06	1.57285e-06	0.137383	1	0.930599
rs2362852	3:55807071	C:0.380428	rs10984224	9:121539063	T:0.255661	6448	4785	7	1	0.137383	0.843853	-0.0107203	0.0544266	0.032648	0.131882	0.0617315	0.42116	0.0572693	0.0711942	0.0111466	0.230333	0.0907512	0.137048	-0.132684	0.0892369	0.0986756	0.0772149	0.137383	1	0.930599
rs7037809	9:126383362	T:0.0634636	rs282975	16:77586500	C:0.415278	6421	4764	7	1	0.13747	8.65857e-06	-0.461287	0.103702	6.98153e-05	0.199571	0.0501824	0.102451	-0.270462	0.165614	2.23604e-05	0.228278	0.0538402	0.137742	-0.20777	0.139983	4.04305e-08	6.61918e-08	0.13747	1	0.930599
rs2325927	1:159236439	C:0.0083695	rs17691453	15:39543946	T:0.462337	6452	4788	7	1	0.137731	0.000629387	-1.23123	0.360154	0.998164	-0.00012248	0.0532156	0.685852	-0.30678	0.758436	0.905858	0.0063177	0.0534202	0.14835	-0.700509	0.484652	0.00362245	0.00376791	0.137731	1	0.930599
rs2216979	12:29856414	C:0.455363	rs2248636	21:47985655	T:0.0659485	6452	4788	7	1	0.137906	0.000152343	0.201187	0.0531226	0.000123297	0.425536	0.110832	4.86239e-05	0.229273	0.0564414	0.000416745	0.632007	0.179077	0.137224	-0.226939	0.152697	3.24441e-07	5.02565e-07	0.137906	1	0.930599
rs6728308	2:44306946	T:0.231231	rs2350051	4:66605229	A:0.317368	6420	4768	7	1	0.137993	0.000191341	0.23869	0.0639889	0.000246987	-0.204463	0.0557825	0.000217575	0.330397	0.0893525	0.0411089	-0.142462	0.0697513	0.138212	-0.139905	0.0943717	8.1465e-07	1.22787e-06	0.137993	1	0.930599
[truncated: 8,185 more rows]

## Sheet: B) Dominant
Var1_ID	Var1_Pos	Var1_MAF	Var2_ID	Var2_Pos	Var2_MAF	Num_NonMissing	Num_Cases	N_Iter	Converged	Raw_LRT_pval	Red_Var1_Pval	Red_Var1_beta	Red_Var1_SE	Red_Var2_Pval	Red_Var2_beta	Red_Var2_SE	Full_Var1_Pval	Full_Var1_beta	Full_Var1_SE	Full_Var2_Pval	Full_Var2_beta	Full_Var2_SE	Full_Var1_Var2_Pval	Full_Var1_Var2_beta	Full_Var1_Var2_SE	Red_Model_Pval	Full_Model_Pval	Overall_Pval_(LRT)	Overall_Pval_adj_Bonferroni	Overall_Pval_adj_FDR
[truncated: 9,591 more rows]

[truncated: 3 more sheets: C) Recessive, D) Codominant, E) EDGE]
