# Supplementary material for: Novel EDGE encoding method enhances ability to identify genetic interactions
Source: PLoS Genet. 2021 Jun 4;17(6):e1009534. doi: 10.1371/journal.pgen.1009534 (PMC8208534; doi:10.1371/journal.pgen.1009534)
Supplement: S8 Table — Results from SNP-SNP interactions for cataract in UKB with additive (A), dominant (B), recessive (C), codominant (D), and EDGE (E) encodings. Var1_ID (SNP 1 rs#), Var1_Pos (SNP 1 chromosome:base pair), Var1_MAF (SNP 1 minor allele frequency), Var1_ID (SNP’s rs#), Var2_Pos (SNP 2 chromosome:base pair), Var2_MAF (SNP 2 minor allele frequency), Num_nonMissing (sample size), Num_Cases (number of cases), N_Iter (number of iterations), Converged (model convergence; yes:1, no:0), Raw_LRT_pval (unadjusted likelihood ratio test p-value), Red_Var1_Pval (SNP 1 p-value in reduced model), Red_Var1_beta (SNP 1 beta value in reduced model), Red_Var1_SE (SNP 1 standard error in reduced model), Red_Var2_Pval (SNP 2 p-value in reduced model), Red_Var2_beta (SNP 2 beta value in reduced model), Red_Var2_SE (SNP 2 standard error in reduced model), Full_Var1_Pval (SNP 1 p-value in full model), Full_Var1_beta (SNP 1 beta value in full model), Full_Var1_SE (SNP 1 standard error in full model), Full_Var2_Pval (SNP 2 p-value in full model), Full_Var2_beta (SNP 2 beta value in full model), Full_Var2_SE (SNP 2 standard error in full model), Full_Var1_Var2_Pval (p-value of interaction between SNP1 and SNP2 in full model), Full_Var1_Var2_beta (beta value of interaction between SNP1 and SNP2 in full model), Full_Var1_Var2_SE (standard error of interaction between SNP1 and SNP2 in full model), Red_model_Pval (reduced model p-value), Full_model_Pval (full model p-value), Overall_LRT_Pval (Likelihood ratio test p-value), Overall_Pval_adj_Bonferroni (Bonferroni adjusted LRT p-value), Overall_Pval_adj_FDR (FDR adjusted LRT p-value). (XLSX) [file pgen.1009534.s011.xlsx]

## Sheet: A) Additive
Var1_ID	Var1_Pos	Var1_MAF	Var2_ID	Var2_Pos	Var2_MAF	Num_NonMissing	Num_Cases	N_Iter	Converged	Raw_LRT_pval	Red_Var1_Pval	Red_Var1_beta	Red_Var1_SE	Red_Var2_Pval	Red_Var2_beta	Red_Var2_SE	Full_Var1_Pval	Full_Var1_beta	Full_Var1_SE	Full_Var2_Pval	Full_Var2_beta	Full_Var2_SE	Full_Var1_Var2_Pval	Full_Var1_Var2_beta	Full_Var1_Var2_SE	Red_Model_Pval	Full_Model_Pval	Overall_Pval_(LRT)	Overall_Pval_adj_Bonferroni	Overall_Pval_adj_FDR
rs61618883	4:174644127	T:0.110287	rs62449605	7:54288281	C:0.347361	291276	17097	7	1	0.00475918	0.495314	0.0122742	0.0180005	0.0103634	0.0304302	0.0118707	0.0116821	0.0649335	0.0257509	0.000372115	0.0471882	0.0132584	0.00487252	-0.0756205	0.0268601	0.0298456	0.00182334	0.00475918	1	0.577213
rs13121843	4:174728566	G:0.325823	rs11769241	7:54241485	G:0.278342	292505	17195	7	1	0.00804496	0.0280758	-0.0266177	0.0121198	0.14965	0.0181594	0.012604	0.000685909	-0.0550938	0.0162272	0.414325	-0.0144034	0.0176446	0.00797069	0.0504456	0.0190124	0.0314003	0.00298054	0.00804496	1	0.656167
rs61618883	4:174644127	T:0.110209	rs62445408	7:54230459	T:0.281415	291596	17134	7	1	0.00870285	0.554737	0.0106294	0.0179953	0.372203	0.0112101	0.0125624	0.0287546	0.0520333	0.0237939	0.0483291	0.0276852	0.0140216	0.0089438	-0.0745444	0.0285152	0.563145	0.0453703	0.00870285	1	0.656167
rs61618883	4:174644127	T:0.110247	rs4425715	7:54265587	G:0.336977	293576	17254	7	1	0.0128656	0.496868	0.0121762	0.0179213	0.102262	-0.0195828	0.0119847	0.202487	-0.0325455	0.025536	0.0100692	-0.0345522	0.0134265	0.012656	0.0667017	0.0267523	0.20798	0.0252319	0.0128656	1	0.753709
rs62337886	4:174698736	A:0.179072	rs4425715	7:54265587	G:0.336928	294591	17316	7	1	0.017239	0.272441	-0.016199	0.0147605	0.117539	-0.0187247	0.0119633	0.367185	0.0186814	0.0207166	0.993857	-0.000109897	0.0142727	0.0174526	-0.053028	0.0223085	0.160715	0.0252319	0.017239	1	0.865645
rs13121843	4:174728566	G:0.325767	rs4425715	7:54265587	G:0.336928	294591	17316	7	1	0.0216532	0.026327	-0.0268289	0.0120777	0.118653	-0.0186686	0.0119636	0.967795	0.000685697	0.0169837	0.629224	0.00804414	0.0166608	0.0217464	-0.0416183	0.0181362	0.0247428	0.0054027	0.0216532	1	0.968177
rs61618883	4:174644127	T:0.110247	rs113048148	7:54280641	T:0.078627	293576	17254	7	1	0.028254	0.494544	0.012242	0.0179212	0.251418	0.0238149	0.0207644	0.139885	0.0285546	0.0193431	0.0445199	0.0463305	0.0230596	0.0297894	-0.103762	0.0477531	0.412005	0.0863343	0.028254	1	0.968177
rs4565061	4:174700070	C:0.263544	rs113048148	7:54280641	T:0.0785826	293220	17222	7	1	0.0283824	0.69102	-0.00510633	0.012847	0.26818	0.0230253	0.0207947	0.225852	-0.0168903	0.0139461	0.558779	-0.0161286	0.0275865	0.0278265	0.0725744	0.0329925	0.502832	0.103188	0.0283824	1	0.968177
rs115237310	4:174662996	G:0.0646032	rs60374751	7:54262200	T:0.20413	292145	17179	7	1	0.0343628	0.740948	-0.00765393	0.0231518	0.223542	0.0170421	0.0140015	0.133114	-0.0432697	0.0288093	0.690602	0.00596016	0.0149738	0.0334307	0.0848435	0.0398912	0.452499	0.108609	0.0343628	1	0.968177
rs4383595	4:174663514	A:0.0758863	rs62445408	7:54230459	T:0.281416	290586	17087	7	1	0.0343628	0.0290351	0.0460652	0.0211017	0.441323	0.00968815	0.0125827	0.835229	0.00593799	0.028548	0.91958	-0.00137739	0.0136427	0.0338233	0.0699931	0.0329818	0.0704858	0.0205201	0.0343628	1	0.968177
rs13121843	4:174728566	G:0.325782	rs73132213	7:54270760	G:0.149751	293534	17255	7	1	0.037145	0.0256688	-0.0269947	0.0120988	0.748557	-0.00508104	0.0158514	0.00288861	-0.0419925	0.0140945	0.0924376	-0.0375476	0.0223142	0.0368657	0.049892	0.0239032	0.0780207	0.0239203	0.037145	1	0.968177
rs13121843	4:174728566	G:0.325792	rs60374751	7:54262200	T:0.20412	294151	17288	7	1	0.037145	0.026706	-0.026783	0.0120874	0.253179	0.0159522	0.0139605	0.00259776	-0.0449194	0.0149149	0.524851	-0.0124408	0.0195645	0.0369399	0.0439546	0.0210669	0.0444548	0.0142914	0.037145	1	0.968177
rs11730128	4:174664194	G:0.0843916	rs17561049	7:54246115	G:0.0797343	294591	17316	7	1	0.0380075	0.799096	-0.00517727	0.0203416	0.88645	0.00295494	0.0206932	0.576014	0.0122648	0.0219321	0.348039	0.0209828	0.0223601	0.0401565	-0.112675	0.054906	0.957941	0.222256	0.0380075	1	0.968177
rs115237310	4:174662996	G:0.0646127	rs17561049	7:54246115	G:0.0797469	292582	17206	7	1	0.039796	0.72819	-0.00803952	0.023133	0.966553	-0.000871628	0.020787	0.648014	0.0113588	0.0248811	0.504172	0.0147334	0.0220579	0.0425283	-0.127192	0.0627084	0.939413	0.225919	0.039796	1	0.968177
rs4565061	4:174700070	C:0.263415	rs73387186	7:54272482	A:0.0985393	290828	17073	7	1	0.0465678	0.723649	-0.00456296	0.0129048	0.312911	-0.0193424	0.0191673	0.247719	-0.0164642	0.0142435	0.0404995	-0.0518788	0.0253238	0.046015	0.0610222	0.0305836	0.563145	0.163961	0.0465678	1	0.968177
rs28820877	4:174645462	G:0.101344	rs17561049	7:54246115	G:0.0797173	293857	17278	7	1	0.0490103	0.854835	-0.00341877	0.0186867	0.916275	0.0021788	0.0207255	0.559943	0.0117481	0.0201537	0.348518	0.0213953	0.0228225	0.0510534	-0.0977338	0.0500934	0.976835	0.270025	0.0490103	1	0.968177
rs6843594	4:174710430	C:0.34259	rs73132213	7:54270760	G:0.149819	291592	17152	7	1	0.0520725	0.00967163	-0.031002	0.0119821	0.755495	-0.00495081	0.0158984	0.00131125	-0.0448598	0.0139598	0.11004	-0.0363961	0.0227758	0.0517826	0.0459176	0.0236088	0.0331653	0.0141891	0.0520725	1	0.968177
rs10520263	4:174659937	C:0.130104	rs73132213	7:54270760	G:0.149785	292866	17224	7	1	0.0593775	0.481795	0.0117646	0.0167249	0.720831	-0.00566991	0.0158666	0.118023	0.0301882	0.0193127	0.549279	0.0108221	0.0180717	0.0605726	-0.0631228	0.0336367	0.734479	0.243493	0.0593775	1	0.968177
rs10520263	4:174659937	C:0.130088	rs60374751	7:54262200	T:0.204186	293478	17256	7	1	0.0605068	0.471531	0.0120306	0.0167093	0.254536	0.0159204	0.0139726	0.0928987	0.0343343	0.0204334	0.0566128	0.030336	0.0159136	0.0613446	-0.0553188	0.0295664	0.404037	0.148787	0.0605068	1	0.968177
rs13121843	4:174728566	G:0.325767	rs113048148	7:54280641	T:0.0786327	294591	17316	7	1	0.0610801	0.0259397	-0.0268989	0.0120779	0.254648	0.0236123	0.0207283	0.00550083	-0.0363958	0.0131102	0.617986	-0.0145831	0.0292417	0.0604937	0.0582497	0.0310305	0.0439369	0.0207411	0.0610801	1	0.968177
rs11730128	4:174664194	G:0.0843925	rs4427114	7:54281844	G:0.268438	292988	17205	7	1	0.0668234	0.778617	-0.0057376	0.0204096	0.271374	-0.0140513	0.012775	0.159912	-0.0381098	0.0271173	0.0836806	-0.0240546	0.0139067	0.0657973	0.0596997	0.0324489	0.522862	0.198769	0.0668234	1	0.968177
rs10520263	4:174659937	C:0.130052	rs11769241	7:54241485	G:0.278399	291833	17163	7	1	0.0668234	0.514955	0.010912	0.0167582	0.152666	0.0180434	0.0126162	0.0885114	0.0377547	0.0221656	0.032468	0.0307328	0.0143705	0.0671961	-0.0486323	0.0265698	0.292156	0.120687	0.0668234	1	0.968177
rs13121843	4:174728566	G:0.325767	rs17561049	7:54246115	G:0.0797343	294591	17316	7	1	0.0694118	0.0261197	-0.0268665	0.0120779	0.882216	0.00306598	0.0206937	0.00593308	-0.0360638	0.0131072	0.245097	-0.0339359	0.0291962	0.0686948	0.0564547	0.0310119	0.0827288	0.040543	0.0694118	1	0.968177
rs6843594	4:174710430	C:0.34261	rs11769241	7:54241485	G:0.278391	290568	17091	7	1	0.0707461	0.008068	-0.031802	0.0120043	0.154776	0.0179905	0.0126439	0.00148957	-0.0510878	0.016082	0.774001	-0.00517973	0.0180387	0.0705819	0.0340354	0.0188232	0.0109796	0.00645579	0.0707461	1	0.968177
rs7692617	4:174657554	A:0.236315	rs62449605	7:54288281	C:0.347435	290555	17063	7	1	0.074559	0.712481	0.00492409	0.0133616	0.012639	0.029636	0.011884	0.123079	0.0295673	0.0191749	0.00217113	0.0463858	0.0151302	0.0745903	-0.0352688	0.0197809	0.042089	0.0231657	0.074559	1	0.968177
rs13133604	4:174670227	A:0.113291	rs60029800	7:54207183	G:0.0480085	290761	17118	7	1	0.074559	0.718866	0.00643273	0.01787	0.591115	0.014176	0.0263876	0.378284	0.0164751	0.0186991	0.201343	0.0374209	0.0292869	0.0775612	-0.107795	0.061073	0.812994	0.308805	0.074559	1	0.968177
rs4235200	4:174654127	C:0.350786	rs4427114	7:54281844	G:0.268438	292988	17205	7	1	0.0767313	0.0743852	0.0210846	0.0118171	0.268819	-0.0141266	0.0127752	0.0121344	0.038896	0.0155075	0.604267	0.00957476	0.0184743	0.0769536	-0.0334696	0.0189239	0.111324	0.0569593	0.0767313	1	0.968177
rs3922692	4:174713351	G:0.400344	rs113048148	7:54280641	T:0.0786261	292918	17211	7	1	0.0770999	0.0352514	-0.0243167	0.0115494	0.279202	0.0225127	0.0208044	0.00869779	-0.0328577	0.0125234	0.532402	-0.0199408	0.0319388	0.0765141	0.0529129	0.0298727	0.0607626	0.0331562	0.0770999	1	0.968177
rs13136010	4:174693004	T:0.262588	rs56086909	7:54208219	T:0.131231	294591	17316	7	1	0.0824657	0.814953	-0.0030017	0.0128255	0.461484	0.0122261	0.0166024	0.295281	-0.0153781	0.0146933	0.580183	-0.0120462	0.0217787	0.0818873	0.046264	0.026591	0.743137	0.306851	0.0824657	1	0.968177
rs6843594	4:174710430	C:0.342602	rs60374751	7:54262200	T:0.204131	292205	17184	7	1	0.0882368	0.012031	-0.0300583	0.0119695	0.24115	0.0164109	0.0140011	0.00243477	-0.0447993	0.0147788	0.695337	-0.00783255	0.0200003	0.0878078	0.035598	0.0208532	0.021497	0.0141891	0.0882368	1	0.968177
rs62337886	4:174698736	A:0.17899	rs11769241	7:54241485	G:0.278342	292505	17195	7	1	0.0895295	0.23968	-0.017429	0.0148233	0.148124	0.0182277	0.0126039	0.0451647	-0.0399369	0.0199374	0.783517	0.00414993	0.015105	0.088981	0.0396119	0.0232902	0.17651	0.095704	0.0895295	1	0.968177
rs10520263	4:174659937	C:0.130089	rs4425715	7:54265587	G:0.336876	293917	17284	7	1	0.0912852	0.501302	0.0112289	0.0166986	0.128509	-0.0182019	0.0119749	0.4696	-0.01721	0.0237993	0.0321281	-0.0292854	0.0136668	0.0907762	0.0422149	0.0249598	0.250872	0.131795	0.0912852	1	0.968177
rs6849323	4:174683271	C:0.157226	rs73387186	7:54272482	A:0.0985619	292187	17166	7	1	0.0967805	0.281861	-0.016828	0.0156372	0.332899	-0.0184992	0.019105	0.772997	-0.00495112	0.0171641	0.983025	0.00047212	0.0221902	0.0986954	-0.0627034	0.0379742	0.351033	0.182995	0.0967805	1	0.968177
rs62337886	4:174698736	A:0.17898	rs4427114	7:54281844	G:0.268438	292988	17205	7	1	0.0982099	0.251883	-0.0169732	0.0148135	0.271465	-0.0140487	0.0127751	0.0522195	-0.0379702	0.019559	0.0679539	-0.0279549	0.0153151	0.0976245	0.0391325	0.0236239	0.282063	0.153349	0.0982099	1	0.968177
rs10520263	4:174659937	C:0.130095	rs60029800	7:54207183	G:0.0480302	292337	17202	7	1	0.0996624	0.524814	0.0106459	0.0167404	0.539602	0.0161201	0.0262792	0.270127	0.0193227	0.017522	0.183965	0.0394996	0.0297292	0.102652	-0.0926886	0.05679	0.676634	0.321777	0.0996624	1	0.968177
rs10520263	4:174659937	C:0.130064	rs73387186	7:54272482	A:0.0985329	291522	17134	7	1	0.100644	0.468584	0.0121542	0.0167694	0.326365	-0.0187725	0.019127	0.965647	-0.000799949	0.0185737	0.0986417	-0.0362775	0.0219668	0.0987973	0.0649679	0.0393575	0.474215	0.241916	0.100644	1	0.968177
rs4565061	4:174700070	C:0.263544	rs4425715	7:54265587	G:0.336962	293220	17222	7	1	0.103144	0.691713	-0.00509421	0.0128469	0.124614	-0.0184202	0.0119947	0.384345	0.0157485	0.0181034	0.900027	-0.00196806	0.0156658	0.103642	-0.03146	0.0193309	0.284275	0.159636	0.103144	1	0.968177
rs6849323	4:174683271	C:0.157243	rs4425715	7:54265587	G:0.336928	294591	17316	7	1	0.109968	0.285987	-0.0166134	0.0155707	0.11783	-0.0187101	0.0119634	0.0602315	-0.0415876	0.0221317	0.0304284	-0.0303381	0.0140164	0.109801	0.0371151	0.0232102	0.165816	0.104608	0.109968	1	0.968177
rs11730128	4:174664194	G:0.0843752	rs73132213	7:54270760	G:0.149751	293534	17255	7	1	0.110513	0.78725	-0.00550086	0.0203824	0.744904	-0.00515745	0.0158512	0.295051	-0.0249685	0.0238453	0.355078	-0.0159754	0.0172748	0.109123	0.0642044	0.040074	0.914074	0.435732	0.110513	1	0.968177
rs13133604	4:174670227	A:0.113302	rs4425715	7:54265587	G:0.336934	292335	17201	7	1	0.111612	0.691359	0.00707562	0.0178222	0.120953	-0.0186144	0.0120032	0.397633	-0.0214827	0.0253975	0.0357471	-0.0282639	0.0134603	0.111282	0.0423237	0.0265776	0.27769	0.16506	0.111612	1	0.968177
rs6849323	4:174683271	C:0.157243	rs17561049	7:54246115	G:0.0797343	294591	17316	7	1	0.113283	0.285485	-0.0166306	0.0155705	0.883232	0.00303935	0.0206936	0.109752	-0.0271051	0.016948	0.484382	-0.0170343	0.0243601	0.111652	0.062486	0.0392794	0.558762	0.299145	0.113283	1	0.968177
rs10520263	4:174659937	C:0.130089	rs56086909	7:54208219	T:0.131262	293917	17284	7	1	0.114413	0.500274	0.0112558	0.0166986	0.472774	0.0119318	0.0166188	0.175718	0.0257348	0.0190057	0.165632	0.0261394	0.0188545	0.115944	-0.0556784	0.0354182	0.616082	0.325864	0.114413	1	0.968177
rs13133604	4:174670227	A:0.113289	rs11769241	7:54241485	G:0.278302	290267	17080	7	1	0.114982	0.715289	0.00652518	0.0178888	0.164829	0.0175707	0.0126498	0.187459	0.0312116	0.0236787	0.0506688	0.0276847	0.0141662	0.115277	-0.0445807	0.0283068	0.356561	0.208147	0.114982	1	0.968177
rs12512797	4:174699639	G:0.126906	rs73387186	7:54272482	A:0.0985613	291590	17130	7	1	0.116709	0.0180002	-0.0407892	0.0172426	0.345526	-0.0180406	0.0191249	0.132528	-0.0284471	0.0189117	0.914527	-0.00231114	0.0215329	0.118901	-0.0653206	0.0418883	0.0384725	0.0296041	0.116709	1	0.968177
rs11730128	4:174664194	G:0.0844157	rs11769241	7:54241485	G:0.278342	292505	17195	7	1	0.119652	0.812385	-0.00484356	0.0204068	0.148766	0.0181989	0.0126039	0.226326	-0.0332949	0.0275192	0.475761	0.00978863	0.0137262	0.118846	0.0499594	0.0320327	0.342901	0.206783	0.119652	1	0.968177
rs11730128	4:174664194	G:0.0843916	rs79144007	7:54215865	A:0.0886059	294591	17316	7	1	0.122677	0.798834	-0.00518416	0.0203415	0.619633	0.00980133	0.019746	0.38923	-0.0192418	0.0223478	0.875142	-0.00338942	0.0215707	0.119855	0.0762638	0.0490321	0.855345	0.441024	0.122677	1	0.968177
rs115237310	4:174662996	G:0.0646127	rs56086909	7:54208219	T:0.131286	292582	17206	7	1	0.124532	0.728439	-0.00803195	0.0231333	0.469402	0.0120486	0.0166543	0.665364	0.0113571	0.0262579	0.226812	0.0213962	0.0177031	0.127487	-0.0752739	0.0493894	0.725922	0.391625	0.124532	1	0.968177
rs28678450	4:174719726	T:0.0871189	rs73387186	7:54272482	A:0.0985619	292187	17166	7	1	0.135655	0.198193	0.0256124	0.0199052	0.333455	-0.0184776	0.0191047	0.599093	0.0116025	0.0220704	0.136399	-0.0312684	0.0209948	0.133555	0.069404	0.0462623	0.275529	0.18667	0.135655	1	0.968177
rs13133604	4:174670227	A:0.113302	rs1524418	7:54249093	C:0.0730361	292335	17201	7	1	0.138431	0.690795	0.00708921	0.0178221	0.681933	0.00887368	0.0216522	0.359891	0.0175042	0.0191183	0.304061	0.0247457	0.0240772	0.14074	-0.0731343	0.0496485	0.848689	0.47107	0.138431	1	0.968177
rs62337886	4:174698736	A:0.179072	rs113048148	7:54280641	T:0.0786327	294591	17316	7	1	0.139843	0.272032	-0.016213	0.0147606	0.256279	0.0235312	0.0207282	0.113527	-0.0253843	0.0160403	0.894108	0.00331958	0.0249389	0.138647	0.0559245	0.0377652	0.288752	0.198115	0.139843	1	0.968177
rs62337886	4:174698736	A:0.179053	rs60374751	7:54262200	T:0.20412	294151	17288	7	1	0.141991	0.294084	-0.0154972	0.0147705	0.252028	0.015991	0.0139606	0.0878068	-0.0312126	0.0182842	0.883238	0.00246143	0.0167598	0.141622	0.0378272	0.0257367	0.300254	0.206783	0.141991	1	0.968177
rs7692617	4:174657554	A:0.236366	rs17561049	7:54246115	G:0.0797112	292851	17220	7	1	0.148661	0.648398	0.00606382	0.0132982	0.906537	0.00243679	0.0207549	0.328771	0.0140525	0.0143893	0.325033	0.0258055	0.0262206	0.150142	-0.0502697	0.034933	0.896394	0.511624	0.148661	1	0.968177
rs13133604	4:174670227	A:0.11331	rs73132213	7:54270760	G:0.149702	291289	17140	7	1	0.148661	0.728155	0.0062071	0.017858	0.702284	-0.00608189	0.0159112	0.301772	0.0213159	0.0206421	0.752874	0.00560999	0.0178179	0.15017	-0.0514894	0.0357831	0.875629	0.502715	0.148661	1	0.968177
rs28678450	4:174719726	T:0.0871972	rs17561049	7:54246115	G:0.0797343	294591	17316	7	1	0.152519	0.206497	0.025028	0.0198123	0.885557	0.00297836	0.0206933	0.0858556	0.0367361	0.0213871	0.478431	0.015978	0.0225414	0.155463	-0.0748836	0.0527165	0.447228	0.301055	0.152519	1	0.968177
rs61618883	4:174644127	T:0.110247	rs56086909	7:54208219	T:0.131247	293576	17254	7	1	0.152519	0.492095	0.0123116	0.0179213	0.448819	0.0125957	0.0166305	0.19615	0.0263493	0.0203848	0.187989	0.0243932	0.0185281	0.154607	-0.0542115	0.0380847	0.594799	0.378564	0.152519	1	0.968177
rs28678450	4:174719726	T:0.0872154	rs60374751	7:54262200	T:0.20412	294151	17288	7	1	0.156491	0.215768	0.0245471	0.0198303	0.252829	0.015964	0.0139606	0.0664438	0.0445397	0.0242668	0.105387	0.0246764	0.0152391	0.158425	-0.049327	0.034974	0.243153	0.184212	0.156491	1	0.968177
rs13121843	4:174728566	G:0.325767	rs56086909	7:54208219	T:0.131231	294591	17316	7	1	0.158112	0.0260582	-0.0268777	0.012078	0.458987	0.0122948	0.0166031	0.00856826	-0.0363148	0.0138141	0.645066	-0.0107558	0.0233504	0.157367	0.0353838	0.0250242	0.0636786	0.0575585	0.158112	1	0.968177
rs4565061	4:174700070	C:0.263427	rs4427114	7:54281844	G:0.268433	291624	17112	7	1	0.160581	0.658342	-0.00570019	0.0128904	0.260192	-0.0144251	0.0128117	0.212711	-0.0211462	0.0169693	0.0776575	-0.0296756	0.0168187	0.159914	0.0289228	0.0205803	0.479805	0.328959	0.160581	1	0.968177
rs61618883	4:174644127	T:0.110282	rs73387186	7:54272482	A:0.0985312	291182	17105	7	1	0.160581	0.470094	0.0129958	0.0179916	0.368021	-0.017222	0.0191316	0.954695	0.00113182	0.0199222	0.151374	-0.0308706	0.0215172	0.158472	0.058556	0.0415224	0.514756	0.348078	0.160581	1	0.968177
rs6819034	4:174638079	T:0.21793	rs4425715	7:54265587	G:0.336961	293415	17241	7	1	0.163093	0.429048	0.010791	0.0136453	0.0904432	-0.0203003	0.0119903	0.66538	-0.0083971	0.0194154	0.0285817	-0.0328602	0.0150101	0.162946	0.0284852	0.0204161	0.174454	0.142425	0.163093	1	0.968177
rs3922692	4:174713351	G:0.400305	rs11769241	7:54241485	G:0.278273	290842	17091	7	1	0.163093	0.0354213	-0.0243809	0.0115906	0.154315	0.0180104	0.0126437	0.0125145	-0.0387031	0.015498	0.908686	-0.00221018	0.0192698	0.163212	0.0254014	0.0182174	0.040005	0.0387285	0.163093	1	0.968177
rs116539274	4:174682944	T:0.0555058	rs4425715	7:54265587	G:0.336928	294591	17316	7	1	0.163093	0.867273	-0.00411873	0.0246448	0.117672	-0.018718	0.0119633	0.27193	-0.0385502	0.0350894	0.0532992	-0.02447	0.0126624	0.162903	0.0514065	0.0368406	0.289882	0.219366	0.163093	1	0.968177
rs7692617	4:174657554	A:0.236366	rs4425715	7:54265587	G:0.336936	292851	17220	7	1	0.166513	0.648314	0.00606543	0.0132983	0.105783	-0.0194064	0.0119982	0.510945	-0.0124086	0.0188762	0.0336036	-0.032462	0.0152777	0.166214	0.0275559	0.0199036	0.243153	0.191679	0.166513	1	0.968177
rs11947016	4:174671992	G:0.475069	rs113048148	7:54280641	T:0.0786485	292644	17206	7	1	0.168253	0.719458	-0.00407059	0.0113329	0.274071	0.0227498	0.0208001	0.387635	-0.0106164	0.0122887	0.650682	-0.0158759	0.0350605	0.168012	0.0403962	0.029302	0.516771	0.359112	0.168253	1	0.968177
rs62337886	4:174698736	A:0.179017	rs73132213	7:54270760	G:0.149751	293534	17255	7	1	0.172697	0.251336	-0.0169652	0.0147896	0.747155	-0.00511036	0.0158513	0.0928735	-0.0289804	0.0172458	0.308213	-0.0194083	0.0190468	0.171722	0.0398485	0.0291569	0.489269	0.349168	0.172697	1	0.968177
rs6849323	4:174683271	C:0.157248	rs78688905	7:54276362	A:0.123169	293138	17221	7	1	0.174512	0.277998	-0.0169365	0.0156121	0.250245	-0.0198733	0.0172849	0.737021	-0.00589898	0.0175669	0.776311	-0.00571999	0.0201316	0.175548	-0.0463216	0.034196	0.286505	0.226658	0.174512	1	0.968177
rs4383595	4:174663514	A:0.0758717	rs60374751	7:54262200	T:0.204106	292118	17178	7	1	0.174512	0.0324527	0.0450261	0.0210521	0.256134	0.0159055	0.0140066	0.011163	0.0656478	0.0258705	0.116942	0.0237097	0.0151235	0.176079	-0.0503948	0.0372488	0.0542549	0.0533029	0.174512	1	0.968177
rs28678450	4:174719726	T:0.0871962	rs60029800	7:54207183	G:0.0480297	293006	17233	7	1	0.175428	0.203566	0.0252522	0.0198608	0.534478	0.0163104	0.0262569	0.104733	0.0337196	0.0207847	0.265017	0.03182	0.0285481	0.179536	-0.0899803	0.0670401	0.369319	0.280632	0.175428	1	0.968177
rs7692617	4:174657554	A:0.236372	rs62445408	7:54230459	T:0.281472	290876	17101	7	1	0.175428	0.67529	0.00559142	0.0133479	0.37946	0.0110514	0.0125742	0.225347	0.0215782	0.0177975	0.126167	0.0244474	0.015985	0.176345	-0.0283504	0.0209678	0.623344	0.426596	0.175428	1	0.968177
rs7697789	4:174638982	C:0.373847	rs4427114	7:54281844	G:0.268365	291253	17099	7	1	0.175428	0.199263	0.0150232	0.0117034	0.252058	-0.0146827	0.0128192	0.0633248	0.0285107	0.0153539	0.813631	0.00449493	0.0190669	0.175539	-0.0253705	0.0187289	0.228422	0.187911	0.175428	1	0.968177
rs13121843	4:174728566	G:0.325822	rs73387186	7:54272482	A:0.0985619	292187	17166	7	1	0.177276	0.0245976	-0.0272678	0.0121316	0.332947	-0.0184973	0.0191049	0.140488	-0.0196901	0.0133585	0.808431	0.00641744	0.0264691	0.177679	-0.0391827	0.0290687	0.0497871	0.049875	0.177276	1	0.968177
rs13133604	4:174670227	A:0.113275	rs4427114	7:54281844	G:0.26838	290743	17092	7	1	0.18104	0.651733	0.00806823	0.0178756	0.25775	-0.0145068	0.0128183	0.225386	0.0282639	0.0233137	0.688921	-0.00575388	0.0143732	0.181129	-0.0383092	0.0286469	0.476071	0.351357	0.18104	1	0.968177
rs6843594	4:174710430	C:0.34262	rs4425715	7:54265587	G:0.336893	292645	17212	7	1	0.183924	0.0103462	-0.0306653	0.0119598	0.132712	-0.0180421	0.0120001	0.377566	-0.0148673	0.0168489	0.90745	-0.00197848	0.0170184	0.184092	-0.0238674	0.0179689	0.0120117	0.014037	0.183924	1	0.968177
rs3922692	4:174713351	G:0.400344	rs79144007	7:54215865	A:0.0885811	292918	17211	7	1	0.189854	0.0352828	-0.0243126	0.0115494	0.584897	0.0108171	0.0198027	0.014033	-0.0310684	0.0126478	0.527065	-0.0192032	0.0303612	0.18876	0.0374466	0.0284926	0.093744	0.0915296	0.189854	1	0.968177
rs115237310	4:174662996	G:0.0646629	rs73132213	7:54270760	G:0.149774	291535	17145	7	1	0.19188	0.784315	-0.00633691	0.0231527	0.83838	-0.00324144	0.0158921	0.368804	-0.0242795	0.0270158	0.518651	-0.0109582	0.0169782	0.189465	0.0595418	0.0453768	0.94309	0.610525	0.19188	1	0.968177
rs10520263	4:174659937	C:0.13005	rs4427114	7:54281844	G:0.268428	292322	17173	7	1	0.192902	0.487039	0.011644	0.0167533	0.268281	-0.0141563	0.0127876	0.16863	0.0301171	0.0218775	0.736489	-0.00491423	0.0146037	0.192656	-0.035055	0.0269082	0.425084	0.333126	0.192902	1	0.968177
rs115237310	4:174662996	G:0.0646127	rs1524418	7:54249093	C:0.0730496	292582	17206	7	1	0.193931	0.729512	-0.00799891	0.0231333	0.6998	0.00834474	0.0216414	0.881867	0.00367884	0.0247562	0.420254	0.0185072	0.0229624	0.197714	-0.084036	0.0652407	0.872216	0.580554	0.193931	1	0.968177
rs28678450	4:174719726	T:0.0871972	rs113048148	7:54280641	T:0.0786327	294591	17316	7	1	0.19811	0.207054	0.0249977	0.0198126	0.25783	0.0234549	0.0207283	0.506127	0.0143144	0.0215293	0.614693	0.0114685	0.0227826	0.195721	0.0651892	0.0503844	0.239384	0.210901	0.19811	1	0.968177
rs7692617	4:174657554	A:0.236366	rs113048148	7:54280641	T:0.0786834	292851	17220	7	1	0.20458	0.647283	0.00608449	0.0132982	0.305382	0.0213124	0.0207934	0.364146	0.0130479	0.014378	0.111194	0.0419116	0.0263124	0.206688	-0.0441973	0.0350015	0.535261	0.413819	0.20458	1	0.968177
rs10520263	4:174659937	C:0.130089	rs79144007	7:54215865	A:0.0886322	293917	17284	7	1	0.205682	0.502434	0.0111993	0.0166987	0.641234	0.00921077	0.0197667	0.260512	0.0204878	0.0182085	0.306383	0.0230391	0.0225246	0.207414	-0.0527188	0.0418168	0.714668	0.517629	0.205682	1	0.968177
rs6843594	4:174710430	C:0.342541	rs4427114	7:54281844	G:0.268577	291051	17101	7	1	0.205682	0.00864327	-0.0315125	0.0120009	0.237169	-0.0151506	0.0128168	0.00484903	-0.0444738	0.0157882	0.0838235	-0.0315353	0.0182399	0.20535	0.0242021	0.01911	0.0156051	0.019242	0.205682	1	0.968177
rs13121843	4:174728566	G:0.325754	rs4427114	7:54281844	G:0.268438	292988	17205	7	1	0.206791	0.0235047	-0.0274479	0.0121176	0.270329	-0.0140821	0.0127751	0.0110778	-0.0405049	0.0159453	0.0952376	-0.0298066	0.0178654	0.206544	0.0244248	0.0193368	0.0415987	0.0469905	0.206791	1	0.968177
rs3922692	4:174713351	G:0.4003	rs73132213	7:54270760	G:0.149733	291870	17150	7	1	0.209031	0.033518	-0.0245983	0.0115712	0.786256	-0.00431083	0.0158968	0.0135619	-0.0332319	0.0134615	0.260552	-0.0273969	0.024351	0.208478	0.0288328	0.0229239	0.100181	0.103188	0.209031	1	0.968177
rs4383595	4:174663514	A:0.0758222	rs73387186	7:54272482	A:0.0984978	290179	17060	7	1	0.221877	0.0388501	0.0436863	0.0211477	0.322478	-0.0189691	0.0191727	0.0166852	0.0556523	0.0232508	0.651289	-0.00934978	0.0206866	0.224444	-0.0623969	0.051364	0.0741576	0.0822701	0.221877	1	0.968177
rs3922692	4:174713351	G:0.400344	rs4425715	7:54265587	G:0.336946	292918	17211	7	1	0.223091	0.0352602	-0.0243156	0.0115494	0.141584	-0.0176357	0.0119977	0.527833	-0.0102986	0.0163128	0.95741	-0.000972078	0.0182021	0.224278	-0.0210905	0.0173552	0.0369986	0.0444244	0.223091	1	0.968177
rs115237310	4:174662996	G:0.0646243	rs11769241	7:54241485	G:0.27837	290502	17085	7	1	0.223091	0.684454	-0.0094393	0.0232271	0.144277	0.0184599	0.0126433	0.267724	-0.0345186	0.031145	0.345258	0.0127363	0.0134943	0.221529	0.0446131	0.0364942	0.317132	0.286075	0.223091	1	0.968177
rs6830691	4:174667332	C:0.345138	rs4425715	7:54265587	G:0.336928	294591	17316	7	1	0.224313	0.399917	-0.00998849	0.0118661	0.117419	-0.0187311	0.0119634	0.793713	0.00437569	0.0167335	0.821459	-0.00385847	0.017098	0.224302	-0.0216637	0.0178277	0.205557	0.200085	0.224313	1	0.968177
rs6830691	4:174667332	C:0.345138	rs113048148	7:54280641	T:0.0786327	294591	17316	7	1	0.229282	0.399279	-0.0100021	0.0118662	0.256007	0.0235451	0.0207285	0.214072	-0.0159914	0.0128709	0.939717	-0.00226215	0.0299124	0.227566	0.0369448	0.0306176	0.369319	0.328959	0.229282	1	0.968177
rs11730128	4:174664194	G:0.0844107	rs62445408	7:54230459	T:0.281441	292605	17196	7	1	0.239623	0.749532	-0.00651953	0.020421	0.410501	0.0103219	0.0125417	0.588929	0.0146803	0.0271662	0.223232	0.0165901	0.013621	0.241076	-0.0378444	0.0322821	0.676634	0.539062	0.239623	1	0.968177
rs7692617	4:174657554	A:0.236359	rs60029800	7:54207183	G:0.0480127	291277	17138	7	1	0.251943	0.719108	0.00479482	0.0133318	0.588735	0.0142442	0.0263455	0.489507	0.00966702	0.013988	0.256197	0.0378635	0.0333474	0.254704	-0.0503634	0.0442173	0.812994	0.631045	0.251943	1	0.968177
rs28678450	4:174719726	T:0.0871968	rs11769241	7:54241485	G:0.278342	292505	17195	7	1	0.251943	0.171748	0.0271517	0.0198679	0.148111	0.0182286	0.0126041	0.0738695	0.0470599	0.0263284	0.0741352	0.0245732	0.0137605	0.253338	-0.0359465	0.0314691	0.139631	0.15438	0.251943	1	0.968177
rs11947016	4:174671992	G:0.475013	rs73387186	7:54272482	A:0.0985323	290255	17058	7	1	0.253359	0.804008	-0.00282451	0.0113816	0.347689	-0.0179997	0.0191674	0.480607	-0.00884757	0.0125439	0.140996	-0.0476127	0.0323436	0.253108	0.0310405	0.027161	0.623344	0.522167	0.253359	1	0.968177
rs4565061	4:174700070	C:0.263544	rs17561049	7:54246115	G:0.0797336	293220	17222	7	1	0.263552	0.69333	-0.00506604	0.0128469	0.838657	0.00422411	0.020746	0.946277	0.000937558	0.013914	0.38085	0.0236281	0.0269625	0.264448	-0.0374268	0.0335384	0.906961	0.694948	0.263552	1	0.968177
rs12512797	4:174699639	G:0.126908	rs17561049	7:54246115	G:0.0797298	293993	17280	7	1	0.26505	0.0173961	-0.0408311	0.0171687	0.846611	0.00400653	0.0207115	0.00876527	-0.0489224	0.018665	0.72329	-0.00833281	0.0235346	0.26244	0.0487978	0.0435444	0.0566369	0.0723975	0.26505	1	0.968177
rs62337886	4:174698736	A:0.179051	rs62449605	7:54288281	C:0.347394	292282	17159	7	1	0.268077	0.263907	-0.0165618	0.0148243	0.0138193	0.0291764	0.011851	0.116281	-0.0338094	0.0215267	0.146009	0.0205905	0.0141635	0.26716	0.0242584	0.0218617	0.0259303	0.0362182	0.268077	1	0.968177
rs6830691	4:174667332	C:0.345138	rs17561049	7:54246115	G:0.0797343	294591	17316	7	1	0.269606	0.40127	-0.0099599	0.0118661	0.885807	0.00297179	0.0206932	0.229644	-0.0154655	0.0128742	0.490957	-0.02048	0.0297333	0.268335	0.0339087	0.0306338	0.695391	0.583835	0.269606	1	0.968177
rs61618883	4:174644127	T:0.110247	rs17561049	7:54246115	G:0.0797017	293576	17254	7	1	0.269606	0.492558	0.0122984	0.0179212	0.879563	0.00314154	0.0207331	0.290533	0.0204456	0.0193439	0.528918	0.0145451	0.0231	0.270595	-0.0525362	0.0476868	0.781849	0.634505	0.269606	1	0.968177
rs4235200	4:174654127	C:0.350879	rs73132213	7:54270760	G:0.149751	293534	17255	7	1	0.271147	0.0751531	0.0209961	0.0117987	0.745057	-0.00515429	0.0158513	0.0363428	0.0286846	0.0137045	0.567374	0.013088	0.0228842	0.271352	-0.0258427	0.0234944	0.194618	0.213688	0.271147	1	0.968177
rs115237310	4:174662996	G:0.0646023	rs78688905	7:54276362	A:0.123111	291143	17112	7	1	0.272698	0.740336	-0.00768731	0.0231958	0.237806	-0.0204736	0.0173433	0.831138	0.00556217	0.0260839	0.464236	-0.0135012	0.0184471	0.275154	-0.0557552	0.051092	0.468691	0.43705	0.272698	1	0.968177
rs4383595	4:174663514	A:0.0758667	rs62449605	7:54288281	C:0.347421	290259	17050	7	1	0.274261	0.0321038	0.0452927	0.021134	0.0127036	0.0296263	0.0118887	0.49664	0.020945	0.0308112	0.0590496	0.0242791	0.0128609	0.2739	0.0343144	0.0313624	0.00466724	0.00762794	0.274261	1	0.968177
rs6830691	4:174667332	C:0.345121	rs11769241	7:54241485	G:0.278342	292505	17195	7	1	0.274261	0.374273	-0.0105833	0.0119114	0.148091	0.0182292	0.012604	0.164555	-0.0221622	0.015945	0.819095	0.00412745	0.0180467	0.273764	0.0205004	0.0187315	0.237521	0.253971	0.274261	1	0.968177
rs6819034	4:174638079	T:0.217931	rs4427114	7:54281844	G:0.268422	291819	17131	7	1	0.275834	0.447175	0.0104055	0.013689	0.328231	-0.0125142	0.0127999	0.198242	0.0230514	0.0179169	0.900388	-0.00200364	0.0160072	0.275915	-0.0238539	0.0218935	0.465043	0.43705	0.275834	1	0.968177
rs13133604	4:174670227	A:0.113302	rs79144007	7:54215865	A:0.088573	292335	17201	7	1	0.280625	0.693126	0.00703294	0.0178222	0.611977	0.0100503	0.0198132	0.424563	0.015533	0.0194519	0.344912	0.0209635	0.0221953	0.282118	-0.0479194	0.0445524	0.812994	0.66436	0.280625	1	0.968177
rs6849323	4:174683271	C:0.157243	rs79144007	7:54215865	A:0.0886059	294591	17316	7	1	0.282245	0.285477	-0.0166308	0.0155705	0.618889	0.00982217	0.019746	0.158193	-0.0240841	0.0170667	0.89152	-0.00316475	0.0232051	0.281077	0.0411848	0.0382083	0.498919	0.466879	0.282245	1	0.968177
rs115237310	4:174662996	G:0.0646127	rs79144007	7:54215865	A:0.0886367	292582	17206	7	1	0.28552	0.729174	-0.00800923	0.0231331	0.529881	0.0124331	0.019792	0.454749	-0.0189635	0.0253685	0.827825	0.00459885	0.0211449	0.283367	0.0605545	0.0564461	0.77274	0.646704	0.28552	1	0.968177
rs11730128	4:174664194	G:0.0844056	rs60374751	7:54262200	T:0.20412	294151	17288	7	1	0.287176	0.773698	-0.00585472	0.0203614	0.252963	0.0159595	0.0139606	0.393287	-0.0215025	0.0251882	0.527192	0.00960948	0.0151977	0.286396	0.0377939	0.0354519	0.498919	0.47107	0.287176	1	0.968177
rs6830691	4:174667332	C:0.345131	rs60029800	7:54207183	G:0.0480297	293006	17233	7	1	0.287176	0.40149	-0.00998111	0.011897	0.535178	0.0162826	0.0262572	0.261281	-0.0140382	0.0124965	0.738727	-0.0126613	0.0379604	0.28631	0.0415529	0.038971	0.581021	0.528265	0.287176	1	0.968177
rs4383595	4:174663514	A:0.0758134	rs11769241	7:54241485	G:0.278357	290483	17087	7	1	0.290525	0.0324522	0.0451636	0.0211163	0.163644	0.0176146	0.0126458	0.0209741	0.0651259	0.028212	0.0905887	0.0231262	0.0136655	0.290101	-0.0354064	0.0334686	0.0390783	0.0550055	0.290525	1	0.968177
rs13121843	4:174728566	G:0.325754	rs62449605	7:54288281	C:0.347394	292282	17159	7	1	0.290525	0.0203791	-0.0281432	0.0121344	0.0137083	0.0292105	0.011851	0.0181162	-0.041575	0.0175924	0.302862	0.0170409	0.0165395	0.29078	0.0189589	0.0179465	0.00327101	0.00568491	0.290525	1	0.968177
rs4383595	4:174663514	A:0.0758507	rs4425715	7:54265587	G:0.33692	292555	17206	7	1	0.292218	0.0345401	0.0444799	0.0210435	0.125696	-0.0183769	0.0120009	0.0245562	0.0665771	0.029612	0.311036	-0.0131492	0.0129798	0.2925	-0.0333383	0.0316708	0.0338195	0.0484967	0.292218	1	0.968177
rs6819034	4:174638079	T:0.21793	rs113048148	7:54280641	T:0.0786446	293415	17241	7	1	0.293923	0.42832	0.0108079	0.0136451	0.213196	0.0258328	0.0207521	0.257405	0.0166913	0.0147379	0.103049	0.0420528	0.0257954	0.294685	-0.0377319	0.0360072	0.338906	0.352456	0.293923	1	0.968177
rs116539274	4:174682944	T:0.0555058	rs17561049	7:54246115	G:0.0797343	294591	17316	7	1	0.295642	0.86945	-0.00405053	0.0246447	0.88649	0.00295392	0.0206933	0.804851	0.00657166	0.026598	0.635131	0.0103634	0.0218398	0.299385	-0.0678841	0.0654144	0.976835	0.767277	0.295642	1	0.968177
rs11730128	4:174664194	G:0.0843774	rs62449605	7:54288281	C:0.347394	292282	17159	7	1	0.302646	0.719136	-0.00735262	0.0204459	0.0137921	0.029185	0.0118511	0.622893	0.0144237	0.029331	0.00758609	0.034417	0.0128905	0.303814	-0.031148	0.0302911	0.0455091	0.0645662	0.302646	1	0.968177
rs3922692	4:174713351	G:0.400224	rs4427114	7:54281844	G:0.268465	291323	17100	7	1	0.317311	0.0280383	-0.0254577	0.0115888	0.287514	-0.0136279	0.0128131	0.0204347	-0.0352955	0.0152249	0.147334	-0.0282946	0.0195268	0.318518	0.0184603	0.0185064	0.0505711	0.0729005	0.317311	1	0.968177
rs61618883	4:174644127	T:0.110245	rs11769241	7:54241485	G:0.278372	291491	17133	7	1	0.323049	0.627317	0.00874109	0.0180041	0.164884	0.0175374	0.0126275	0.306696	0.0245534	0.0240206	0.0918149	0.0237949	0.0141141	0.323108	-0.0281711	0.0285106	0.338906	0.370448	0.323049	1	0.968177
rs3922692	4:174713351	G:0.400336	rs60374751	7:54262200	T:0.204083	292479	17183	7	1	0.334944	0.0383144	-0.0239438	0.0115588	0.272465	0.0153692	0.0140051	0.0249663	-0.0319571	0.0142543	0.994845	-0.000138178	0.0213887	0.336069	0.019445	0.0202139	0.0646814	0.093434	0.334944	1	0.968177
rs62337886	4:174698736	A:0.179017	rs73387186	7:54272482	A:0.0985619	292187	17166	7	1	0.339039	0.284032	-0.0158853	0.014828	0.333901	-0.0184606	0.0191048	0.169878	-0.0224524	0.0163576	0.183523	-0.0304706	0.0229104	0.337794	0.033754	0.0352141	0.352407	0.391625	0.339039	1	0.968177
rs116539274	4:174682944	T:0.0555081	rs73132213	7:54270760	G:0.149751	293534	17255	7	1	0.341111	0.94572	-0.00167949	0.0246683	0.745076	-0.00515387	0.0158513	0.67045	0.012144	0.0285385	0.999013	2.07054e-05	0.0167395	0.342418	-0.0468303	0.0493262	0.94309	0.795581	0.341111	1	0.968177
rs116539274	4:174682944	T:0.0554892	rs62449605	7:54288281	C:0.347394	292282	17159	7	1	0.341111	0.885403	-0.0035678	0.0247552	0.013763	0.0291939	0.0118511	0.557302	0.0208428	0.0355161	0.00829037	0.0331043	0.0125395	0.341792	-0.0346902	0.0364918	0.0480672	0.0726486	0.341111	1	0.968177
rs4565061	4:174700070	C:0.263464	rs78688905	7:54276362	A:0.123149	291772	17128	7	1	0.341111	0.659397	-0.00567875	0.0128844	0.200898	-0.0221914	0.0173506	0.404999	-0.0121243	0.0145597	0.112026	-0.036196	0.022777	0.33964	0.0265578	0.0278128	0.399329	0.433105	0.341111	1	0.968177
rs13136010	4:174693004	T:0.262638	rs73387186	7:54272482	A:0.0985619	292187	17166	7	1	0.343201	0.726915	-0.00449941	0.0128838	0.335183	-0.0184114	0.0191044	0.937381	0.00111351	0.0141737	0.894318	-0.00329959	0.0248385	0.344609	-0.0293017	0.0310039	0.590171	0.582193	0.343201	1	0.968177
rs6830691	4:174667332	C:0.345138	rs56086909	7:54208219	T:0.131231	294591	17316	7	1	0.347433	0.40083	-0.0099692	0.0118661	0.460676	0.0122483	0.0166027	0.233849	-0.0161666	0.0135796	0.874169	-0.00377512	0.0238381	0.346707	0.0231451	0.0245964	0.535261	0.545303	0.347433	1	0.968177
rs13133604	4:174670227	A:0.113302	rs17561049	7:54246115	G:0.079739	292335	17201	7	1	0.347433	0.691689	0.00706756	0.017822	0.869512	0.00340938	0.0207537	0.999139	2.08866e-05	0.0193531	0.779669	-0.00652468	0.0233232	0.34425	0.043172	0.045646	0.91051	0.784245	0.347433	1	0.968177
rs13133604	4:174670227	A:0.113305	rs60374751	7:54262200	T:0.204087	291898	17173	7	1	0.356111	0.67588	0.00745677	0.0178353	0.261716	0.0157239	0.0140099	0.379167	0.0192534	0.021893	0.155408	0.0223161	0.015708	0.356345	-0.028962	0.0314002	0.487361	0.514619	0.356111	1	0.968177
rs116539274	4:174682944	T:0.0555225	rs60374751	7:54262200	T:0.20412	294151	17288	7	1	0.362815	0.811512	-0.00588538	0.0246791	0.252704	0.0159682	0.0139606	0.737694	0.0101256	0.030234	0.168335	0.0203167	0.0147481	0.364775	-0.0393886	0.0434607	0.506775	0.534415	0.362815	1	0.968177
rs7692617	4:174657554	A:0.236346	rs73387186	7:54272482	A:0.0985417	290466	17071	7	1	0.365089	0.668119	0.00572666	0.0133572	0.335734	-0.0184405	0.0191564	0.995724	7.90369e-05	0.0147483	0.188411	-0.0323472	0.0245931	0.363749	0.0287207	0.0316222	0.574252	0.587128	0.365089	1	0.968177
rs4235200	4:174654127	C:0.350744	rs78688905	7:54276362	A:0.123169	293138	17221	7	1	0.365089	0.0791321	0.0207401	0.0118127	0.248093	-0.019964	0.0172849	0.0479744	0.0263819	0.0133404	0.888196	-0.00351199	0.0249808	0.363922	-0.0231587	0.0255075	0.11089	0.156462	0.365089	1	0.968177
rs13121843	4:174728566	G:0.325767	rs1524418	7:54249093	C:0.0730335	294591	17316	7	1	0.367382	0.0261806	-0.0268555	0.0120779	0.631495	0.0103413	0.0215613	0.016488	-0.0312129	0.0130166	0.776437	-0.00857221	0.0301875	0.367387	0.029269	0.0324713	0.0747392	0.11161	0.367382	1	0.968177
rs4235200	4:174654127	C:0.350741	rs62445408	7:54230459	T:0.281441	292605	17196	7	1	0.367382	0.0561234	0.0225747	0.0118187	0.40938	0.0103469	0.0125419	0.406493	0.0131203	0.015806	0.933791	-0.00151083	0.0181861	0.366993	0.0167211	0.0185353	0.115307	0.162326	0.367382	1	0.968177
rs115237310	4:174662996	G:0.0645605	rs62445408	7:54230459	T:0.28146	290611	17089	7	1	0.369696	0.728172	-0.00807009	0.0232194	0.536177	0.00778561	0.0125858	0.735861	0.0104631	0.0310163	0.372506	0.0119661	0.013418	0.371469	-0.0325494	0.0364199	0.778801	0.72802	0.369696	1	0.968177
rs116539274	4:174682944	T:0.0554972	rs4427114	7:54281844	G:0.268438	292988	17205	7	1	0.376759	0.883127	-0.00363446	0.0247232	0.271397	-0.0140507	0.0127751	0.647052	0.014791	0.0323045	0.451946	-0.010163	0.0135115	0.379932	-0.0346811	0.0394991	0.53946	0.56917	0.376759	1	0.968177
rs4565061	4:174700070	C:0.26345	rs11769241	7:54241485	G:0.278317	291139	17101	7	1	0.379156	0.696465	-0.00503009	0.0128945	0.141793	0.0185684	0.0126389	0.382078	-0.0150971	0.0172721	0.578027	0.00920648	0.0165504	0.379834	0.017817	0.020288	0.315896	0.379736	0.379156	1	0.968177
rs12512797	4:174699639	G:0.126908	rs79144007	7:54215865	A:0.0885956	293993	17280	7	1	0.381574	0.0173944	-0.0408318	0.0171688	0.616886	0.00988829	0.019766	0.0115519	-0.0475169	0.0188145	0.977813	0.000624659	0.022461	0.380056	0.0369986	0.0421496	0.0509677	0.0814235	0.381574	1	0.968177
rs3922692	4:174713351	G:0.400344	rs1524418	7:54249093	C:0.0730034	292918	17211	7	1	0.386476	0.0353532	-0.0243032	0.0115494	0.615873	0.0108515	0.0216291	0.0228244	-0.0283215	0.0124416	0.744834	-0.0107486	0.0330259	0.384063	0.0270348	0.031059	0.0959671	0.142425	0.386476	1	0.968177
rs7697789	4:174638982	C:0.373855	rs17561049	7:54246115	G:0.0797478	292842	17208	7	1	0.388961	0.202469	0.0148686	0.0116658	0.930095	0.00182195	0.0207688	0.13153	0.0190469	0.0126297	0.485125	0.0214708	0.0307568	0.389082	-0.0262234	0.0304469	0.443747	0.499772	0.388961	1	0.968177
rs6849323	4:174683271	C:0.157227	rs4427114	7:54281844	G:0.268438	292988	17205	7	1	0.388961	0.267115	-0.0173366	0.0156223	0.270734	-0.0140702	0.0127751	0.772148	-0.00591676	0.0204332	0.619962	-0.00739773	0.0149177	0.388056	-0.0215832	0.0250052	0.293299	0.362481	0.388961	1	0.968177
rs7697789	4:174638982	C:0.373864	rs60374751	7:54262200	T:0.204107	292403	17180	7	1	0.388961	0.189979	0.015301	0.0116745	0.317669	0.0140024	0.0140128	0.116808	0.0225445	0.014375	0.189464	0.0273021	0.0208069	0.388458	-0.0176391	0.0204531	0.257826	0.326893	0.388961	1	0.968177
rs4235200	4:174654127	C:0.350763	rs4425715	7:54265587	G:0.336928	294591	17316	7	1	0.388961	0.0690338	0.0214156	0.0117785	0.117223	-0.0187411	0.0119634	0.500796	0.0112467	0.0167054	0.0887137	-0.0295076	0.0173347	0.390109	0.0151654	0.0176461	0.0564161	0.0899711	0.388961	1	0.968177
rs11947016	4:174671992	G:0.475069	rs79144007	7:54215865	A:0.0886384	292644	17206	7	1	0.394	0.71701	-0.00410778	0.0113331	0.490689	0.0136375	0.019787	0.987566	0.000193233	0.0123988	0.271198	0.0363213	0.0330101	0.392642	-0.0238532	0.0279038	0.74024	0.722466	0.394	1	0.968177
rs11947016	4:174671992	G:0.475034	rs73132213	7:54270760	G:0.149784	291596	17145	7	1	0.396554	0.641474	-0.00528682	0.0113539	0.83066	-0.0034	0.0158986	0.973548	0.000437813	0.0132035	0.578474	0.0148006	0.0266382	0.395821	-0.0191382	0.0225391	0.875629	0.805033	0.396554	1	0.968177
rs6830691	4:174667332	C:0.345137	rs60374751	7:54262200	T:0.20412	294151	17288	7	1	0.409694	0.373029	-0.0105801	0.0118769	0.251659	0.0160035	0.0139606	0.228118	-0.0176655	0.0146575	0.83309	0.0042127	0.0199901	0.408609	0.0170985	0.0206918	0.349664	0.426596	0.409694	1	0.968177
rs61618883	4:174644127	T:0.110247	rs79144007	7:54215865	A:0.0886466	293576	17254	7	1	0.415129	0.49314	0.0122817	0.0179211	0.605291	0.010219	0.0197733	0.337592	0.0187796	0.0195838	0.407719	0.0182585	0.0220536	0.41554	-0.0364547	0.0447746	0.69268	0.705901	0.415129	1	0.968177
rs6830691	4:174667332	C:0.345096	rs4427114	7:54281844	G:0.268438	292988	17205	7	1	0.420672	0.395805	-0.0101082	0.0119041	0.271712	-0.0140414	0.0127751	0.242288	-0.0183189	0.0156667	0.17882	-0.0245807	0.0182838	0.41949	0.0153455	0.0190083	0.379557	0.45996	0.420672	1	0.968177
rs6843594	4:174710430	C:0.342609	rs60029800	7:54207183	G:0.0480197	291068	17129	7	1	0.423485	0.0114245	-0.0303267	0.0119895	0.657173	0.0117103	0.0263853	0.00800421	-0.033409	0.0125982	0.79687	-0.00971514	0.0377433	0.423746	0.0312172	0.0390244	0.0367107	0.0643422	0.423485	1	0.968177
rs7697789	4:174638982	C:0.373763	rs11769241	7:54241485	G:0.278292	290767	17088	7	1	0.426326	0.177001	0.0158044	0.0117066	0.178985	0.0169978	0.0126482	0.123803	0.0240619	0.0156347	0.13523	0.0280954	0.0188081	0.426054	-0.0147081	0.0184783	0.163884	0.235703	0.426326	1	0.968177
rs6843594	4:174710430	C:0.34262	rs113048148	7:54280641	T:0.0786226	292645	17212	7	1	0.432094	0.0103943	-0.0306461	0.0119598	0.268838	0.0229945	0.0207956	0.00766427	-0.0345876	0.0129711	0.825817	0.00651217	0.0295913	0.431082	0.0243101	0.0308762	0.0202736	0.0381862	0.432094	1	0.968177
rs11730128	4:174664194	G:0.0843916	rs113048148	7:54280641	T:0.0786327	294591	17316	7	1	0.435023	0.799277	-0.0051726	0.0203419	0.257188	0.0234865	0.0207283	0.951218	0.0013436	0.0219623	0.176891	0.0304052	0.0225158	0.437362	-0.0418318	0.0538615	0.51075	0.582193	0.435023	1	0.968177
rs62337886	4:174698736	A:0.179048	rs60029800	7:54207183	G:0.0480297	293006	17233	7	1	0.435023	0.27167	-0.0162656	0.0147974	0.534313	0.0163172	0.0262573	0.198763	-0.0199957	0.0155598	0.930305	0.00276071	0.0315651	0.433812	0.0373281	0.0476924	0.450735	0.531333	0.435023	1	0.968177
rs6843594	4:174710430	C:0.342594	rs62449605	7:54288281	C:0.347328	290354	17055	7	1	0.443994	0.0118373	-0.0302336	0.012012	0.0141689	0.0291652	0.0118898	0.0221112	-0.0398245	0.0174024	0.234481	0.0200524	0.0168664	0.445713	0.0135645	0.0177875	0.00207107	0.00475638	0.443994	1	0.968177
rs115237310	4:174662996	G:0.0646127	rs113048148	7:54280641	T:0.078672	292582	17206	7	1	0.447048	0.727143	-0.00807176	0.023133	0.302113	0.0214662	0.0208024	0.974699	-0.000792834	0.0249982	0.21763	0.0273064	0.0221489	0.44935	-0.0458047	0.0605483	0.554414	0.624158	0.447048	1	0.968177
rs7697789	4:174638982	C:0.37382	rs78688905	7:54276362	A:0.123089	291402	17115	7	1	0.447048	0.202338	0.0149146	0.0116984	0.260386	-0.0195188	0.0173427	0.138199	0.0195959	0.0132179	0.844762	-0.0050364	0.0257214	0.447527	-0.01916	0.0252256	0.236595	0.325864	0.447048	1	0.968177
rs4565061	4:174700070	C:0.263496	rs73132213	7:54270760	G:0.149769	292169	17162	7	1	0.450135	0.634849	-0.00611334	0.0128725	0.774186	-0.00455875	0.0158895	0.426841	-0.0118982	0.0149736	0.478706	-0.014786	0.0208728	0.448016	0.0193124	0.0254537	0.855345	0.829573	0.450135	1	0.968177
rs4235200	4:174654127	C:0.350763	rs17561049	7:54246115	G:0.0797343	294591	17316	7	1	0.453255	0.0692741	0.0213966	0.0117782	0.883103	0.00304267	0.0206932	0.164572	0.0177374	0.012762	0.661013	-0.0132032	0.0301089	0.455331	0.0228759	0.0306419	0.190853	0.275282	0.453255	1	0.968177
rs13133604	4:174670227	A:0.113302	rs113048148	7:54280641	T:0.0786221	292335	17201	7	1	0.456409	0.688856	0.00713608	0.017822	0.247407	0.024062	0.0208028	0.513216	0.0125876	0.0192518	0.171075	0.0317498	0.0231961	0.458637	-0.0348226	0.0469882	0.476071	0.564339	0.456409	1	0.968177
rs13121843	4:174728566	G:0.325763	rs60029800	7:54207183	G:0.0480297	293006	17233	7	1	0.456409	0.0255735	-0.0270347	0.0121089	0.537594	0.0161867	0.0262578	0.0185834	-0.0299293	0.0127154	0.934827	-0.00301124	0.0368242	0.453784	0.029634	0.0395584	0.0677855	0.114691	0.456409	1	0.968177
rs13121843	4:174728566	G:0.325767	rs79144007	7:54215865	A:0.0886059	294591	17316	7	1	0.456409	0.0261141	-0.0268674	0.0120779	0.618385	0.00983637	0.0197462	0.0195183	-0.030871	0.0132183	0.868141	-0.00459585	0.0276825	0.45467	0.0223018	0.0298292	0.0738685	0.123587	0.456409	1	0.968177
rs7697789	4:174638982	C:0.373813	rs62445408	7:54230459	T:0.281515	290869	17088	7	1	0.456409	0.188306	0.0154016	0.0117069	0.39334	0.0107391	0.0125814	0.625454	0.00764598	0.0156636	0.985161	0.00034937	0.0187842	0.455676	0.0137243	0.0183975	0.292156	0.389222	0.456409	1	0.968177
rs7697789	4:174638982	C:0.373924	rs73132213	7:54270760	G:0.149749	291792	17148	7	1	0.459597	0.178133	0.0157345	0.0116853	0.698541	-0.00616102	0.015908	0.124106	0.0208526	0.0135603	0.7717	0.00685549	0.0236273	0.457604	-0.0172853	0.0232706	0.373673	0.472474	0.459597	1	0.968177
rs12512797	4:174699639	G:0.126919	rs78688905	7:54276362	A:0.123178	292540	17185	7	1	0.459597	0.01485	-0.0419484	0.0172201	0.256514	-0.0196332	0.017303	0.0688272	-0.0353019	0.0194014	0.50985	-0.0128794	0.0195417	0.460531	-0.0277234	0.037567	0.0264417	0.0500499	0.459597	1	0.968177
rs28820877	4:174645462	G:0.101345	rs60374751	7:54262200	T:0.204123	293418	17250	7	1	0.459597	0.835064	-0.00389425	0.0187034	0.255934	0.0158783	0.0139767	0.793126	0.00601744	0.0229451	0.178427	0.0208126	0.015467	0.458694	-0.0243136	0.0328119	0.512749	0.597082	0.459597	1	0.968177
rs4235200	4:174654127	C:0.350757	rs60374751	7:54262200	T:0.20412	294151	17288	7	1	0.462822	0.0658924	0.0216784	0.0117872	0.25273	0.0159675	0.0139607	0.0549827	0.0278809	0.0145288	0.187242	0.0266333	0.0201954	0.465881	-0.0150859	0.0206884	0.0963427	0.156462	0.462822	1	0.968177
rs6843594	4:174710430	C:0.34262	rs79144007	7:54215865	A:0.0886432	292645	17212	7	1	0.466082	0.0103668	-0.0306574	0.0119599	0.583081	0.0108669	0.019798	0.00837129	-0.0345469	0.0131022	0.893432	-0.00378949	0.0282876	0.466112	0.0214728	0.0294624	0.0321449	0.0600169	0.466082	1	0.968177
rs28678450	4:174719726	T:0.0872045	rs73132213	7:54270760	G:0.149751	293534	17255	7	1	0.466082	0.219627	0.0243725	0.019855	0.743953	-0.00517745	0.0158514	0.152963	0.0328939	0.0230165	0.995491	-9.7794e-05	0.0173057	0.467899	-0.0286756	0.0395034	0.447228	0.543738	0.466082	1	0.968177
rs4235200	4:174654127	C:0.350717	rs73387186	7:54272482	A:0.0985619	292187	17166	7	1	0.472714	0.0735896	0.021169	0.0118318	0.330829	-0.0185786	0.019105	0.0539423	0.0251373	0.0130428	0.88151	-0.00411786	0.0276264	0.470624	-0.0203241	0.0281706	0.12664	0.199426	0.472714	1	0.968177
rs28820877	4:174645462	G:0.101286	rs11769241	7:54241485	G:0.278328	291773	17157	7	1	0.4795	0.917388	-0.00194465	0.0187481	0.143024	0.0184804	0.0126179	0.697315	0.00969464	0.0249254	0.103836	0.0227379	0.0139793	0.480693	-0.0208518	0.0295691	0.341565	0.449061	0.4795	1	0.968177
rs4383595	4:174663514	A:0.0758507	rs1524418	7:54249093	C:0.0730495	292555	17206	7	1	0.4795	0.0346461	0.0444534	0.0210433	0.709834	0.00805207	0.0216408	0.0915063	0.0383797	0.0227434	0.943373	0.00166681	0.023466	0.475952	0.0397571	0.0557736	0.102156	0.167277	0.4795	1	0.968177
rs12512797	4:174699639	G:0.126908	rs113048148	7:54280641	T:0.0786141	293993	17280	7	1	0.482953	0.0174893	-0.040798	0.017169	0.316056	0.0208271	0.0207732	0.0532099	-0.0358514	0.018545	0.224071	0.0285181	0.0234567	0.484442	-0.0318136	0.0455016	0.0350296	0.0659263	0.482953	1	0.968177
rs28678450	4:174719726	T:0.0871898	rs62449605	7:54288281	C:0.347394	292282	17159	7	1	0.482953	0.17787	0.0268009	0.0198916	0.0138282	0.0291734	0.0118509	0.147967	0.0413113	0.0285546	0.0112022	0.0329009	0.0129719	0.480764	-0.02067	0.0293161	0.0196498	0.0392782	0.482953	1	0.968177
rs62337886	4:174698736	A:0.179072	rs1524418	7:54249093	C:0.0730335	294591	17316	7	1	0.486447	0.272555	-0.0161953	0.0147606	0.628091	0.0104446	0.0215612	0.202185	-0.0203068	0.0159225	0.982987	0.000552655	0.025917	0.488183	0.0274294	0.0395692	0.487361	0.588779	0.486447	1	0.968177
rs116539274	4:174682944	T:0.0554963	rs62445408	7:54230459	T:0.281441	292605	17196	7	1	0.486447	0.867203	-0.0041362	0.0247362	0.410329	0.0103258	0.0125417	0.736177	0.0110834	0.0328963	0.314211	0.0133503	0.0132651	0.485889	-0.0270155	0.0387673	0.700845	0.754129	0.486447	1	0.968177
rs28678450	4:174719726	T:0.0872268	rs62445408	7:54230459	T:0.281441	292605	17196	7	1	0.486447	0.195359	0.0257385	0.019877	0.412006	0.0102888	0.0125417	0.150931	0.0381037	0.02653	0.300742	0.0142001	0.013722	0.483892	-0.0218768	0.0312501	0.308578	0.417618	0.486447	1	0.968177
rs10520263	4:174659937	C:0.13005	rs62449605	7:54288281	C:0.347445	291612	17127	7	1	0.493563	0.487784	0.0116383	0.0167738	0.0137259	0.02923	0.0118611	0.330376	0.023496	0.0241392	0.0128153	0.0336633	0.0135256	0.49599	-0.0168822	0.0247972	0.0383225	0.0721472	0.493563	1	0.968177
rs13133604	4:174670227	A:0.113302	rs56086909	7:54208219	T:0.131247	292335	17201	7	1	0.493563	0.690769	0.00708984	0.0178221	0.452446	0.0125141	0.0166557	0.495929	0.013848	0.0203374	0.326974	0.0182458	0.0186139	0.49336	-0.0257618	0.0376099	0.698112	0.756004	0.493563	1	0.968177
rs10520263	4:174659937	C:0.130093	rs62445408	7:54230459	T:0.281504	291934	17164	7	1	0.497186	0.454934	0.0125169	0.0167515	0.407961	0.0103864	0.0125517	0.311871	0.0226151	0.0223624	0.292516	0.0150547	0.0143022	0.497128	-0.0178444	0.0262798	0.53946	0.637976	0.497186	1	0.968177
rs28678450	4:174719726	T:0.087174	rs78688905	7:54276362	A:0.123169	293138	17221	7	1	0.508332	0.215293	0.0246216	0.0198699	0.250568	-0.0198597	0.0172848	0.433301	0.0176414	0.0225146	0.187443	-0.0249688	0.0189419	0.506232	0.0282323	0.0424727	0.241261	0.350261	0.508332	1	0.968177
rs4565061	4:174700070	C:0.263544	rs1524418	7:54249093	C:0.0729981	293220	17222	7	1	0.508332	0.69343	-0.00506429	0.0128469	0.587096	0.0117383	0.0216155	0.541622	-0.00844859	0.0138419	0.991575	-0.000299494	0.0283622	0.509627	0.0227772	0.0345414	0.80039	0.829573	0.508332	1	0.968177
rs13136010	4:174693004	T:0.262631	rs62445408	7:54230459	T:0.281441	292605	17196	7	1	0.512142	0.691427	-0.00511044	0.0128753	0.410982	0.0103114	0.0125417	0.890108	0.00237536	0.0171919	0.292725	0.0172024	0.0163496	0.511919	-0.0132569	0.0202133	0.658383	0.737311	0.512142	1	0.968177
rs4565061	4:174700070	C:0.263573	rs62445408	7:54230459	T:0.281465	291244	17104	7	1	0.516003	0.733488	-0.00438948	0.0128916	0.405418	0.0104617	0.0125744	0.858582	0.00306858	0.0172219	0.290495	0.0173772	0.0164395	0.514461	-0.0131797	0.0202171	0.666144	0.744772	0.516003	1	0.968177
rs28820877	4:174645462	G:0.101378	rs73387186	7:54272482	A:0.0985298	291460	17129	7	1	0.516003	0.93603	-0.00150541	0.0187567	0.363603	-0.0173718	0.0191209	0.728396	-0.00719372	0.0207157	0.271669	-0.0233314	0.0212253	0.514169	0.0290291	0.0444986	0.658383	0.739174	0.516003	1	0.968177
rs13136010	4:174693004	T:0.262588	rs113048148	7:54280641	T:0.0786327	294591	17316	7	1	0.516003	0.817288	-0.00296313	0.0128254	0.257501	0.0234713	0.0207285	0.971836	0.000490048	0.01388	0.197877	0.0346783	0.0269321	0.516887	-0.0216578	0.0334148	0.514756	0.625875	0.516003	1	0.968177
rs13133604	4:174670227	A:0.113291	rs73387186	7:54272482	A:0.0985315	289948	17052	7	1	0.523879	0.671978	0.00757741	0.0178951	0.365617	-0.0173337	0.0191594	0.909552	0.00224595	0.0197701	0.273713	-0.023575	0.0215384	0.522613	0.0270089	0.0422462	0.606531	0.70407	0.523879	1	0.968177
rs6819034	4:174638079	T:0.217997	rs73132213	7:54270760	G:0.149755	292364	17180	7	1	0.523879	0.443023	0.0104864	0.0136702	0.759854	-0.00485548	0.0158846	0.323936	0.0156311	0.0158466	0.888342	0.00278667	0.0198477	0.522382	-0.0174187	0.0272304	0.709106	0.778583	0.523879	1	0.968177
rs116539274	4:174682944	T:0.0554726	rs11769241	7:54241485	G:0.278342	292505	17195	7	1	0.523879	0.892705	-0.0033353	0.0247276	0.148831	0.018196	0.012604	0.747512	0.0105873	0.0328878	0.115616	0.0209667	0.0133254	0.523491	-0.0248949	0.0390219	0.349664	0.473881	0.523879	1	0.968177
rs13121843	4:174728566	G:0.325787	rs62445408	7:54230459	T:0.281441	292605	17196	7	1	0.527897	0.0278081	-0.0266656	0.0121208	0.407903	0.0103795	0.0125418	0.0394636	-0.0334428	0.0162397	0.877331	0.0027051	0.0175253	0.530107	0.0118989	0.0189521	0.0629368	0.115082	0.527897	1	0.968177
rs12512797	4:174699639	G:0.126963	rs11769241	7:54241485	G:0.278325	291911	17160	7	1	0.531971	0.0171319	-0.0410621	0.017225	0.161514	0.0176671	0.0126194	0.0278505	-0.0506593	0.0230334	0.348764	0.0134162	0.0143184	0.528676	0.016962	0.0269226	0.0215811	0.0447375	0.531971	1	0.968177
rs115237310	4:174662996	G:0.0646576	rs60029800	7:54207183	G:0.0480688	291010	17123	7	1	0.536102	0.758576	-0.00712241	0.0231735	0.563919	0.0152003	0.0263422	0.912318	-0.00267101	0.0242566	0.451527	0.0210694	0.0279854	0.54121	-0.0479811	0.0785308	0.809825	0.848346	0.536102	1	0.968177
rs7697789	4:174638982	C:0.373869	rs60029800	7:54207183	G:0.0479975	291265	17125	7	1	0.536102	0.196489	0.0151047	0.0116944	0.51422	0.0171786	0.0263362	0.155972	0.0174246	0.0122817	0.369024	0.034829	0.038772	0.537332	-0.0236329	0.0383121	0.352407	0.480965	0.536102	1	0.968177
rs6849323	4:174683271	C:0.157243	rs56086909	7:54208219	T:0.131231	294591	17316	7	1	0.536102	0.284134	-0.0166772	0.0155705	0.458177	0.0123168	0.0166028	0.216114	-0.0221009	0.0178676	0.756753	0.00602943	0.0194656	0.534021	0.0198794	0.0319666	0.428418	0.556351	0.536102	1	0.968177
rs13121843	4:174728566	G:0.325765	rs78688905	7:54276362	A:0.123169	293138	17221	7	1	0.540291	0.0231176	-0.0275148	0.0121131	0.247529	-0.019988	0.0172851	0.0842646	-0.023607	0.0136736	0.68535	-0.00972191	0.0239944	0.538719	-0.0161232	0.0262273	0.038926	0.0762536	0.540291	1	0.968177
rs4235200	4:174654127	C:0.350763	rs79144007	7:54215865	A:0.0886059	294591	17316	7	1	0.540291	0.069186	0.0214033	0.0117781	0.617405	0.00986387	0.0197462	0.0562587	0.0245927	0.0128823	0.43094	0.022401	0.0284426	0.541832	-0.0178312	0.0292292	0.170413	0.270895	0.540291	1	0.968177
rs116539274	4:174682944	T:0.0555058	rs113048148	7:54280641	T:0.0786327	294591	17316	7	1	0.540291	0.865914	-0.00416135	0.0246451	0.256888	0.0235014	0.0207285	0.934438	0.00219732	0.0267112	0.203055	0.0279036	0.0219213	0.542289	-0.0390093	0.0640173	0.520824	0.641459	0.540291	1	0.968177
rs4235200	4:174654127	C:0.350738	rs11769241	7:54241485	G:0.278342	292505	17195	7	1	0.544541	0.06306	0.021971	0.0118202	0.148592	0.0182068	0.012604	0.0729668	0.0283244	0.0157969	0.150897	0.0262076	0.0182457	0.544724	-0.0112964	0.0186506	0.0629368	0.116657	0.544541	1	0.968177
rs3922692	4:174713351	G:0.400402	rs62445408	7:54230459	T:0.281458	290944	17091	7	1	0.544541	0.0361908	-0.0242778	0.0115897	0.42715	0.00998859	0.0125788	0.245282	-0.0180144	0.0155044	0.326579	0.0187172	0.0190792	0.543358	-0.0110454	0.0181744	0.0811287	0.145329	0.544541	1	0.968177
rs11730128	4:174664194	G:0.0843916	rs56086909	7:54208219	T:0.131231	294591	17316	7	1	0.544541	0.799319	-0.00517145	0.0203417	0.461381	0.012229	0.0166025	0.604453	-0.0120638	0.0232889	0.66267	0.00788446	0.0180741	0.54021	0.0259321	0.0423385	0.737354	0.806923	0.544541	1	0.968177
rs6819034	4:174638079	T:0.21793	rs17561049	7:54246115	G:0.0797301	293415	17241	7	1	0.55323	0.430484	0.0107572	0.0136449	0.999122	2.28559e-05	0.0207634	0.617412	0.00738107	0.0147763	0.721864	-0.00923957	0.0259562	0.549784	0.0211581	0.0353764	0.731616	0.806923	0.55323	1	0.968177
rs11730128	4:174664194	G:0.0843916	rs4425715	7:54265587	G:0.336928	294591	17316	7	1	0.55323	0.799656	-0.00516257	0.0203416	0.117767	-0.0187131	0.0119632	0.811547	0.00685239	0.0287395	0.227151	-0.0157037	0.0130027	0.555594	-0.0180917	0.0306952	0.284275	0.412559	0.55323	1	0.968177
rs13136010	4:174693004	T:0.262588	rs79144007	7:54215865	A:0.0886059	294591	17316	7	1	0.557673	0.814927	-0.00300212	0.0128255	0.620028	0.0097903	0.019746	0.650384	-0.00636042	0.0140336	0.998486	-4.90965e-05	0.0258685	0.554178	0.0187748	0.0317404	0.858693	0.88526	0.557673	1	0.968177
rs13136010	4:174693004	T:0.262639	rs78688905	7:54276362	A:0.123169	293138	17221	7	1	0.557673	0.887362	-0.00182111	0.012857	0.251308	-0.0198286	0.0172847	0.883603	0.00212341	0.0145039	0.616	-0.0113097	0.0225506	0.557913	-0.0163204	0.0278532	0.512749	0.641459	0.557673	1	0.968177
rs6849323	4:174683271	C:0.157243	rs1524418	7:54249093	C:0.0730335	294591	17316	7	1	0.557673	0.285382	-0.0166342	0.0155706	0.628421	0.0104346	0.0215612	0.436463	-0.0130258	0.0167388	0.471996	0.0181667	0.0252584	0.559554	-0.0247975	0.0424975	0.502832	0.632773	0.557673	1	0.968177
rs116539274	4:174682944	T:0.055509	rs73387186	7:54272482	A:0.0985619	292187	17166	7	1	0.557673	0.919574	-0.00249842	0.024744	0.335422	-0.0184025	0.0191046	0.734474	-0.0092825	0.0273674	0.270622	-0.0223219	0.0202626	0.557452	0.0340676	0.0580733	0.623344	0.731732	0.557673	1	0.968177
rs6830691	4:174667332	C:0.345139	rs62449605	7:54288281	C:0.347394	292282	17159	7	1	0.562184	0.394012	-0.0101579	0.0119173	0.0138001	0.0291824	0.0118511	0.31241	-0.0174159	0.0172404	0.191251	0.0221334	0.016936	0.559833	0.0102698	0.0176128	0.0336876	0.0682549	0.562184	1	0.968177
rs7697789	4:174638982	C:0.37387	rs62449605	7:54288281	C:0.347438	290550	17051	7	1	0.562184	0.194784	0.0151939	0.0117187	0.011959	0.0298765	0.0118871	0.633804	0.00806941	0.016939	0.210317	0.0222129	0.0177321	0.559983	0.0101139	0.0173521	0.0185315	0.039976	0.562184	1	0.968177
rs10520263	4:174659937	C:0.130089	rs17561049	7:54246115	G:0.0797487	293917	17284	7	1	0.562184	0.501242	0.0112303	0.0166985	0.913351	0.00225404	0.0207148	0.397246	0.0153055	0.0180798	0.70736	0.00883905	0.0235454	0.559361	-0.0254658	0.0436214	0.791065	0.848346	0.562184	1	0.968177
rs6830691	4:174667332	C:0.345138	rs1524418	7:54249093	C:0.0730335	294591	17316	7	1	0.562184	0.401171	-0.00996204	0.0118662	0.629261	0.010409	0.021561	0.320631	-0.0126948	0.0127822	0.939014	-0.00237136	0.0309943	0.564358	0.0185295	0.032148	0.625784	0.73545	0.562184	1	0.968177
rs12512797	4:174699639	G:0.126899	rs60374751	7:54262200	T:0.204103	293553	17252	7	1	0.566765	0.0178341	-0.0407089	0.0171837	0.265978	0.015549	0.0139782	0.0242728	-0.0477961	0.0212165	0.476306	0.0112898	0.0158508	0.567357	0.0170862	0.0298737	0.0321449	0.0656977	0.566765	1	0.968177
rs4235200	4:174654127	C:0.350745	rs60029800	7:54207183	G:0.0480297	293006	17233	7	1	0.566765	0.0790522	0.0207397	0.0118093	0.532992	0.0163701	0.0262575	0.0648534	0.0228883	0.012397	0.398491	0.0317251	0.0375747	0.569893	-0.0220219	0.0387566	0.177201	0.285161	0.566765	1	0.968177
rs4565061	4:174700070	C:0.263532	rs62449605	7:54288281	C:0.347396	290919	17065	7	1	0.566765	0.713059	-0.00474527	0.0129035	0.011989	0.0298538	0.0118823	0.504593	-0.0124644	0.0186795	0.121185	0.0241117	0.0155578	0.567111	0.0108792	0.0190093	0.040005	0.0797554	0.566765	1	0.968177
rs6830691	4:174667332	C:0.345204	rs62445408	7:54230459	T:0.281441	292605	17196	7	1	0.566765	0.493751	-0.00814781	0.0119058	0.410628	0.0103192	0.0125417	0.373681	-0.0141814	0.0159414	0.866385	0.00301871	0.0179416	0.568864	0.0106214	0.0186431	0.563145	0.68769	0.566765	1	0.968177
rs11730128	4:174664194	G:0.0843916	rs1524418	7:54249093	C:0.0730335	294591	17316	7	1	0.57615	0.797619	-0.00521625	0.0203418	0.62893	0.0104191	0.0215611	0.654883	-0.00981778	0.0219643	0.826526	0.00516081	0.0235483	0.574984	0.0304747	0.0543485	0.862054	0.894283	0.57615	1	0.968177
rs12512797	4:174699639	G:0.126916	rs73132213	7:54270760	G:0.149757	292938	17220	7	1	0.57615	0.0202005	-0.0399392	0.0171959	0.76624	-0.00471685	0.0158658	0.0226051	-0.0456409	0.0200175	0.599533	-0.00945365	0.0180045	0.576014	0.0188888	0.0337773	0.0629368	0.119465	0.57615	1	0.968177
rs28678450	4:174719726	T:0.0871972	rs79144007	7:54215865	A:0.0886059	294591	17316	7	1	0.580959	0.206936	0.025004	0.0198124	0.621712	0.0097433	0.0197462	0.354193	0.0201164	0.0217126	0.821622	0.00487802	0.0216359	0.579048	0.026874	0.0484412	0.400892	0.545303	0.580959	1	0.968177
rs11947016	4:174671992	G:0.475069	rs17561049	7:54246115	G:0.0797231	292644	17206	7	1	0.580959	0.71934	-0.00407244	0.0113331	0.993972	0.000156974	0.0207774	0.587466	-0.00665997	0.0122762	0.663454	-0.0151992	0.0349288	0.583322	0.0161817	0.0294995	0.939413	0.934044	0.580959	1	0.968177
rs62337886	4:174698736	A:0.179011	rs78688905	7:54276362	A:0.123169	293138	17221	7	1	0.585848	0.254056	-0.0168878	0.0148067	0.249868	-0.0198893	0.017285	0.20606	-0.0211589	0.0167334	0.206799	-0.0261082	0.0206811	0.582215	0.0175819	0.0319582	0.269146	0.403828	0.585848	1	0.968177
rs28820877	4:174645462	G:0.101324	rs62445408	7:54230459	T:0.281454	291877	17158	7	1	0.590822	0.848769	-0.00357657	0.018756	0.391251	0.010764	0.012555	0.830573	0.00535334	0.0250196	0.31459	0.0139838	0.0139054	0.591077	-0.0157828	0.0293755	0.679282	0.786134	0.590822	1	0.968177
rs4565061	4:174700070	C:0.263544	rs79144007	7:54215865	A:0.0886126	293220	17222	7	1	0.590822	0.692194	-0.00508582	0.0128469	0.60741	0.0101703	0.0197952	0.561067	-0.00817589	0.0140659	0.966508	0.00109148	0.0259949	0.588411	0.0170642	0.0315337	0.809825	0.870628	0.590822	1	0.968177
rs11947016	4:174671992	G:0.47502	rs78688905	7:54276362	A:0.123141	291198	17112	7	1	0.601035	0.701882	-0.00434983	0.0113638	0.257407	-0.0196368	0.0173387	0.560473	-0.0074719	0.0128353	0.273996	-0.0318539	0.0291194	0.60075	0.0128867	0.0246248	0.487361	0.634505	0.601035	1	0.9691
rs3922692	4:174713351	G:0.400315	rs62449605	7:54288281	C:0.347403	290621	17054	7	1	0.601035	0.0432888	-0.0234462	0.0116018	0.0161057	0.0286067	0.0118872	0.0763583	-0.0297482	0.0167859	0.232812	0.0215458	0.018058	0.603233	0.00890819	0.0171392	0.00720058	0.0174078	0.601035	1	0.9691
rs4235200	4:174654127	C:0.350843	rs62449605	7:54288281	C:0.347394	292282	17159	7	1	0.601035	0.0690465	0.0215097	0.0118308	0.0135174	0.0292708	0.0118513	0.378796	0.0150367	0.0170849	0.184554	0.022759	0.0171525	0.599217	0.00920534	0.0175164	0.00931824	0.0220381	0.601035	1	0.9691
rs11947016	4:174671992	G:0.475069	rs60374751	7:54262200	T:0.204176	292206	17179	7	1	0.601035	0.713985	-0.00415726	0.0113428	0.196317	0.0180887	0.0139993	0.990809	0.000161251	0.0139986	0.232416	0.0280034	0.0234504	0.598666	-0.0104392	0.0198343	0.407205	0.557942	0.601035	1	0.9691
rs61618883	4:174644127	T:0.110247	rs1524418	7:54249093	C:0.0730339	293576	17254	7	1	0.606282	0.492652	0.0122956	0.0179211	0.623725	0.0105962	0.0215995	0.408123	0.0159454	0.0192764	0.504109	0.0161085	0.0241131	0.609857	-0.0248449	0.0486889	0.703588	0.808813	0.606282	1	0.971005
rs4565061	4:174700070	C:0.263543	rs60374751	7:54262200	T:0.204136	292781	17194	7	1	0.611627	0.709475	-0.00478982	0.0128565	0.260896	0.015738	0.0139983	0.548002	-0.00953005	0.0158634	0.598171	0.00967763	0.0183625	0.609357	0.011472	0.0224506	0.496973	0.646704	0.611627	1	0.971005
rs61618883	4:174644127	T:0.110267	rs73132213	7:54270760	G:0.149787	292523	17193	7	1	0.617075	0.508255	0.0118771	0.0179532	0.687646	-0.0063858	0.015883	0.408134	0.017262	0.0208684	0.894301	-0.00236016	0.0177637	0.614442	-0.0180586	0.0358489	0.74024	0.837098	0.617075	1	0.971005
rs116539274	4:174682944	T:0.0555058	rs79144007	7:54215865	A:0.0886059	294591	17316	7	1	0.617075	0.869764	-0.00404071	0.0246447	0.619861	0.00979497	0.019746	0.960232	0.00134032	0.0268801	0.528013	0.013162	0.0208575	0.619673	-0.030537	0.0615277	0.872216	0.913713	0.617075	1	0.971005
rs6830691	4:174667332	C:0.345083	rs73132213	7:54270760	G:0.149751	293534	17255	7	1	0.617075	0.330158	-0.0115772	0.0118887	0.748259	-0.00508729	0.0158514	0.275012	-0.015097	0.0138303	0.561717	-0.0131692	0.0226941	0.61795	0.0117124	0.0234831	0.590171	0.72802	0.617075	1	0.971005
rs6843594	4:174710430	C:0.342601	rs73387186	7:54272482	A:0.0985906	290256	17062	7	1	0.617075	0.0128755	-0.0298769	0.0120123	0.313308	-0.0193254	0.0191662	0.0406151	-0.0270829	0.0132277	0.722367	-0.00963461	0.027117	0.614565	-0.0144594	0.0287139	0.0272811	0.0587752	0.617075	1	0.971005
rs6843594	4:174710430	C:0.342632	rs62445408	7:54230459	T:0.281394	290673	17093	7	1	0.622631	0.0119505	-0.0301655	0.0120009	0.353194	0.0116784	0.0125789	0.121358	-0.024891	0.016068	0.314957	0.0179196	0.0178326	0.621857	-0.009287	0.0188293	0.0272811	0.0589804	0.622631	1	0.971005
rs6819034	4:174638079	T:0.21793	rs1524418	7:54249093	C:0.0730467	293415	17241	7	1	0.628299	0.428917	0.0107938	0.0136449	0.571014	0.0122344	0.0215943	0.359354	0.0134562	0.0146806	0.454483	0.0200453	0.0267999	0.624373	-0.018239	0.0372482	0.623344	0.75788	0.628299	1	0.971005
rs28678450	4:174719726	T:0.0871972	rs4425715	7:54265587	G:0.336928	294591	17316	7	1	0.628299	0.207297	0.0249846	0.0198128	0.118133	-0.0186946	0.0119633	0.582189	0.0154314	0.0280474	0.104361	-0.0212429	0.0130801	0.629269	0.0142846	0.0295897	0.133237	0.234173	0.628299	1	0.971005
rs62337886	4:174698736	A:0.179072	rs56086909	7:54208219	T:0.131231	294591	17316	7	1	0.639994	0.272835	-0.0161858	0.0147606	0.461028	0.0122387	0.0166026	0.463964	-0.0123479	0.0168609	0.381705	0.0173448	0.0198281	0.638817	-0.014434	0.030753	0.416862	0.578918	0.639994	1	0.971005
rs28820877	4:174645462	G:0.101347	rs62449605	7:54288281	C:0.347393	291557	17121	7	1	0.639994	0.85916	-0.00333137	0.0187742	0.0119788	0.0298101	0.0118634	0.826966	0.00591929	0.0270789	0.0134263	0.0324838	0.0131393	0.636412	-0.0130745	0.027658	0.0422537	0.0878321	0.639994	1	0.971005
rs6819034	4:174638079	T:0.217906	rs78688905	7:54276362	A:0.12315	291968	17147	7	1	0.639994	0.42022	0.0110281	0.0136819	0.326197	-0.0169943	0.0173093	0.350151	0.014433	0.015448	0.616603	-0.010831	0.021633	0.635966	-0.0139693	0.0295117	0.445484	0.607146	0.639994	1	0.971005
rs6843594	4:174710430	C:0.342582	rs78688905	7:54276362	A:0.123249	291200	17117	7	1	0.639994	0.00865394	-0.0314929	0.0119953	0.192155	-0.0226298	0.017351	0.0347676	-0.0285834	0.0135399	0.552618	-0.014577	0.024547	0.643646	-0.0120068	0.0259546	0.013558	0.0317778	0.639994	1	0.971005
rs4383595	4:174663514	A:0.0758571	rs4427114	7:54281844	G:0.268408	290968	17098	7	1	0.646034	0.0353429	0.0444278	0.0211118	0.262971	-0.0143458	0.0128157	0.056541	0.0527854	0.0276821	0.391225	-0.0118841	0.0138607	0.64197	-0.0157054	0.033779	0.0595873	0.11906	0.646034	1	0.971005
rs6819034	4:174638079	T:0.21791	rs73387186	7:54272482	A:0.0985286	291022	17093	7	1	0.646034	0.405381	0.0114004	0.0137016	0.376801	-0.0169164	0.0191404	0.576876	0.008438	0.0151231	0.32543	-0.0236527	0.0240529	0.642467	0.0150077	0.0323266	0.479805	0.641459	0.646034	1	0.971005
rs61618883	4:174644127	T:0.110264	rs60374751	7:54262200	T:0.204145	293137	17226	7	1	0.646034	0.507364	0.0118899	0.0179349	0.28184	0.0150535	0.0139877	0.419976	0.017837	0.0221175	0.242852	0.0182721	0.0156454	0.64708	-0.0144307	0.0315203	0.450735	0.613915	0.646034	1	0.971005
rs6849323	4:174683271	C:0.157243	rs113048148	7:54280641	T:0.0786327	294591	17316	7	1	0.658531	0.286083	-0.0166101	0.0155707	0.257477	0.0234722	0.0207283	0.41371	-0.0137635	0.0168385	0.230526	0.0290354	0.0242162	0.658497	-0.0180727	0.0408894	0.297918	0.454484	0.658531	1	0.971005
rs6843594	4:174710430	C:0.34262	rs17561049	7:54246115	G:0.0797195	292645	17212	7	1	0.658531	0.0103976	-0.0306451	0.0119599	0.788446	0.00556643	0.0207447	0.0113782	-0.0328377	0.0129749	0.903566	-0.00357716	0.0295249	0.662424	0.0134927	0.0309062	0.0360006	0.0770483	0.658531	1	0.971005
rs7697789	4:174638982	C:0.373855	rs113048148	7:54280641	T:0.0786721	292842	17208	7	1	0.665006	0.201756	0.0148922	0.0116658	0.221826	0.0253766	0.0207718	0.178384	0.0170006	0.0126328	0.251808	0.0352721	0.0307792	0.663974	-0.0132167	0.0304228	0.212082	0.349168	0.665006	1	0.971005
rs7692617	4:174657554	A:0.236392	rs60374751	7:54262200	T:0.204176	292415	17192	7	1	0.665006	0.656947	0.00591087	0.0133088	0.230051	0.0167993	0.0139968	0.540841	0.010022	0.0163881	0.226732	0.0215419	0.0178206	0.66779	-0.0100112	0.0233262	0.442017	0.610525	0.665006	1	0.971005
rs4565061	4:174700070	C:0.263544	rs56086909	7:54208219	T:0.131272	293220	17222	7	1	0.665006	0.693691	-0.00505977	0.0128469	0.454667	0.0124468	0.0166477	0.891379	-0.00200437	0.0146777	0.395769	0.0184928	0.0217767	0.667495	-0.0115275	0.0268337	0.700845	0.825805	0.665006	1	0.971005
rs13136010	4:174693004	T:0.262615	rs62449605	7:54288281	C:0.347394	292282	17159	7	1	0.665006	0.791757	-0.00340191	0.0128846	0.0138023	0.0291818	0.0118511	0.896531	0.00241846	0.0185972	0.0302558	0.0334854	0.0154544	0.664609	-0.00826618	0.0190659	0.0467706	0.0973577	0.665006	1	0.971005
rs11730128	4:174664194	G:0.084392	rs78688905	7:54276362	A:0.123169	293138	17221	7	1	0.685443	0.832932	-0.00430162	0.0203924	0.251317	-0.0198283	0.0172847	0.70797	-0.00864807	0.0230871	0.225317	-0.0228132	0.0188148	0.686448	0.0176165	0.0436398	0.506775	0.676872	0.685443	1	0.971005
rs4383595	4:174663514	A:0.0758507	rs56086909	7:54208219	T:0.131305	292555	17206	7	1	0.685443	0.0346719	0.0444474	0.0210435	0.439508	0.0128692	0.0166479	0.098458	0.0398027	0.0240882	0.575539	0.0101057	0.0180488	0.690433	0.0173161	0.0434786	0.0814462	0.159103	0.685443	1	0.971005
rs6843594	4:174710430	C:0.34262	rs56086909	7:54208219	T:0.131234	292645	17212	7	1	0.685443	0.0103328	-0.0306712	0.01196	0.413905	0.0135998	0.0166452	0.0403452	-0.0280301	0.0136719	0.390666	0.0203076	0.0236572	0.690457	-0.00989407	0.0248448	0.0267534	0.0600169	0.685443	1	0.971005
rs13133604	4:174670227	A:0.113291	rs78688905	7:54276362	A:0.123137	290892	17108	7	1	0.685443	0.647438	0.00817022	0.0178653	0.253052	-0.0198198	0.0173406	0.553253	0.011959	0.0201707	0.401942	-0.0162796	0.019423	0.687058	-0.0156525	0.0388544	0.466863	0.639716	0.685443	1	0.971005
rs6843594	4:174710430	C:0.34262	rs1524418	7:54249093	C:0.0730681	292645	17212	7	1	0.700033	0.0103649	-0.0306583	0.01196	0.692158	0.00856706	0.0216379	0.0116864	-0.0325084	0.0128926	0.997544	9.51484e-05	0.0309111	0.700335	0.012389	0.0321903	0.0344865	0.0757282	0.700033	1	0.971005
rs4383595	4:174663514	A:0.075826	rs60029800	7:54207183	G:0.0480562	290982	17123	7	1	0.700033	0.0337694	0.0447853	0.0210971	0.605196	0.0136233	0.0263537	0.0572703	0.0421703	0.0221804	0.740191	0.00945828	0.0285231	0.70008	0.0262882	0.0682432	0.0941109	0.181182	0.700033	1	0.971005
rs7697789	4:174638982	C:0.373855	rs56086909	7:54208219	T:0.131311	292842	17208	7	1	0.70766	0.201799	0.0148908	0.0116658	0.489695	0.0115051	0.0166548	0.195119	0.0172603	0.0133224	0.460398	0.0182195	0.0246812	0.712871	-0.00897259	0.0243818	0.351033	0.525209	0.70766	1	0.971005
rs6819034	4:174638079	T:0.217928	rs62449605	7:54288281	C:0.347395	291117	17084	7	1	0.70766	0.45833	0.0101674	0.0137101	0.0116451	0.0299593	0.0118758	0.432773	0.0154855	0.0197405	0.025046	0.0333046	0.0148635	0.708391	-0.00758581	0.0202819	0.0320196	0.0711545	0.70766	1	0.971005
rs7697789	4:174638982	C:0.373855	rs4425715	7:54265587	G:0.336979	292842	17208	7	1	0.70766	0.202673	0.0148621	0.0116659	0.122037	-0.0185536	0.0119989	0.527216	0.0104503	0.0165284	0.187407	-0.0235332	0.0178513	0.706203	0.00659899	0.0175058	0.134282	0.245079	0.70766	1	0.971005
rs10520263	4:174659937	C:0.130089	rs1524418	7:54249093	C:0.0730206	293917	17284	7	1	0.715534	0.500269	0.011256	0.0166986	0.64223	0.0100277	0.0215843	0.445388	0.0137014	0.0179543	0.558546	0.0143498	0.0245295	0.712149	-0.0168957	0.0457915	0.714668	0.848346	0.715534	1	0.971005
rs6819034	4:174638079	T:0.21793	rs79144007	7:54215865	A:0.088627	293415	17241	7	1	0.723674	0.430407	0.0107589	0.0136448	0.632642	0.00945997	0.0197903	0.386808	0.0129031	0.0149096	0.550758	0.0147395	0.0247048	0.721923	-0.0120395	0.0338292	0.653259	0.806923	0.723674	1	0.971005
rs7692617	4:174657554	A:0.236366	rs79144007	7:54215865	A:0.0886253	292851	17220	7	1	0.732105	0.649351	0.00604622	0.0132982	0.626641	0.00963467	0.0198057	0.781542	0.00403487	0.01455	0.866634	0.00425504	0.0253373	0.732796	0.0111921	0.0327821	0.80039	0.904961	0.732105	1	0.971005
rs4383595	4:174663514	A:0.0758556	rs78688905	7:54276362	A:0.123109	291119	17114	7	1	0.740857	0.0398091	0.043397	0.0211103	0.215193	-0.0215036	0.0173498	0.0485374	0.0469933	0.0238226	0.307508	-0.0191633	0.0187789	0.745694	-0.0148444	0.0457705	0.0573046	0.120278	0.740857	1	0.971005
rs10520263	4:174659937	C:0.130064	rs78688905	7:54276362	A:0.123122	292471	17189	7	1	0.740857	0.489601	0.0115704	0.0167457	0.249072	-0.0199442	0.0173036	0.648859	0.00862975	0.018952	0.242513	-0.0231219	0.0197838	0.739585	0.0120558	0.0362688	0.405618	0.590433	0.740857	1	0.971005
rs6849323	4:174683271	C:0.157237	rs60374751	7:54262200	T:0.20412	294151	17288	7	1	0.740857	0.27419	-0.0170427	0.0155859	0.251885	0.0159958	0.0139606	0.279575	-0.0207889	0.0192263	0.420413	0.0131676	0.016343	0.738785	0.00907275	0.0272077	0.285388	0.454484	0.740857	1	0.971005
rs6819034	4:174638079	T:0.217833	rs62445408	7:54230459	T:0.281447	291437	17121	7	1	0.740857	0.451747	0.0103074	0.0136975	0.40835	0.0103924	0.0125694	0.431559	0.0143711	0.0182716	0.388264	0.0135672	0.0157251	0.737137	-0.00722101	0.0215137	0.535261	0.715084	0.740857	1	0.971005
rs13136010	4:174693004	T:0.262571	rs60374751	7:54262200	T:0.20412	294151	17288	7	1	0.749963	0.794223	-0.00334834	0.0128372	0.252641	0.0159703	0.0139606	0.692481	-0.00625724	0.0158215	0.502442	0.0122592	0.0182795	0.752846	0.00706744	0.0224443	0.502832	0.68769	0.749963	1	0.971005
rs12512797	4:174699639	G:0.126908	rs4425715	7:54265587	G:0.336942	293993	17280	7	1	0.749963	0.0174652	-0.0408064	0.0171689	0.107227	-0.0192919	0.0119767	0.0558983	-0.0464377	0.0242897	0.115026	-0.0213829	0.0135678	0.742667	0.00842184	0.025651	0.0157275	0.0383211	0.749963	1	0.971005
rs11730128	4:174664194	G:0.0843669	rs60029800	7:54207183	G:0.0480297	293006	17233	7	1	0.759463	0.748921	-0.00652956	0.0204009	0.535124	0.0162847	0.0262571	0.691012	-0.00852475	0.0214469	0.654529	0.0128235	0.0286572	0.761489	0.0200915	0.0661936	0.784909	0.901421	0.759463	1	0.971005
rs13136010	4:174693004	T:0.262651	rs4427114	7:54281844	G:0.268438	292988	17205	7	1	0.769407	0.828101	-0.00279344	0.0128648	0.271459	-0.0140489	0.0127751	0.98097	0.000402618	0.0168795	0.51274	-0.0109147	0.0166744	0.770119	-0.00600515	0.0205501	0.531096	0.716927	0.769407	1	0.971005
rs4383595	4:174663514	A:0.075857	rs73132213	7:54270760	G:0.149766	291509	17146	7	1	0.769407	0.03257	0.0450443	0.0210749	0.766114	-0.00472975	0.0159004	0.04701	0.0486306	0.0244841	0.867586	-0.00286321	0.0171731	0.774298	-0.0120288	0.0419476	0.09979	0.195517	0.769407	1	0.971005
rs11947016	4:174671992	G:0.475013	rs11769241	7:54241485	G:0.278406	290570	17086	7	1	0.769407	0.666195	-0.00490617	0.0113733	0.125172	0.019386	0.0126424	0.89624	-0.00198304	0.0152059	0.250905	0.0243058	0.0211694	0.772123	-0.00518869	0.0179168	0.282063	0.454484	0.769407	1	0.971005
rs13136010	4:174693004	T:0.262588	rs17561049	7:54246115	G:0.0797343	294591	17316	7	1	0.769407	0.81439	-0.00301098	0.0128255	0.886604	0.00295092	0.0206932	0.739516	-0.00462301	0.013904	0.933263	-0.00226294	0.0270233	0.763587	0.0100221	0.0333211	0.961691	0.983171	0.769407	1	0.971005
rs11947016	4:174671992	G:0.475069	rs56086909	7:54208219	T:0.131255	292644	17206	7	1	0.769407	0.719653	-0.00406772	0.0113332	0.468494	0.0120724	0.0166531	0.860407	-0.00227701	0.0129482	0.507638	0.0184737	0.0278841	0.774941	-0.00676297	0.0236535	0.723092	0.86509	0.769407	1	0.971005
rs116539274	4:174682944	T:0.0555398	rs60029800	7:54207183	G:0.0480297	293006	17233	7	1	0.779855	0.8686	-0.00408535	0.0246943	0.535636	0.0162642	0.026257	0.943072	-0.00185246	0.0259415	0.498388	0.0187864	0.0277482	0.780385	-0.02244	0.080483	0.812994	0.920604	0.779855	1	0.971005
rs4383595	4:174663514	A:0.0758507	rs113048148	7:54280641	T:0.0786416	292555	17206	7	1	0.779855	0.0344053	0.0445126	0.0210433	0.243878	0.0242205	0.0207839	0.0393819	0.0468938	0.0227621	0.236819	0.0265369	0.0224324	0.784769	-0.0149891	0.0548829	0.0557589	0.11906	0.779855	1	0.971005
rs62337886	4:174698736	A:0.179072	rs17561049	7:54246115	G:0.0797343	294591	17316	7	1	0.779855	0.27299	-0.0161806	0.0147606	0.88665	0.00294969	0.0206932	0.36679	-0.0144428	0.0160031	0.78516	0.00672317	0.0246631	0.779217	-0.0107355	0.0382947	0.541571	0.72802	0.779855	1	0.971005
rs4383595	4:174663514	A:0.0758507	rs79144007	7:54215865	A:0.0886244	292555	17206	7	1	0.779855	0.0344981	0.0444897	0.0210432	0.63157	0.00949826	0.0198079	0.0404822	0.0471293	0.0230034	0.58149	0.0117863	0.0213826	0.777347	-0.0148833	0.0526325	0.0974783	0.192313	0.779855	1	0.971005
rs13136010	4:174693004	T:0.262588	rs1524418	7:54249093	C:0.0730335	294591	17316	7	1	0.779855	0.813031	-0.00303345	0.0128255	0.629084	0.0104144	0.0215612	0.746864	-0.00446428	0.0138308	0.849282	0.00536987	0.0282573	0.78188	0.00952043	0.034386	0.865428	0.946934	0.779855	1	0.971005
rs13136010	4:174693004	T:0.262674	rs11769241	7:54241485	G:0.278342	292505	17195	7	1	0.779855	0.914128	-0.00138729	0.0128652	0.148704	0.0182018	0.012604	0.790479	-0.00457393	0.0172153	0.355541	0.0152381	0.0164933	0.780405	0.00564528	0.0202491	0.351033	0.537509	0.779855	1	0.971005
rs6830691	4:174667332	C:0.345119	rs78688905	7:54276362	A:0.123169	293138	17221	7	1	0.790882	0.371523	-0.0106341	0.0119	0.250098	-0.0198796	0.0172849	0.362075	-0.0122536	0.0134445	0.322543	-0.0244493	0.0247151	0.795607	0.00667604	0.0257726	0.346943	0.534415	0.790882	1	0.971005
rs61618883	4:174644127	T:0.110252	rs60029800	7:54207183	G:0.0480431	291998	17171	7	1	0.790882	0.511556	0.0117941	0.0179674	0.52606	0.0166727	0.0262963	0.479807	0.0133163	0.0188453	0.492014	0.0201505	0.0293265	0.789871	-0.0158521	0.0594873	0.66096	0.825805	0.790882	1	0.971005
rs116539274	4:174682944	T:0.0554943	rs78688905	7:54276362	A:0.123169	293138	17221	7	1	0.790882	0.895016	-0.00326095	0.0247118	0.251388	-0.0198254	0.0172848	0.993098	0.000241943	0.027967	0.318925	-0.0182275	0.0182884	0.79	-0.0142251	0.0534154	0.512749	0.70407	0.790882	1	0.971005
rs28820877	4:174645462	G:0.101344	rs79144007	7:54215865	A:0.0886077	293857	17278	7	1	0.802587	0.855236	-0.00340924	0.0186867	0.602799	0.0102851	0.0197646	0.790698	-0.00542259	0.0204315	0.715542	0.00798307	0.0219061	0.806826	0.0112563	0.0460337	0.858693	0.946934	0.802587	1	0.971005
rs12512797	4:174699639	G:0.126907	rs60029800	7:54207183	G:0.0480267	292410	17197	7	1	0.802587	0.0211956	-0.0396452	0.0172035	0.55921	0.0153567	0.0262951	0.0232823	-0.0410016	0.0180722	0.689935	0.0119032	0.0298367	0.80566	0.0138763	0.0564009	0.058207	0.124427	0.802587	1	0.971005
rs115237310	4:174662996	G:0.0646111	rs73387186	7:54272482	A:0.0984896	290198	17057	7	1	0.815099	0.711301	-0.00859996	0.0232363	0.332838	-0.0185654	0.019171	0.810895	-0.00612574	0.0256016	0.407512	-0.016932	0.0204424	0.818665	-0.0127665	0.0556853	0.583295	0.769159	0.815099	1	0.971005
rs4235200	4:174654127	C:0.350763	rs113048148	7:54280641	T:0.0786327	294591	17316	7	1	0.815099	0.0685629	0.0214517	0.0117783	0.253804	0.0236544	0.0207284	0.0773275	0.0225223	0.0127503	0.342019	0.0283696	0.029857	0.826575	-0.00672038	0.0306731	0.100966	0.200085	0.815099	1	0.971005
rs7692617	4:174657554	A:0.236324	rs11769241	7:54241485	G:0.278339	290770	17099	7	1	0.815099	0.675135	0.00559409	0.0133475	0.137103	0.0187884	0.0126379	0.639242	0.0083539	0.0178213	0.189416	0.0211158	0.0160906	0.815345	-0.00490636	0.021009	0.304983	0.488132	0.815099	1	0.971005
rs116539274	4:174682944	T:0.0555058	rs1524418	7:54249093	C:0.0730335	294591	17316	7	1	0.815099	0.869786	-0.00403997	0.0246445	0.629767	0.0103936	0.021561	0.811528	-0.00633811	0.0265798	0.703162	0.00868609	0.0227948	0.816546	0.0153076	0.065984	0.879056	0.957661	0.815099	1	0.971005
rs3922692	4:174713351	G:0.400218	rs73387186	7:54272482	A:0.0985898	290527	17061	7	1	0.828593	0.0406286	-0.0237502	0.0116007	0.320573	-0.0190349	0.0191637	0.0519567	-0.0248344	0.0127782	0.420687	-0.0234789	0.029158	0.839568	0.00561616	0.0277415	0.0753254	0.156462	0.828593	1	0.971005
rs3922692	4:174713351	G:0.400344	rs56086909	7:54208219	T:0.131265	292918	17211	7	1	0.828593	0.0352915	-0.0243116	0.0115494	0.451242	0.0125435	0.0166504	0.0828771	-0.0228908	0.0131994	0.507368	0.0167883	0.025324	0.824118	-0.00534685	0.0240577	0.082085	0.168397	0.828593	1	0.971005
rs4235200	4:174654127	C:0.350763	rs56086909	7:54208219	T:0.131231	294591	17316	7	1	0.828593	0.068985	0.021419	0.0117783	0.457991	0.0123219	0.0166028	0.136387	0.0200435	0.0134576	0.718698	0.00865427	0.0240263	0.832577	0.00519975	0.024597	0.146332	0.273519	0.828593	1	0.971005
rs6849323	4:174683271	C:0.157224	rs60029800	7:54207183	G:0.0480297	293006	17233	7	1	0.828593	0.330905	-0.0151695	0.0156018	0.535361	0.0162753	0.0262571	0.387812	-0.0141385	0.0163717	0.523795	0.0196011	0.0307465	0.835845	-0.0106641	0.0514648	0.514756	0.711405	0.828593	1	0.971005
rs11947016	4:174671992	G:0.475069	rs1524418	7:54249093	C:0.0730393	292644	17206	7	1	0.828593	0.720006	-0.00406238	0.0113331	0.671555	0.00917644	0.0216418	0.678932	-0.00505045	0.0122015	0.938077	0.00281859	0.0362814	0.826962	0.00673414	0.0308059	0.858693	0.950056	0.828593	1	0.971005
rs115237310	4:174662996	G:0.0646238	rs4427114	7:54281844	G:0.268404	290992	17096	7	1	0.843325	0.769624	-0.00679146	0.0231896	0.303021	-0.0131984	0.0128142	0.726214	-0.0106703	0.030472	0.301015	-0.0141266	0.0136587	0.844151	0.00730125	0.0371401	0.563145	0.756004	0.843325	1	0.971005
rs61618883	4:174644127	T:0.110249	rs78688905	7:54276362	A:0.123143	292129	17160	7	1	0.843325	0.47757	0.0127591	0.0179651	0.285167	-0.0184985	0.017308	0.589203	0.0109688	0.0203129	0.298698	-0.0201484	0.0193878	0.849905	0.00725093	0.0383162	0.438578	0.639716	0.843325	1	0.971005
rs11947016	4:174671992	G:0.475064	rs60029800	7:54207183	G:0.0480228	291070	17123	7	1	0.843325	0.694744	-0.00445843	0.0113612	0.666971	0.0113586	0.0263963	0.755482	-0.00371382	0.0119255	0.673021	0.0186473	0.0441872	0.837276	-0.00770262	0.0375045	0.84538	0.945357	0.843325	1	0.971005
rs115237310	4:174662996	G:0.0646127	rs4425715	7:54265587	G:0.336941	292582	17206	7	1	0.843325	0.726346	-0.00809635	0.0231331	0.162663	-0.0167525	0.0119989	0.698023	-0.0126791	0.0326788	0.168185	-0.0176374	0.0127987	0.842365	0.00689421	0.0346671	0.353786	0.548443	0.843325	1	0.971005
rs7692617	4:174657554	A:0.236342	rs4427114	7:54281844	G:0.268404	291262	17110	7	1	0.843325	0.64946	0.00606334	0.0133403	0.302443	-0.0132089	0.0128091	0.81918	0.00400937	0.0175388	0.357463	-0.0150403	0.0163444	0.85676	0.00383582	0.0212511	0.531096	0.72802	0.843325	1	0.971005
rs10520263	4:174659937	C:0.130089	rs113048148	7:54280641	T:0.0786446	293917	17284	7	1	0.843325	0.498624	0.011299	0.0166983	0.278604	0.0224852	0.0207532	0.58604	0.00985372	0.018094	0.393195	0.0201536	0.0236036	0.835283	0.00902115	0.0433854	0.443747	0.644953	0.843325	1	0.971005
rs11730128	4:174664194	G:0.0843655	rs73387186	7:54272482	A:0.0985619	292187	17166	7	1	0.843325	0.692469	-0.00808863	0.0204513	0.335554	-0.0183974	0.0191045	0.785612	-0.00613315	0.0225472	0.420593	-0.0167224	0.020763	0.837301	-0.0099978	0.0486874	0.578756	0.769159	0.843325	1	0.971005
rs28820877	4:174645462	G:0.101344	rs113048148	7:54280641	T:0.0786556	293857	17278	7	1	0.843325	0.85144	-0.00349971	0.0186869	0.238774	0.0244346	0.0207415	0.921434	-0.00199824	0.0202606	0.252028	0.0263385	0.0229942	0.848328	-0.00921306	0.0481724	0.493106	0.693131	0.843325	1	0.971005
rs13133604	4:174670227	A:0.113258	rs62449605	7:54288281	C:0.347418	290037	17046	7	1	0.843325	0.644	0.00827133	0.0178989	0.0108574	0.0302824	0.0118882	0.645494	0.0118622	0.0257857	0.0182524	0.0314446	0.0133214	0.84676	-0.00511236	0.0264542	0.0355812	0.0817047	0.843325	1	0.971005
rs3922692	4:174713351	G:0.400316	rs60029800	7:54207183	G:0.0480324	291345	17128	7	1	0.859684	0.0415349	-0.0235968	0.0115776	0.507801	0.0174381	0.026331	0.0459766	-0.0242609	0.0121572	0.764026	0.0120324	0.0400817	0.857816	0.00676061	0.0377362	0.100573	0.201408	0.859684	1	0.971005
rs116539274	4:174682944	T:0.0555058	rs56086909	7:54208219	T:0.131231	294591	17316	7	1	0.859684	0.870728	-0.00401059	0.024645	0.461546	0.0122245	0.0166025	0.816322	-0.0065352	0.0281353	0.525008	0.0111611	0.0175587	0.851999	0.00963368	0.0516361	0.751897	0.896075	0.859684	1	0.971005
rs28678450	4:174719726	T:0.0871972	rs1524418	7:54249093	C:0.0730335	294591	17316	7	1	0.859684	0.205943	0.0250588	0.0198125	0.626569	0.010491	0.0215614	0.265194	0.0237515	0.0213171	0.704651	0.00892208	0.023538	0.867647	0.00898169	0.0538963	0.402461	0.603779	0.859684	1	0.971005
rs6830691	4:174667332	C:0.345113	rs73387186	7:54272482	A:0.0985619	292187	17166	7	1	0.859684	0.430074	-0.00940462	0.0119187	0.334578	-0.0184347	0.0191046	0.52131	-0.00842629	0.0131388	0.582162	-0.0149945	0.0272514	0.859641	-0.00503212	0.0284572	0.459625	0.662583	0.859684	1	0.971005
rs4383595	4:174663514	A:0.0758507	rs17561049	7:54246115	G:0.0797491	292555	17206	7	1	0.859684	0.0345688	0.0444724	0.0210433	0.899473	0.00262323	0.0207654	0.0593225	0.0430238	0.0228147	0.95779	0.0011918	0.022518	0.86909	0.00894579	0.0542778	0.108745	0.215095	0.859684	1	0.971005
rs13133604	4:174670227	A:0.113321	rs62445408	7:54230459	T:0.281447	290369	17083	7	1	0.859684	0.668977	0.00764505	0.017881	0.353529	0.0116709	0.0125795	0.846857	0.00461679	0.023905	0.458598	0.0104531	0.0141038	0.848446	0.00533967	0.0279416	0.594799	0.784245	0.859684	1	0.971005
rs28820877	4:174645462	G:0.101344	rs4425715	7:54265587	G:0.336979	293857	17278	7	1	0.859684	0.852649	-0.00347087	0.0186868	0.0990874	-0.0197533	0.0119768	0.800057	-0.00669076	0.0264171	0.117802	-0.0207334	0.0132561	0.86295	0.00484378	0.0280603	0.251854	0.425304	0.859684	1	0.971005
rs12512797	4:174699639	G:0.126925	rs62445408	7:54230459	T:0.281435	292011	17160	7	1	0.859684	0.0156967	-0.0416369	0.0172346	0.413132	0.010276	0.0125563	0.090756	-0.0389452	0.0230251	0.420325	0.0114461	0.0142037	0.860213	-0.00475406	0.0269959	0.0375813	0.0860377	0.859684	1	0.971005
rs3922692	4:174713351	G:0.400344	rs17561049	7:54246115	G:0.0797203	292918	17211	7	1	0.859684	0.0353907	-0.0242983	0.0115494	0.890829	0.00284921	0.0207585	0.0608988	-0.0234622	0.0125183	0.825263	0.00696074	0.0315278	0.862589	-0.00519495	0.0300148	0.107899	0.213688	0.859684	1	0.971005
rs4565061	4:174700070	C:0.263509	rs60029800	7:54207183	G:0.0480128	291641	17139	7	1	0.859684	0.693044	-0.00508348	0.0128785	0.554813	0.015557	0.0263426	0.746435	-0.00437327	0.0135251	0.573604	0.0193646	0.0344106	0.863719	-0.00719801	0.0419361	0.778801	0.911974	0.859684	1	0.971005
rs11947016	4:174671992	G:0.47503	rs62449605	7:54288281	C:0.347413	290343	17050	7	1	0.878325	0.722395	-0.00404347	0.0113817	0.0157426	0.0287093	0.0118887	0.720823	-0.00589103	0.0164849	0.187267	0.0262378	0.0198966	0.876872	0.00260494	0.0168131	0.0511672	0.113141	0.878325	1	0.971005
rs28678450	4:174719726	T:0.0871972	rs56086909	7:54208219	T:0.131231	294591	17316	7	1	0.878325	0.20593	0.0250595	0.0198124	0.459548	0.0122791	0.0166025	0.299662	0.0234622	0.0226216	0.537151	0.0112042	0.0181554	0.88349	0.00604875	0.0412752	0.344243	0.540617	0.878325	1	0.971005
rs13136010	4:174693004	T:0.262609	rs60029800	7:54207183	G:0.0480297	293006	17233	7	1	0.878325	0.811406	-0.00306771	0.0128565	0.5353	0.0162777	0.0262571	0.854997	-0.002468	0.013505	0.570221	0.019485	0.0343211	0.884814	-0.00608307	0.0419899	0.803523	0.927386	0.878325	1	0.971005
rs28820877	4:174645462	G:0.101345	rs4427114	7:54281844	G:0.268401	292259	17168	7	1	0.878325	0.899974	-0.00235567	0.0187414	0.294745	-0.0133991	0.0127882	0.997177	-8.6932e-05	0.0245709	0.376898	-0.012526	0.0141757	0.886581	-0.00425949	0.0298634	0.574252	0.769159	0.878325	1	0.971005
rs12512797	4:174699639	G:0.126871	rs62449605	7:54288281	C:0.347372	291689	17123	7	1	0.878325	0.0208672	-0.0398386	0.0172433	0.0152016	0.0288009	0.0118642	0.0895215	-0.0423329	0.0249321	0.0374469	0.027931	0.0134228	0.889755	0.00354028	0.0255405	0.0035785	0.0102612	0.878325	1	0.971005
rs12512797	4:174699639	G:0.126901	rs4427114	7:54281844	G:0.26845	292390	17169	7	1	0.878325	0.0139515	-0.0423689	0.0172336	0.285889	-0.0136471	0.0127879	0.0745601	-0.040315	0.0226087	0.380715	-0.0126937	0.0144809	0.888485	-0.00385311	0.0274787	0.0268581	0.064119	0.878325	1	0.971005
rs13136010	4:174693004	T:0.262588	rs4425715	7:54265587	G:0.336928	294591	17316	7	1	0.878325	0.81473	-0.00300536	0.0128255	0.117759	-0.0187135	0.0119632	0.96118	-0.000883136	0.0181445	0.274827	-0.0170538	0.0156168	0.868722	-0.00318583	0.0192751	0.285388	0.46967	0.878325	1	0.971005
rs12512797	4:174699639	G:0.126908	rs1524418	7:54249093	C:0.0730255	293993	17280	7	1	0.878325	0.0173805	-0.0408371	0.0171689	0.651435	0.00975426	0.0215912	0.0235458	-0.0418678	0.0184891	0.743957	0.00800869	0.0245201	0.880354	0.00699459	0.0464696	0.0521764	0.115082	0.878325	1	0.971005
rs11947016	4:174671992	G:0.474985	rs4427114	7:54281844	G:0.268452	291050	17096	7	1	0.900524	0.734746	-0.0038519	0.0113686	0.332142	-0.012426	0.0128129	0.863894	-0.00256054	0.0149373	0.63782	-0.0101236	0.0215053	0.893976	-0.00242292	0.0181798	0.58787	0.782357	0.900524	1	0.971005
rs7697789	4:174638982	C:0.373855	rs1524418	7:54249093	C:0.0729899	292842	17208	7	1	0.900524	0.202203	0.0148773	0.0116657	0.601768	0.0112858	0.0216261	0.220039	0.0154075	0.0125629	0.662535	0.0139713	0.0320137	0.909491	-0.00358682	0.0315519	0.388558	0.592091	0.900524	1	0.971005
rs115237310	4:174662996	G:0.0646195	rs62449605	7:54288281	C:0.347458	290284	17049	7	1	0.900524	0.770975	-0.00675938	0.0232202	0.0258169	0.026509	0.011893	0.767493	-0.00993311	0.0335969	0.0411199	0.0259281	0.0126954	0.895898	0.00445938	0.0340815	0.0804973	0.167836	0.900524	1	0.971005
rs61618883	4:174644127	T:0.110268	rs4427114	7:54281844	G:0.26845	291980	17144	7	1	0.900524	0.493894	0.0122961	0.0179734	0.269685	-0.0141255	0.0127973	0.540562	0.0144396	0.0235955	0.356375	-0.0132203	0.0143342	0.888596	-0.00399695	0.0285331	0.430095	0.636239	0.900524	1	0.971005
rs62337886	4:174698736	A:0.179072	rs79144007	7:54215865	A:0.0886059	294591	17316	7	1	0.900524	0.272755	-0.0161885	0.0147605	0.618968	0.00982005	0.0197462	0.293383	-0.0169748	0.0161553	0.726372	0.00826733	0.023624	0.904581	0.00435335	0.0363154	0.483568	0.689501	0.900524	1	0.971005
rs7692617	4:174657554	A:0.236366	rs1524418	7:54249093	C:0.0729774	292851	17220	7	1	0.900524	0.648241	0.00606668	0.0132981	0.63357	0.0103094	0.0216263	0.637195	0.0067561	0.0143252	0.649022	0.0125028	0.0274714	0.897109	-0.00465239	0.0359772	0.803523	0.929062	0.900524	1	0.971005
rs62337886	4:174698736	A:0.179086	rs62445408	7:54230459	T:0.281441	292605	17196	7	1	0.929568	0.291878	-0.015612	0.014812	0.411194	0.0103066	0.0125416	0.472952	-0.0142272	0.0198238	0.456092	0.0111686	0.0149854	0.916333	-0.00244304	0.0232551	0.407205	0.613915	0.929568	1	0.971005
rs12512797	4:174699639	G:0.126908	rs56086909	7:54208219	T:0.131221	293993	17280	7	1	0.929568	0.0172937	-0.0408681	0.0171686	0.421333	0.0133612	0.0166161	0.0414608	-0.0400875	0.0196614	0.454081	0.0140788	0.0188061	0.935114	-0.00288262	0.0354078	0.0419249	0.095704	0.929568	1	0.971005
rs6819034	4:174638079	T:0.217928	rs60374751	7:54262200	T:0.204124	292977	17213	7	1	0.929568	0.42241	0.0109557	0.0136563	0.265683	0.0155742	0.0139922	0.552291	0.00999902	0.016824	0.405993	0.0145494	0.017509	0.922403	0.00232732	0.0238926	0.391606	0.597082	0.929568	1	0.971005
rs7692617	4:174657554	A:0.236375	rs73132213	7:54270760	G:0.149771	291803	17160	7	1	0.929568	0.632018	0.00637905	0.0133205	0.780484	-0.0044291	0.0158926	0.65514	0.00691933	0.0154922	0.859936	-0.00357241	0.0202453	0.945563	-0.00180124	0.0263802	0.858693	0.957661	0.929568	1	0.971005
rs6819034	4:174638079	T:0.217916	rs11769241	7:54241485	G:0.278353	291330	17120	7	1	0.929568	0.472088	0.00984896	0.0136965	0.141516	0.0185694	0.0126308	0.61764	0.0091255	0.0182804	0.254318	0.0180028	0.015793	0.95234	0.0012902	0.0215866	0.263941	0.445028	0.929568	1	0.971005
rs3922692	4:174713351	G:0.400287	rs78688905	7:54276362	A:0.123213	291471	17116	7	1	0.929568	0.0289356	-0.0253019	0.0115832	0.232437	-0.0207053	0.0173396	0.0594541	-0.0246535	0.01308	0.479582	-0.0185942	0.026301	0.915027	-0.00267441	0.0250647	0.0451549	0.102135	0.929568	1	0.971005
rs7692617	4:174657554	A:0.23635	rs78688905	7:54276362	A:0.123114	291409	17126	7	1	0.929568	0.601639	0.00696015	0.0133324	0.261138	-0.019474	0.0173302	0.679885	0.006218	0.0150696	0.344572	-0.0209304	0.0221446	0.915806	0.00304174	0.0287722	0.46323	0.671495	0.929568	1	0.971005
rs6830691	4:174667332	C:0.345138	rs79144007	7:54215865	A:0.0886059	294591	17316	7	1	0.929568	0.400718	-0.00997158	0.0118661	0.618413	0.00983556	0.0197461	0.424605	-0.0103667	0.0129834	0.767948	0.00832475	0.0282137	0.940209	0.00219125	0.0292139	0.620914	0.810703	0.929568	1	0.971005
rs6849323	4:174683271	C:0.157262	rs11769241	7:54241485	G:0.278342	292505	17195	7	1	0.929568	0.282314	-0.0167992	0.0156252	0.148079	0.0182299	0.0126041	0.454054	-0.0156013	0.0208385	0.200242	0.0188959	0.0147525	0.930793	-0.00213377	0.0245691	0.197682	0.354663	0.929568	1	0.971005
rs6849323	4:174683271	C:0.157256	rs62445408	7:54230459	T:0.281441	292605	17196	7	1	0.929568	0.274139	-0.0170917	0.0156291	0.410473	0.0103226	0.0125418	0.376968	-0.0184645	0.0208993	0.513867	0.00957125	0.0146612	0.921145	0.00241574	0.0244036	0.390079	0.595415	0.929568	1	0.971005
rs7697789	4:174638982	C:0.373855	rs79144007	7:54215865	A:0.0886348	292842	17208	7	1	0.929568	0.202225	0.0148766	0.0116658	0.668954	0.00847213	0.019814	0.22832	0.0153612	0.0127511	0.720599	0.0105187	0.0294098	0.925021	-0.00272328	0.028937	0.405618	0.612219	0.929568	1	0.971005
rs28820877	4:174645462	G:0.101344	rs56086909	7:54208219	T:0.131231	293857	17278	7	1	0.929568	0.854743	-0.003421	0.0186868	0.475997	0.0118486	0.0166237	0.899995	-0.00268323	0.0213518	0.500181	0.0124141	0.0184129	0.943107	-0.00278423	0.0390137	0.763737	0.908479	0.929568	1	0.971005
rs28820877	4:174645462	G:0.101344	rs1524418	7:54249093	C:0.0730151	293857	17278	7	1	0.929568	0.854906	-0.00341707	0.0186866	0.598376	0.0113671	0.0215802	0.847657	-0.00386669	0.0201276	0.652975	0.0107488	0.0239057	0.952016	0.00303312	0.0504051	0.855345	0.956164	0.929568	1	0.971005
rs28678450	4:174719726	T:0.0871657	rs4427114	7:54281844	G:0.268438	292988	17205	7	1	0.929568	0.212399	0.0247892	0.0198791	0.270525	-0.0140763	0.0127751	0.307102	0.0266649	0.0261083	0.33574	-0.0134495	0.0139718	0.911829	-0.003506	0.031662	0.250872	0.427891	0.929568	1	0.971005
rs11947016	4:174671992	G:0.475069	rs4425715	7:54265587	G:0.336863	292644	17206	7	1	1	0.717656	-0.00409787	0.0113328	0.108895	-0.0192439	0.0120036	0.788256	-0.00429455	0.0159901	0.332185	-0.0195258	0.0201355	0.986089	0.000297064	0.0170377	0.258836	0.439696	1	1	1
rs11947016	4:174671992	G:0.475138	rs62445408	7:54230459	T:0.281471	290668	17088	7	1	1	0.87344	-0.00181182	0.0113743	0.454019	0.00941961	0.0125808	0.888554	-0.00213374	0.0152264	0.673249	0.00888239	0.0210637	0.97463	0.000566475	0.0178126	0.746045	0.899644	1	1	1
rs7692617	4:174657554	A:0.236366	rs56086909	7:54208219	T:0.131253	292851	17220	7	1	1	0.646717	0.00609493	0.0132982	0.446419	0.0126742	0.0166459	0.687646	0.0061107	0.0151988	0.547834	0.0127021	0.0211346	0.99829	-5.95419e-05	0.0277845	0.673996	0.852081	1	1	1
rs6849323	4:174683271	C:0.157242	rs73132213	7:54270760	G:0.149751	293534	17255	7	1	1	0.315253	-0.0156614	0.015595	0.745361	-0.00514792	0.0158514	0.382379	-0.015825	0.0181163	0.77428	-0.00531877	0.0185464	0.985841	0.000547439	0.0308478	0.572013	0.772927	1	1	1
rs4235200	4:174654127	C:0.350763	rs1524418	7:54249093	C:0.0730335	294591	17316	7	1	1	0.0692341	0.0213996	0.0117781	0.628052	0.0104459	0.0215615	0.0875245	0.0216717	0.0126839	0.705515	0.0117391	0.0310652	0.953907	-0.00183632	0.0317694	0.17108	0.316732	1	1	1
rs6849323	4:174683271	C:0.157221	rs62449605	7:54288281	C:0.347394	292282	17159	7	1	1	0.341648	-0.0148663	0.0156337	0.0137305	0.0292038	0.011851	0.505798	-0.0150436	0.0226085	0.0354761	0.0291259	0.0138505	0.991339	0.000251123	0.0231343	0.030793	0.0731533	1	1	1
rs28820877	4:174645462	G:0.101345	rs78688905	7:54276362	A:0.123128	292408	17184	7	1	1	0.910986	-0.0020941	0.0187317	0.275624	-0.0188602	0.0172997	0.938683	-0.00163002	0.0211897	0.335146	-0.0184735	0.0191674	0.962654	-0.00189047	0.0403748	0.547955	0.752255	1	1	1
rs13136010	4:174693004	T:0.262614	rs73132213	7:54270760	G:0.149751	293534	17255	7	1	1	0.77898	-0.00360611	0.0128492	0.74521	-0.00515107	0.0158513	0.811983	-0.00355416	0.0149417	0.807201	-0.00506002	0.0207345	0.994565	-0.000173678	0.025497	0.91051	0.979582	1	1	1
rs7697789	4:174638982	C:0.373817	rs73387186	7:54272482	A:0.0985123	290456	17061	7	1	1	0.185681	0.0155061	0.0117163	0.372749	-0.0170771	0.019159	0.233427	0.0154082	0.0129309	0.540616	-0.0174553	0.0285273	0.98572	0.000497824	0.0278141	0.282063	0.46967	1	1	1
rs28820877	4:174645462	G:0.101384	rs60029800	7:54207183	G:0.0480265	292276	17195	7	1	1	0.924828	-0.00176597	0.0187164	0.509521	0.0173303	0.0262745	0.916179	-0.00207075	0.019675	0.567078	0.0166941	0.0291671	0.959894	0.00305485	0.0607491	0.803523	0.932391	1	1	1
rs6819034	4:174638079	T:0.21793	rs56086909	7:54208219	T:0.131265	293415	17241	7	1	1	0.428451	0.0108047	0.013645	0.560178	0.00970113	0.0166521	0.506057	0.0103567	0.0155743	0.66541	0.00896449	0.0207292	0.9524	0.00170544	0.02857	0.618493	0.810703	1	1	1
rs28820877	4:174645462	G:0.101339	rs73132213	7:54270760	G:0.149765	292805	17217	7	1	1	0.971622	-0.000665395	0.0187042	0.758672	-0.00487471	0.0158669	0.999365	-1.72821e-05	0.0217037	0.801172	-0.00442843	0.017585	0.953084	-0.00217897	0.0370358	0.954207	0.992577	1	1	1

## Sheet: B) Dominant
Var1_ID	Var1_Pos	Var1_MAF	Var2_ID	Var2_Pos	Var2_MAF	Num_NonMissing	Num_Cases	N_Iter	Converged	Raw_LRT_pval	Red_Var1_Pval	Red_Var1_beta	Red_Var1_SE	Red_Var2_Pval	Red_Var2_beta	Red_Var2_SE	Full_Var1_Pval	Full_Var1_beta	Full_Var1_SE	Full_Var2_Pval	Full_Var2_beta	Full_Var2_SE	Full_Var1_Var2_Pval	Full_Var1_Var2_beta	Full_Var1_Var2_SE	Red_Model_Pval	Full_Model_Pval	Overall_Pval_(LRT)	Overall_Pval_adj_Bonferroni	Overall_Pval_adj_FDR
rs13121843	4:174728566	G:0.325823	rs11769241	7:54241485	G:0.278342	292505	17195	7	1	0.00285415	0.0217971	-0.0368232	0.0160528	0.131427	0.0241491	0.0160087	0.000195888	-0.0831487	0.0223262	0.243924	-0.0274946	0.0235958	0.00286784	0.0957793	0.0321239	0.0231531	0.00092566	0.00285415	1	0.401293
rs4235200	4:174654127	C:0.350786	rs4427114	7:54281844	G:0.268438	292988	17205	7	1	0.0100117	0.0359234	0.0340429	0.016228	0.257511	-0.0181676	0.016045	0.0010253	0.0727174	0.0221464	0.215938	0.0307557	0.024855	0.0100315	-0.0838011	0.0325474	0.058207	0.00636271	0.0100117	1	0.850366
rs7697789	4:174638982	C:0.373847	rs4427114	7:54281844	G:0.268365	291253	17099	7	1	0.0146912	0.184901	0.0218326	0.0164673	0.267389	-0.0178506	0.0160948	0.00864505	0.0590664	0.0224948	0.223107	0.03146	0.0258226	0.0146942	-0.0805718	0.0330235	0.224003	0.0300269	0.0146912	1	0.850366
rs61618883	4:174644127	T:0.110287	rs62449605	7:54288281	C:0.347361	291276	17097	7	1	0.0161262	0.457227	0.0146137	0.0196574	0.0889225	0.0276511	0.0162547	0.0201803	0.0695785	0.0299523	0.00890953	0.047926	0.0183238	0.0159947	-0.095641	0.0397009	0.177895	0.0262383	0.0161262	1	0.850366
rs4565061	4:174700070	C:0.263415	rs73387186	7:54272482	A:0.0985393	290828	17073	7	1	0.0169347	0.717673	-0.00582768	0.0161177	0.211062	-0.0259197	0.0207249	0.176689	-0.0241193	0.0178527	0.0115571	-0.0718544	0.0284528	0.0168741	0.0992413	0.0415333	0.426748	0.0600169	0.0169347	1	0.850366
rs13136010	4:174693004	T:0.262588	rs56086909	7:54208219	T:0.131231	294591	17316	7	1	0.0216532	0.557528	0.00938646	0.0160037	0.511479	0.0121193	0.0184594	0.524965	-0.0117408	0.0184687	0.28309	-0.0271143	0.0252601	0.0216088	0.0850199	0.0370106	0.679282	0.109352	0.0216532	1	0.900145
rs7697789	4:174638982	C:0.373864	rs60374751	7:54262200	T:0.204107	292403	17180	7	1	0.0246704	0.163676	0.0228864	0.0164318	0.464997	0.0121249	0.0165948	0.0136044	0.0511551	0.0207312	0.0267328	0.0587822	0.0265335	0.0246608	-0.0763991	0.0340054	0.291017	0.0571583	0.0246704	1	0.900145
rs28820877	4:174645462	G:0.101344	rs17561049	7:54246115	G:0.0797173	293857	17278	7	1	0.0267597	0.999868	-3.34759e-06	0.0201992	0.87736	-0.00341622	0.0221377	0.389604	0.0187976	0.0218492	0.408338	0.0202442	0.0244843	0.0280447	-0.125979	0.0573501	0.98835	0.177019	0.0267597	1	0.900145
rs62337886	4:174698736	A:0.179072	rs4425715	7:54265587	G:0.336928	294591	17316	7	1	0.0273721	0.184289	-0.0226563	0.0170648	0.22654	-0.0194117	0.0160518	0.449389	0.0192643	0.0254672	0.79738	0.00500948	0.0195119	0.027327	-0.0757169	0.0343105	0.199233	0.0441134	0.0273721	1	0.900145
rs10520263	4:174659937	C:0.130104	rs73132213	7:54270760	G:0.149785	292866	17224	7	1	0.0332813	0.384942	0.0161319	0.0185674	0.562631	-0.0103637	0.0179012	0.0631843	0.0403345	0.0217098	0.583029	0.0112749	0.0205384	0.0337977	-0.0889464	0.0419069	0.581021	0.131795	0.0332813	1	0.900145
rs115237310	4:174662996	G:0.0646032	rs60374751	7:54262200	T:0.20413	292145	17179	7	1	0.037145	0.649308	-0.0110516	0.024304	0.361559	0.0151366	0.01659	0.104692	-0.0501751	0.0309242	0.905138	0.00211475	0.0177451	0.0368135	0.104435	0.050021	0.594799	0.145818	0.037145	1	0.900145
rs7697789	4:174638982	C:0.373763	rs11769241	7:54241485	G:0.278292	290767	17088	7	1	0.039796	0.157827	0.0232716	0.0164764	0.136474	0.0239126	0.0160589	0.0145787	0.0562646	0.023034	0.0111867	0.0654474	0.0257991	0.0397169	-0.0677994	0.0329654	0.122265	0.0379179	0.039796	1	0.900145
rs4565061	4:174700070	C:0.263544	rs4425715	7:54265587	G:0.336962	293220	17222	7	1	0.0403496	0.70964	-0.0059754	0.0160482	0.236229	-0.0190648	0.0160957	0.20041	0.0308163	0.024068	0.607879	0.011221	0.0218689	0.0404328	-0.066182	0.0322949	0.46323	0.12485	0.0403496	1	0.900145
rs6849323	4:174683271	C:0.157243	rs4425715	7:54265587	G:0.336928	294591	17316	7	1	0.0438455	0.266195	-0.0196059	0.0176333	0.225918	-0.0194377	0.0160518	0.025234	-0.0596292	0.0266463	0.0355396	-0.0399091	0.0189848	0.0439316	0.0716076	0.0355418	0.258836	0.0797554	0.0438455	1	0.900145
rs13136010	4:174693004	T:0.262588	rs79144007	7:54215865	A:0.0886059	294591	17316	7	1	0.0461376	0.557305	0.0093918	0.0160038	0.893671	0.00283938	0.0212432	0.77445	-0.00503468	0.0175694	0.211972	-0.0363077	0.029089	0.0460831	0.084937	0.0425828	0.835531	0.227399	0.0461376	1	0.900145
rs4383595	4:174663514	A:0.0758507	rs4425715	7:54265587	G:0.33692	292555	17206	7	1	0.048331	0.0827607	0.0388517	0.0223943	0.242892	-0.0188058	0.0161038	0.00816836	0.0876893	0.0331525	0.756056	-0.00542993	0.0174785	0.0482294	-0.088812	0.0449603	0.113519	0.0411179	0.048331	1	0.900145
rs12512797	4:174699639	G:0.126906	rs73387186	7:54272482	A:0.0985613	291590	17130	7	1	0.049239	0.0656996	-0.0348822	0.0189529	0.22807	-0.0249305	0.0206833	0.40244	-0.017477	0.0208737	0.900164	-0.00294061	0.0234397	0.0505645	-0.0974663	0.0498509	0.0891024	0.0335098	0.049239	1	0.900145
rs62337886	4:174698736	A:0.179017	rs73387186	7:54272482	A:0.0985619	292187	17166	7	1	0.0503993	0.198763	-0.022024	0.0171382	0.223008	-0.0251787	0.0206625	0.0456451	-0.0379887	0.0190071	0.0350818	-0.0531802	0.0252349	0.0497131	0.0862709	0.0439614	0.20798	0.0729005	0.0503993	1	0.900145
rs61618883	4:174644127	T:0.110209	rs62445408	7:54230459	T:0.281415	291596	17134	7	1	0.0518299	0.487262	0.013649	0.0196482	0.670875	0.00681429	0.0160356	0.063392	0.0504099	0.0271542	0.204205	0.0229136	0.018047	0.0520085	-0.0764462	0.0393431	0.717465	0.21722	0.0518299	1	0.900145
rs7697789	4:174638982	C:0.373924	rs73132213	7:54270760	G:0.149749	291792	17148	7	1	0.0555979	0.146909	0.0238603	0.0164493	0.545786	-0.0108392	0.0179432	0.0252459	0.0433114	0.019356	0.262514	0.0320484	0.0286027	0.0553882	-0.070369	0.0367305	0.289882	0.104965	0.0555979	1	0.900145
rs13121843	4:174728566	G:0.325767	rs1524418	7:54249093	C:0.0730335	294591	17316	7	1	0.056651	0.0238257	-0.036151	0.0159965	0.653387	0.0102499	0.0228252	0.0049109	-0.0485642	0.0172653	0.273167	-0.0372797	0.0340206	0.0566232	0.0874549	0.045879	0.070211	0.0300269	0.056651	1	0.900145
rs61618883	4:174644127	T:0.110247	rs113048148	7:54280641	T:0.078627	293576	17254	7	1	0.0571855	0.456034	0.0145893	0.0195726	0.292181	0.0233713	0.0221877	0.152278	0.0303583	0.0212069	0.0698335	0.0450618	0.024855	0.0586	-0.104213	0.0551046	0.435164	0.152324	0.0571855	1	0.900145
rs13121843	4:174728566	G:0.325792	rs60374751	7:54262200	T:0.20412	294151	17288	7	1	0.0579972	0.0246174	-0.035979	0.0160095	0.410624	0.0136094	0.0165404	0.00330827	-0.05913	0.0201291	0.403518	-0.0204332	0.0244605	0.058068	0.062925	0.0332026	0.0573046	0.025412	0.0579972	1	0.900145
rs6843594	4:174710430	C:0.34262	rs1524418	7:54249093	C:0.0730681	292645	17212	7	1	0.0596577	0.0175321	-0.0382757	0.0161137	0.713615	0.00840548	0.0229029	0.00361086	-0.0505942	0.0173846	0.241459	-0.0411496	0.0351301	0.0599712	0.0871493	0.0463312	0.0559771	0.025412	0.0596577	1	0.900145
rs4383595	4:174663514	A:0.0758134	rs11769241	7:54241485	G:0.278357	290483	17087	7	1	0.0631323	0.0807457	0.0392526	0.0224766	0.128087	0.0244379	0.0160597	0.0104293	0.0794997	0.0310393	0.0337954	0.0369681	0.0174172	0.0633149	-0.0835693	0.0450029	0.0685846	0.0318905	0.0631323	1	0.900145
rs13121843	4:174728566	G:0.325767	rs4425715	7:54265587	G:0.336928	294591	17316	7	1	0.0640342	0.0240094	-0.0361041	0.0159966	0.229106	-0.0193052	0.016052	0.903729	-0.00290698	0.0240342	0.586892	0.0128571	0.0236628	0.0639756	-0.0596398	0.0321968	0.0377283	0.0186994	0.0640342	1	0.900145
rs10520263	4:174659937	C:0.13005	rs4427114	7:54281844	G:0.268428	292322	17173	7	1	0.0665072	0.42809	0.0147401	0.0186004	0.250778	-0.0184443	0.01606	0.0669383	0.046137	0.0251828	0.929408	-0.00163712	0.0184798	0.0664705	-0.0685621	0.0373587	0.378077	0.150293	0.0665072	1	0.900145
rs3922692	4:174713351	G:0.400344	rs4425715	7:54265587	G:0.336946	292918	17211	7	1	0.0674607	0.0347947	-0.0350333	0.0165976	0.251364	-0.0184698	0.0161021	0.970918	-0.000912322	0.0250242	0.446308	0.0202975	0.0266517	0.0676307	-0.0611075	0.0334385	0.0561962	0.0279706	0.0674607	1	0.900145
rs11730128	4:174664194	G:0.0843925	rs4427114	7:54281844	G:0.268438	292988	17205	7	1	0.0700755	0.809479	-0.00524692	0.0217626	0.258281	-0.0181381	0.0160448	0.159303	-0.0421865	0.0299744	0.0779364	-0.0308926	0.0175248	0.0697669	0.079058	0.043596	0.51075	0.201408	0.0700755	1	0.900145
rs3922692	4:174713351	G:0.400344	rs1524418	7:54249093	C:0.0730034	292918	17211	7	1	0.0717648	0.0348008	-0.035032	0.0165976	0.629808	0.0110357	0.0228957	0.0084332	-0.0471419	0.017896	0.253205	-0.0439612	0.0384747	0.0726688	0.0859286	0.0478736	0.0967198	0.0478216	0.0717648	1	0.900145
rs13133604	4:174670227	A:0.113291	rs60029800	7:54207183	G:0.0480085	290761	17118	7	1	0.0742034	0.506953	0.0129499	0.019515	0.797554	0.00704616	0.0274689	0.240052	0.0240187	0.020444	0.29486	0.0321766	0.0307169	0.0767369	-0.121478	0.0686338	0.778801	0.297246	0.0742034	1	0.900145
rs4565061	4:174700070	C:0.263544	rs113048148	7:54280641	T:0.0785826	293220	17222	7	1	0.0763645	0.707671	-0.00601787	0.0160483	0.293002	0.0233609	0.0222155	0.298535	-0.0181374	0.0174469	0.661052	-0.0133909	0.0305408	0.0759112	0.078967	0.0444905	0.537356	0.222984	0.0763645	1	0.900145
rs115237310	4:174662996	G:0.0646127	rs17561049	7:54246115	G:0.0797469	292582	17206	7	1	0.0812828	0.642581	-0.0112711	0.0242863	0.763304	-0.00668523	0.0221993	0.804812	0.00648765	0.0262526	0.745285	0.00767378	0.0236216	0.0843856	-0.119378	0.0691732	0.858693	0.3416	0.0812828	1	0.900145
rs3922692	4:174713351	G:0.400344	rs113048148	7:54280641	T:0.0786261	292918	17211	7	1	0.0882368	0.0347432	-0.0350432	0.0165976	0.318988	0.0221506	0.0222276	0.00903351	-0.047015	0.018008	0.446414	-0.0284059	0.0373071	0.0889274	0.0789953	0.0464383	0.0662153	0.0395559	0.0882368	1	0.900145
rs13121843	4:174728566	G:0.325782	rs73132213	7:54270760	G:0.149751	293534	17255	7	1	0.0912852	0.023666	-0.0362571	0.0160252	0.58521	-0.00976137	0.0178848	0.00491684	-0.052899	0.018809	0.10786	-0.0426472	0.0265238	0.0914629	0.0606226	0.0359196	0.0664745	0.040686	0.0912852	1	0.900145
rs61618883	4:174644127	T:0.110247	rs4425715	7:54265587	G:0.336977	293576	17254	7	1	0.0917299	0.45685	0.0145629	0.0195726	0.203973	-0.0204259	0.0160794	0.44571	-0.0225419	0.0295598	0.0568992	-0.0344492	0.0180923	0.0916502	0.0665358	0.039446	0.337585	0.170657	0.0917299	1	0.900145
rs4383595	4:174663514	A:0.0758571	rs4427114	7:54281844	G:0.268408	290968	17098	7	1	0.0926264	0.0880974	0.0383195	0.0224679	0.27318	-0.0176368	0.0160954	0.0161616	0.0727835	0.0302603	0.718938	-0.00628029	0.0174511	0.0928937	-0.0759077	0.0451744	0.129138	0.07443	0.0926264	1	0.900145
rs3922692	4:174713351	G:0.400402	rs62445408	7:54230459	T:0.281458	290944	17091	7	1	0.0930783	0.0356066	-0.0350026	0.0166569	0.748273	0.0051531	0.0160574	0.739255	-0.00774999	0.0232844	0.125523	0.0406359	0.0265248	0.0928807	-0.0559992	0.0333251	0.104988	0.0621431	0.0930783	1	0.900145
rs4235200	4:174654127	C:0.350879	rs73132213	7:54270760	G:0.149751	293534	17255	7	1	0.0963091	0.0337056	0.034417	0.0162071	0.584357	-0.00978356	0.0178848	0.00739752	0.0510479	0.0190591	0.359558	0.0252457	0.0275546	0.0962253	-0.0602553	0.0362234	0.0898013	0.055391	0.0963091	1	0.900145
rs6843594	4:174710430	C:0.342609	rs60029800	7:54207183	G:0.0480197	291068	17129	7	1	0.0986915	0.0171285	-0.0385072	0.0161528	0.905613	0.00325962	0.0274901	0.00551439	-0.0470741	0.0169616	0.247214	-0.0488296	0.0421984	0.09925	0.0916673	0.0556065	0.058207	0.0381862	0.0986915	1	0.900145
rs28678450	4:174719726	T:0.0871189	rs73387186	7:54272482	A:0.0985619	292187	17166	7	1	0.100152	0.244063	0.024815	0.0213025	0.223395	-0.0251576	0.0206625	0.738119	0.00792887	0.0237146	0.0737103	-0.040771	0.0227974	0.0984914	0.0891884	0.0539812	0.242206	0.136321	0.100152	1	0.900145
rs7692617	4:174657554	A:0.236315	rs62449605	7:54288281	C:0.347435	290555	17063	7	1	0.103652	0.487323	0.0113007	0.0162699	0.11116	0.025918	0.0162699	0.0910702	0.042296	0.0250305	0.0234543	0.0484981	0.0214029	0.103684	-0.0536006	0.0329393	0.221394	0.129149	0.103652	1	0.900145
rs13121843	4:174728566	G:0.325767	rs56086909	7:54208219	T:0.131231	294591	17316	7	1	0.106234	0.0237101	-0.0361809	0.0159965	0.509294	0.0121822	0.0184596	0.00567576	-0.0509941	0.0184364	0.458713	-0.0202978	0.0273937	0.106542	0.0598418	0.0370783	0.0626914	0.0430415	0.106234	1	0.900145
rs6819034	4:174638079	T:0.21793	rs113048148	7:54280641	T:0.0786446	293415	17241	7	1	0.109968	0.485338	0.0114281	0.0163787	0.236816	0.0262322	0.0221746	0.205075	0.0225316	0.0177803	0.053954	0.0542306	0.0281395	0.110536	-0.0729054	0.0456862	0.391606	0.218648	0.109968	1	0.900145
rs13133604	4:174670227	A:0.113302	rs4425715	7:54265587	G:0.336934	292335	17201	7	1	0.112723	0.528293	0.0122785	0.0194708	0.258937	-0.0181824	0.0161062	0.44271	-0.0226582	0.0295173	0.0826441	-0.0315267	0.0181653	0.11297	0.0622403	0.0392688	0.433468	0.241916	0.112723	1	0.900145
rs10520263	4:174659937	C:0.130088	rs60374751	7:54262200	T:0.204186	293478	17256	7	1	0.122065	0.404425	0.0154668	0.0185511	0.407692	0.0137062	0.0165541	0.108687	0.0372967	0.0232505	0.1372	0.0282869	0.0190317	0.12227	-0.0596086	0.0385738	0.500871	0.286991	0.122065	1	0.900145
rs4383595	4:174663514	A:0.0758863	rs62445408	7:54230459	T:0.281416	290586	17087	7	1	0.122065	0.0692907	0.0407928	0.0224565	0.725849	0.00563121	0.0160592	0.830232	0.00677541	0.0316011	0.782418	-0.00481213	0.0174246	0.122206	0.0694162	0.0449127	0.182826	0.122336	0.122065	1	0.900145
rs28678450	4:174719726	T:0.0871968	rs11769241	7:54241485	G:0.278342	292505	17195	7	1	0.122677	0.212663	0.0265075	0.0212693	0.13153	0.0241425	0.0160086	0.0481213	0.0580496	0.0293729	0.0443378	0.0353428	0.0175758	0.122884	-0.0657034	0.0425876	0.148057	0.102135	0.122677	1	0.900145
rs4235200	4:174654127	C:0.350741	rs62445408	7:54230459	T:0.281441	292605	17196	7	1	0.123292	0.0220029	0.037191	0.0162383	0.745074	0.00520479	0.0160078	0.566461	0.0129494	0.0225887	0.332289	-0.0241062	0.0248642	0.123292	0.0500773	0.0324945	0.0683172	0.0516515	0.123292	1	0.900145
rs10520263	4:174659937	C:0.130095	rs60029800	7:54207183	G:0.0480302	292337	17202	7	1	0.125786	0.421872	0.0149242	0.0185814	0.78034	0.00763747	0.0273866	0.217577	0.0240232	0.0194836	0.31837	0.031194	0.0312623	0.127594	-0.0987536	0.0648135	0.695391	0.380911	0.125786	1	0.900145
rs115237310	4:174662996	G:0.0646127	rs56086909	7:54208219	T:0.131286	292582	17206	7	1	0.129635	0.64202	-0.0112901	0.0242864	0.530892	0.0116043	0.0185181	0.727862	0.00968979	0.0278465	0.262865	0.0221072	0.0197448	0.131262	-0.0859091	0.0569258	0.737354	0.406307	0.129635	1	0.900145
rs4383595	4:174663514	A:0.0758717	rs60374751	7:54262200	T:0.204106	292118	17178	7	1	0.130946	0.0782382	0.0394552	0.022405	0.395177	0.0141089	0.0165935	0.0200118	0.06521	0.0280337	0.170609	0.0246432	0.0179844	0.131266	-0.0703811	0.046637	0.148637	0.107137	0.130946	1	0.900145
rs6849323	4:174683271	C:0.157226	rs73387186	7:54272482	A:0.0985619	292187	17166	7	1	0.130946	0.25801	-0.0200314	0.0177096	0.222109	-0.025228	0.0206628	0.702137	-0.00747233	0.0195387	0.811444	-0.00579058	0.0242727	0.131976	-0.0697025	0.0462723	0.250872	0.168397	0.130946	1	0.900145
rs10520263	4:174659937	C:0.130089	rs4425715	7:54265587	G:0.336876	293917	17284	7	1	0.130946	0.426987	0.0147264	0.0185387	0.238895	-0.0189229	0.0160669	0.54683	-0.0169005	0.0280499	0.0764294	-0.0327473	0.0184826	0.130961	0.0564534	0.0373784	0.365017	0.23114	0.130946	1	0.900145
rs6849323	4:174683271	C:0.157243	rs17561049	7:54246115	G:0.0797343	294591	17316	7	1	0.132273	0.266823	-0.0195802	0.0176333	0.900064	-0.00277614	0.0221065	0.107045	-0.0309661	0.0192143	0.360178	-0.024124	0.0263643	0.131564	0.0729694	0.0483894	0.535261	0.318741	0.132273	1	0.900145
rs11730128	4:174664194	G:0.0843752	rs73132213	7:54270760	G:0.149751	293534	17255	7	1	0.132942	0.790559	-0.00577364	0.0217393	0.582964	-0.00981973	0.0178846	0.310017	-0.0260691	0.0256791	0.268627	-0.0216453	0.0195667	0.131888	0.0727027	0.0482529	0.829029	0.451766	0.132942	1	0.900145
rs28678450	4:174719726	T:0.0871972	rs17561049	7:54246115	G:0.0797343	294591	17316	7	1	0.133614	0.255665	0.0241086	0.0212093	0.899118	-0.00280255	0.0221065	0.102416	0.0375017	0.0229614	0.618477	0.0120294	0.024155	0.135858	-0.0894078	0.0599492	0.520824	0.313738	0.133614	1	0.900145
rs115237310	4:174662996	G:0.0646127	rs1524418	7:54249093	C:0.0730496	292582	17206	7	1	0.134971	0.643603	-0.0112366	0.0242865	0.731217	0.00787093	0.0229134	0.903955	0.00314313	0.0260479	0.401553	0.0204223	0.0243456	0.137888	-0.106988	0.0721088	0.84538	0.462718	0.134971	1	0.900145
rs11730128	4:174664194	G:0.0843916	rs17561049	7:54246115	G:0.0797343	294591	17316	7	1	0.137035	0.810569	-0.00519997	0.0216944	0.898507	-0.00281962	0.0221064	0.717829	0.0084957	0.0235102	0.631929	0.0115229	0.0240556	0.139008	-0.0902728	0.061016	0.961691	0.514619	0.137035	1	0.900145
rs3922692	4:174713351	G:0.400344	rs79144007	7:54215865	A:0.0885811	292918	17211	7	1	0.137731	0.0348082	-0.0350306	0.0165976	0.85565	0.0038755	0.0213039	0.0112305	-0.046124	0.0181917	0.284441	-0.0381347	0.0356267	0.138671	0.0658172	0.0444483	0.106642	0.0828392	0.137731	1	0.900145
rs13121843	4:174728566	G:0.325767	rs17561049	7:54246115	G:0.0797343	294591	17316	7	1	0.137731	0.0237852	-0.0361614	0.0159965	0.901492	-0.00273628	0.0221067	0.00776851	-0.0462676	0.017381	0.240318	-0.0386907	0.0329509	0.137785	0.0659462	0.0444355	0.0771117	0.0621431	0.137731	1	0.900145
rs28678450	4:174719726	T:0.0872154	rs60374751	7:54262200	T:0.20412	294151	17288	7	1	0.139135	0.268021	0.0235145	0.0212295	0.412685	0.0135494	0.0165402	0.0745894	0.0473559	0.0265599	0.174827	0.0246113	0.0181385	0.139636	-0.0652843	0.0441961	0.387043	0.252333	0.139135	1	0.900145
rs62337886	4:174698736	A:0.17898	rs4427114	7:54281844	G:0.268438	292988	17205	7	1	0.146399	0.168856	-0.023558	0.0171221	0.258143	-0.0181434	0.0160449	0.0462679	-0.0466028	0.0233839	0.0793147	-0.0341981	0.0194897	0.146291	0.0498785	0.0343337	0.203957	0.151814	0.146399	1	0.900145
rs6849323	4:174683271	C:0.157243	rs79144007	7:54215865	A:0.0886059	294591	17316	7	1	0.151738	0.266636	-0.0195878	0.0176333	0.893627	0.00284055	0.0212432	0.108939	-0.0310882	0.019394	0.510024	-0.0166668	0.0252987	0.150359	0.0670077	0.0465892	0.533175	0.345907	0.151738	1	0.900145
rs7692617	4:174657554	A:0.236366	rs113048148	7:54280641	T:0.0786834	292851	17220	7	1	0.153304	0.424054	0.0129463	0.0161949	0.34584	0.0209414	0.0222146	0.195755	0.0227495	0.0175842	0.0995814	0.0476277	0.0289198	0.153902	-0.06437	0.0451439	0.466863	0.312746	0.153304	1	0.900145
rs12512797	4:174699639	G:0.126908	rs17561049	7:54246115	G:0.0797298	293993	17280	7	1	0.154094	0.0604638	-0.0354401	0.0188773	0.93036	-0.00193355	0.0221252	0.0224119	-0.0469851	0.0205776	0.443124	-0.0194806	0.0254008	0.153017	0.0738966	0.0517137	0.169748	0.13404	0.154094	1	0.900145
rs28678450	4:174719726	T:0.0871898	rs62449605	7:54288281	C:0.347394	292282	17159	7	1	0.154888	0.223883	0.0258959	0.0212912	0.112628	0.0257399	0.0162244	0.0601167	0.061128	0.032516	0.0421693	0.0362222	0.0178273	0.154557	-0.0612416	0.0430182	0.135865	0.110853	0.154888	1	0.900145
rs13133604	4:174670227	A:0.113302	rs1524418	7:54249093	C:0.0730361	292335	17201	7	1	0.156491	0.528314	0.012278	0.0194708	0.675224	0.00959768	0.0229067	0.264871	0.0233546	0.0209468	0.305933	0.0262935	0.0256824	0.158226	-0.080162	0.0568097	0.751897	0.461337	0.156491	1	0.900145
rs115237310	4:174662996	G:0.0646243	rs11769241	7:54241485	G:0.27837	290502	17085	7	1	0.156491	0.607174	-0.0125349	0.0243816	0.122271	0.0248181	0.0160603	0.177289	-0.0461095	0.0341768	0.343009	0.0162688	0.0171569	0.156361	0.0691296	0.0487716	0.264974	0.198115	0.156491	1	0.900145
rs28678450	4:174719726	T:0.0872045	rs73132213	7:54270760	G:0.149751	293534	17255	7	1	0.157299	0.279282	0.022995	0.0212536	0.581718	-0.00985225	0.0178847	0.0957988	0.0414072	0.0248607	0.936568	0.00155977	0.0195991	0.1589	-0.0675117	0.0479221	0.479805	0.324838	0.157299	1	0.900145
rs13133604	4:174670227	A:0.113302	rs113048148	7:54280641	T:0.0786221	292335	17201	7	1	0.15893	0.526349	0.0123366	0.0194709	0.262797	0.0248821	0.02222	0.258532	0.0238099	0.0210732	0.100277	0.0409382	0.024909	0.161001	-0.0772299	0.0550968	0.440294	0.304908	0.15893	1	0.900145
rs62337886	4:174698736	A:0.179011	rs78688905	7:54276362	A:0.123169	293138	17221	7	1	0.162251	0.173208	-0.023308	0.0171135	0.230296	-0.0228679	0.019063	0.0626402	-0.0362974	0.0194965	0.0756199	-0.0412277	0.0232048	0.16162	0.0569563	0.0406935	0.193103	0.154898	0.162251	1	0.900145
rs4235200	4:174654127	C:0.350763	rs79144007	7:54215865	A:0.0886059	294591	17316	7	1	0.163093	0.0293289	0.035254	0.0161787	0.889453	0.00295276	0.0212434	0.0104957	0.0454774	0.0177712	0.248051	0.0375975	0.0325493	0.162928	-0.059942	0.0429602	0.0919308	0.0814235	0.163093	1	0.900145
rs6819034	4:174638079	T:0.217931	rs4427114	7:54281844	G:0.268422	291819	17131	7	1	0.169131	0.525171	0.0104402	0.0164311	0.305557	-0.0164736	0.0160782	0.16108	0.0313054	0.0223379	0.95262	0.00122299	0.0205831	0.168881	-0.0453568	0.0329674	0.483568	0.3416	0.169131	1	0.900145
rs28678450	4:174719726	T:0.0872268	rs62445408	7:54230459	T:0.281441	292605	17196	7	1	0.169131	0.224992	0.0258107	0.0212721	0.744353	0.00522001	0.0160077	0.0665628	0.054068	0.0294711	0.387273	0.0151947	0.0175748	0.169406	-0.0585068	0.0425777	0.45427	0.324838	0.169131	1	0.900145
rs7697789	4:174638982	C:0.373855	rs79144007	7:54215865	A:0.0886348	292842	17208	7	1	0.170015	0.180775	0.0219723	0.0164172	0.920059	0.00213854	0.0213088	0.0744886	0.0321699	0.0180365	0.256144	0.0384333	0.0338454	0.170198	-0.0597494	0.0435628	0.407205	0.298194	0.170015	1	0.900145
rs13121843	4:174728566	G:0.325763	rs60029800	7:54207183	G:0.0480297	293006	17233	7	1	0.178209	0.0214274	-0.0368863	0.0160349	0.777974	0.00771502	0.0273621	0.00924933	-0.0438419	0.0168448	0.425371	-0.0325095	0.0407828	0.178614	0.0739537	0.0549827	0.0683172	0.0663858	0.178209	1	0.900145
rs61618883	4:174644127	T:0.110247	rs56086909	7:54208219	T:0.131247	293576	17254	7	1	0.187853	0.454442	0.0146407	0.0195724	0.489169	0.0127873	0.0184886	0.191767	0.0293659	0.0224963	0.222653	0.0253205	0.020763	0.189002	-0.0599418	0.0456339	0.597127	0.42919	0.187853	1	0.900145
rs115237310	4:174662996	G:0.0646629	rs73132213	7:54270760	G:0.149774	291535	17145	7	1	0.19811	0.695312	-0.00952077	0.024309	0.662769	-0.00782112	0.0179345	0.314536	-0.0288359	0.0286711	0.389531	-0.0165058	0.0191824	0.196888	0.0697792	0.0540727	0.842084	0.572407	0.19811	1	0.900145
rs4235200	4:174654127	C:0.350757	rs60374751	7:54262200	T:0.20412	294151	17288	7	1	0.20024	0.0286895	0.0354232	0.0161918	0.411143	0.0135943	0.0165404	0.0119413	0.0512825	0.0203998	0.131	0.0386432	0.0255886	0.200351	-0.0429444	0.0335359	0.0649346	0.0684921	0.20024	1	0.900145
rs11730128	4:174664194	G:0.0843916	rs79144007	7:54215865	A:0.0886059	294591	17316	7	1	0.20024	0.810338	-0.00520645	0.0216944	0.894592	0.00281464	0.0212431	0.454347	-0.0178783	0.0238955	0.692402	-0.00920572	0.0232704	0.198277	0.0733473	0.057014	0.961691	0.632773	0.20024	1	0.900145
rs7692617	4:174657554	A:0.236366	rs4425715	7:54265587	G:0.336936	292851	17220	7	1	0.201314	0.422994	0.012976	0.016195	0.204012	-0.0204443	0.0160953	0.674923	-0.0102163	0.0243592	0.0726315	-0.0379053	0.0211155	0.201888	0.0416172	0.0326105	0.324652	0.274399	0.201314	1	0.900145
rs13136010	4:174693004	T:0.262571	rs60374751	7:54262200	T:0.20412	294151	17288	7	1	0.202396	0.58107	0.00883859	0.0160171	0.411713	0.0135776	0.0165402	0.737159	-0.00676752	0.0201644	0.796603	-0.00579509	0.0224837	0.202229	0.042326	0.0331909	0.61368	0.457216	0.202396	1	0.900145
rs7692617	4:174657554	A:0.236359	rs60029800	7:54207183	G:0.0480127	291277	17138	7	1	0.202396	0.461624	0.0119519	0.0162351	0.820264	0.00623686	0.0274504	0.275159	0.0186066	0.0170506	0.317522	0.0356991	0.0357148	0.203451	-0.070978	0.05581	0.746045	0.529797	0.202396	1	0.900145
rs28678450	4:174719726	T:0.0871962	rs60029800	7:54207183	G:0.0480297	293006	17233	7	1	0.205682	0.24073	0.024939	0.0212579	0.773814	0.0078634	0.0273615	0.132618	0.0334962	0.0222735	0.435623	0.0232726	0.0298518	0.208585	-0.0938514	0.0746354	0.483568	0.38327	0.205682	1	0.900145
rs7692617	4:174657554	A:0.236366	rs17561049	7:54246115	G:0.0797112	292851	17220	7	1	0.207908	0.424762	0.0129265	0.0161949	0.90078	-0.00276388	0.0221684	0.219298	0.0216094	0.0175915	0.471528	0.020801	0.0288904	0.207661	-0.0567688	0.0450538	0.720273	0.523687	0.207908	1	0.900145
rs6843594	4:174710430	C:0.34259	rs73132213	7:54270760	G:0.149819	291592	17152	7	1	0.212445	0.0158214	-0.0389498	0.0161416	0.607429	-0.00921341	0.0179338	0.00675111	-0.0513276	0.0189479	0.203541	-0.0345747	0.0271914	0.212989	0.0450523	0.0361753	0.0478798	0.0542424	0.212445	1	0.900145
rs116539274	4:174682944	T:0.0554892	rs62449605	7:54288281	C:0.347394	292282	17159	7	1	0.213597	0.96738	-0.00105102	0.0257011	0.112732	0.0257323	0.0162244	0.355964	0.0362117	0.0392291	0.0564292	0.0328022	0.0171946	0.212672	-0.0646996	0.0519153	0.283167	0.253971	0.213597	1	0.900145
rs13133604	4:174670227	A:0.11331	rs73132213	7:54270760	G:0.149702	291289	17140	7	1	0.214757	0.545211	0.0118019	0.0195088	0.540416	-0.0109891	0.0179506	0.24325	0.0266582	0.0228453	0.974637	0.000643045	0.0202258	0.215627	-0.054356	0.0438978	0.689979	0.516122	0.214757	1	0.900145
rs115237310	4:174662996	G:0.0646023	rs78688905	7:54276362	A:0.123111	291143	17112	7	1	0.218283	0.646268	-0.0111771	0.0243534	0.214604	-0.0237392	0.019129	0.858644	0.00490668	0.0275501	0.463217	-0.0149564	0.0203888	0.219817	-0.0723107	0.0589323	0.415237	0.351357	0.218283	1	0.900145
rs4235200	4:174654127	C:0.350738	rs11769241	7:54241485	G:0.278342	292505	17195	7	1	0.219473	0.02721	0.0358585	0.0162366	0.130508	0.0242068	0.0160087	0.0147844	0.0552177	0.0226523	0.0557155	0.0475154	0.0248349	0.219653	-0.0398733	0.0324846	0.0278191	0.0339871	0.219473	1	0.900145
rs11947016	4:174671992	G:0.475064	rs60029800	7:54207183	G:0.0480228	291070	17123	7	1	0.224313	0.972268	-0.000623823	0.0179443	0.900927	0.00342193	0.0274874	0.732811	0.00644443	0.0188771	0.268953	0.0568269	0.0514049	0.2221	-0.074261	0.0608216	0.992218	0.684075	0.224313	1	0.900145
rs61618883	4:174644127	T:0.110282	rs73387186	7:54272482	A:0.0985312	291182	17105	7	1	0.225543	0.428174	0.0155691	0.01965	0.24661	-0.0239759	0.0206934	0.847727	0.00418783	0.0218095	0.113058	-0.0370377	0.0233736	0.223592	0.0611874	0.0502759	0.372216	0.327924	0.225543	1	0.900145
rs6819034	4:174638079	T:0.21793	rs4425715	7:54265587	G:0.336961	293415	17241	7	1	0.225543	0.486806	0.0113897	0.0163787	0.181872	-0.0214737	0.016085	0.660272	-0.0108229	0.0246232	0.0719954	-0.0370403	0.0205877	0.226248	0.0398968	0.0329703	0.322126	0.291612	0.225543	1	0.900145
rs11947016	4:174671992	G:0.475069	rs56086909	7:54208219	T:0.131255	292644	17206	7	1	0.225543	0.978698	-0.000477986	0.0179017	0.512311	0.0121337	0.0185179	0.560969	0.0120283	0.0206884	0.167539	0.048362	0.035041	0.224602	-0.0501243	0.0412756	0.806667	0.593752	0.225543	1	0.900145
rs4383595	4:174663514	A:0.0758222	rs73387186	7:54272482	A:0.0984978	290179	17060	7	1	0.228027	0.0979391	0.0372444	0.0225052	0.234045	-0.0246647	0.0207266	0.0437987	0.0500796	0.0248409	0.526429	-0.0142086	0.0224299	0.229947	-0.0704427	0.058678	0.12664	0.133588	0.228027	1	0.900145
rs62337886	4:174698736	A:0.179017	rs73132213	7:54270760	G:0.149751	293534	17255	7	1	0.233095	0.167108	-0.0236225	0.0170984	0.585312	-0.00975865	0.0178847	0.0716635	-0.0362604	0.0201307	0.259798	-0.0245574	0.0217926	0.231977	0.045591	0.0381425	0.329765	0.302976	0.233095	1	0.900145
rs6849323	4:174683271	C:0.157243	rs113048148	7:54280641	T:0.0786327	294591	17316	7	1	0.233095	0.266239	-0.0196041	0.0176333	0.294475	0.023218	0.0221471	0.576118	-0.0106989	0.0191371	0.127096	0.0398434	0.0261156	0.235182	-0.0584708	0.0492545	0.312215	0.289756	0.233095	1	0.900145
rs6830691	4:174667332	C:0.345138	rs1524418	7:54249093	C:0.0730335	294591	17316	7	1	0.234383	0.431193	-0.0126678	0.0160932	0.649543	0.0103715	0.0228247	0.238814	-0.0204585	0.0173678	0.547233	-0.021121	0.0350898	0.234121	0.0549682	0.0461992	0.66096	0.523687	0.234383	1	0.900145
rs13136010	4:174693004	T:0.262674	rs11769241	7:54241485	G:0.278342	292505	17195	7	1	0.236985	0.468354	0.011645	0.0160586	0.131764	0.0241278	0.0160085	0.761973	-0.00677935	0.0223821	0.756827	0.00673277	0.0217432	0.236975	0.0379971	0.0321306	0.24602	0.240349	0.236985	1	0.900145
rs10520263	4:174659937	C:0.13005	rs62449605	7:54288281	C:0.347445	291612	17127	7	1	0.242296	0.424294	0.0148801	0.0186235	0.115804	0.0255389	0.0162396	0.157986	0.0402054	0.0284765	0.0517228	0.0364129	0.0187171	0.241566	-0.0440842	0.037644	0.212082	0.215095	0.242296	1	0.900145
rs4235200	4:174654127	C:0.350763	rs17561049	7:54246115	G:0.0797343	294591	17316	7	1	0.245005	0.0293724	0.0352444	0.0161787	0.900535	-0.002763	0.0221065	0.121526	0.0272169	0.0175775	0.332308	-0.0334983	0.034553	0.244197	0.0523572	0.0449587	0.0919308	0.105685	0.245005	1	0.900145
rs10520263	4:174659937	C:0.130052	rs11769241	7:54241485	G:0.278399	291833	17163	7	1	0.247752	0.436454	0.0144802	0.0186074	0.129642	0.0242836	0.0160234	0.171746	0.0352445	0.0257896	0.0587575	0.0348569	0.0184427	0.247095	-0.043111	0.0372471	0.234754	0.237243	0.247752	1	0.900145
rs6843594	4:174710430	C:0.342541	rs4427114	7:54281844	G:0.268577	291051	17101	7	1	0.247752	0.0135064	-0.0399241	0.0161627	0.228394	-0.0193863	0.0160948	0.00928961	-0.0571759	0.0219805	0.0960695	-0.0404087	0.0242809	0.247274	0.0375203	0.0324291	0.0230629	0.0309998	0.247752	1	0.900145
rs6830691	4:174667332	C:0.345131	rs60029800	7:54207183	G:0.0480297	293006	17233	7	1	0.249139	0.435978	-0.0125671	0.0161322	0.775172	0.00781484	0.0273614	0.273569	-0.018552	0.0169443	0.49465	-0.0288098	0.0421855	0.249734	0.063778	0.0554111	0.709106	0.56917	0.249139	1	0.900145
rs3922692	4:174713351	G:0.4003	rs73132213	7:54270760	G:0.149733	291870	17150	7	1	0.249139	0.0325397	-0.0355419	0.0166261	0.64546	-0.00825181	0.0179357	0.015211	-0.0473236	0.0194963	0.231936	-0.0356584	0.02983	0.248833	0.0430517	0.0373327	0.0919308	0.106772	0.249139	1	0.900145
rs13121843	4:174728566	G:0.325767	rs113048148	7:54280641	T:0.0786327	294591	17316	7	1	0.254785	0.0236675	-0.036192	0.0159966	0.293346	0.0232726	0.0221473	0.0114707	-0.0439305	0.0173774	0.895958	-0.00430785	0.0329423	0.254948	0.0506385	0.0444817	0.0448035	0.0573581	0.254785	1	0.900145
rs7697789	4:174638982	C:0.373817	rs73387186	7:54272482	A:0.0985123	290456	17061	7	1	0.257667	0.189169	0.0216465	0.0164858	0.25501	-0.0235862	0.0207212	0.48224	0.0128118	0.0182321	0.112404	-0.0533698	0.0336192	0.258268	0.0482632	0.0426921	0.221394	0.23114	0.257667	1	0.900145
rs4235200	4:174654127	C:0.350843	rs62449605	7:54288281	C:0.347394	292282	17159	7	1	0.259123	0.0311205	0.0350288	0.0162507	0.112212	0.0257699	0.0162245	0.589915	0.0134906	0.0250309	0.872289	0.00404181	0.0251431	0.258442	0.0371879	0.0329072	0.0277107	0.0376515	0.259123	1	0.900145
rs11947016	4:174671992	G:0.475069	rs113048148	7:54280641	T:0.0786485	292644	17206	7	1	0.260589	0.981577	-0.000413392	0.0179018	0.314102	0.0223688	0.022221	0.643502	-0.00899472	0.0194351	0.667312	-0.0183118	0.0426015	0.260949	0.0561149	0.0499176	0.604166	0.517629	0.260589	1	0.900145
rs6830691	4:174667332	C:0.345138	rs113048148	7:54280641	T:0.0786327	294591	17316	7	1	0.262066	0.430626	-0.0126834	0.0160933	0.294497	0.0232168	0.022147	0.244368	-0.0203481	0.0174791	0.870361	-0.00555158	0.034017	0.262277	0.0502196	0.0447978	0.425084	0.396468	0.262066	1	0.900145
rs61618883	4:174644127	T:0.110247	rs17561049	7:54246115	G:0.0797017	293576	17254	7	1	0.263552	0.454391	0.0146424	0.0195724	0.912876	-0.00242315	0.0221472	0.25993	0.0239038	0.0212185	0.679065	0.0102709	0.0248246	0.264282	-0.0613468	0.0549542	0.751897	0.610525	0.263552	1	0.900145
rs10520263	4:174659937	C:0.130089	rs56086909	7:54208219	T:0.131262	293917	17284	7	1	0.26505	0.427433	0.0147121	0.0185386	0.519637	0.0118971	0.0184765	0.213371	0.0265251	0.0213164	0.265988	0.0235956	0.0212124	0.265177	-0.048122	0.0431882	0.59248	0.514619	0.26505	1	0.900145
rs61618883	4:174644127	T:0.110245	rs11769241	7:54241485	G:0.278372	291491	17133	7	1	0.271147	0.573848	0.011056	0.0196588	0.14416	0.0234214	0.0160369	0.240869	0.0319832	0.0272704	0.0713623	0.0325414	0.0180468	0.270727	-0.0433366	0.0393472	0.293299	0.300099	0.271147	1	0.903712
rs10520263	4:174659937	C:0.130089	rs79144007	7:54215865	A:0.0886322	293917	17284	7	1	0.272698	0.428191	0.0146881	0.0185388	0.911222	0.00237063	0.0212618	0.239913	0.0238909	0.0203291	0.520777	0.0156962	0.0244432	0.274463	-0.05414	0.0495405	0.725922	0.605461	0.272698	1	0.903712
rs4235200	4:174654127	C:0.350744	rs78688905	7:54276362	A:0.123169	293138	17221	7	1	0.275834	0.0369411	0.0338426	0.0162205	0.229583	-0.0229031	0.0190631	0.0186638	0.04343	0.0184637	0.954575	0.00167881	0.0294719	0.275992	-0.042096	0.0386426	0.055325	0.0726486	0.275834	1	0.903712
rs13136010	4:174693004	T:0.262614	rs73132213	7:54270760	G:0.149751	293534	17255	7	1	0.27742	0.593858	0.00854947	0.0160327	0.583322	-0.0098104	0.0178846	0.907923	-0.00217848	0.0188355	0.255557	-0.0276711	0.0243379	0.277356	0.0389805	0.0358845	0.746045	0.622444	0.27742	1	0.903712
rs115237310	4:174662996	G:0.0645605	rs62445408	7:54230459	T:0.28146	290611	17089	7	1	0.279016	0.651214	-0.0110187	0.0243736	0.868437	0.00266004	0.0160588	0.666434	0.0145852	0.0338367	0.592191	0.00918886	0.0171541	0.279364	-0.052767	0.0487794	0.889418	0.70407	0.279016	1	0.903712
rs12512797	4:174699639	G:0.126919	rs78688905	7:54276362	A:0.123178	292540	17185	7	1	0.287176	0.0534117	-0.0365668	0.0189311	0.232511	-0.0227832	0.0190828	0.231309	-0.0257095	0.0214783	0.590893	-0.0116766	0.0217221	0.288528	-0.0482602	0.0454703	0.0753254	0.0976917	0.287176	1	0.903712
rs116539274	4:174682944	T:0.0555058	rs4425715	7:54265587	G:0.336928	294591	17316	7	1	0.287176	0.958061	-0.00134559	0.0255878	0.226307	-0.0194214	0.0160517	0.407842	-0.0320198	0.0386854	0.135128	-0.0254021	0.0170007	0.286675	0.0549442	0.0515693	0.479805	0.457216	0.287176	1	0.903712
rs28820877	4:174645462	G:0.101378	rs73387186	7:54272482	A:0.0985298	291460	17129	7	1	0.290525	0.922576	0.00197057	0.0202756	0.252041	-0.0236853	0.0206785	0.713341	-0.00827019	0.0225117	0.135702	-0.0344704	0.0231037	0.289725	0.0548459	0.0518038	0.514756	0.485255	0.290525	1	0.903712
rs6843594	4:174710430	C:0.34261	rs11769241	7:54241485	G:0.278391	290568	17091	7	1	0.295642	0.012619	-0.0403313	0.0161691	0.143003	0.0235209	0.0160585	0.0117486	-0.0566803	0.0224957	0.84969	0.00458976	0.0242186	0.296265	0.0337925	0.0323535	0.0154233	0.0240056	0.295642	1	0.910301
rs3922692	4:174713351	G:0.400315	rs62449605	7:54288281	C:0.347403	290621	17054	7	1	0.299117	0.0401948	-0.034212	0.0166746	0.131613	0.0245362	0.0162731	0.591	-0.0138468	0.025767	0.0822731	0.0468077	0.0269374	0.299082	-0.0350959	0.0337979	0.0392313	0.0561698	0.299117	1	0.910301
rs13136010	4:174693004	T:0.262651	rs4427114	7:54281844	G:0.268438	292988	17205	7	1	0.302646	0.545849	0.00969602	0.0160532	0.25756	-0.0181656	0.0160448	0.79705	-0.00562281	0.0218644	0.125538	-0.0333853	0.0217929	0.30176	0.0332558	0.0322038	0.438578	0.438372	0.302646	1	0.911445
rs62337886	4:174698736	A:0.17899	rs11769241	7:54241485	G:0.278342	292505	17195	7	1	0.306228	0.153554	-0.0244476	0.017131	0.130794	0.0241887	0.0160086	0.0830363	-0.0414956	0.0239398	0.506166	0.0129225	0.0194377	0.306676	0.0350347	0.034273	0.115307	0.146802	0.306228	1	0.911445
rs3922692	4:174713351	G:0.400218	rs73387186	7:54272482	A:0.0985898	290527	17061	7	1	0.306228	0.0402695	-0.0341905	0.0166704	0.221175	-0.0253531	0.0207233	0.021866	-0.042286	0.0184438	0.121373	-0.0533191	0.0344208	0.306863	0.0440485	0.0431075	0.058207	0.0808637	0.306228	1	0.911445
rs28820877	4:174645462	G:0.101324	rs62445408	7:54230459	T:0.281454	291877	17158	7	1	0.309865	0.993838	-0.000156587	0.0202765	0.713962	0.0058739	0.0160252	0.481953	0.0197852	0.0281373	0.437472	0.0138544	0.0178428	0.309268	-0.0412594	0.0405794	0.932103	0.759757	0.309865	1	0.911445
rs11730128	4:174664194	G:0.0844157	rs11769241	7:54241485	G:0.278342	292505	17195	7	1	0.309865	0.815671	-0.00507483	0.0217695	0.131497	0.0241444	0.0160085	0.383175	-0.0266196	0.030525	0.329632	0.0170389	0.0174783	0.310931	0.0441234	0.0435455	0.312215	0.339464	0.309865	1	0.911445
rs116539274	4:174682944	T:0.0555081	rs73132213	7:54270760	G:0.149751	293534	17255	7	1	0.315427	0.965169	0.00111848	0.0256132	0.582985	-0.00981919	0.0178846	0.574835	0.0167785	0.0299111	0.850261	-0.00357262	0.0189243	0.317275	-0.0579085	0.0579042	0.858693	0.726167	0.315427	1	0.916535
rs13133604	4:174670227	A:0.113289	rs11769241	7:54241485	G:0.278302	290267	17080	7	1	0.317311	0.556043	0.0115069	0.0195453	0.137672	0.0238451	0.0160625	0.263461	0.0302814	0.0270793	0.0754576	0.0322212	0.0181255	0.318761	-0.0390011	0.0391182	0.279868	0.314733	0.317311	1	0.916535
rs12512797	4:174699639	G:0.126908	rs79144007	7:54215865	A:0.0885956	293993	17280	7	1	0.317311	0.0604405	-0.0354433	0.0188773	0.896134	0.00277614	0.0212655	0.0339079	-0.0440329	0.0207588	0.710506	-0.00904494	0.0243682	0.315491	0.0500898	0.0499018	0.168427	0.206783	0.317311	1	0.916535
rs4565061	4:174700070	C:0.263544	rs17561049	7:54246115	G:0.0797336	293220	17222	7	1	0.321121	0.709844	-0.00597098	0.0160482	0.964055	-0.00099844	0.0221553	0.963003	0.000809012	0.0174409	0.524979	0.0189788	0.0298556	0.321479	-0.0441587	0.0445406	0.932103	0.771043	0.321121	1	0.916535
rs116539274	4:174682944	T:0.0555058	rs17561049	7:54246115	G:0.0797343	294591	17316	7	1	0.321121	0.959489	-0.00129971	0.0255876	0.898143	-0.00282979	0.0221064	0.734605	0.00939822	0.0277229	0.838423	0.00476568	0.0233714	0.32539	-0.0708336	0.0720262	0.992218	0.801252	0.321121	1	0.916535
rs4565061	4:174700070	C:0.263573	rs62445408	7:54230459	T:0.281465	291244	17104	7	1	0.323049	0.772631	-0.00465277	0.0161031	0.736559	0.00539951	0.0160502	0.632213	0.010737	0.0224335	0.360827	0.0199048	0.0217827	0.324735	-0.0317284	0.0322189	0.906961	0.759757	0.323049	1	0.916535
rs116539274	4:174682944	T:0.0555225	rs60374751	7:54262200	T:0.20412	294151	17288	7	1	0.328925	0.897926	-0.00328707	0.0256239	0.412146	0.013565	0.0165402	0.625403	0.015629	0.0320131	0.272966	0.0191942	0.0175088	0.329418	-0.052072	0.0533914	0.709106	0.650214	0.328925	1	0.916535
rs10520263	4:174659937	C:0.130064	rs73387186	7:54272482	A:0.0985329	291522	17134	7	1	0.330915	0.415062	0.0151747	0.0186189	0.22138	-0.0252943	0.0206845	0.752597	0.00651285	0.0206615	0.122981	-0.0368802	0.0239112	0.329731	0.0464573	0.0476653	0.338906	0.375067	0.330915	1	0.916535
rs13133604	4:174670227	A:0.113302	rs17561049	7:54246115	G:0.079739	292335	17201	7	1	0.330915	0.529353	0.012247	0.0194708	0.923861	-0.00211898	0.0221718	0.843934	0.00417151	0.0211897	0.592621	-0.0134159	0.0250745	0.329091	0.0523978	0.0536892	0.816176	0.716927	0.330915	1	0.916535
rs6843594	4:174710430	C:0.342632	rs62445408	7:54230459	T:0.281394	290673	17093	7	1	0.339039	0.0204521	-0.0374836	0.016171	0.671086	0.00681869	0.0160569	0.321021	-0.0223915	0.0225639	0.317205	0.0242247	0.0242194	0.337128	-0.0310521	0.0323508	0.0622035	0.0909031	0.339039	1	0.916535
rs6819034	4:174638079	T:0.217997	rs73132213	7:54270760	G:0.149755	292364	17180	7	1	0.339039	0.493197	0.0112429	0.0164074	0.584663	-0.00979561	0.0179214	0.277934	0.0208925	0.0192563	0.865111	0.00389193	0.022911	0.339504	-0.0351273	0.0367769	0.679282	0.639716	0.339039	1	0.916535
rs28678450	4:174719726	T:0.0871972	rs113048148	7:54280641	T:0.0786327	294591	17316	7	1	0.349575	0.256102	0.0240865	0.0212095	0.295602	0.0231639	0.0221471	0.500597	0.0155668	0.0231115	0.574768	0.0136845	0.0243912	0.347464	0.0546578	0.0581764	0.304983	0.354663	0.349575	1	0.916535
rs62337886	4:174698736	A:0.179053	rs60374751	7:54262200	T:0.20412	294151	17288	7	1	0.358326	0.208577	-0.0214723	0.0170756	0.41133	0.0135887	0.0165402	0.120145	-0.0334647	0.0215323	0.876846	0.00311716	0.0201147	0.359141	0.0324118	0.0353454	0.323387	0.37623	0.358326	1	0.916535
rs6843594	4:174710430	C:0.34262	rs4425715	7:54265587	G:0.336893	292645	17212	7	1	0.360561	0.0175853	-0.0382577	0.0161137	0.257792	-0.0182214	0.016102	0.368952	-0.0217545	0.0242137	0.947473	-0.00160099	0.0243014	0.360867	-0.0296373	0.0324361	0.0316466	0.0516515	0.360561	1	0.916535
rs11730128	4:174664194	G:0.0844056	rs60374751	7:54262200	T:0.20412	294151	17288	7	1	0.365089	0.780179	-0.00606067	0.0217162	0.412564	0.0135529	0.0165403	0.44109	-0.0210953	0.0273839	0.698811	0.00698885	0.0180625	0.36401	0.0408034	0.04495	0.687289	0.66614	0.365089	1	0.916535
rs3922692	4:174713351	G:0.400305	rs11769241	7:54241485	G:0.278273	290842	17091	7	1	0.369696	0.0336005	-0.0353892	0.016655	0.128194	0.0244281	0.0160578	0.0313348	-0.0498188	0.0231415	0.836216	0.00548647	0.0265385	0.369917	0.0298866	0.0333322	0.0332951	0.0548137	0.369696	1	0.916535
rs6830691	4:174667332	C:0.345121	rs11769241	7:54241485	G:0.278342	292505	17195	7	1	0.384014	0.381841	-0.0141223	0.0161488	0.131052	0.0241724	0.0160086	0.217126	-0.0277308	0.0224685	0.736381	0.00819906	0.0243549	0.384065	0.0281297	0.032317	0.218814	0.28425	0.384014	1	0.916535
rs116539274	4:174682944	T:0.0555058	rs113048148	7:54280641	T:0.0786327	294591	17316	7	1	0.384014	0.956064	-0.00140975	0.025588	0.294908	0.0231972	0.0221471	0.769808	0.00813126	0.0277872	0.201082	0.0299832	0.0234524	0.386533	-0.0616762	0.0712261	0.578756	0.603779	0.384014	1	0.916535
rs115237310	4:174662996	G:0.0646127	rs79144007	7:54215865	A:0.0886367	292582	17206	7	1	0.384014	0.642991	-0.0112572	0.0242864	0.788395	0.00571447	0.0212912	0.435491	-0.0208244	0.0267038	0.956277	-0.00124837	0.0227696	0.382014	0.0561484	0.064229	0.865428	0.789912	0.384014	1	0.916535
rs4565061	4:174700070	C:0.263464	rs78688905	7:54276362	A:0.123149	291772	17128	7	1	0.384014	0.66336	-0.00700454	0.0160921	0.203378	-0.0243226	0.0191217	0.424406	-0.0146266	0.0183107	0.127298	-0.0396314	0.0259905	0.382535	0.0335077	0.0383719	0.404037	0.462718	0.384014	1	0.916535
rs6819034	4:174638079	T:0.21793	rs17561049	7:54246115	G:0.0797301	293415	17241	7	1	0.386476	0.48691	0.0113871	0.0163788	0.819089	-0.00507096	0.0221713	0.763646	0.0053526	0.0178007	0.472984	-0.0203874	0.0284093	0.385284	0.0394481	0.0454366	0.763737	0.731732	0.386476	1	0.916535
rs13136010	4:174693004	T:0.262588	rs113048148	7:54280641	T:0.0786327	294591	17316	7	1	0.388961	0.554157	0.00946702	0.016004	0.293713	0.0232548	0.0221472	0.37757	0.0153392	0.0173838	0.173177	0.040557	0.0297761	0.387497	-0.0384769	0.0445249	0.485461	0.534415	0.388961	1	0.916535
rs116539274	4:174682944	T:0.0554972	rs4427114	7:54281844	G:0.268438	292988	17205	7	1	0.388961	0.981623	-0.000591106	0.0256615	0.258097	-0.0181451	0.0160448	0.571675	0.0196103	0.0346724	0.433161	-0.0133208	0.0169953	0.389936	-0.0443176	0.051548	0.526963	0.567556	0.388961	1	0.916535
rs6849323	4:174683271	C:0.157248	rs78688905	7:54276362	A:0.123169	293138	17221	7	1	0.391469	0.250133	-0.0203343	0.0176816	0.231324	-0.0228174	0.0190629	0.546633	-0.0121056	0.0200818	0.579136	-0.012479	0.022499	0.389756	-0.036431	0.0423586	0.251854	0.321777	0.391469	1	0.916535
rs11947016	4:174671992	G:0.475013	rs73387186	7:54272482	A:0.0985323	290255	17058	7	1	0.391469	0.974962	0.000564293	0.0179793	0.221721	-0.0253315	0.0207302	0.734729	-0.00673376	0.0198729	0.172114	-0.0543992	0.03984	0.391535	0.039973	0.0466518	0.472367	0.525209	0.391469	1	0.916535
rs28678450	4:174719726	T:0.0871657	rs4427114	7:54281844	G:0.268438	292988	17205	7	1	0.394	0.255224	0.0242066	0.0212758	0.257703	-0.0181602	0.0160449	0.156612	0.0408663	0.028849	0.496448	-0.0119775	0.0176116	0.395016	-0.0363288	0.0427118	0.276607	0.348078	0.394	1	0.916535
rs13133604	4:174670227	A:0.113302	rs79144007	7:54215865	A:0.088573	292335	17201	7	1	0.396554	0.5295	0.0122427	0.0194708	0.886487	0.00304286	0.021316	0.355866	0.0197124	0.0213506	0.602474	0.012518	0.024034	0.397864	-0.04398	0.0520202	0.812994	0.769159	0.396554	1	0.916535
rs28820877	4:174645462	G:0.101344	rs79144007	7:54215865	A:0.0886077	293857	17278	7	1	0.404363	0.999883	2.95808e-06	0.0201993	0.881825	0.00316085	0.0212628	0.731746	-0.00760869	0.0221954	0.815749	-0.00552611	0.0237156	0.403638	0.0447181	0.0535455	0.98835	0.868785	0.404363	1	0.916535
rs115237310	4:174662996	G:0.0646576	rs60029800	7:54207183	G:0.0480688	291010	17123	7	1	0.404363	0.666522	-0.0104845	0.0243301	0.814135	0.00645405	0.027453	0.87274	-0.00408121	0.025479	0.610708	0.0148602	0.0291913	0.406791	-0.0712168	0.0858496	0.885951	0.81637	0.404363	1	0.916535
rs3922692	4:174713351	G:0.400224	rs4427114	7:54281844	G:0.268465	291323	17100	7	1	0.407016	0.0290371	-0.0363392	0.0166466	0.289832	-0.017035	0.0160937	0.0300444	-0.0490918	0.0226281	0.193047	-0.0346177	0.0265959	0.406151	0.02775	0.0334061	0.0529981	0.08723	0.407016	1	0.916535
rs62337886	4:174698736	A:0.179072	rs1524418	7:54249093	C:0.0730335	294591	17316	7	1	0.407016	0.183977	-0.0226724	0.0170648	0.649192	0.0103827	0.0228248	0.122872	-0.0284559	0.018444	0.921075	-0.0027588	0.0278442	0.406178	0.0403798	0.048613	0.372216	0.446369	0.407016	1	0.916535
rs62337886	4:174698736	A:0.179048	rs60029800	7:54207183	G:0.0480297	293006	17233	7	1	0.407016	0.190267	-0.0224056	0.0171063	0.775035	0.00781976	0.0273614	0.133234	-0.0270088	0.0179882	0.811001	-0.00799275	0.0334235	0.405011	0.0484401	0.0581719	0.405618	0.476705	0.407016	1	0.916535
rs7692617	4:174657554	A:0.236366	rs56086909	7:54208219	T:0.131253	292851	17220	7	1	0.412399	0.423931	0.0129498	0.0161949	0.490053	0.0127745	0.0185078	0.77657	0.0053018	0.018682	0.993659	-0.000193538	0.0243522	0.410852	0.0308155	0.0374704	0.572013	0.617318	0.412399	1	0.916535
rs62337886	4:174698736	A:0.179072	rs113048148	7:54280641	T:0.0786327	294591	17316	7	1	0.415129	0.183579	-0.0226931	0.0170648	0.294024	0.0232396	0.0221469	0.122866	-0.0286439	0.0185656	0.692688	0.0106779	0.0270183	0.413527	0.0385467	0.0471402	0.23845	0.316732	0.415129	1	0.916535
rs28820877	4:174645462	G:0.101347	rs62449605	7:54288281	C:0.347393	291557	17121	7	1	0.420672	0.996523	8.84051e-05	0.0202884	0.104413	0.0263759	0.016243	0.53691	0.0192775	0.0312191	0.0699607	0.0327853	0.0180918	0.42031	-0.0330981	0.0410706	0.268097	0.350261	0.420672	1	0.916535
rs7692617	4:174657554	A:0.236372	rs62445408	7:54230459	T:0.281472	290876	17101	7	1	0.420672	0.435387	0.0126767	0.016252	0.695191	0.00628924	0.0160514	0.262162	0.0253727	0.022628	0.411848	0.0172974	0.0210778	0.420429	-0.0262009	0.0325203	0.681941	0.702242	0.420672	1	0.916535
rs4383595	4:174663514	A:0.0758556	rs78688905	7:54276362	A:0.123109	291119	17114	7	1	0.423485	0.0974587	0.0372334	0.0224663	0.210376	-0.0239597	0.019129	0.0656613	0.0469262	0.0254933	0.396549	-0.0175653	0.0207186	0.425547	-0.042975	0.0539322	0.116666	0.176431	0.423485	1	0.916535
rs115237310	4:174662996	G:0.0646127	rs113048148	7:54280641	T:0.078672	292582	17206	7	1	0.423485	0.64195	-0.0112925	0.0242863	0.332435	0.021537	0.0222209	0.907972	-0.00304351	0.0263285	0.233866	0.0282091	0.023696	0.423858	-0.0545244	0.0681771	0.560949	0.615615	0.423485	1	0.916535
rs6843594	4:174710430	C:0.34262	rs17561049	7:54246115	G:0.0797195	292645	17212	7	1	0.426326	0.0175613	-0.0382657	0.0161136	0.995625	-0.000121483	0.0221562	0.0125876	-0.0436991	0.0175131	0.551207	-0.0200399	0.0336266	0.429007	0.0353529	0.0447	0.0600547	0.099719	0.426326	1	0.916535
rs3922692	4:174713351	G:0.400336	rs60374751	7:54262200	T:0.204083	292479	17183	7	1	0.426326	0.0378487	-0.0344945	0.0166119	0.426153	0.0132044	0.0165928	0.0327673	-0.0445506	0.0208676	0.878598	-0.00419963	0.027494	0.426751	0.0274033	0.0344797	0.0853549	0.135404	0.426326	1	0.916535
rs12512797	4:174699639	G:0.126925	rs62445408	7:54230459	T:0.281435	292011	17160	7	1	0.426326	0.0547041	-0.0364012	0.0189469	0.740516	0.00530689	0.0160247	0.406222	-0.0218551	0.0263137	0.50081	0.0123164	0.0182949	0.427256	-0.0301034	0.0379185	0.148057	0.21651	0.426326	1	0.916535
rs6819034	4:174638079	T:0.21793	rs56086909	7:54208219	T:0.131265	293415	17241	7	1	0.435023	0.484671	0.0114457	0.0163788	0.596761	0.00979168	0.0185075	0.828011	0.00410266	0.0188842	0.940448	-0.00177163	0.0237146	0.433759	0.02969	0.0379291	0.681941	0.711405	0.435023	1	0.921149
rs116539274	4:174682944	T:0.055509	rs73387186	7:54272482	A:0.0985619	292187	17166	7	1	0.435023	0.979472	0.000660894	0.0256853	0.224389	-0.0251036	0.0206624	0.753244	-0.00898051	0.0285671	0.16036	-0.0308013	0.0219404	0.434609	0.0509779	0.065245	0.476071	0.553178	0.435023	1	0.921149
rs13133604	4:174670227	A:0.113275	rs4427114	7:54281844	G:0.26838	290743	17092	7	1	0.437982	0.511073	0.0128359	0.0195321	0.228922	-0.0193693	0.0160989	0.311325	0.0268422	0.0265123	0.480735	-0.0128107	0.018168	0.436408	-0.0305085	0.0392003	0.391606	0.479542	0.437982	1	0.921861
rs13121843	4:174728566	G:0.325822	rs73387186	7:54272482	A:0.0985619	292187	17166	7	1	0.443994	0.0236899	-0.0363428	0.0160658	0.22188	-0.0252403	0.0206626	0.0863224	-0.0305099	0.0177888	0.783144	-0.00831789	0.0302223	0.444657	-0.0316539	0.0414128	0.0369986	0.0663858	0.443994	1	0.926196
rs4565061	4:174700070	C:0.263544	rs1524418	7:54249093	C:0.0729981	293220	17222	7	1	0.443994	0.710214	-0.00596301	0.0160482	0.612592	0.0115888	0.0228857	0.527962	-0.0109372	0.0173298	0.886754	-0.00443992	0.0311764	0.446468	0.0349497	0.045907	0.822578	0.806923	0.443994	1	0.926196
rs12512797	4:174699639	G:0.126908	rs113048148	7:54280641	T:0.0786141	293993	17280	7	1	0.453255	0.0603936	-0.0354498	0.0188773	0.342775	0.0210495	0.0221878	0.150312	-0.029469	0.0204869	0.232814	0.0301606	0.0252783	0.45577	-0.0393262	0.0527281	0.108745	0.171797	0.453255	1	0.926273
rs116539274	4:174682944	T:0.0554963	rs62445408	7:54230459	T:0.281441	292605	17196	7	1	0.453255	0.948741	-0.00165109	0.0256828	0.742575	0.00525762	0.0160076	0.634021	0.0169274	0.0355562	0.576967	0.00945887	0.0169569	0.452822	-0.0385895	0.0514034	0.94309	0.877971	0.453255	1	0.926273
rs11730128	4:174664194	G:0.0843774	rs62449605	7:54288281	C:0.347394	292282	17159	7	1	0.459597	0.746188	-0.00705759	0.0218049	0.112924	0.0257187	0.0162244	0.726193	0.0116831	0.0333617	0.0804398	0.0309738	0.0177181	0.459689	-0.0325903	0.0440791	0.269146	0.365877	0.459597	1	0.928203
rs11730128	4:174664194	G:0.0843916	rs113048148	7:54280641	T:0.0786327	294591	17316	7	1	0.459597	0.809803	-0.00522144	0.0216944	0.29493	0.023196	0.022147	0.946248	0.0015866	0.0235335	0.20851	0.0303479	0.0241302	0.460169	-0.044849	0.0607242	0.563145	0.637976	0.459597	1	0.928203
rs12512797	4:174699639	G:0.126901	rs4427114	7:54281844	G:0.26845	292390	17169	7	1	0.466082	0.0487856	-0.0373285	0.018944	0.277865	-0.0174287	0.0160614	0.339176	-0.0245633	0.0256993	0.550263	-0.0109506	0.0183315	0.463781	-0.0278622	0.0380301	0.0789404	0.132241	0.466082	1	0.928203
rs6819034	4:174638079	T:0.217906	rs78688905	7:54276362	A:0.12315	291968	17147	7	1	0.472714	0.492934	0.0112608	0.0164236	0.299549	-0.0198073	0.0190932	0.344811	0.0176555	0.0186889	0.717333	-0.00884787	0.0244399	0.474242	-0.0280138	0.0391477	0.461424	0.559536	0.472714	1	0.929693
rs10520263	4:174659937	C:0.130093	rs62445408	7:54230459	T:0.281504	291934	17164	7	1	0.476087	0.383943	0.0161924	0.0185979	0.732256	0.00548175	0.0160226	0.26255	0.0288942	0.0257896	0.516631	0.0119638	0.018447	0.478374	-0.0263905	0.0372263	0.648176	0.711405	0.476087	1	0.929693
rs11730128	4:174664194	G:0.0843916	rs56086909	7:54208219	T:0.131231	294591	17316	7	1	0.476087	0.809681	-0.00522484	0.0216944	0.511239	0.0121262	0.0184594	0.57244	-0.0141665	0.0250974	0.753601	0.0063354	0.0201832	0.475286	0.0356346	0.049915	0.781849	0.801252	0.476087	1	0.929693
rs7697789	4:174638982	C:0.373855	rs113048148	7:54280641	T:0.0786721	292842	17208	7	1	0.489983	0.180323	0.0219952	0.0164173	0.247648	0.0256605	0.0221961	0.132878	0.0268327	0.0178546	0.205829	0.0447715	0.0353892	0.489595	-0.0313824	0.0454191	0.210432	0.308805	0.489983	1	0.941143
rs6849323	4:174683271	C:0.157256	rs62445408	7:54230459	T:0.281441	292605	17196	7	1	0.489983	0.26563	-0.0196978	0.0176951	0.742535	0.00525849	0.0160076	0.748064	-0.00790543	0.0246127	0.51851	0.0122345	0.0189493	0.491585	-0.0243536	0.0354085	0.508759	0.608834	0.489983	1	0.941143
rs10520263	4:174659937	C:0.130089	rs17561049	7:54246115	G:0.0797487	293917	17284	7	1	0.500855	0.428213	0.0146873	0.0185387	0.867917	-0.00368034	0.0221302	0.321481	0.0199398	0.0201123	0.853348	0.00469018	0.0253732	0.503268	-0.0347203	0.0518712	0.720273	0.774811	0.500855	1	0.951624
rs4383595	4:174663514	A:0.0758507	rs56086909	7:54208219	T:0.131305	292555	17206	7	1	0.504569	0.0828145	0.0388448	0.0223943	0.476106	0.0131921	0.0185132	0.243973	0.0301959	0.0259167	0.691705	0.00797521	0.0201119	0.504202	0.0343834	0.0514804	0.173774	0.26743	0.504569	1	0.954308
rs4383595	4:174663514	A:0.0758667	rs62449605	7:54288281	C:0.347421	290259	17050	7	1	0.508332	0.0785191	0.0395658	0.0224889	0.108652	0.0261134	0.0162773	0.52821	0.0220305	0.034928	0.220762	0.0216122	0.0176498	0.51021	0.0300577	0.045645	0.0591236	0.107137	0.508332	1	0.954308
rs13133604	4:174670227	A:0.113258	rs62449605	7:54288281	C:0.347418	290037	17046	7	1	0.512142	0.502631	0.0131087	0.0195548	0.0989482	0.0268612	0.0162798	0.349439	0.0280273	0.029954	0.077518	0.0324616	0.018389	0.511945	-0.0259289	0.0395371	0.205557	0.308805	0.512142	1	0.954308
rs13121843	4:174728566	G:0.325754	rs4427114	7:54281844	G:0.268438	292988	17205	7	1	0.516003	0.0206192	-0.0371453	0.0160463	0.256242	-0.0182162	0.016045	0.0320764	-0.0467964	0.0218322	0.211603	-0.0295174	0.0236296	0.514601	0.0209762	0.0321874	0.0361415	0.0699321	0.516003	1	0.954308
rs13133604	4:174670227	A:0.113305	rs60374751	7:54262200	T:0.204087	291898	17173	7	1	0.519915	0.507098	0.0129243	0.019483	0.430925	0.013072	0.016597	0.358117	0.0224938	0.0244774	0.318928	0.018664	0.0187265	0.520001	-0.0260082	0.0404266	0.58787	0.68769	0.519915	1	0.954308
rs7692617	4:174657554	A:0.236392	rs60374751	7:54262200	T:0.204176	292415	17192	7	1	0.540291	0.445325	0.0123709	0.0162086	0.369293	0.0148877	0.0165825	0.327269	0.019971	0.0203863	0.279058	0.0235386	0.0217459	0.539113	-0.0206428	0.0336117	0.498919	0.622444	0.540291	1	0.976811
rs11730128	4:174664194	G:0.0843916	rs1524418	7:54249093	C:0.0730335	294591	17316	7	1	0.544541	0.808719	-0.00525183	0.0216947	0.649347	0.0103778	0.022825	0.648323	-0.0107183	0.0235003	0.86712	0.00418543	0.0250149	0.541509	0.0373284	0.0611406	0.875629	0.888881	0.544541	1	0.976811
rs6819034	4:174638079	T:0.21793	rs79144007	7:54215865	A:0.088627	293415	17241	7	1	0.544541	0.486101	0.0114081	0.0163786	0.909472	0.0024204	0.0212867	0.376741	0.0158798	0.0179652	0.640765	0.012683	0.02718	0.545459	-0.0264252	0.0437085	0.778801	0.833338	0.544541	1	0.976811
rs6849323	4:174683271	C:0.157221	rs62449605	7:54288281	C:0.347394	292282	17159	7	1	0.548854	0.316765	-0.017726	0.017706	0.111958	0.0257881	0.0162245	0.848209	-0.00522562	0.0273014	0.0961868	0.0319602	0.0192111	0.548134	-0.0215387	0.0358644	0.171749	0.274399	0.548854	1	0.976811
rs12512797	4:174699639	G:0.126908	rs1524418	7:54249093	C:0.0730255	293993	17280	7	1	0.55323	0.0603233	-0.0354596	0.0188773	0.661791	0.00999653	0.0228522	0.0496172	-0.0400781	0.0204142	0.926788	0.00240612	0.0261857	0.549873	0.0320657	0.053626	0.154558	0.252333	0.55323	1	0.976811
rs3922692	4:174713351	G:0.400287	rs78688905	7:54276362	A:0.123213	291471	17116	7	1	0.562184	0.0302908	-0.0360491	0.0166411	0.238646	-0.0225272	0.0191171	0.0291509	-0.0413048	0.0189346	0.240276	-0.0371163	0.0316072	0.561439	0.0230469	0.0396878	0.0484441	0.0940772	0.562184	1	0.976811
rs4235200	4:174654127	C:0.350763	rs56086909	7:54208219	T:0.131231	294591	17316	7	1	0.562184	0.02928	0.0352646	0.0161787	0.509169	0.0121858	0.0184596	0.108906	0.0299019	0.0186522	0.987149	-0.000462045	0.028686	0.563879	0.0216272	0.0374764	0.0747392	0.137243	0.562184	1	0.976811
rs116539274	4:174682944	T:0.0555058	rs1524418	7:54249093	C:0.0730335	294591	17316	7	1	0.566765	0.960049	-0.00128173	0.0255876	0.650226	0.0103499	0.0228248	0.792068	-0.00729215	0.0276609	0.812348	0.00574527	0.024201	0.562806	0.0421337	0.0728101	0.899903	0.910229	0.566765	1	0.976811
rs11730128	4:174664194	G:0.0843916	rs4425715	7:54265587	G:0.336928	294591	17316	7	1	0.57615	0.812109	-0.00515693	0.0216945	0.226505	-0.0194131	0.0160517	0.793622	0.00850501	0.0325103	0.377572	-0.0154624	0.0175235	0.573753	-0.0245545	0.0436499	0.466863	0.607146	0.57615	1	0.976811
rs116539274	4:174682944	T:0.0554726	rs11769241	7:54241485	G:0.278342	292505	17195	7	1	0.57615	0.998543	4.68852e-05	0.0256725	0.131543	0.0241416	0.0160086	0.699251	0.0137071	0.0354801	0.108094	0.0272497	0.0169588	0.578801	-0.0285286	0.0513901	0.32087	0.45996	0.57615	1	0.976811
rs28678450	4:174719726	T:0.0871972	rs56086909	7:54208219	T:0.131231	294591	17316	7	1	0.57615	0.254897	0.0241477	0.0212094	0.509571	0.0121742	0.0184595	0.206095	0.0308265	0.0243808	0.407164	0.0167707	0.0202326	0.580703	-0.0273026	0.0494291	0.423427	0.565946	0.57615	1	0.976811
rs7692617	4:174657554	A:0.236375	rs73132213	7:54270760	G:0.149771	291803	17160	7	1	0.580959	0.411283	0.0133296	0.0162232	0.612174	-0.00909005	0.0179301	0.322801	0.0188332	0.019048	0.976326	-0.000697592	0.0235078	0.581741	-0.020023	0.0363497	0.628233	0.744772	0.580959	1	0.976811
rs7692617	4:174657554	A:0.236366	rs1524418	7:54249093	C:0.0729774	292851	17220	7	1	0.585848	0.424293	0.0129396	0.0161949	0.645614	0.0105276	0.0228929	0.593248	0.00934066	0.0174875	0.99676	-0.000122314	0.0301253	0.584924	0.0253137	0.0463446	0.653259	0.765396	0.585848	1	0.976811
rs4565061	4:174700070	C:0.263427	rs4427114	7:54281844	G:0.268433	291624	17112	7	1	0.585848	0.656853	-0.00715222	0.0160991	0.261878	-0.0180499	0.0160878	0.484907	-0.0153092	0.0219194	0.231098	-0.02614	0.0218281	0.583317	0.0177156	0.0322956	0.481683	0.624158	0.585848	1	0.976811
rs6819034	4:174638079	T:0.21791	rs73387186	7:54272482	A:0.0985286	291022	17093	7	1	0.590822	0.485676	0.0114685	0.0164493	0.257958	-0.0234149	0.0206986	0.691711	0.00722744	0.0182266	0.223159	-0.0324704	0.026655	0.588406	0.0228923	0.0423033	0.413618	0.561134	0.590822	1	0.976811
rs28820877	4:174645462	G:0.101344	rs4425715	7:54265587	G:0.336979	293857	17278	7	1	0.590822	0.999396	-1.52939e-05	0.0201993	0.201775	-0.020512	0.0160688	0.686709	-0.0122558	0.0303868	0.166251	-0.0247676	0.0178911	0.588839	0.021983	0.0406702	0.442017	0.588779	0.590822	1	0.976811
rs13136010	4:174693004	T:0.262638	rs73387186	7:54272482	A:0.0985619	292187	17166	7	1	0.595883	0.594798	0.0085491	0.0160729	0.224011	-0.0251241	0.0206624	0.479542	0.0125797	0.017792	0.589474	-0.0151124	0.0280067	0.597564	-0.0219004	0.0414852	0.413618	0.562735	0.595883	1	0.976811
rs6819034	4:174638079	T:0.217928	rs62449605	7:54288281	C:0.347395	291117	17084	7	1	0.601035	0.503835	0.0109984	0.0164531	0.0935097	0.0272731	0.0162614	0.404551	0.021104	0.0253191	0.101798	0.0341178	0.0208519	0.599735	-0.0174784	0.0333061	0.196912	0.317735	0.601035	1	0.976811
rs7697789	4:174638982	C:0.373855	rs17561049	7:54246115	G:0.0797478	292842	17208	7	1	0.601035	0.180916	0.0219652	0.0164172	0.87309	-0.00354345	0.0221834	0.151198	0.0256248	0.0178531	0.757653	0.0109316	0.0354274	0.601214	-0.0237477	0.0454365	0.404037	0.554763	0.601035	1	0.976811
rs6843594	4:174710430	C:0.342582	rs78688905	7:54276362	A:0.123249	291200	17117	7	1	0.611627	0.0144772	-0.0395062	0.0161567	0.185543	-0.025324	0.0191286	0.0167803	-0.0439593	0.0183816	0.208635	-0.0362557	0.0288356	0.611731	0.0195595	0.0385329	0.0211637	0.046662	0.611627	1	0.976811
rs4235200	4:174654127	C:0.350717	rs73387186	7:54272482	A:0.0985619	292187	17166	7	1	0.611627	0.0363464	0.0340047	0.0162466	0.221323	-0.025271	0.0206628	0.0349095	0.0379355	0.017984	0.691288	-0.0127315	0.0320606	0.609817	-0.0213975	0.0419284	0.0529981	0.105324	0.611627	1	0.976811
rs4565061	4:174700070	C:0.263496	rs73132213	7:54270760	G:0.149769	292169	17162	7	1	0.611627	0.667295	-0.00691101	0.0160772	0.613547	-0.00905429	0.0179287	0.525888	-0.0119827	0.0188913	0.473129	-0.0175058	0.0244018	0.608991	0.0184003	0.0359722	0.80039	0.872469	0.611627	1	0.976811
rs28820877	4:174645462	G:0.101345	rs60374751	7:54262200	T:0.204123	293418	17250	7	1	0.617075	0.97708	-0.000580891	0.0202189	0.414818	0.0135025	0.0165585	0.780223	0.0070723	0.0253461	0.341056	0.0175404	0.0184233	0.617753	-0.0209723	0.0420254	0.714668	0.820146	0.617075	1	0.976811
rs6849323	4:174683271	C:0.157262	rs11769241	7:54241485	G:0.278342	292505	17195	7	1	0.617075	0.264798	-0.0197329	0.0176958	0.130732	0.0241926	0.0160086	0.650174	-0.0111746	0.0246397	0.12275	0.0292479	0.0189511	0.618235	-0.0176454	0.0354074	0.171749	0.286991	0.617075	1	0.976811
rs11730128	4:174664194	G:0.0843655	rs73387186	7:54272482	A:0.0985619	292187	17166	7	1	0.622631	0.741059	-0.00720359	0.0217992	0.224588	-0.0250928	0.0206624	0.931068	-0.00208574	0.0241121	0.360161	-0.0206234	0.0225379	0.621657	-0.0278453	0.0564237	0.450735	0.607146	0.622631	1	0.976811
rs4235200	4:174654127	C:0.350745	rs60029800	7:54207183	G:0.0480297	293006	17233	7	1	0.622631	0.0319303	0.0347904	0.0162172	0.770743	0.00797328	0.0273617	0.0282504	0.0373955	0.017046	0.569815	0.023862	0.0419866	0.619195	-0.0275027	0.0553383	0.0955929	0.176431	0.622631	1	0.976811
rs11947016	4:174671992	G:0.47503	rs62449605	7:54288281	C:0.347413	290343	17050	7	1	0.622631	0.970448	-0.000666056	0.0179792	0.129285	0.0246892	0.0162758	0.723983	0.0098405	0.0278657	0.224212	0.0377658	0.0310726	0.621161	-0.0180252	0.036473	0.315896	0.466879	0.622631	1	0.976811
rs13136010	4:174693004	T:0.262631	rs62445408	7:54230459	T:0.281441	292605	17196	7	1	0.628299	0.710328	0.00596568	0.016062	0.742012	0.00526955	0.0160076	0.547254	0.0134672	0.0223752	0.570068	0.0123288	0.0217075	0.630214	-0.0154718	0.0321375	0.882497	0.92231	0.628299	1	0.976811
rs4383595	4:174663514	A:0.0758507	rs113048148	7:54280641	T:0.0786416	292555	17206	7	1	0.628299	0.082307	0.0389092	0.0223943	0.281834	0.0239059	0.0222131	0.0735946	0.043449	0.024285	0.238313	0.0283527	0.0240437	0.631427	-0.0301101	0.0627662	0.126146	0.223715	0.628299	1	0.976811
rs13133604	4:174670227	A:0.113291	rs73387186	7:54272482	A:0.0985315	289948	17052	7	1	0.628299	0.528806	0.0123172	0.0195564	0.242634	-0.0242184	0.0207274	0.718489	0.00781664	0.0216841	0.208584	-0.0294787	0.0234429	0.629322	0.0242212	0.0501807	0.413618	0.572407	0.628299	1	0.976811
rs4565061	4:174700070	C:0.263543	rs60374751	7:54262200	T:0.204136	292781	17194	7	1	0.628299	0.732996	-0.00547905	0.0160609	0.413625	0.0135584	0.0165845	0.572049	-0.0114231	0.0202166	0.783786	0.00618146	0.0225281	0.628183	0.016119	0.033284	0.676634	0.797471	0.628299	1	0.976811
rs61618883	4:174644127	T:0.110247	rs1524418	7:54249093	C:0.0730339	293576	17254	7	1	0.634084	0.453939	0.0146571	0.0195724	0.634824	0.0108583	0.022862	0.383161	0.0184074	0.0211072	0.522734	0.0164123	0.0256788	0.63689	-0.0266152	0.056382	0.676634	0.799362	0.634084	1	0.976811
rs7697789	4:174638982	C:0.373813	rs62445408	7:54230459	T:0.281515	290869	17088	7	1	0.634084	0.166442	0.0227981	0.0164759	0.704112	0.00609844	0.016058	0.506342	0.0152524	0.0229516	0.894116	-0.00343508	0.0258086	0.637008	0.0155563	0.0329663	0.356561	0.514619	0.634084	1	0.976811
rs7697789	4:174638982	C:0.37382	rs78688905	7:54276362	A:0.123089	291402	17115	7	1	0.634084	0.193119	0.0214202	0.0164592	0.24287	-0.0223356	0.0191255	0.170439	0.0256715	0.0187275	0.72353	-0.010865	0.0307143	0.633714	-0.018703	0.0392502	0.217112	0.350261	0.634084	1	0.976811
rs13121843	4:174728566	G:0.325767	rs79144007	7:54215865	A:0.0886059	294591	17316	7	1	0.639994	0.0237651	-0.0361666	0.0159965	0.893485	0.0028444	0.0212434	0.0242457	-0.039547	0.0175514	0.800234	-0.00794538	0.0313992	0.639924	0.0199461	0.0426377	0.0771117	0.148289	0.639994	1	0.976811
rs12512797	4:174699639	G:0.126871	rs62449605	7:54288281	C:0.347372	291689	17123	7	1	0.646034	0.0720755	-0.0340982	0.0189578	0.122732	0.0250658	0.0162406	0.411795	-0.0239655	0.0291999	0.116126	0.0291431	0.0185478	0.648749	-0.0174862	0.038389	0.0600547	0.119871	0.646034	1	0.976811
rs7692617	4:174657554	A:0.236342	rs4427114	7:54281844	G:0.268404	291262	17110	7	1	0.646034	0.420324	0.0130917	0.0162457	0.278154	-0.0174474	0.0160884	0.368518	0.0198832	0.0221108	0.594478	-0.0112477	0.0211281	0.650863	-0.0147515	0.0325953	0.402461	0.565946	0.646034	1	0.976811
rs13136010	4:174693004	T:0.262609	rs60029800	7:54207183	G:0.0480297	293006	17233	7	1	0.646034	0.575493	0.00898346	0.0160425	0.776409	0.00777071	0.0273614	0.499497	0.0113825	0.0168559	0.60052	0.0194065	0.0370599	0.643096	-0.0254521	0.0549277	0.819371	0.894283	0.646034	1	0.976811
rs13136010	4:174693004	T:0.262588	rs4425715	7:54265587	G:0.336928	294591	17316	7	1	0.658531	0.55601	0.00942271	0.0160038	0.225923	-0.0194375	0.0160517	0.469132	0.0173919	0.0240256	0.553987	-0.0128918	0.0217841	0.656591	-0.0143218	0.0322111	0.404037	0.570787	0.658531	1	0.976811
rs6849323	4:174683271	C:0.157243	rs56086909	7:54208219	T:0.131231	294591	17316	7	1	0.658531	0.265848	-0.0196202	0.0176334	0.50928	0.0121825	0.0184595	0.236346	-0.0241175	0.0203666	0.74986	0.00698272	0.0219015	0.658242	0.0180025	0.040698	0.433468	0.600424	0.658531	1	0.976811
rs7697789	4:174638982	C:0.373869	rs60029800	7:54207183	G:0.0479975	291265	17125	7	1	0.665006	0.173703	0.0223895	0.016458	0.753376	0.00862378	0.0274476	0.153496	0.0246895	0.0172982	0.592504	0.0234355	0.0437875	0.665178	-0.0243145	0.0561826	0.376603	0.543738	0.665006	1	0.976811
rs11947016	4:174671992	G:0.475034	rs73132213	7:54270760	G:0.149784	291596	17145	7	1	0.665006	0.850676	-0.00337435	0.0179243	0.637286	-0.00845729	0.0179371	0.947395	0.00138936	0.0210576	0.904353	0.00410198	0.0341366	0.665715	-0.0173342	0.040122	0.879056	0.930731	0.665006	1	0.976811
rs6830691	4:174667332	C:0.345138	rs56086909	7:54208219	T:0.131231	294591	17316	7	1	0.665006	0.43165	-0.0126552	0.0160932	0.511668	0.0121139	0.0184595	0.639583	-0.00869253	0.0185626	0.450097	0.0211641	0.0280225	0.668179	-0.0159653	0.0372455	0.59248	0.744772	0.665006	1	0.976811
rs62337886	4:174698736	A:0.179072	rs17561049	7:54246115	G:0.0797343	294591	17316	7	1	0.665006	0.184097	-0.0226661	0.0170647	0.897334	-0.0028524	0.0221065	0.291896	-0.0195386	0.0185381	0.890595	0.00368359	0.0267798	0.666676	-0.0204354	0.0474454	0.410399	0.578918	0.665006	1	0.976811
rs11947016	4:174671992	G:0.47502	rs78688905	7:54276362	A:0.123141	291198	17112	7	1	0.665006	0.897233	-0.00231749	0.0179432	0.227788	-0.0230683	0.0191267	0.750934	-0.00647498	0.0203996	0.31971	-0.036353	0.0365337	0.669177	0.0183209	0.0428782	0.477935	0.644953	0.665006	1	0.976811
rs28678450	4:174719726	T:0.087174	rs78688905	7:54276362	A:0.123169	293138	17221	7	1	0.665006	0.256798	0.0241156	0.0212661	0.231918	-0.0227883	0.0190628	0.430062	0.0191258	0.0242379	0.205579	-0.0265184	0.0209496	0.66644	0.0217718	0.05051	0.257826	0.407551	0.665006	1	0.976811
rs7697789	4:174638982	C:0.373855	rs4425715	7:54265587	G:0.336979	292842	17208	7	1	0.671642	0.18137	0.0219425	0.0164172	0.23289	-0.0192094	0.0161025	0.56494	0.0141801	0.0246388	0.283171	-0.0277581	0.0258642	0.672838	0.0139515	0.0330404	0.200795	0.335227	0.671642	1	0.976811
rs3922692	4:174713351	G:0.400316	rs60029800	7:54207183	G:0.0480324	291345	17128	7	1	0.671642	0.0384636	-0.0344402	0.0166388	0.729863	0.00947286	0.0274331	0.0356843	-0.0367122	0.0174778	0.896602	-0.00593012	0.045632	0.671832	0.024185	0.0570891	0.11089	0.205427	0.671642	1	0.976811
rs4383595	4:174663514	A:0.075857	rs73132213	7:54270760	G:0.149766	291509	17146	7	1	0.671642	0.075419	0.0398736	0.0224273	0.624671	-0.00877642	0.0179388	0.0826513	0.0456202	0.0262864	0.77198	-0.00563486	0.0194449	0.676461	-0.0210267	0.0503878	0.184981	0.313738	0.671642	1	0.976811
rs6819034	4:174638079	T:0.21793	rs1524418	7:54249093	C:0.0730467	293415	17241	7	1	0.671642	0.484625	0.0114469	0.0163788	0.5798	0.0126557	0.0228576	0.419909	0.0142559	0.0176746	0.485707	0.0202886	0.0291021	0.672851	-0.0198515	0.0470148	0.673996	0.808813	0.671642	1	0.976811
rs4565061	4:174700070	C:0.263509	rs60029800	7:54207183	G:0.0480128	291641	17139	7	1	0.685443	0.74626	-0.00520537	0.0160871	0.807109	0.0067023	0.0274507	0.8534	-0.00312284	0.0169001	0.65131	0.0167531	0.037069	0.6878	-0.0221575	0.0551398	0.921243	0.954655	0.685443	1	0.976811
rs6843594	4:174710430	C:0.342594	rs62449605	7:54288281	C:0.347328	290354	17055	7	1	0.685443	0.0175426	-0.0384427	0.0161855	0.110005	0.0260106	0.0162752	0.219266	-0.0306666	0.024963	0.171964	0.0335281	0.0245461	0.682335	-0.0134183	0.0327853	0.0167418	0.0394168	0.685443	1	0.976811
rs11947016	4:174671992	G:0.475069	rs1524418	7:54249093	C:0.0730393	292644	17206	7	1	0.685443	0.979158	-0.000467675	0.0179017	0.676102	0.00956812	0.0229019	0.897895	0.00248184	0.0193408	0.572501	0.0244947	0.0434016	0.686069	-0.0206512	0.0510923	0.917652	0.953134	0.685443	1	0.976811
rs28820877	4:174645462	G:0.101384	rs60029800	7:54207183	G:0.0480265	292276	17195	7	1	0.685443	0.898878	0.00257095	0.0202312	0.745677	0.00888098	0.0273813	0.996109	-0.000103836	0.0212908	0.912768	0.00335498	0.0306257	0.684893	0.0277327	0.0683416	0.94309	0.963515	0.685443	1	0.976811
rs28820877	4:174645462	G:0.101344	rs1524418	7:54249093	C:0.0730151	293857	17278	7	1	0.685443	0.999857	3.61561e-06	0.0201992	0.605519	0.0117974	0.0228418	0.879286	-0.00331497	0.0218271	0.774916	0.00728204	0.0254661	0.686781	0.0232252	0.0575982	0.875629	0.934044	0.685443	1	0.976811
rs62337886	4:174698736	A:0.179051	rs62449605	7:54288281	C:0.347394	292282	17159	7	1	0.692633	0.169915	-0.0235279	0.0171426	0.112926	0.0257186	0.0162244	0.232631	-0.0315894	0.0264655	0.2806	0.0212489	0.0196936	0.689037	0.0139001	0.0347362	0.110457	0.206783	0.692633	1	0.976811
rs6843594	4:174710430	C:0.342601	rs73387186	7:54272482	A:0.0985906	290256	17062	7	1	0.692633	0.0223372	-0.0369757	0.0161849	0.21508	-0.025695	0.0207265	0.0255256	-0.0400192	0.0179189	0.263336	-0.0349033	0.0312043	0.692471	0.0165085	0.0417405	0.0346215	0.0757282	0.692633	1	0.976811
rs7697789	4:174638982	C:0.373855	rs56086909	7:54208219	T:0.131311	292842	17208	7	1	0.692633	0.180584	0.0219819	0.0164172	0.514119	0.0120807	0.0185162	0.173566	0.0257768	0.0189419	0.470471	0.0214141	0.0296712	0.687627	-0.0152677	0.0379721	0.329765	0.498305	0.692633	1	0.976811
rs13133604	4:174670227	A:0.113291	rs78688905	7:54276362	A:0.123137	290892	17108	7	1	0.692633	0.500773	0.013143	0.019521	0.230071	-0.0229554	0.0191267	0.43544	0.0173203	0.0222079	0.378553	-0.019008	0.0215862	0.694168	-0.0183083	0.0465618	0.387043	0.561134	0.692633	1	0.976811
rs6849323	4:174683271	C:0.157227	rs4427114	7:54281844	G:0.268438	292988	17205	7	1	0.692633	0.234205	-0.0210469	0.0176925	0.257531	-0.0181667	0.0160449	0.543932	-0.0145897	0.0240405	0.456377	-0.0141426	0.0189878	0.691965	-0.0140671	0.0355058	0.258836	0.413819	0.692633	1	0.976811
rs28820877	4:174645462	G:0.101345	rs78688905	7:54276362	A:0.123128	292408	17184	7	1	0.692633	0.942431	0.00146209	0.0202466	0.261285	-0.0214336	0.0190799	0.899889	-0.00290464	0.0230891	0.237434	-0.0251456	0.0212841	0.692924	0.0189643	0.0480241	0.531096	0.700415	0.692633	1	0.976811
rs4235200	4:174654127	C:0.350763	rs1524418	7:54249093	C:0.0730335	294591	17316	7	1	0.692633	0.0293144	0.0352571	0.0161787	0.648072	0.0104183	0.022825	0.030198	0.0378734	0.0174734	0.549409	0.0210939	0.0352361	0.691517	-0.018351	0.0462478	0.083704	0.163414	0.692633	1	0.976811
rs11947016	4:174671992	G:0.475013	rs11769241	7:54241485	G:0.278406	290570	17086	7	1	0.70766	0.899972	-0.00225713	0.0179571	0.11214	0.0255121	0.016059	0.862741	0.0043302	0.0250465	0.24772	0.0353405	0.0305739	0.705612	-0.013572	0.035928	0.280963	0.44369	0.70766	1	0.976811
rs11947016	4:174671992	G:0.475069	rs60374751	7:54262200	T:0.204176	292206	17179	7	1	0.715534	0.99382	0.00013879	0.0179185	0.347175	0.0155945	0.0165884	0.816982	0.00522543	0.022579	0.418205	0.0255626	0.0315767	0.710751	-0.0137619	0.0371091	0.643131	0.797471	0.715534	1	0.976811
rs115237310	4:174662996	G:0.0646195	rs62449605	7:54288281	C:0.347458	290284	17049	7	1	0.715534	0.683648	-0.00993632	0.0243842	0.168041	0.0224337	0.0162737	0.991046	0.000421137	0.0375267	0.156285	0.0246488	0.0173868	0.717161	-0.0178833	0.0493665	0.356561	0.532872	0.715534	1	0.976811
rs7692617	4:174657554	A:0.236324	rs11769241	7:54241485	G:0.278339	290770	17099	7	1	0.715534	0.460753	0.0119889	0.0162538	0.113004	0.0254408	0.0160526	0.434523	0.017681	0.0226251	0.149477	0.0303782	0.0210758	0.717713	-0.0117578	0.0325236	0.217961	0.364742	0.715534	1	0.976811
rs4565061	4:174700070	C:0.26345	rs11769241	7:54241485	G:0.278317	291139	17101	7	1	0.723674	0.705709	-0.00608183	0.0161055	0.112959	0.0254426	0.0160518	0.606552	-0.0115578	0.0224423	0.35166	0.0202846	0.0217792	0.726006	0.0112923	0.0322228	0.264974	0.426596	0.723674	1	0.976811
rs12512797	4:174699639	G:0.126907	rs60029800	7:54207183	G:0.0480267	292410	17197	7	1	0.732105	0.0688992	-0.0344133	0.018918	0.784818	0.00748008	0.027395	0.0661731	-0.0365445	0.0198909	0.94433	0.00219011	0.0313638	0.727552	0.0224297	0.0643821	0.182826	0.318741	0.732105	1	0.976811
rs6843594	4:174710430	C:0.34262	rs79144007	7:54215865	A:0.0886432	292645	17212	7	1	0.740857	0.0175599	-0.0382662	0.0161136	0.840588	0.00428303	0.0212936	0.021374	-0.0406953	0.0176835	0.907254	-0.00375054	0.0321928	0.738913	0.0143056	0.042922	0.0586635	0.122752	0.740857	1	0.976811
rs6830691	4:174667332	C:0.345096	rs4427114	7:54281844	G:0.268438	292988	17205	7	1	0.740857	0.419228	-0.01304	0.0161433	0.257959	-0.0181503	0.0160448	0.414079	-0.0179412	0.0219669	0.32153	-0.0242009	0.0244128	0.742239	0.0106531	0.032391	0.379557	0.562735	0.740857	1	0.976811
rs3922692	4:174713351	G:0.400344	rs56086909	7:54208219	T:0.131265	292918	17211	7	1	0.740857	0.0347377	-0.0350442	0.0165976	0.495529	0.0126177	0.0185135	0.0461916	-0.0381392	0.0191304	0.87878	0.00467777	0.0306707	0.745173	0.012503	0.0384694	0.0860243	0.170657	0.740857	1	0.976811
rs6830691	4:174667332	C:0.345119	rs78688905	7:54276362	A:0.123169	293138	17221	7	1	0.740857	0.402964	-0.0134955	0.0161364	0.230997	-0.0228335	0.0190629	0.372597	-0.0163728	0.018363	0.30069	-0.0299819	0.0289693	0.742829	0.0126225	0.0384706	0.345591	0.525209	0.740857	1	0.976811
rs61618883	4:174644127	T:0.110249	rs78688905	7:54276362	A:0.123143	292129	17160	7	1	0.740857	0.428938	0.0155193	0.0196196	0.26162	-0.0214317	0.0190916	0.589918	0.0120338	0.0223281	0.251261	-0.0246625	0.0214963	0.742972	0.0153369	0.0467704	0.388558	0.572407	0.740857	1	0.976811
rs12512797	4:174699639	G:0.126899	rs60374751	7:54262200	T:0.204103	293553	17252	7	1	0.740857	0.0628665	-0.0351413	0.0188918	0.433856	0.0129594	0.0165592	0.200513	-0.0304326	0.0237738	0.399368	0.0159363	0.0189099	0.744669	-0.0127527	0.0391576	0.130151	0.241916	0.740857	1	0.976811
rs28678450	4:174719726	T:0.0871972	rs1524418	7:54249093	C:0.0730335	294591	17316	7	1	0.749963	0.255095	0.0241376	0.0212094	0.647974	0.0104214	0.0228249	0.347892	0.0214915	0.0228953	0.772174	0.00725333	0.0250519	0.757925	0.0187315	0.0607757	0.474215	0.660808	0.749963	1	0.976811
rs11730128	4:174664194	G:0.0844107	rs62445408	7:54230459	T:0.281441	292605	17196	7	1	0.749963	0.777056	-0.00616581	0.0217752	0.742484	0.00525955	0.0160076	0.98013	0.000754482	0.0302938	0.665377	0.0075575	0.0174739	0.742978	-0.014288	0.0435726	0.906961	0.960615	0.749963	1	0.976811
rs13121843	4:174728566	G:0.325765	rs78688905	7:54276362	A:0.123169	293138	17221	7	1	0.749963	0.0223258	-0.0366477	0.0160399	0.228185	-0.022972	0.0190632	0.0641289	-0.0337947	0.0182547	0.560373	-0.0162721	0.0279451	0.743314	-0.0125147	0.0382167	0.0360006	0.0803077	0.749963	1	0.976811
rs4235200	4:174654127	C:0.350763	rs4425715	7:54265587	G:0.336928	294591	17316	7	1	0.749963	0.0294087	0.0352367	0.0161787	0.226796	-0.0194012	0.0160519	0.0915751	0.0409974	0.0242998	0.592031	-0.0133486	0.024909	0.750614	-0.0103501	0.0325648	0.0448035	0.0973577	0.749963	1	0.976811
rs7692617	4:174657554	A:0.23635	rs78688905	7:54276362	A:0.123114	291409	17126	7	1	0.759463	0.375912	0.0143776	0.0162375	0.248378	-0.0220637	0.0191144	0.35685	0.0170287	0.0184816	0.495208	-0.0171514	0.0251469	0.764048	-0.0116157	0.0386971	0.348301	0.531333	0.759463	1	0.976811
rs4383595	4:174663514	A:0.0758507	rs17561049	7:54246115	G:0.0797491	292555	17206	7	1	0.759463	0.0825651	0.0388763	0.0223943	0.902539	-0.00271579	0.022178	0.140466	0.0359405	0.024382	0.816747	-0.00558364	0.0240954	0.759719	0.0188515	0.0616366	0.22226	0.37623	0.759463	1	0.976811
rs61618883	4:174644127	T:0.110247	rs79144007	7:54215865	A:0.0886466	293576	17254	7	1	0.759463	0.454397	0.0146422	0.0195724	0.885439	0.00306504	0.0212735	0.418226	0.0173838	0.0214747	0.786863	0.00647327	0.0239408	0.75711	-0.0161396	0.0521848	0.748965	0.879798	0.759463	1	0.976811
rs28820877	4:174645462	G:0.101339	rs73132213	7:54270760	G:0.149765	292805	17217	7	1	0.759463	0.884578	0.00293545	0.0202211	0.585902	-0.00975317	0.0179028	0.971459	-0.000849668	0.0237484	0.53327	-0.0124235	0.0199407	0.760596	0.0137969	0.0452806	0.855345	0.938948	0.759463	1	0.976811
rs7697789	4:174638982	C:0.37387	rs62449605	7:54288281	C:0.347438	290550	17051	7	1	0.759463	0.164713	0.022914	0.016492	0.106552	0.0262691	0.0162769	0.502226	0.0170681	0.0254371	0.442451	0.0200895	0.0261562	0.762851	0.0100808	0.0334092	0.103765	0.201408	0.759463	1	0.976811
rs115237310	4:174662996	G:0.0646238	rs4427114	7:54281844	G:0.268404	290992	17096	7	1	0.759463	0.680091	-0.0100405	0.0243502	0.289739	-0.0170403	0.0160955	0.613531	-0.0167458	0.0331573	0.273067	-0.0188474	0.0171961	0.765191	0.0145896	0.0488482	0.524909	0.709569	0.759463	1	0.976811
rs12512797	4:174699639	G:0.126908	rs4425715	7:54265587	G:0.336942	293993	17280	7	1	0.769407	0.0604277	-0.0354452	0.0188773	0.210938	-0.0201013	0.0160683	0.140048	-0.0418664	0.0283722	0.214135	-0.0227881	0.0183438	0.761508	0.011534	0.0380034	0.0777165	0.158041	0.769407	1	0.976811
rs62337886	4:174698736	A:0.179086	rs62445408	7:54230459	T:0.281441	292605	17196	7	1	0.769407	0.208949	-0.0215113	0.0171205	0.743361	0.00524101	0.0160077	0.484991	-0.0166453	0.023837	0.662865	0.00847591	0.0194419	0.769398	-0.0100429	0.034257	0.428418	0.619024	0.769407	1	0.976811
rs4383595	4:174663514	A:0.0758507	rs79144007	7:54215865	A:0.0886244	292555	17206	7	1	0.779855	0.0825872	0.0388734	0.0223942	0.90053	0.00266387	0.0213124	0.0895729	0.041669	0.024545	0.82392	0.00513865	0.0230945	0.78168	-0.0166134	0.0599479	0.22226	0.378564	0.779855	1	0.976811
rs28820877	4:174645462	G:0.101344	rs56086909	7:54208219	T:0.131231	293857	17278	7	1	0.779855	0.999689	-7.86837e-06	0.0201993	0.514159	0.0120562	0.0184805	0.886909	0.00331025	0.0232761	0.476433	0.0146475	0.0205709	0.774753	-0.0134022	0.0468342	0.806667	0.917172	0.779855	1	0.976811
rs6830691	4:174667332	C:0.345113	rs73387186	7:54272482	A:0.0985619	292187	17166	7	1	0.790882	0.483952	-0.011314	0.0161637	0.223748	-0.0251384	0.0206625	0.605687	-0.00923994	0.0178986	0.548799	-0.0187771	0.0313182	0.7872	-0.0112496	0.0416734	0.372216	0.562735	0.790882	1	0.976811
rs61618883	4:174644127	T:0.110267	rs73132213	7:54270760	G:0.149787	292523	17193	7	1	0.790882	0.476647	0.0139561	0.0196093	0.509168	-0.0118297	0.0179202	0.458215	0.0170899	0.0230388	0.640421	-0.00942614	0.0201797	0.795926	-0.0113499	0.043886	0.625784	0.799362	0.790882	1	0.976811
rs6849323	4:174683271	C:0.157243	rs1524418	7:54249093	C:0.0730335	294591	17316	7	1	0.790882	0.266186	-0.0196063	0.0176333	0.648039	0.0104193	0.0228249	0.354027	-0.0176487	0.0190425	0.595111	0.0143693	0.0270382	0.785823	-0.0137039	0.0504304	0.485461	0.678669	0.790882	1	0.976811
rs116539274	4:174682944	T:0.0555058	rs79144007	7:54215865	A:0.0886059	294591	17316	7	1	0.790882	0.959536	-0.0012982	0.0255876	0.894687	0.00281208	0.0212431	0.946701	0.00187423	0.0280361	0.829143	0.00485261	0.0224865	0.782956	-0.018888	0.0685666	0.98835	0.992577	0.790882	1	0.976811
rs116539274	4:174682944	T:0.0555058	rs56086909	7:54208219	T:0.131231	294591	17316	7	1	0.790882	0.960104	-0.00127996	0.0255877	0.51149	0.012119	0.0184594	0.866354	-0.00496638	0.0295107	0.59141	0.010498	0.0195569	0.801317	0.0149006	0.059213	0.806667	0.918891	0.790882	1	0.976811
rs61618883	4:174644127	T:0.110252	rs60029800	7:54207183	G:0.0480431	291998	17171	7	1	0.790882	0.439258	0.0151728	0.0196171	0.766817	0.00812632	0.0274037	0.41572	0.0167605	0.0205936	0.704414	0.0116692	0.0307597	0.800695	-0.0170859	0.0676809	0.711882	0.861385	0.790882	1	0.976811
rs7697789	4:174638982	C:0.373855	rs1524418	7:54249093	C:0.0729899	292842	17208	7	1	0.790882	0.180564	0.021983	0.0164172	0.614502	0.0115299	0.0228923	0.179558	0.0237993	0.0177326	0.598261	0.0192938	0.0366174	0.786185	-0.0127261	0.0469134	0.359358	0.548443	0.790882	1	0.976811
rs6830691	4:174667332	C:0.345204	rs62445408	7:54230459	T:0.281441	292605	17196	7	1	0.790882	0.559352	-0.00943031	0.0161532	0.742819	0.00525246	0.0160076	0.544495	-0.0136414	0.0225094	0.989653	0.000316103	0.0243749	0.78827	0.00867985	0.0323202	0.79727	0.913713	0.790882	1	0.976811
rs6843594	4:174710430	C:0.34262	rs113048148	7:54280641	T:0.0786226	292645	17212	7	1	0.790882	0.0175942	-0.0382547	0.0161137	0.316389	0.0222648	0.0222225	0.0222862	-0.0400124	0.0175074	0.637451	0.0158179	0.0335648	0.797445	0.0114897	0.0447671	0.036425	0.0822701	0.790882	1	0.976811
rs7692617	4:174657554	A:0.236346	rs73387186	7:54272482	A:0.0985417	290466	17071	7	1	0.790882	0.429711	0.0128443	0.016265	0.224606	-0.0251594	0.020718	0.546697	0.0108577	0.0180146	0.276636	-0.0297239	0.027322	0.797428	0.010757	0.0419085	0.351033	0.539062	0.790882	1	0.976811
rs6830691	4:174667332	C:0.345138	rs79144007	7:54215865	A:0.0886059	294591	17316	7	1	0.802587	0.431407	-0.0126619	0.0160932	0.894035	0.00282959	0.0212432	0.53826	-0.0108696	0.0176613	0.784469	0.0088334	0.0322976	0.805312	-0.010568	0.0428758	0.728763	0.874306	0.802587	1	0.976811
rs6819034	4:174638079	T:0.217916	rs11769241	7:54241485	G:0.278353	291330	17120	7	1	0.802587	0.496319	0.011182	0.016437	0.127173	0.0244714	0.0160431	0.755032	0.00714173	0.0228893	0.301888	0.0212138	0.0205482	0.799704	0.00834358	0.0328836	0.24892	0.416348	0.802587	1	0.976811
rs13136010	4:174693004	T:0.262615	rs62449605	7:54288281	C:0.347394	292282	17159	7	1	0.802587	0.564244	0.009268	0.0160749	0.112594	0.0257423	0.0162244	0.569994	0.0140784	0.0247833	0.179888	0.0295399	0.0220266	0.798732	-0.0083026	0.0325606	0.240321	0.405066	0.802587	1	0.976811
rs11947016	4:174671992	G:0.475069	rs79144007	7:54215865	A:0.0886384	292644	17206	7	1	0.815099	0.978347	-0.000485867	0.0179017	0.758726	0.00653866	0.0212879	0.939641	0.00148767	0.0196466	0.711984	0.0149937	0.040612	0.807034	-0.0116479	0.0476875	0.954207	0.98545	0.815099	1	0.976811
rs11730128	4:174664194	G:0.0843669	rs60029800	7:54207183	G:0.0480297	293006	17233	7	1	0.815099	0.767658	-0.00642812	0.0217578	0.774955	0.00782263	0.0273615	0.724173	-0.0080785	0.0228926	0.86737	0.00500125	0.0299475	0.815869	0.017144	0.0736233	0.917652	0.973191	0.815099	1	0.976811
rs6830691	4:174667332	C:0.345083	rs73132213	7:54270760	G:0.149751	293534	17255	7	1	0.815099	0.338967	-0.0154136	0.0161195	0.585195	-0.00976171	0.0178847	0.486694	-0.0131664	0.0189288	0.851103	-0.0051097	0.027221	0.820778	-0.00818001	0.0361078	0.543691	0.73545	0.815099	1	0.976811
rs28820877	4:174645462	G:0.101286	rs11769241	7:54241485	G:0.278328	291773	17157	7	1	0.828593	0.93645	0.00161586	0.0202661	0.125647	0.0245443	0.0160263	0.834071	0.00588914	0.0281127	0.141116	0.0262651	0.0178474	0.826591	-0.00888546	0.0405589	0.308578	0.493926	0.828593	1	0.976811
rs11947016	4:174671992	G:0.475069	rs17561049	7:54246115	G:0.0797231	292644	17206	7	1	0.828593	0.979164	-0.000467544	0.0179017	0.775718	-0.00632457	0.0221989	0.950198	0.00121524	0.0194568	0.96914	0.00163491	0.0422603	0.824976	-0.0109828	0.0496624	0.961691	0.988677	0.828593	1	0.976811
rs4565061	4:174700070	C:0.263544	rs79144007	7:54215865	A:0.0886126	293220	17222	7	1	0.828593	0.709718	-0.00597369	0.0160482	0.877406	0.00328496	0.0212952	0.667003	-0.00757861	0.0176138	0.971068	-0.00105052	0.0289643	0.824987	0.00944863	0.0427277	0.921243	0.975805	0.828593	1	0.976811
rs6849323	4:174683271	C:0.157224	rs60029800	7:54207183	G:0.0480297	293006	17233	7	1	0.843325	0.307869	-0.0180195	0.0176713	0.774872	0.00782561	0.0273615	0.364232	-0.0168467	0.0185673	0.724948	0.0113966	0.0323902	0.837257	-0.0124257	0.0604938	0.569783	0.761636	0.843325	1	0.976811
rs61618883	4:174644127	T:0.110264	rs60374751	7:54262200	T:0.204145	293137	17226	7	1	0.843325	0.471175	0.0141147	0.0195883	0.45446	0.012395	0.0165708	0.4906	0.0170018	0.0246633	0.451563	0.0140464	0.0186585	0.847406	-0.0078102	0.0405874	0.583295	0.772927	0.843325	1	0.976811
rs115237310	4:174662996	G:0.0646111	rs73387186	7:54272482	A:0.0984896	290198	17057	7	1	0.843325	0.633866	-0.0116185	0.0243937	0.220059	-0.0254271	0.0207336	0.729751	-0.00932525	0.026994	0.280811	-0.023884	0.0221455	0.84323	-0.0124643	0.0630263	0.418494	0.619024	0.843325	1	0.976811
rs12512797	4:174699639	G:0.126908	rs56086909	7:54208219	T:0.131221	293993	17280	7	1	0.843325	0.0602663	-0.0354675	0.0188773	0.476733	0.0131463	0.0184752	0.0842477	-0.0376332	0.0217967	0.598734	0.011113	0.0211185	0.842239	0.008677	0.0435964	0.1322	0.252333	0.843325	1	0.976811
rs6830691	4:174667332	C:0.345138	rs4425715	7:54265587	G:0.336928	294591	17316	7	1	0.859684	0.430231	-0.0126943	0.0160933	0.2258	-0.0194426	0.0160517	0.697775	-0.00938678	0.0241724	0.510666	-0.0160666	0.0244247	0.854476	-0.00594161	0.0323952	0.352407	0.548443	0.859684	1	0.976811
rs6819034	4:174638079	T:0.217833	rs62445408	7:54230459	T:0.281447	291437	17121	7	1	0.859684	0.511579	0.01079	0.0164386	0.710066	0.00596396	0.0160422	0.552171	0.0136123	0.0228967	0.688489	0.00823548	0.0205422	0.859485	-0.00582176	0.0328858	0.751897	0.896075	0.859684	1	0.976811
rs28820877	4:174645462	G:0.101344	rs113048148	7:54280641	T:0.0786556	293857	17278	7	1	0.859684	0.996898	-7.8522e-05	0.0201994	0.275404	0.0241728	0.0221626	0.945793	0.00149381	0.0219708	0.289718	0.0261607	0.0247092	0.855952	-0.0101353	0.0558326	0.552252	0.748511	0.859684	1	0.976811
rs10520263	4:174659937	C:0.130089	rs1524418	7:54249093	C:0.0730206	293917	17284	7	1	0.878325	0.427087	0.0147232	0.0185387	0.664084	0.00992392	0.0228513	0.499934	0.0134953	0.0200051	0.766391	0.00780639	0.0262754	0.87006	0.00870685	0.0532259	0.663547	0.838977	0.878325	1	0.976811
rs11947016	4:174671992	G:0.474985	rs4427114	7:54281844	G:0.268452	291050	17096	7	1	0.878325	0.91661	-0.00187959	0.0179513	0.296773	-0.0167932	0.016095	0.865313	-0.00414142	0.0244167	0.506681	-0.0203572	0.0306578	0.891351	0.00492029	0.0360211	0.576499	0.771043	0.878325	1	0.976811
rs6830691	4:174667332	C:0.345139	rs62449605	7:54288281	C:0.347394	292282	17159	7	1	0.878325	0.402634	-0.0135281	0.0161641	0.112789	0.0257283	0.0162244	0.507136	-0.0165338	0.0249264	0.355768	0.0227839	0.0246724	0.874154	0.00518609	0.0327438	0.200013	0.35577	0.878325	1	0.976811
rs6843594	4:174710430	C:0.342602	rs60374751	7:54262200	T:0.204131	292205	17184	7	1	0.900524	0.0204246	-0.0373908	0.0161275	0.403103	0.013871	0.0165903	0.0561297	-0.0387547	0.0202901	0.637797	0.0117927	0.0250493	0.911808	0.00370275	0.0334309	0.0484441	0.108239	0.900524	1	0.976811
rs6819034	4:174638079	T:0.217928	rs60374751	7:54262200	T:0.204124	292977	17213	7	1	0.900524	0.472786	0.0117684	0.0163916	0.435785	0.0129189	0.016577	0.61242	0.0104511	0.020629	0.587547	0.0115219	0.0212426	0.91622	0.0035732	0.0339669	0.572013	0.769159	0.900524	1	0.976811
rs4565061	4:174700070	C:0.263544	rs56086909	7:54208219	T:0.131272	293220	17222	7	1	0.900524	0.710649	-0.00595362	0.0160482	0.49342	0.0126744	0.018506	0.801985	-0.00464071	0.0185052	0.547419	0.0150867	0.0250763	0.886707	-0.00529433	0.0371604	0.737354	0.890686	0.900524	1	0.976811
rs3922692	4:174713351	G:0.400344	rs17561049	7:54246115	G:0.0797203	292918	17211	7	1	0.900524	0.0348203	-0.0350282	0.0165976	0.918102	-0.00228006	0.0221743	0.0578805	-0.0342184	0.018042	0.976906	0.00106014	0.0366217	0.908808	-0.00527062	0.0460145	0.107899	0.215095	0.900524	1	0.976811
rs13136010	4:174693004	T:0.262639	rs78688905	7:54276362	A:0.123169	293138	17221	7	1	0.900524	0.494632	0.0109587	0.0160458	0.231315	-0.0228179	0.0190629	0.505003	0.012173	0.0182603	0.431758	-0.0203714	0.0259117	0.88921	-0.00532877	0.0382529	0.387043	0.590433	0.900524	1	0.976811
rs13136010	4:174693004	T:0.262588	rs1524418	7:54249093	C:0.0730335	294591	17316	7	1	0.900524	0.557939	0.00937668	0.0160038	0.650785	0.0103322	0.0228248	0.561504	0.010033	0.0172802	0.688064	0.0124455	0.0309988	0.919803	-0.00461217	0.0458092	0.76076	0.904961	0.900524	1	0.976811
rs116539274	4:174682944	T:0.0555398	rs60029800	7:54207183	G:0.0480297	293006	17233	7	1	0.900524	0.959071	-0.00131599	0.0256431	0.775653	0.00779767	0.0273614	0.995404	-0.000155182	0.0269426	0.752482	0.00914104	0.0289853	0.88872	-0.0122853	0.0878	0.957941	0.991649	0.900524	1	0.976811
rs13133604	4:174670227	A:0.113302	rs56086909	7:54208219	T:0.131247	292335	17201	7	1	0.900524	0.528814	0.012263	0.0194708	0.479667	0.0130872	0.0185151	0.620609	0.0111146	0.0224542	0.562846	0.012092	0.020898	0.918145	0.00463145	0.0450661	0.640624	0.823919	0.900524	1	0.976811
rs13121843	4:174728566	G:0.325754	rs62449605	7:54288281	C:0.347394	292282	17159	7	1	0.900524	0.0173653	-0.0382215	0.016067	0.111922	0.0257909	0.0162246	0.1026	-0.0404342	0.0247701	0.320043	0.0237357	0.0238701	0.906569	0.00381888	0.0325378	0.0168074	0.0422915	0.900524	1	0.976811
rs6830691	4:174667332	C:0.345138	rs17561049	7:54246115	G:0.0797343	294591	17316	7	1	0.900524	0.431531	-0.0126585	0.0160932	0.898512	-0.00281948	0.0221064	0.443218	-0.013412	0.0174915	0.86769	-0.00561116	0.0336817	0.91247	0.00490713	0.0446414	0.728763	0.88526	0.900524	1	0.976811
rs6843594	4:174710430	C:0.34262	rs56086909	7:54208219	T:0.131234	292645	17212	7	1	0.929568	0.0174931	-0.038289	0.0161137	0.462777	0.0135918	0.0185103	0.0428385	-0.0376345	0.0185824	0.589651	0.0150728	0.0279466	0.943624	-0.00263782	0.0373019	0.045866	0.103541	0.929568	1	0.976811
rs62337886	4:174698736	A:0.179072	rs79144007	7:54215865	A:0.0886059	294591	17316	7	1	0.929568	0.18414	-0.0226639	0.0170647	0.894925	0.00280569	0.0212432	0.240989	-0.0219543	0.018724	0.872078	0.00415161	0.0257834	0.926666	-0.00418707	0.0454916	0.408799	0.615615	0.929568	1	0.976811
rs12512797	4:174699639	G:0.126916	rs73132213	7:54270760	G:0.149757	292938	17220	7	1	0.929568	0.0658874	-0.0347745	0.0189075	0.592532	-0.00958034	0.0179015	0.107738	-0.0357319	0.0222152	0.611312	-0.0103916	0.0204478	0.934538	0.00347526	0.0423107	0.158223	0.2963	0.929568	1	0.976811
rs61618883	4:174644127	T:0.110268	rs4427114	7:54281844	G:0.26845	291980	17144	7	1	0.929568	0.447237	0.0149185	0.0196288	0.241843	-0.0188115	0.0160728	0.615231	0.0134232	0.0267064	0.281258	-0.0194983	0.0180959	0.934166	0.00325333	0.0393842	0.376603	0.580554	0.929568	1	0.976811
rs10520263	4:174659937	C:0.130089	rs113048148	7:54280641	T:0.0786446	293917	17284	7	1	0.929568	0.424838	0.0147951	0.0185389	0.320818	0.0220143	0.0221744	0.44991	0.0151979	0.0201146	0.37322	0.0226586	0.025446	0.958855	-0.00267445	0.05184	0.447228	0.655499	0.929568	1	0.976811
rs11947016	4:174671992	G:0.475069	rs4425715	7:54265587	G:0.336863	292644	17206	7	1	0.929568	0.980223	-0.000443777	0.0179017	0.213462	-0.0200322	0.0161017	0.935749	-0.00216364	0.0268395	0.467523	-0.0222758	0.0306612	0.93148	0.00309735	0.0360227	0.461424	0.669707	0.929568	1	0.976811
rs13121843	4:174728566	G:0.325787	rs62445408	7:54230459	T:0.281441	292605	17196	7	1	0.929568	0.0227028	-0.0365743	0.0160526	0.74034	0.00530503	0.0160078	0.117313	-0.0350329	0.0223688	0.765934	0.00701729	0.0235719	0.921173	-0.00317759	0.0321109	0.0707617	0.150799	0.929568	1	0.976811
rs11947016	4:174671992	G:0.475138	rs62445408	7:54230459	T:0.281471	290668	17088	7	1	0.929568	0.850172	0.00339639	0.01798	0.827299	0.00350342	0.0160584	0.836881	0.00516785	0.0251007	0.841072	0.00614305	0.0306352	0.919411	-0.00363949	0.0359718	0.957941	0.992577	0.929568	1	0.976811
rs13133604	4:174670227	A:0.113321	rs62445408	7:54230459	T:0.281447	290369	17083	7	1	0.929568	0.500985	0.0131456	0.0195345	0.663205	0.00699422	0.0160605	0.647445	0.012427	0.0271739	0.712747	0.00667431	0.0181284	0.96965	0.00148703	0.0390834	0.728763	0.887072	0.929568	1	0.976811
rs10520263	4:174659937	C:0.130064	rs78688905	7:54276362	A:0.123122	292471	17189	7	1	0.929568	0.4259	0.0148028	0.0185912	0.233448	-0.0227386	0.0190837	0.457422	0.0157392	0.0211805	0.323367	-0.0217282	0.0220019	0.926528	-0.00407626	0.0442046	0.359358	0.561134	0.929568	1	0.976811
rs6830691	4:174667332	C:0.345137	rs60374751	7:54262200	T:0.20412	294151	17288	7	1	0.929568	0.42551	-0.012835	0.0161062	0.411437	0.0135856	0.0165402	0.540479	-0.0124039	0.0202648	0.571296	0.0142507	0.0251716	0.972039	-0.00117041	0.0333911	0.520824	0.726167	0.929568	1	0.976811
rs4383595	4:174663514	A:0.0758507	rs1524418	7:54249093	C:0.0730495	292555	17206	7	1	0.929568	0.08278	0.0388492	0.0223943	0.737663	0.00767491	0.0229136	0.112755	0.0383888	0.0242058	0.77272	0.00718809	0.0248879	0.960001	0.00319744	0.063755	0.212082	0.375067	0.929568	1	0.976811
rs6849323	4:174683271	C:0.157242	rs73132213	7:54270760	G:0.149751	293534	17255	7	1	1	0.284201	-0.018915	0.0176623	0.582798	-0.00982409	0.0178847	0.374379	-0.0184232	0.0207398	0.66007	-0.00931149	0.0211713	0.963922	-0.00178945	0.0395614	0.483568	0.693131	1	1	1
rs12512797	4:174699639	G:0.126963	rs11769241	7:54241485	G:0.278325	291911	17160	7	1	1	0.0617834	-0.0353776	0.0189403	0.139013	0.023709	0.0160253	0.19324	-0.0343553	0.0264058	0.186042	0.0241999	0.0183003	0.955701	-0.00210501	0.0378947	0.058207	0.127844	1	1	1
rs115237310	4:174662996	G:0.0646127	rs4425715	7:54265587	G:0.336941	292582	17206	7	1	1	0.640984	-0.0113253	0.0242865	0.2889	-0.0170799	0.0161049	0.726778	-0.0127216	0.0364084	0.312097	-0.0173917	0.0172053	0.958931	0.00251639	0.0488671	0.51075	0.718771	1	1	1
rs4565061	4:174700070	C:0.263532	rs62449605	7:54288281	C:0.347396	290919	17065	7	1	1	0.702601	-0.00615468	0.0161197	0.107775	0.0261646	0.0162687	0.827683	-0.00541115	0.0248589	0.225616	0.0267509	0.0220767	0.968659	-0.0012829	0.032652	0.253829	0.433105	1	1	1
rs28820877	4:174645462	G:0.101345	rs4427114	7:54281844	G:0.268401	292259	17168	7	1	1	0.959154	0.00103747	0.020257	0.278623	-0.0174016	0.0160618	0.958944	0.00141848	0.0275546	0.335119	-0.017241	0.0178876	0.983728	-0.000828906	0.0406425	0.556584	0.759757	1	1	1
rs11730128	4:174664194	G:0.084392	rs78688905	7:54276362	A:0.123169	293138	17221	7	1	1	0.865989	-0.00366935	0.0217436	0.232168	-0.022776	0.0190628	0.865265	-0.0042	0.0247531	0.266084	-0.0231513	0.0208171	0.964201	0.00232484	0.0517991	0.481683	0.691315	1	1	1
rs7692617	4:174657554	A:0.236366	rs79144007	7:54215865	A:0.0886253	292851	17220	7	1	1	0.424795	0.0129256	0.0161949	0.896988	0.00275739	0.021298	0.474602	0.0127095	0.0177753	0.936817	0.0022208	0.0280154	0.976475	0.00127156	0.0431209	0.720273	0.883443	1	1	1
rs4235200	4:174654127	C:0.350763	rs113048148	7:54280641	T:0.0786327	294591	17316	7	1	1	0.0290124	0.0353236	0.0161789	0.290508	0.0234099	0.0221473	0.0430569	0.0355815	0.0175871	0.475279	0.0243824	0.034153	0.970166	-0.00167724	0.0448456	0.0532055	0.118254	1	1	1
rs4383595	4:174663514	A:0.075826	rs60029800	7:54207183	G:0.0480562	290982	17123	7	1	1	0.0833209	0.0388841	0.0224538	0.857404	0.00493538	0.0274677	0.0974914	0.0390884	0.0235879	0.859794	0.00526097	0.0297842	0.977459	-0.00217511	0.0769822	0.22226	0.390422	1	1	1
rs62337886	4:174698736	A:0.179072	rs56086909	7:54208219	T:0.131231	294591	17316	7	1	1	0.184173	-0.0226622	0.0170647	0.511624	0.0121152	0.0184595	0.246712	-0.0227941	0.0196777	0.594112	0.0119442	0.0224141	0.989266	0.000531601	0.0395153	0.333652	0.532872	1	1	1
rs116539274	4:174682944	T:0.0554943	rs78688905	7:54276362	A:0.123169	293138	17221	7	1	1	0.996152	-0.000123703	0.0256495	0.232134	-0.0227778	0.0190629	0.993643	-0.000233054	0.0292514	0.258649	-0.02283	0.0202109	0.993795	0.000473056	0.0608261	0.489269	0.698591	1	1	1
rs28678450	4:174719726	T:0.0871972	rs4425715	7:54265587	G:0.336928	294591	17316	7	1	1	0.256288	0.0240772	0.0212095	0.22692	-0.0193958	0.0160518	0.452181	0.0239012	0.0317927	0.269723	-0.0194499	0.0176224	0.994072	0.000317034	0.042673	0.25284	0.431797	1	1	1
rs6849323	4:174683271	C:0.157237	rs60374751	7:54262200	T:0.20412	294151	17288	7	1	1	0.255339	-0.0200759	0.0176495	0.410732	0.0136061	0.0165403	0.382167	-0.0194196	0.0222216	0.471074	0.0141159	0.0195855	0.961242	-0.00177713	0.0365701	0.373673	0.578918	1	1	1
rs13136010	4:174693004	T:0.262588	rs17561049	7:54246115	G:0.0797343	294591	17316	7	1	1	0.557418	0.00938908	0.0160037	0.89772	-0.0028416	0.0221064	0.593901	0.00927551	0.0173962	0.915661	-0.00318	0.0300281	0.986713	0.000738868	0.0443667	0.835531	0.948501	1	1	1
rs28678450	4:174719726	T:0.0871972	rs79144007	7:54215865	A:0.0886059	294591	17316	7	1	1	0.255748	0.0241045	0.0212094	0.896977	0.0027506	0.0212433	0.300192	0.0241382	0.0232989	0.90506	0.00278449	0.0233458	0.997207	-0.00019701	0.0562848	0.520824	0.72802	1	1	1

## Sheet: C) Recessive
Var1_ID	Var1_Pos	Var1_MAF	Var2_ID	Var2_Pos	Var2_MAF	Num_NonMissing	Num_Cases	N_Iter	Converged	Raw_LRT_pval	Red_Var1_Pval	Red_Var1_beta	Red_Var1_SE	Red_Var2_Pval	Red_Var2_beta	Red_Var2_SE	Full_Var1_Pval	Full_Var1_beta	Full_Var1_SE	Full_Var2_Pval	Full_Var2_beta	Full_Var2_SE	Full_Var1_Var2_Pval	Full_Var1_Var2_beta	Full_Var1_Var2_SE	Red_Model_Pval	Full_Model_Pval	Overall_Pval_(LRT)	Overall_Pval_adj_Bonferroni	Overall_Pval_adj_FDR
rs6843594	4:174710430	C:0.342602	rs60374751	7:54262200	T:0.204131	292205	17184	7	1	3.70735e-05	0.0955753	-0.0419531	0.0251714	0.18572	0.0521361	0.0393972	0.0116881	-0.0654023	0.0259386	0.796997	-0.0110418	0.042925	1.87998e-05	0.465985	0.108908	0.104171	8.13433e-05	3.70735e-05	0.0260627	0.0260627
rs6843594	4:174710430	C:0.34259	rs73132213	7:54270760	G:0.149819	291592	17152	7	1	0.001763	0.0921747	-0.0424332	0.0251973	0.635014	0.0254112	0.0535332	0.0305368	-0.0553952	0.0256097	0.485142	-0.0408761	0.058557	0.00115343	0.472932	0.145511	0.214582	0.0049508	0.001763	1	0.413131
rs62337886	4:174698736	A:0.179017	rs73132213	7:54270760	G:0.149751	293534	17255	7	1	0.0042913	0.884282	0.00656774	0.0451255	0.581848	0.0293353	0.0532703	0.751301	-0.0145751	0.0459894	0.99275	-0.000497277	0.054726	0.00209532	0.748149	0.243191	0.848689	0.0369932	0.0042913	1	0.518836
rs10520263	4:174659937	C:0.130052	rs11769241	7:54241485	G:0.278399	291833	17163	7	1	0.00539454	0.85304	-0.0114851	0.0620009	0.579673	0.0165672	0.0299121	0.603204	0.0329297	0.0633509	0.379308	0.0264269	0.0300588	0.0125947	-0.789683	0.316503	0.84538	0.0444244	0.00539454	1	0.518836
rs10520263	4:174659937	C:0.130088	rs60374751	7:54262200	T:0.204186	293478	17256	7	1	0.00633264	0.909645	-0.00701333	0.061799	0.210261	0.0493127	0.0393605	0.716221	0.0226514	0.0623125	0.121586	0.0611458	0.039496	0.0228712	-1.16979	0.514061	0.457833	0.0290839	0.00633264	1	0.518836
rs6849323	4:174683271	C:0.157248	rs78688905	7:54276362	A:0.123169	293138	17221	8	1	0.0070901	0.815807	-0.0120864	0.0518861	0.805551	-0.0160687	0.065275	0.970666	0.00191176	0.0519884	0.92445	0.00620924	0.0654774	0.0564256	-1.9279	1.01057	0.946781	0.061284	0.0070901	1	0.518836
rs4383595	4:174663514	A:0.075826	rs60029800	7:54207183	G:0.0480562	290982	17123	7	1	0.00862711	0.0153649	0.235404	0.0971272	0.0335803	0.308906	0.145363	0.0299449	0.213215	0.0982189	0.0830411	0.258379	0.149067	0.00866434	2.76571	1.05359	0.00769498	0.000840884	0.00862711	1	0.518836
rs13121843	4:174728566	G:0.325792	rs60374751	7:54262200	T:0.20412	294151	17288	7	1	0.00881774	0.255681	-0.0297088	0.0261369	0.198582	0.0505377	0.0393106	0.0958134	-0.0447114	0.0268457	0.739452	0.0139959	0.0420828	0.00706669	0.318617	0.118283	0.230213	0.0203741	0.00881774	1	0.518836
rs6843594	4:174710430	C:0.34262	rs1524418	7:54249093	C:0.0730681	292645	17212	7	1	0.00885638	0.0914944	-0.0424451	0.0251517	0.827141	0.0237335	0.108685	0.130702	-0.0380654	0.0251865	0.312417	0.11274	0.111606	0.0265873	-1.15574	0.521185	0.232927	0.0206672	0.00885638	1	0.518836
rs13136010	4:174693004	T:0.262638	rs73387186	7:54272482	A:0.0985619	292187	17166	7	1	0.00970913	0.0576549	-0.0614109	0.0323503	0.495079	0.0542027	0.0794467	0.0954645	-0.0540583	0.0324236	0.213135	0.100291	0.080556	0.0291392	-1.12627	0.51626	0.127136	0.0127842	0.00970913	1	0.52504
rs62337886	4:174698736	A:0.179017	rs73387186	7:54272482	A:0.0985619	292187	17166	8	1	0.0135661	0.904404	0.00544281	0.0453191	0.493332	0.0544223	0.0794464	0.746215	0.0146874	0.0453829	0.296969	0.0832136	0.0797863	0.0721672	-1.82214	1.01339	0.787981	0.0869304	0.0135661	1	0.581206
rs3922692	4:174713351	G:0.400336	rs60374751	7:54262200	T:0.204083	292479	17183	7	1	0.0140548	0.232	-0.0262107	0.0219295	0.228188	0.0475555	0.0394639	0.0914868	-0.0379637	0.0224956	0.933808	0.0036355	0.0437722	0.012283	0.253879	0.101393	0.23845	0.0306721	0.0140548	1	0.581206
rs13133604	4:174670227	A:0.113302	rs17561049	7:54246115	G:0.079739	292335	17201	7	1	0.014954	0.475075	-0.0519132	0.0726825	0.228012	0.113308	0.0939931	0.336626	-0.0706242	0.0735016	0.393484	0.0817124	0.0957586	0.00562698	1.46755	0.530038	0.381043	0.0491812	0.014954	1	0.584038
rs10520263	4:174659937	C:0.130089	rs17561049	7:54246115	G:0.0797487	293917	17284	7	1	0.0180247	0.877341	-0.00953701	0.0617919	0.208611	0.11775	0.0936462	0.694412	-0.0245109	0.0623886	0.387515	0.0827511	0.0957619	0.00794176	1.27341	0.479712	0.457833	0.0670808	0.0180247	1	0.625327
rs4383595	4:174663514	A:0.0758507	rs17561049	7:54246115	G:0.0797491	292555	17206	7	1	0.0309407	0.0180477	0.229603	0.0970987	0.250558	0.108402	0.0943447	0.0338754	0.208379	0.0982202	0.354208	0.0883714	0.0953863	0.0163896	1.82185	0.759065	0.037876	0.0106767	0.0309407	1	0.988696
rs6830691	4:174667332	C:0.345083	rs73132213	7:54270760	G:0.149751	293534	17255	7	1	0.0340501	0.573812	-0.013917	0.0247437	0.580914	0.029408	0.0532704	0.371868	-0.022426	0.0251137	0.79322	-0.0151834	0.0579228	0.0294327	0.322333	0.148019	0.734479	0.163961	0.0340501	1	1
rs11947016	4:174671992	G:0.475069	rs17561049	7:54246115	G:0.0797231	292644	17206	7	1	0.0359719	0.56406	-0.0110713	0.0191937	0.193792	0.12172	0.0936706	0.448841	-0.0146003	0.0192782	0.922668	0.0107289	0.110524	0.0314721	0.449656	0.20904	0.373673	0.0950501	0.0359719	1	1
rs62337886	4:174698736	A:0.179053	rs60374751	7:54262200	T:0.20412	294151	17288	7	1	0.0366374	0.903615	0.00546399	0.0451214	0.198223	0.0505784	0.0393107	0.7464	-0.0150115	0.0464194	0.380172	0.0352316	0.0401463	0.0287923	0.435288	0.199096	0.438578	0.110853	0.0366374	1	1
rs6843594	4:174710430	C:0.342594	rs62449605	7:54288281	C:0.347328	290354	17055	7	1	0.038535	0.111445	-0.040183	0.0252448	0.00812131	0.063997	0.0241773	0.0265499	-0.0602192	0.0271493	0.0753424	0.0458877	0.0258032	0.0363881	0.154555	0.0738593	0.0086517	0.00321855	0.038535	1	1
rs6830691	4:174667332	C:0.345138	rs56086909	7:54208219	T:0.131231	294591	17316	7	1	0.0432415	0.587985	-0.0133819	0.024701	0.593508	0.032146	0.0602256	0.411471	-0.0205255	0.0249912	0.804468	-0.0162419	0.0656055	0.0372932	0.345687	0.165993	0.748965	0.198115	0.0432415	1	1
rs62337886	4:174698736	A:0.179072	rs113048148	7:54280641	T:0.0786327	294591	17316	7	1	0.0438455	0.874182	0.00713296	0.045046	0.474296	0.0687179	0.0960409	0.977165	-0.00129795	0.0453466	0.770621	0.0289148	0.099172	0.028693	0.904509	0.413456	0.766727	0.204079	0.0438455	1	1
rs28820877	4:174645462	G:0.101339	rs73132213	7:54270760	G:0.149765	292805	17217	8	1	0.0478837	0.469052	-0.058819	0.0812391	0.548218	0.0319903	0.0532787	0.647527	-0.0372854	0.0815514	0.440498	0.041167	0.0533699	0.127516	-1.54993	1.01703	0.643131	0.18729	0.0478837	1	1
rs3922692	4:174713351	G:0.4003	rs73132213	7:54270760	G:0.149733	291870	17150	7	1	0.0538046	0.221629	-0.0268353	0.0219564	0.650218	0.0242728	0.0535281	0.131881	-0.033537	0.0222582	0.700825	-0.0228698	0.0595246	0.0488293	0.268681	0.136381	0.426748	0.143387	0.0538046	1	1
rs6843594	4:174710430	C:0.34262	rs79144007	7:54215865	A:0.0886432	292645	17212	7	1	0.0550792	0.0916612	-0.0424236	0.0251518	0.109639	0.135896	0.0849445	0.0620626	-0.0472103	0.0253023	0.426507	0.0734902	0.0924193	0.0457998	0.471303	0.235978	0.0691225	0.0289809	0.0550792	1	1
rs6843594	4:174710430	C:0.34261	rs11769241	7:54241485	G:0.278391	290568	17091	7	1	0.0553379	0.0929214	-0.0424109	0.0252418	0.533128	0.0186676	0.0299526	0.0310184	-0.0570578	0.0264544	0.927826	-0.00291236	0.032152	0.051939	0.172177	0.0885849	0.199233	0.0752063	0.0553379	1	1
rs3922692	4:174713351	G:0.400344	rs1524418	7:54249093	C:0.0730034	292918	17211	7	1	0.0577253	0.224064	-0.0266416	0.021913	0.818752	0.0249054	0.108686	0.281971	-0.0236253	0.0219586	0.335601	0.111157	0.115441	0.0761013	-0.614588	0.346487	0.46323	0.161785	0.0577253	1	1
rs4565061	4:174700070	C:0.263496	rs73132213	7:54270760	G:0.149769	292169	17162	7	1	0.0596577	0.748952	-0.0101227	0.0316312	0.583967	0.0292439	0.0534038	0.538646	-0.0197472	0.0321165	0.997158	0.000199474	0.0560063	0.0509131	0.364465	0.186693	0.819371	0.26743	0.0596577	1	1
rs4383595	4:174663514	A:0.0758507	rs1524418	7:54249093	C:0.0730495	292555	17206	7	1	0.0605068	0.0181257	0.22945	0.0970993	0.777515	0.0305591	0.108152	0.032531	0.209981	0.098222	0.954018	0.00632842	0.109751	0.0391208	1.53722	0.745169	0.0691225	0.0311098	0.0605068	1	1
rs11730128	4:174664194	G:0.0844157	rs11769241	7:54241485	G:0.278342	292505	17195	7	1	0.0605068	0.926477	-0.0088685	0.0961063	0.547562	0.0179646	0.0298704	0.530496	-0.0639853	0.10201	0.66271	0.0130931	0.0300181	0.0464267	0.612342	0.307479	0.829029	0.272642	0.0605068	1	1
rs116539274	4:174682944	T:0.0554963	rs62445408	7:54230459	T:0.281441	292605	17196	8	1	0.0619508	0.519297	-0.101711	0.157832	0.183694	0.0387408	0.0291401	0.872517	-0.0256935	0.160122	0.157743	0.0411884	0.0291557	0.141901	-1.50617	1.02548	0.336269	0.129149	0.0619508	1	1
rs13136010	4:174693004	T:0.262651	rs4427114	7:54281844	G:0.268438	292988	17205	7	1	0.0619508	0.0852128	-0.0555017	0.0322457	0.62692	-0.0150539	0.0309708	0.238829	-0.0392074	0.0332853	0.997233	-0.000110557	0.0318848	0.0694743	-0.244374	0.134617	0.197682	0.0811431	0.0619508	1	1
rs3922692	4:174713351	G:0.400315	rs62449605	7:54288281	C:0.347403	290621	17054	7	1	0.0640342	0.25475	-0.0250593	0.0220033	0.00723474	0.064884	0.0241578	0.0844568	-0.0408256	0.0236616	0.088626	0.0451346	0.0265078	0.0621269	0.120131	0.0643998	0.0148905	0.00793803	0.0640342	1	1
rs7697789	4:174638982	C:0.373847	rs4427114	7:54281844	G:0.268365	291253	17099	7	1	0.0721078	0.50799	0.015232	0.0230101	0.527761	-0.0196604	0.0311365	0.885459	0.00345393	0.0239768	0.203643	-0.0431405	0.0339357	0.0684896	0.155632	0.0854289	0.658383	0.253971	0.0721078	1	1
rs6830691	4:174667332	C:0.345138	rs4425715	7:54265587	G:0.336928	294591	17316	7	1	0.0738497	0.588129	-0.0133768	0.024701	0.160537	-0.0356894	0.0254331	0.942813	0.00186905	0.026055	0.471366	-0.0193964	0.0269298	0.0775612	-0.144743	0.0820066	0.319619	0.140047	0.0738497	1	1
rs6843594	4:174710430	C:0.342609	rs60029800	7:54207183	G:0.0480197	291068	17129	7	1	0.0756367	0.108049	-0.0404985	0.0252009	0.0444352	0.294642	0.146591	0.130344	-0.0381565	0.0252233	0.0117689	0.382166	0.151714	0.116517	-0.962795	0.613417	0.0419249	0.0233314	0.0756367	1	1
rs12512797	4:174699639	G:0.126916	rs73132213	7:54270760	G:0.149757	292938	17220	7	1	0.0759997	0.0134813	-0.168728	0.0682888	0.548302	0.0319841	0.0532796	0.00628919	-0.190895	0.0698657	0.729287	0.0186871	0.0539975	0.0573243	0.639345	0.33635	0.034352	0.0195191	0.0759997	1	1
rs13133604	4:174670227	A:0.113289	rs11769241	7:54241485	G:0.278302	290267	17080	7	1	0.0774704	0.490617	-0.0502254	0.0728613	0.60622	0.0154694	0.0300098	0.833025	-0.015768	0.0747924	0.485976	0.0209971	0.0301368	0.100702	-0.549915	0.335015	0.687289	0.276167	0.0774704	1	1
rs7697789	4:174638982	C:0.373813	rs62445408	7:54230459	T:0.281515	290869	17088	7	1	0.0797341	0.514617	0.0150002	0.0230183	0.191504	0.0381948	0.0292424	0.904756	0.0028825	0.02409	0.586917	0.0172415	0.0317343	0.0763469	0.144899	0.0817581	0.346943	0.158571	0.0797341	1	1
rs4235200	4:174654127	C:0.350763	rs79144007	7:54215865	A:0.0886059	294591	17316	7	1	0.0816751	0.64491	0.0111463	0.0241866	0.0928826	0.141867	0.0844254	0.540958	0.0148327	0.0242617	0.0297758	0.191343	0.0880522	0.101431	-0.51258	0.312939	0.231114	0.113526	0.0816751	1	1
rs6819034	4:174638079	T:0.21791	rs73387186	7:54272482	A:0.0985286	291022	17093	7	1	0.0816751	0.495804	0.0254047	0.0372991	0.4835	0.0558298	0.0796789	0.638807	0.0176666	0.0376392	0.82617	0.0183136	0.0833893	0.0670449	0.524711	0.286512	0.620914	0.263156	0.0816751	1	1
rs7692617	4:174657554	A:0.236372	rs62445408	7:54230459	T:0.281472	290876	17101	7	1	0.0820693	0.557821	-0.0206853	0.0352943	0.17895	0.0392621	0.0292129	0.938316	-0.00283286	0.0366063	0.087319	0.051168	0.0299278	0.0901191	-0.234187	0.138182	0.342901	0.16017	0.0820693	1	1
rs61618883	4:174644127	T:0.110268	rs4427114	7:54281844	G:0.26845	291980	17144	7	1	0.092177	0.951149	-0.00445183	0.0726668	0.678114	-0.012866	0.0309995	0.695139	0.0292968	0.0747577	0.820348	-0.00707391	0.0311492	0.114635	-0.506785	0.321218	0.914074	0.389222	0.092177	1	1
rs13136010	4:174693004	T:0.262588	rs1524418	7:54249093	C:0.0730335	294591	17316	7	1	0.0935325	0.0832027	-0.0556947	0.0321489	0.784481	0.0295715	0.108129	0.0624506	-0.0601704	0.0322961	0.822447	-0.0257487	0.114745	0.0750068	0.614447	0.345113	0.210432	0.115082	0.0935325	1	1
rs12512797	4:174699639	G:0.126919	rs78688905	7:54276362	A:0.123178	292540	17185	8	1	0.102136	0.00993996	-0.17672	0.0685515	0.844413	-0.0128125	0.065286	0.0164291	-0.164909	0.0687339	0.97427	-0.00211107	0.065452	0.190386	-1.33036	1.01598	0.0299624	0.0214181	0.102136	1	1
rs6843594	4:174710430	C:0.342541	rs4427114	7:54281844	G:0.268577	291051	17101	7	1	0.102638	0.0937247	-0.0423014	0.0252385	0.582479	-0.0170878	0.0310819	0.0398954	-0.0540709	0.026314	0.281187	-0.035871	0.0332862	0.0983847	0.153883	0.0931078	0.20798	0.121509	0.102638	1	1
rs61618883	4:174644127	T:0.110247	rs4425715	7:54265587	G:0.336977	293576	17254	7	1	0.106234	0.998528	-0.000133448	0.0723491	0.145196	-0.037122	0.0254834	0.587358	-0.0421834	0.0777334	0.103656	-0.0417787	0.0256723	0.0949859	0.355336	0.212819	0.344243	0.191679	0.106234	1	1
rs61618883	4:174644127	T:0.110264	rs60374751	7:54262200	T:0.204145	293137	17226	7	1	0.112166	0.984426	0.00141233	0.0723498	0.204978	0.0499223	0.0393865	0.765036	0.0218545	0.0731228	0.157489	0.0558501	0.03951	0.154286	-0.738457	0.518377	0.452499	0.249893	0.112166	1	1
rs28820877	4:174645462	G:0.101345	rs60374751	7:54262200	T:0.204123	293418	17250	7	1	0.11613	0.440934	-0.0625933	0.0812248	0.201543	0.050273	0.0393629	0.651011	-0.0372256	0.0822923	0.155605	0.0560654	0.0394824	0.157487	-0.736499	0.521019	0.329765	0.196163	0.11613	1	1
rs61618883	4:174644127	T:0.110245	rs11769241	7:54241485	G:0.278372	291491	17133	7	1	0.12025	0.908847	-0.00833842	0.072829	0.575082	0.0167803	0.0299337	0.775736	0.021291	0.0747368	0.473956	0.0215232	0.030058	0.144957	-0.489724	0.335984	0.848689	0.433105	0.12025	1	1
rs11947016	4:174671992	G:0.475069	rs56086909	7:54208219	T:0.131255	292644	17206	7	1	0.126419	0.563098	-0.0110986	0.0191936	0.621437	0.0298341	0.0604157	0.436134	-0.0150938	0.0193824	0.764089	-0.0209381	0.0697668	0.120817	0.216576	0.139604	0.748965	0.405066	0.126419	1	1
rs3922692	4:174713351	G:0.400344	rs79144007	7:54215865	A:0.0885811	292918	17211	7	1	0.128337	0.224803	-0.0265993	0.021913	0.0934645	0.142073	0.0846984	0.17546	-0.0298489	0.0220309	0.373933	0.0838352	0.0942889	0.118306	0.335979	0.215106	0.122744	0.0893549	0.128337	1	1
rs12512797	4:174699639	G:0.126899	rs60374751	7:54262200	T:0.204103	293553	17252	7	1	0.129635	0.0101771	-0.175802	0.0684118	0.197807	0.0506938	0.0393639	0.0046525	-0.200343	0.0707885	0.281001	0.0428845	0.0397788	0.112022	0.440797	0.277376	0.0139338	0.0126015	0.129635	1	1
rs7692617	4:174657554	A:0.236366	rs1524418	7:54249093	C:0.0729774	292851	17220	7	1	0.132273	0.600297	-0.0184069	0.0351295	0.829741	0.0233677	0.10867	0.668757	-0.0150494	0.035174	0.606776	0.0566202	0.11001	0.192184	-0.954257	0.731711	0.852011	0.45996	0.132273	1	1
rs12512797	4:174699639	G:0.126963	rs11769241	7:54241485	G:0.278325	291911	17160	7	1	0.135655	0.00948224	-0.177841	0.0685544	0.583847	0.0163911	0.0299231	0.00374871	-0.210425	0.0725961	0.723631	0.0106818	0.0302078	0.122808	0.342031	0.221653	0.0252309	0.0224345	0.135655	1	1
rs13121843	4:174728566	G:0.325782	rs73132213	7:54270760	G:0.149751	293534	17255	7	1	0.137035	0.253218	-0.0298892	0.0261596	0.583206	0.0292297	0.0532701	0.17502	-0.0359556	0.0265111	0.977149	0.00162705	0.0568034	0.127745	0.249716	0.163957	0.445484	0.280632	0.137035	1	1
rs13121843	4:174728566	G:0.325823	rs11769241	7:54241485	G:0.278342	292505	17195	7	1	0.140555	0.30674	-0.0267585	0.0261803	0.54751	0.0179668	0.0298703	0.163208	-0.0381548	0.0273636	0.933088	0.00266402	0.0317295	0.135591	0.140499	0.094142	0.493106	0.309786	0.140555	1	1
rs3922692	4:174713351	G:0.400402	rs62445408	7:54230459	T:0.281458	290944	17091	7	1	0.140555	0.226361	-0.0266	0.0219874	0.202511	0.0372545	0.0292322	0.113953	-0.0363693	0.0230088	0.566716	0.0183637	0.0320542	0.137726	0.115995	0.0781475	0.214582	0.15438	0.140555	1	1
rs6849323	4:174683271	C:0.157227	rs4427114	7:54281844	G:0.268438	292988	17205	7	1	0.143443	0.841452	-0.0103795	0.0518882	0.626303	-0.0150807	0.0309705	0.848388	0.0102274	0.0534973	0.796469	-0.00807032	0.0312901	0.159179	-0.310353	0.220447	0.868815	0.489576	0.143443	1	1
rs6819034	4:174638079	T:0.217833	rs62445408	7:54230459	T:0.281447	291437	17121	7	1	0.151738	0.57358	0.0210238	0.0373566	0.208331	0.0367733	0.0292277	0.899236	0.00495786	0.0391534	0.36341	0.0272944	0.0300306	0.144239	0.191176	0.130926	0.390079	0.268293	0.151738	1	1
rs6830691	4:174667332	C:0.345138	rs17561049	7:54246115	G:0.0797343	294591	17316	7	1	0.154094	0.589267	-0.013336	0.024701	0.213642	0.116451	0.0936393	0.506998	-0.0164653	0.0248151	0.523057	0.0649396	0.101684	0.139986	0.386663	0.261995	0.407205	0.280632	0.154094	1	1
rs61618883	4:174644127	T:0.110252	rs60029800	7:54207183	G:0.0480431	291998	17171	7	1	0.154094	0.831157	-0.0155614	0.0729837	0.0306977	0.314133	0.145367	0.758897	-0.0224994	0.0733048	0.0530417	0.286092	0.147883	0.119347	1.40252	0.900485	0.113077	0.0940772	0.154094	1	1
rs13136010	4:174693004	T:0.262588	rs113048148	7:54280641	T:0.0786327	294591	17316	7	1	0.157299	0.0830638	-0.0557199	0.0321489	0.472426	0.0690101	0.0960424	0.106294	-0.0520485	0.0322267	0.291979	0.103569	0.0982821	0.193215	-0.613241	0.471315	0.169748	0.135862	0.157299	1	1
rs28820877	4:174645462	G:0.101345	rs4427114	7:54281844	G:0.268401	292259	17168	7	1	0.159753	0.458902	-0.0603397	0.0814678	0.651519	-0.0140001	0.0309975	0.717593	-0.0302406	0.0836121	0.750826	-0.00987827	0.0311077	0.188178	-0.493462	0.374975	0.68461	0.434417	0.159753	1	1
rs4565061	4:174700070	C:0.263427	rs4427114	7:54281844	G:0.268433	291624	17112	7	1	0.170904	0.830274	-0.0067836	0.0316474	0.570363	-0.0176441	0.03109	0.566279	-0.0188991	0.0329517	0.364599	-0.0293027	0.0323203	0.163924	0.164763	0.118364	0.832274	0.523687	0.170904	1	1
rs6830691	4:174667332	C:0.345138	rs113048148	7:54280641	T:0.0786327	294591	17316	7	1	0.172697	0.588166	-0.0133755	0.024701	0.473777	0.0687981	0.0960402	0.509601	-0.0163642	0.0248146	0.874493	0.0165571	0.104822	0.159787	0.369627	0.262932	0.671368	0.447713	0.172697	1	1
rs10520263	4:174659937	C:0.130089	rs79144007	7:54215865	A:0.0886322	293917	17284	7	1	0.173602	0.875995	-0.00964265	0.0617929	0.103542	0.137842	0.0846737	0.969679	-0.00235348	0.0619152	0.0744742	0.151619	0.0850032	0.257373	-1.16089	1.02496	0.274455	0.217933	0.173602	1	1
rs6843594	4:174710430	C:0.34262	rs4425715	7:54265587	G:0.336893	292645	17212	7	1	0.173602	0.090977	-0.0425134	0.0251519	0.164143	-0.0354982	0.0255149	0.246958	-0.0307293	0.0265418	0.387232	-0.0233241	0.0269753	0.17824	-0.111977	0.0831801	0.0898013	0.0831251	0.173602	1	1
rs13136010	4:174693004	T:0.262639	rs78688905	7:54276362	A:0.123169	293138	17221	7	1	0.175428	0.091142	-0.0544337	0.0322207	0.807694	-0.0158881	0.0652749	0.129607	-0.0491342	0.0324178	0.917622	0.00693334	0.0670344	0.197078	-0.382071	0.296197	0.229316	0.188534	0.175428	1	1
rs7697789	4:174638982	C:0.373924	rs73132213	7:54270760	G:0.149749	291792	17148	7	1	0.175428	0.538223	0.0141435	0.0229787	0.614297	0.026978	0.0535332	0.690217	0.0092787	0.0232805	0.953611	-0.00340209	0.0584822	0.168479	0.200314	0.14546	0.728763	0.480965	0.175428	1	1
rs13133604	4:174670227	A:0.113302	rs4425715	7:54265587	G:0.336934	292335	17201	7	1	0.18104	0.4775	-0.0516293	0.0726836	0.133656	-0.038308	0.0255414	0.817272	-0.0176396	0.0763438	0.178965	-0.03451	0.025678	0.1968	-0.323325	0.2505	0.247949	0.205427	0.18104	1	1
rs6843594	4:174710430	C:0.34262	rs113048148	7:54280641	T:0.0786226	292645	17212	7	1	0.18885	0.0916286	-0.0424277	0.0251518	0.439834	0.0742155	0.0960751	0.0730669	-0.0452788	0.0252614	0.796006	0.0268592	0.103896	0.174925	0.371768	0.274055	0.177895	0.159103	0.18885	1	1
rs12512797	4:174699639	G:0.126906	rs73387186	7:54272482	A:0.0985613	291590	17130	7	1	0.18885	0.00848835	-0.181164	0.0688314	0.456818	0.0591272	0.0794617	0.0124599	-0.172422	0.0690008	0.374496	0.0708148	0.0797388	0.272539	-1.12087	1.02154	0.0201158	0.0229194	0.18885	1	1
rs62337886	4:174698736	A:0.179072	rs79144007	7:54215865	A:0.0886059	294591	17316	7	1	0.18885	0.877662	0.00693411	0.045046	0.0931806	0.141737	0.0844251	0.991733	0.000470318	0.0453923	0.173321	0.118238	0.0868372	0.164767	0.520008	0.374317	0.253829	0.215095	0.18885	1	1
rs11730128	4:174664194	G:0.0844107	rs62445408	7:54230459	T:0.281441	292605	17196	7	1	0.189854	0.797986	-0.0247891	0.0968498	0.183961	0.0387171	0.0291401	0.921147	0.00985093	0.0995156	0.153758	0.0416618	0.029208	0.220834	-0.53239	0.434848	0.402461	0.315731	0.189854	1	1
rs4565061	4:174700070	C:0.263544	rs17561049	7:54246115	G:0.0797336	293220	17222	7	1	0.189854	0.813182	-0.00745456	0.0315439	0.243936	0.109914	0.0943298	0.89351	-0.00423233	0.0316166	0.145805	0.140236	0.0964146	0.224561	-0.574115	0.472721	0.502832	0.377395	0.189854	1	1
rs61618883	4:174644127	T:0.110287	rs62449605	7:54288281	C:0.347361	291276	17097	7	1	0.19188	0.989689	0.000939342	0.0726835	0.00660565	0.0655349	0.0241283	0.6507	0.0346347	0.0764918	0.00450285	0.0688797	0.0242483	0.207111	-0.310266	0.24594	0.0262359	0.0294994	0.19188	1	1
rs6830691	4:174667332	C:0.345138	rs79144007	7:54215865	A:0.0886059	294591	17316	7	1	0.19188	0.584801	-0.0134964	0.0247012	0.0926981	0.141948	0.0844259	0.498864	-0.016805	0.0248493	0.291736	0.0971704	0.0921639	0.180526	0.308537	0.2304	0.221394	0.193589	0.19188	1	1
rs12512797	4:174699639	G:0.126908	rs17561049	7:54246115	G:0.0797298	293993	17280	7	1	0.19811	0.0107297	-0.174198	0.0682759	0.191364	0.122367	0.0936563	0.0153181	-0.165929	0.0684309	0.142366	0.13804	0.0940944	0.278894	-1.1116	1.02659	0.0146597	0.0177223	0.19811	1	1
rs4565061	4:174700070	C:0.263543	rs60374751	7:54262200	T:0.204136	292781	17194	7	1	0.20024	0.808784	-0.00763987	0.0315703	0.216559	0.0487342	0.0394376	0.6112	-0.0164593	0.0323773	0.400506	0.0345527	0.0410991	0.190882	0.19127	0.146234	0.456048	0.360232	0.20024	1	1
rs7692617	4:174657554	A:0.236366	rs56086909	7:54208219	T:0.131253	292851	17220	7	1	0.202396	0.601028	-0.01837	0.0351296	0.610243	0.0307944	0.0604135	0.715923	-0.0128642	0.0353496	0.43966	0.0475901	0.061584	0.226447	-0.386881	0.319852	0.766727	0.540617	0.202396	1	1
rs4383595	4:174663514	A:0.0758507	rs113048148	7:54280641	T:0.0786416	292555	17206	7	1	0.210162	0.0182547	0.229203	0.097103	0.467488	0.0698031	0.0960718	0.0289321	0.214564	0.0982251	0.568076	0.0554752	0.0971737	0.179305	0.952774	0.709491	0.055325	0.061284	0.210162	1	1
rs7697789	4:174638982	C:0.37387	rs62449605	7:54288281	C:0.347438	290550	17051	7	1	0.225543	0.545218	0.0139418	0.0230465	0.00604057	0.0663042	0.0241495	0.895857	0.0032371	0.0247302	0.0376395	0.0543496	0.0261452	0.222811	0.0831736	0.0682261	0.0202736	0.02596	0.225543	1	1
rs13136010	4:174693004	T:0.262588	rs56086909	7:54208219	T:0.131231	294591	17316	7	1	0.228027	0.083493	-0.0556424	0.032149	0.597303	0.0318164	0.0602261	0.060866	-0.0608894	0.0324836	0.843057	0.0124044	0.0626534	0.213834	0.282966	0.227631	0.190109	0.189159	0.228027	1	1
rs13121843	4:174728566	G:0.325767	rs79144007	7:54215865	A:0.0886059	294591	17316	7	1	0.246374	0.259136	-0.0294696	0.0261155	0.093391	0.141647	0.0844258	0.217155	-0.0324018	0.0262548	0.233475	0.107466	0.0901977	0.232446	0.306642	0.256801	0.135335	0.148289	0.246374	1	1
rs6819034	4:174638079	T:0.217928	rs62449605	7:54288281	C:0.347395	291117	17084	7	1	0.247752	0.615104	0.0188119	0.0374142	0.00762908	0.0644164	0.0241435	0.955402	0.00224868	0.0402096	0.0190649	0.058098	0.0247831	0.241359	0.128701	0.109851	0.0263386	0.0349616	0.247752	1	1
rs11947016	4:174671992	G:0.475069	rs113048148	7:54280641	T:0.0786485	292644	17206	7	1	0.249139	0.561918	-0.0111322	0.0191936	0.477791	0.0684512	0.0964291	0.498766	-0.0130351	0.0192704	0.965726	0.00484855	0.112839	0.242091	0.254642	0.217684	0.66096	0.540617	0.249139	1	1
rs4565061	4:174700070	C:0.263544	rs79144007	7:54215865	A:0.0886126	293220	17222	7	1	0.251943	0.807893	-0.00766979	0.0315441	0.0957936	0.141053	0.0846863	0.718109	-0.0114603	0.0317472	0.211889	0.111403	0.0892375	0.236604	0.335973	0.283877	0.25582	0.257277	0.251943	1	1
rs11730128	4:174664194	G:0.0843916	rs79144007	7:54215865	A:0.0886059	294591	17316	7	1	0.253359	0.885419	-0.0138461	0.0960848	0.0930146	0.14181	0.0844253	0.77645	-0.0276087	0.0972314	0.12345	0.131225	0.0851863	0.216256	0.817552	0.661158	0.253829	0.256447	0.253359	1	1
rs13121843	4:174728566	G:0.325767	rs4425715	7:54265587	G:0.336928	294591	17316	7	1	0.254785	0.258626	-0.0295012	0.0261155	0.160881	-0.0356601	0.0254331	0.487724	-0.019152	0.0275992	0.333402	-0.0259113	0.0267877	0.259736	-0.0961824	0.0853426	0.195379	0.206783	0.254785	1	1
rs4565061	4:174700070	C:0.263464	rs78688905	7:54276362	A:0.123149	291772	17128	7	1	0.254785	0.821386	-0.00714192	0.0316347	0.632374	-0.0315651	0.0659822	0.713688	-0.0117131	0.0319237	0.444305	-0.0527349	0.0689395	0.241175	0.279751	0.238684	0.868815	0.66436	0.254785	1	1
rs115237310	4:174662996	G:0.0646629	rs73132213	7:54270760	G:0.149774	291535	17145	7	1	0.257667	0.587215	0.0669514	0.123327	0.534558	0.0331339	0.0533503	0.726084	0.0440706	0.125794	0.588655	0.0289538	0.0535403	0.219155	0.807845	0.657437	0.714668	0.582193	0.257667	1	1
rs13121843	4:174728566	G:0.325767	rs1524418	7:54249093	C:0.0730335	294591	17316	7	1	0.262066	0.258235	-0.0295253	0.0261154	0.786475	0.0292898	0.108124	0.294415	-0.0274389	0.02617	0.542796	0.0684858	0.112532	0.286827	-0.434806	0.408227	0.506775	0.454484	0.262066	1	1
rs3922692	4:174713351	G:0.400305	rs11769241	7:54241485	G:0.278273	290842	17091	7	1	0.269606	0.232708	-0.0262433	0.0219901	0.597972	0.0158139	0.0299892	0.145486	-0.0334246	0.0229618	0.973514	0.00109308	0.0329223	0.266295	0.0887288	0.0798184	0.426748	0.403828	0.269606	1	1
rs116539274	4:174682944	T:0.0555225	rs60374751	7:54262200	T:0.20412	294151	17288	7	1	0.272698	0.479145	-0.111644	0.157761	0.197592	0.0506497	0.0393108	0.638911	-0.0749786	0.159793	0.179214	0.0528433	0.039342	0.343793	-0.977966	1.03303	0.341565	0.34053	0.272698	1	1
rs6819034	4:174638079	T:0.217931	rs4427114	7:54281844	G:0.268422	291819	17131	7	1	0.279016	0.530178	0.0234086	0.0372906	0.694422	-0.0121839	0.0310133	0.759678	0.0118949	0.0388844	0.531765	-0.0199394	0.031887	0.271592	0.150986	0.137335	0.76076	0.632773	0.279016	1	1
rs6819034	4:174638079	T:0.21793	rs113048148	7:54280641	T:0.0786446	293415	17241	7	1	0.282245	0.568969	0.0211884	0.0372007	0.525136	0.0612602	0.0964046	0.517808	0.0241066	0.0372747	0.404514	0.0814741	0.0977392	0.323597	-0.595589	0.603376	0.698112	0.598752	0.282245	1	1
rs13133604	4:174670227	A:0.113305	rs60374751	7:54262200	T:0.204087	291898	17173	7	1	0.283876	0.45623	-0.0542773	0.0728487	0.193572	0.051282	0.0394451	0.587413	-0.0400322	0.07378	0.161968	0.0553669	0.0395907	0.314774	-0.471581	0.469116	0.325923	0.335227	0.283876	1	1
rs13133604	4:174670227	A:0.113302	rs113048148	7:54280641	T:0.0786221	292335	17201	7	1	0.283876	0.474647	-0.051964	0.0726832	0.609889	0.0495754	0.0971624	0.416342	-0.0594799	0.0731804	0.714132	0.0360303	0.0983595	0.246613	0.747616	0.645267	0.679282	0.588779	0.283876	1	1
rs62337886	4:174698736	A:0.179072	rs4425715	7:54265587	G:0.336928	294591	17316	7	1	0.288844	0.878491	0.00688683	0.0450465	0.160844	-0.0356634	0.0254332	0.629591	0.0228156	0.0473054	0.23016	-0.0309507	0.0257934	0.297331	-0.161756	0.15521	0.366445	0.371598	0.288844	1	1
rs6830691	4:174667332	C:0.345096	rs4427114	7:54281844	G:0.268438	292988	17205	7	1	0.290525	0.594681	-0.0131832	0.0247774	0.625861	-0.0151	0.0309705	0.425949	-0.0205192	0.0257733	0.411664	-0.0271816	0.0331092	0.287292	0.0996709	0.0936684	0.769727	0.650214	0.290525	1	1
rs11730128	4:174664194	G:0.0843752	rs73132213	7:54270760	G:0.149751	293534	17255	7	1	0.299117	0.923406	-0.00923926	0.0960978	0.582164	0.0293107	0.0532703	0.799717	-0.0247822	0.0976778	0.645542	0.0246213	0.0535288	0.265112	0.613403	0.550439	0.855345	0.707734	0.299117	1	1
rs4383595	4:174663514	A:0.0758717	rs60374751	7:54262200	T:0.204106	292118	17178	7	1	0.299117	0.0176647	0.23039	0.0971055	0.232813	0.0471183	0.0394909	0.0111643	0.249725	0.0984133	0.204405	0.050224	0.0395744	0.337537	-0.585152	0.610141	0.034893	0.0505784	0.299117	1	1
rs13136010	4:174693004	T:0.262615	rs62449605	7:54288281	C:0.347394	292282	17159	7	1	0.300875	0.0725221	-0.0580513	0.0323257	0.0073176	0.0646081	0.0240892	0.0411938	-0.0709245	0.0347401	0.0203115	0.0579415	0.0249689	0.296805	0.0990133	0.0949031	0.00558595	0.00954624	0.300875	1	1
rs115237310	4:174662996	G:0.0646032	rs60374751	7:54262200	T:0.20413	292145	17179	7	1	0.302646	0.56886	0.0702632	0.123327	0.202775	0.0502374	0.0394425	0.723527	0.0448169	0.126691	0.227404	0.0477321	0.0395437	0.273374	0.615442	0.56188	0.384031	0.395253	0.302646	1	1
rs11947016	4:174671992	G:0.475013	rs11769241	7:54241485	G:0.278406	290570	17086	7	1	0.302646	0.554019	-0.0113999	0.0192648	0.507864	0.0198329	0.0299515	0.778468	-0.00563737	0.0200392	0.282934	0.0363177	0.0338232	0.30394	-0.0748464	0.0728063	0.673996	0.603779	0.302646	1	1
rs10520263	4:174659937	C:0.130064	rs73387186	7:54272482	A:0.0985329	291522	17134	7	1	0.30804	0.973033	-0.00209304	0.0619162	0.521714	0.0510373	0.0796579	0.893335	-0.00835726	0.0623282	0.614234	0.0405979	0.0805453	0.275279	0.597565	0.547729	0.816176	0.694948	0.30804	1	1
rs7692617	4:174657554	A:0.236315	rs62449605	7:54288281	C:0.347435	290555	17063	7	1	0.309865	0.58991	-0.019022	0.0352934	0.0062141	0.0660711	0.0241465	0.8817	-0.00559129	0.0375721	0.00372862	0.0718972	0.02479	0.314635	-0.11016	0.109553	0.021497	0.0333916	0.309865	1	1
rs10520263	4:174659937	C:0.130104	rs73132213	7:54270760	G:0.149785	292866	17224	7	1	0.313559	0.771995	-0.0179901	0.0620846	0.596004	0.0282756	0.0533346	0.881667	-0.00930965	0.0625414	0.518161	0.0346508	0.0536237	0.346671	-0.491893	0.522698	0.832274	0.709569	0.313559	1	1
rs6819034	4:174638079	T:0.217906	rs78688905	7:54276362	A:0.12315	291968	17147	7	1	0.313559	0.521561	0.0238885	0.037271	0.873649	-0.0103835	0.0652945	0.618266	0.018768	0.0376632	0.691794	-0.0267911	0.0675822	0.298469	0.27376	0.263301	0.803523	0.693131	0.313559	1	1
rs3922692	4:174713351	G:0.400316	rs60029800	7:54207183	G:0.0480324	291345	17128	7	1	0.317311	0.24887	-0.025323	0.0219608	0.0417635	0.298456	0.146599	0.274283	-0.0240432	0.0219924	0.0212063	0.367578	0.159519	0.333446	-0.392113	0.405412	0.0759162	0.104251	0.317311	1	1
rs62337886	4:174698736	A:0.179048	rs60029800	7:54207183	G:0.0480297	293006	17233	7	1	0.319208	0.921997	0.00442607	0.0452018	0.0326984	0.310402	0.145335	0.877662	0.00696488	0.0452459	0.0216737	0.337422	0.146959	0.383982	-0.903776	1.03813	0.120841	0.156462	0.319208	1	1
rs28820877	4:174645462	G:0.101324	rs62445408	7:54230459	T:0.281454	291877	17158	7	1	0.321121	0.437626	-0.0632355	0.0814672	0.180566	0.0390609	0.0291714	0.637822	-0.0397106	0.0843567	0.152843	0.0418736	0.0292913	0.340349	-0.31041	0.325557	0.302609	0.33734	0.321121	1	1
rs13136010	4:174693004	T:0.262588	rs17561049	7:54246115	G:0.0797343	294591	17316	7	1	0.324992	0.0838295	-0.055582	0.0321491	0.215257	0.116043	0.0936408	0.0711467	-0.0582608	0.0322857	0.345781	0.0918575	0.0974301	0.306914	0.361425	0.353742	0.103765	0.138639	0.324992	1	1
rs115237310	4:174662996	G:0.0646195	rs62449605	7:54288281	C:0.347458	290284	17049	7	1	0.326951	0.574749	0.0691976	0.123331	0.0120401	0.0607466	0.0241925	0.892746	0.0182852	0.135616	0.0148733	0.0590852	0.0242605	0.313941	0.330073	0.327784	0.0380242	0.0575585	0.326951	1	1
rs13121843	4:174728566	G:0.325767	rs113048148	7:54280641	T:0.0786327	294591	17316	7	1	0.330915	0.258197	-0.0295277	0.0261154	0.47417	0.0687373	0.0960406	0.226333	-0.0317306	0.0262267	0.732065	0.0352424	0.102933	0.318433	0.286161	0.286826	0.408799	0.434417	0.330915	1	1
rs116539274	4:174682944	T:0.0554972	rs4427114	7:54281844	G:0.268438	292988	17205	7	1	0.336983	0.436992	-0.123968	0.159489	0.6272	-0.0150415	0.0309705	0.615783	-0.0820893	0.163578	0.661728	-0.0135627	0.0309985	0.378863	-0.655132	0.744473	0.648176	0.617318	0.336983	1	1
rs13133604	4:174670227	A:0.113275	rs4427114	7:54281844	G:0.26838	290743	17092	7	1	0.339039	0.546563	-0.0438336	0.0727023	0.670621	-0.013206	0.0310513	0.730311	-0.0257721	0.0747642	0.746603	-0.0100814	0.0312001	0.356066	-0.297227	0.322062	0.76076	0.691315	0.339039	1	1
rs7697789	4:174638982	C:0.373869	rs60029800	7:54207183	G:0.0479975	291265	17125	7	1	0.343201	0.522672	0.0146985	0.022994	0.0296372	0.316183	0.145378	0.557446	0.0135125	0.0230337	0.10006	0.261055	0.158738	0.328456	0.388355	0.397404	0.0922906	0.129149	0.343201	1	1
rs28678450	4:174719726	T:0.087174	rs78688905	7:54276362	A:0.123169	293138	17221	7	1	0.347433	0.411378	0.0742053	0.0903321	0.805436	-0.0160785	0.0652754	0.355245	0.0838492	0.0907003	0.865585	-0.0110721	0.0654113	0.409449	-0.851507	1.0323	0.698112	0.659036	0.347433	1	1
rs6849323	4:174683271	C:0.157243	rs113048148	7:54280641	T:0.0786327	294591	17316	7	1	0.349575	0.770824	-0.0150946	0.0518184	0.474666	0.0686605	0.0960411	0.713111	-0.0191405	0.0520573	0.576693	0.0544898	0.0976131	0.321169	0.545197	0.549561	0.746045	0.691315	0.349575	1	1
rs11947016	4:174671992	G:0.475013	rs73387186	7:54272482	A:0.0985323	290255	17058	7	1	0.353914	0.650799	-0.00872215	0.019269	0.412588	0.0651198	0.0794776	0.720906	-0.00691695	0.0193617	0.24329	0.103757	0.088924	0.360424	-0.181507	0.198464	0.648176	0.631045	0.353914	1	1
rs13136010	4:174693004	T:0.262588	rs79144007	7:54215865	A:0.0886059	294591	17316	7	1	0.358326	0.0838946	-0.0555706	0.0321492	0.0938486	0.141449	0.0844253	0.10044	-0.052983	0.0322531	0.063958	0.160157	0.0864556	0.380313	-0.354184	0.403711	0.0566369	0.0863343	0.358326	1	1
rs116539274	4:174682944	T:0.0554892	rs62449605	7:54288281	C:0.347394	292282	17159	7	1	0.360561	0.536634	-0.097536	0.157848	0.00729454	0.0646332	0.0240891	0.786449	-0.0449249	0.16582	0.00641982	0.0657221	0.0241135	0.387137	-0.469764	0.543192	0.0236098	0.0396955	0.360561	1	1
rs3922692	4:174713351	G:0.400224	rs4427114	7:54281844	G:0.268465	291323	17100	7	1	0.360561	0.194456	-0.0285474	0.0220017	0.587101	-0.0168787	0.0310818	0.134733	-0.0342138	0.0228748	0.387818	-0.0293876	0.03403	0.355726	0.0771996	0.0835909	0.369319	0.418891	0.360561	1	1
rs7692617	4:174657554	A:0.236342	rs4427114	7:54281844	G:0.268404	291262	17110	7	1	0.362815	0.584151	-0.0192961	0.0352548	0.683617	-0.0126484	0.0310367	0.437674	-0.0285435	0.0367769	0.53917	-0.0196736	0.0320381	0.358088	0.118792	0.12926	0.791065	0.729875	0.362815	1	1
rs4565061	4:174700070	C:0.263544	rs1524418	7:54249093	C:0.0729981	293220	17222	7	1	0.369696	0.811783	-0.00751142	0.0315439	0.744632	0.0352308	0.108161	0.863648	-0.00542902	0.0316133	0.581697	0.0612754	0.111226	0.392262	-0.409435	0.478579	0.921243	0.808813	0.369696	1	1
rs11730128	4:174664194	G:0.0844056	rs60374751	7:54262200	T:0.20412	294151	17288	7	1	0.374384	0.900256	-0.0120433	0.0960871	0.198356	0.0505633	0.0393106	0.754459	-0.0309403	0.0989248	0.228735	0.0475301	0.0394892	0.353757	0.388203	0.418626	0.438578	0.486692	0.374384	1	1
rs7697789	4:174638982	C:0.373817	rs73387186	7:54272482	A:0.0985123	290456	17061	7	1	0.376759	0.448856	0.0174346	0.0230214	0.480766	0.0561836	0.079685	0.509229	0.0152857	0.0231588	0.766072	0.0259818	0.0873287	0.367691	0.192587	0.213794	0.58787	0.605461	0.376759	1	1
rs6843594	4:174710430	C:0.342582	rs78688905	7:54276362	A:0.123249	291200	17117	7	1	0.376759	0.0872612	-0.0431466	0.0252316	0.692249	-0.0260238	0.0657491	0.111809	-0.0404001	0.0254071	0.938503	-0.0053556	0.0694167	0.385762	-0.187989	0.216745	0.210432	0.272642	0.376759	1	1
rs61618883	4:174644127	T:0.110247	rs17561049	7:54246115	G:0.0797017	293576	17254	7	1	0.376759	0.995895	0.000372174	0.072347	0.230372	0.112719	0.093979	0.949238	-0.00462654	0.0726722	0.270925	0.104249	0.0946917	0.33911	0.750156	0.784744	0.498919	0.537509	0.376759	1	1
rs6830691	4:174667332	C:0.345113	rs73387186	7:54272482	A:0.0985619	292187	17166	7	1	0.384014	0.569225	-0.0141293	0.0248233	0.493669	0.05438	0.0794465	0.630473	-0.0119942	0.0249327	0.3473	0.078637	0.0836707	0.394784	-0.227428	0.267256	0.673996	0.671495	0.384014	1	1
rs12512797	4:174699639	G:0.126908	rs79144007	7:54215865	A:0.0885956	293993	17280	7	1	0.386476	0.011033	-0.173526	0.0682731	0.0894641	0.1434	0.0844406	0.00910357	-0.179163	0.0686939	0.11392	0.13473	0.0852279	0.353504	0.58416	0.629608	0.00835282	0.0160307	0.386476	1	1
rs11947016	4:174671992	G:0.475034	rs73132213	7:54270760	G:0.149784	291596	17145	7	1	0.388961	0.55686	-0.011297	0.0192285	0.489614	0.0368639	0.0533546	0.475386	-0.0138968	0.0194703	0.854639	0.0112484	0.0613987	0.384115	0.108014	0.124106	0.663547	0.667922	0.388961	1	1
rs6819034	4:174638079	T:0.21793	rs17561049	7:54246115	G:0.0797301	293415	17241	7	1	0.394	0.571507	0.0210495	0.0372009	0.308731	0.0963511	0.0946578	0.628766	0.018078	0.0373926	0.43852	0.0760309	0.0981431	0.377609	0.329653	0.373624	0.512749	0.559536	0.394	1	1
rs6819034	4:174638079	T:0.21793	rs56086909	7:54208219	T:0.131265	293415	17241	7	1	0.394	0.56935	0.0211676	0.0372007	0.701974	0.0231842	0.0605875	0.501879	0.0251539	0.0374573	0.581333	0.034047	0.0617422	0.409462	-0.265375	0.321728	0.791065	0.754129	0.394	1	1
rs28678450	4:174719726	T:0.0871972	rs79144007	7:54215865	A:0.0886059	294591	17316	7	1	0.399133	0.358377	0.0824104	0.0897265	0.0937745	0.141483	0.0844262	0.420702	0.0729951	0.0906543	0.118028	0.133165	0.0851928	0.368582	0.584873	0.650487	0.169748	0.234937	0.399133	1	1
rs13133604	4:174670227	A:0.11331	rs73132213	7:54270760	G:0.149702	291289	17140	7	1	0.404363	0.413209	-0.059738	0.0730062	0.585531	0.029159	0.0534711	0.487058	-0.0511291	0.0735675	0.529769	0.0337372	0.053691	0.434626	-0.470149	0.601752	0.61368	0.643205	0.404363	1	1
rs6830691	4:174667332	C:0.345137	rs60374751	7:54262200	T:0.20412	294151	17288	7	1	0.404363	0.527628	-0.0156258	0.0247387	0.197586	0.0506504	0.0393108	0.427119	-0.0201284	0.0253464	0.364575	0.0382318	0.0421667	0.400768	0.0979771	0.116605	0.362176	0.435732	0.404363	1	1
rs115237310	4:174662996	G:0.0646238	rs4427114	7:54281844	G:0.268404	290992	17096	7	1	0.407016	0.581582	0.0679609	0.123324	0.648236	-0.0141707	0.0310616	0.767524	0.0382739	0.129472	0.609495	-0.0159091	0.0311458	0.390543	0.367734	0.428279	0.775765	0.754129	0.407016	1	1
rs7692617	4:174657554	A:0.236366	rs17561049	7:54246115	G:0.0797112	292851	17220	7	1	0.409694	0.601893	-0.0183264	0.0351295	0.267525	0.104581	0.0943205	0.556167	-0.0207606	0.0352745	0.376423	0.0861462	0.0973947	0.391369	0.335621	0.39156	0.477935	0.540617	0.409694	1	1
rs28820877	4:174645462	G:0.101347	rs62449605	7:54288281	C:0.347393	291557	17121	7	1	0.409694	0.443334	-0.0626303	0.0817015	0.00633667	0.0658115	0.0241082	0.676943	-0.0363096	0.087149	0.00510858	0.067824	0.0242219	0.419701	-0.201956	0.250274	0.018971	0.0349616	0.409694	1	1
rs4235200	4:174654127	C:0.350763	rs4425715	7:54265587	G:0.336928	294591	17316	7	1	0.412399	0.645914	0.0111124	0.0241865	0.160434	-0.0356982	0.0254331	0.875954	0.00401498	0.0257205	0.109252	-0.0436728	0.0272689	0.409363	0.0623736	0.0756029	0.333652	0.412559	0.412399	1	1
rs6819034	4:174638079	T:0.21793	rs1524418	7:54249093	C:0.0730467	293415	17241	7	1	0.415129	0.569346	0.0211678	0.0372008	0.828782	0.0235002	0.108665	0.609137	0.0190763	0.037309	0.96494	0.0049053	0.111599	0.392996	0.4199	0.491573	0.832274	0.793691	0.415129	1	1
rs6849323	4:174683271	C:0.157243	rs17561049	7:54246115	G:0.0797343	294591	17316	7	1	0.420672	0.764502	-0.015524	0.0518202	0.212923	0.116636	0.0936404	0.825264	-0.0114823	0.052008	0.169923	0.13011	0.0948013	0.448879	-0.461959	0.610019	0.450735	0.523687	0.420672	1	1
rs4235200	4:174654127	C:0.350744	rs78688905	7:54276362	A:0.123169	293138	17221	7	1	0.426326	0.640503	0.011328	0.0242573	0.804382	-0.0161675	0.0652758	0.573349	0.0137615	0.0244377	0.957783	0.00368174	0.0695508	0.434286	-0.157528	0.201474	0.872216	0.823919	0.426326	1	1
rs61618883	4:174644127	T:0.110249	rs78688905	7:54276362	A:0.123143	292129	17160	7	1	0.429195	0.944793	-0.00503208	0.0726687	0.85068	-0.0122904	0.0652871	0.968998	0.00284516	0.0732067	0.927721	-0.00595747	0.0656744	0.459642	-0.448379	0.606378	0.980658	0.881622	0.429195	1	1
rs61618883	4:174644127	T:0.110282	rs73387186	7:54272482	A:0.0985312	291182	17105	7	1	0.437982	0.975358	-0.00224503	0.0726809	0.456993	0.0591069	0.0794654	0.892426	-0.00994136	0.0735117	0.535829	0.0498743	0.0805551	0.41684	0.404511	0.498217	0.76076	0.765396	0.437982	1	1
rs6819034	4:174638079	T:0.21793	rs4425715	7:54265587	G:0.336961	293415	17241	7	1	0.443994	0.568008	0.0212412	0.0372008	0.139944	-0.0376329	0.0254966	0.427492	0.0312264	0.0393531	0.202997	-0.0332462	0.0261152	0.450406	-0.0910942	0.120696	0.284275	0.37623	0.443994	1	1
rs13121843	4:174728566	G:0.325754	rs4427114	7:54281844	G:0.268438	292988	17205	7	1	0.447048	0.257149	-0.0296889	0.0262002	0.624817	-0.0151457	0.0309706	0.195942	-0.0352148	0.0272308	0.480128	-0.0231503	0.0327863	0.446118	0.0761253	0.0999148	0.465043	0.550018	0.447048	1	1
rs62337886	4:174698736	A:0.179072	rs17561049	7:54246115	G:0.0797343	294591	17316	7	1	0.453255	0.875223	0.00707347	0.045046	0.213619	0.116457	0.0936393	0.826666	0.00989157	0.0451712	0.173906	0.128922	0.0948121	0.479804	-0.430058	0.608615	0.466863	0.554763	0.453255	1	1
rs4235200	4:174654127	C:0.350763	rs56086909	7:54208219	T:0.131231	294591	17316	7	1	0.456409	0.646469	0.0110937	0.0241864	0.59348	0.0321484	0.0602255	0.582003	0.0134176	0.0243751	0.449987	0.0480917	0.0636607	0.462735	-0.144411	0.196651	0.781849	0.789912	0.456409	1	1
rs13133604	4:174670227	A:0.113302	rs56086909	7:54208219	T:0.131247	292335	17201	7	1	0.456409	0.475931	-0.0518132	0.0726833	0.677144	0.0252299	0.060596	0.42551	-0.0584678	0.0733692	0.735209	0.0206264	0.0609878	0.434992	0.420566	0.538719	0.709106	0.742905	0.456409	1	1
rs7692617	4:174657554	A:0.236366	rs4425715	7:54265587	G:0.336936	292851	17220	7	1	0.456409	0.601181	-0.0183623	0.0351294	0.154947	-0.036283	0.0255105	0.458134	-0.0277508	0.0374038	0.119483	-0.0409284	0.0262876	0.452962	0.0817654	0.10895	0.314664	0.412559	0.456409	1	1
rs12512797	4:174699639	G:0.126908	rs4425715	7:54265587	G:0.336942	293993	17280	7	1	0.459597	0.0110558	-0.173479	0.0682736	0.151686	-0.0365074	0.0254655	0.00862595	-0.192273	0.0732039	0.130345	-0.038835	0.0256719	0.452482	0.152479	0.202958	0.0119182	0.0243499	0.459597	1	1
rs13121843	4:174728566	G:0.325754	rs62449605	7:54288281	C:0.347394	292282	17159	7	1	0.462822	0.253716	-0.0299453	0.0262363	0.00733414	0.0645896	0.0240891	0.184774	-0.0373054	0.0281296	0.0216217	0.058544	0.0254877	0.460881	0.0574937	0.0779684	0.0148905	0.0299207	0.462822	1	1
rs10520263	4:174659937	C:0.13005	rs4427114	7:54281844	G:0.268428	292322	17173	7	1	0.462822	0.939306	-0.00471373	0.0619066	0.638987	-0.0145411	0.0309969	0.794676	-0.0167179	0.0642395	0.577928	-0.0173945	0.0312617	0.455017	0.179716	0.240559	0.8929	0.85767	0.462822	1	1
rs10520263	4:174659937	C:0.13005	rs62449605	7:54288281	C:0.347445	291612	17127	7	1	0.462822	0.913566	-0.00673035	0.0620072	0.00679621	0.0652373	0.0241024	0.871351	0.0107091	0.0661291	0.00542317	0.0675764	0.0243014	0.469695	-0.137541	0.190243	0.0268581	0.0509336	0.462822	1	1
rs13133604	4:174670227	A:0.113258	rs62449605	7:54288281	C:0.347418	290037	17046	7	1	0.469379	0.536272	-0.0450694	0.0728736	0.00576159	0.0666807	0.0241505	0.402677	-0.0659636	0.0788237	0.00782641	0.0646762	0.0243192	0.463684	0.151808	0.207164	0.0192697	0.0380519	0.469379	1	1
rs7692617	4:174657554	A:0.236392	rs60374751	7:54262200	T:0.204176	292415	17192	7	1	0.472714	0.631587	-0.0168462	0.0351332	0.207264	0.0497379	0.0394393	0.745506	-0.0116311	0.0358352	0.163347	0.0563874	0.0404529	0.480327	-0.128495	0.182062	0.405618	0.508641	0.472714	1	1
rs6830691	4:174667332	C:0.345138	rs1524418	7:54249093	C:0.0730335	294591	17316	7	1	0.472714	0.589521	-0.0133269	0.024701	0.787971	0.0290798	0.108125	0.62467	-0.01211	0.0247527	0.628465	0.0547362	0.113117	0.485084	-0.269369	0.385833	0.832274	0.829573	0.472714	1	1
rs62337886	4:174698736	A:0.179051	rs62449605	7:54288281	C:0.347394	292282	17159	7	1	0.476087	0.843678	0.00890751	0.045172	0.00731833	0.0646073	0.0240892	0.937322	-0.00383191	0.04873	0.0123556	0.0613693	0.0245298	0.472296	0.0934602	0.130032	0.0281471	0.0538647	0.476087	1	1
rs13136010	4:174693004	T:0.262588	rs4425715	7:54265587	G:0.336928	294591	17316	7	1	0.4795	0.0827491	-0.0557774	0.0321492	0.159566	-0.0357728	0.0254333	0.0618474	-0.0637546	0.0341411	0.12386	-0.0405251	0.026336	0.477521	0.0720399	0.101422	0.0808124	0.136781	0.4795	1	1
rs7692617	4:174657554	A:0.236324	rs11769241	7:54241485	G:0.278339	290770	17099	7	1	0.482953	0.624854	-0.0172341	0.0352447	0.574421	0.0168284	0.0299676	0.784016	-0.010041	0.036634	0.476791	0.0219049	0.030788	0.485704	-0.0936426	0.134321	0.757794	0.789912	0.482953	1	1
rs28678450	4:174719726	T:0.0872045	rs73132213	7:54270760	G:0.149751	293534	17255	7	1	0.486447	0.318646	0.089506	0.0897534	0.585824	0.0290276	0.0532717	0.397469	0.0775719	0.0916763	0.642266	0.0249256	0.0536574	0.471222	0.326835	0.453627	0.529025	0.624158	0.486447	1	1
rs62337886	4:174698736	A:0.17898	rs4427114	7:54281844	G:0.268438	292988	17205	7	1	0.489983	0.896001	0.0059133	0.0452384	0.626415	-0.0150759	0.0309707	0.955587	-0.00261706	0.0469912	0.548102	-0.0189148	0.0314929	0.483745	0.121651	0.173715	0.879056	0.86509	0.489983	1	1
rs6843594	4:174710430	C:0.34262	rs56086909	7:54208219	T:0.131234	292645	17212	7	1	0.493563	0.0911575	-0.0424896	0.0251519	0.574264	0.033894	0.0603329	0.113693	-0.0401377	0.0253746	0.444473	0.0489438	0.0640071	0.500983	-0.129066	0.191793	0.203957	0.302014	0.493563	1	1
rs4383595	4:174663514	A:0.0758507	rs4425715	7:54265587	G:0.33692	292555	17206	7	1	0.493563	0.0181512	0.229401	0.0971002	0.163064	-0.0355883	0.0255142	0.0472933	0.205734	0.103714	0.148074	-0.0370437	0.0256115	0.486551	0.205451	0.295271	0.0269632	0.0527468	0.493563	1	1
rs115237310	4:174662996	G:0.0645605	rs62445408	7:54230459	T:0.28146	290611	17089	7	1	0.504569	0.639627	0.0581269	0.124145	0.251446	0.0335744	0.0292754	0.519569	0.0829459	0.128796	0.234764	0.0348485	0.0293294	0.520667	-0.311069	0.484292	0.466863	0.578918	0.504569	1	1
rs4565061	4:174700070	C:0.263544	rs113048148	7:54280641	T:0.0785826	293220	17222	7	1	0.508332	0.812225	-0.00749347	0.0315439	0.566082	0.0555355	0.0967803	0.769581	-0.00927753	0.0316723	0.710526	0.0374929	0.101018	0.496699	0.240204	0.353401	0.825797	0.844603	0.508332	1	1
rs11730128	4:174664194	G:0.0843655	rs73387186	7:54272482	A:0.0985619	292187	17166	7	1	0.519915	0.685365	-0.0395472	0.0976105	0.492412	0.0545385	0.0794469	0.740977	-0.032414	0.098058	0.457211	0.0592446	0.079689	0.556475	-0.609611	1.0366	0.728763	0.789912	0.519915	1	1
rs4235200	4:174654127	C:0.350763	rs1524418	7:54249093	C:0.0730335	294591	17316	7	1	0.519915	0.647826	0.0110479	0.0241863	0.786904	0.0292298	0.108125	0.684315	0.00986473	0.0242626	0.986006	0.00205099	0.116938	0.513289	0.200971	0.307425	0.868815	0.874306	0.519915	1	1
rs4565061	4:174700070	C:0.263415	rs73387186	7:54272482	A:0.0985393	290828	17073	7	1	0.523879	0.876083	-0.00493981	0.0316783	0.526187	0.050632	0.0798817	0.926139	-0.0029496	0.0318176	0.436815	0.0640147	0.0823252	0.535104	-0.21156	0.341098	0.809825	0.842729	0.523879	1	1
rs4235200	4:174654127	C:0.350717	rs73387186	7:54272482	A:0.0985619	292187	17166	7	1	0.523879	0.59987	0.0127415	0.0242886	0.494342	0.0542957	0.0794472	0.55674	0.0143456	0.0244101	0.383868	0.0737296	0.0846696	0.52957	-0.153954	0.244891	0.689979	0.765396	0.523879	1	1
rs61618883	4:174644127	T:0.110247	rs79144007	7:54215865	A:0.0886466	293576	17254	7	1	0.523879	0.997353	0.000240009	0.0723465	0.0849347	0.145469	0.0844404	0.954884	0.00410343	0.0725307	0.0752547	0.150742	0.0847386	0.560803	-0.601457	1.03405	0.240321	0.353558	0.523879	1	1
rs4235200	4:174654127	C:0.350763	rs113048148	7:54280641	T:0.0786327	294591	17316	7	1	0.527897	0.647806	0.0110486	0.0241864	0.474385	0.0687046	0.0960416	0.612238	0.0122977	0.0242614	0.371778	0.0908427	0.101711	0.537012	-0.190726	0.30895	0.700845	0.774811	0.527897	1	1
rs13136010	4:174693004	T:0.262674	rs11769241	7:54241485	G:0.278342	292505	17195	7	1	0.527897	0.0913603	-0.0544258	0.0322377	0.546484	0.0180132	0.0298707	0.0725135	-0.0604426	0.0336563	0.676626	0.0129173	0.0309714	0.523603	0.0747432	0.117189	0.196912	0.302014	0.527897	1	1
rs7697789	4:174638982	C:0.37382	rs78688905	7:54276362	A:0.123089	291402	17115	7	1	0.531971	0.496955	0.0156222	0.0229978	0.803364	-0.0163167	0.0655299	0.45191	0.0174306	0.0231718	0.993468	0.000578112	0.0706153	0.537455	-0.116832	0.189458	0.769727	0.822033	0.531971	1	1
rs61618883	4:174644127	T:0.110247	rs1524418	7:54249093	C:0.0730339	293576	17254	7	1	0.536102	0.99887	0.000102435	0.072347	0.831119	0.0231747	0.108665	0.960474	-0.00360153	0.0726722	0.893254	0.0147322	0.109787	0.514263	0.510165	0.782206	0.980658	0.935687	0.536102	1	1
rs13133604	4:174670227	A:0.113291	rs73387186	7:54272482	A:0.0985315	289948	17052	7	1	0.536102	0.543572	-0.0441644	0.0727082	0.452906	0.0596476	0.0794687	0.50359	-0.0489722	0.0732183	0.501266	0.0538904	0.0801345	0.515175	0.406247	0.624226	0.628233	0.726167	0.536102	1	1
rs11947016	4:174671992	G:0.475069	rs79144007	7:54215865	A:0.0886384	292644	17206	7	1	0.540291	0.556683	-0.0112818	0.019194	0.0697562	0.153179	0.0844666	0.518764	-0.0124485	0.0192925	0.210855	0.12315	0.0984239	0.538589	0.11795	0.191805	0.174454	0.276167	0.540291	1	1
rs7692617	4:174657554	A:0.236375	rs73132213	7:54270760	G:0.149771	291803	17160	7	1	0.55323	0.6061	-0.0181438	0.0351863	0.558424	0.0312536	0.0534081	0.547598	-0.0214413	0.0356544	0.671702	0.0233756	0.0551554	0.548446	0.132639	0.221032	0.74024	0.812592	0.55323	1	1
rs116539274	4:174682944	T:0.0555081	rs73132213	7:54270760	G:0.149751	293534	17255	7	1	0.557673	0.497155	-0.107139	0.157796	0.579759	0.0294978	0.0532705	0.572147	-0.0901961	0.15967	0.556369	0.0313772	0.0533404	0.585921	-0.569899	1.04616	0.676634	0.771043	0.557673	1	1
rs28678450	4:174719726	T:0.0871972	rs17561049	7:54246115	G:0.0797343	294591	17316	7	1	0.557673	0.353016	0.0833313	0.0897237	0.212415	0.116763	0.0936388	0.37653	0.0796205	0.0900372	0.230441	0.11272	0.0939943	0.523779	0.689997	1.08229	0.309786	0.442356	0.557673	1	1
rs11730128	4:174664194	G:0.0843925	rs4427114	7:54281844	G:0.268438	292988	17205	7	1	0.562184	0.800477	-0.0244727	0.0968333	0.626071	-0.0150908	0.0309705	0.688904	-0.0404941	0.101149	0.593108	-0.0166145	0.0310937	0.55417	0.207282	0.35042	0.858693	0.887072	0.562184	1	1
rs61618883	4:174644127	T:0.110247	rs56086909	7:54208219	T:0.131247	293576	17254	7	1	0.562184	0.997576	0.000219752	0.0723467	0.625562	0.0294785	0.0604089	0.944585	-0.00507591	0.0730253	0.671255	0.0258049	0.0607995	0.546287	0.323897	0.536846	0.889418	0.903194	0.562184	1	1
rs13121843	4:174728566	G:0.325787	rs62445408	7:54230459	T:0.281441	292605	17196	7	1	0.57142	0.293672	-0.0275054	0.0261931	0.183167	0.0387874	0.0291401	0.242574	-0.0320214	0.027402	0.284557	0.0330497	0.0308836	0.568693	0.0531385	0.0932292	0.23845	0.36361	0.57142	1	1
rs28678450	4:174719726	T:0.0871189	rs73387186	7:54272482	A:0.0985619	292187	17166	7	1	0.580959	0.362152	0.0823461	0.0903638	0.494119	0.0543233	0.0794464	0.335314	0.0874021	0.0907164	0.464982	0.0582227	0.0796843	0.610875	-0.529579	1.04079	0.529025	0.66436	0.580959	1	1
rs115237310	4:174662996	G:0.0646127	rs79144007	7:54215865	A:0.0886367	292582	17206	7	1	0.580959	0.601681	0.0643666	0.123311	0.0884587	0.1443	0.0847036	0.641325	0.0578197	0.124117	0.0964525	0.141228	0.0849595	0.554848	0.662586	1.12205	0.216265	0.3384	0.580959	1	1
rs28820877	4:174645462	G:0.101286	rs11769241	7:54241485	G:0.278328	291773	17157	7	1	0.585848	0.45906	-0.0603256	0.0814774	0.543531	0.0181664	0.0299045	0.569777	-0.0479453	0.0843543	0.511235	0.0197289	0.0300327	0.595708	-0.173044	0.326139	0.630692	0.748511	0.585848	1	1
rs116539274	4:174682944	T:0.0554726	rs11769241	7:54241485	G:0.278342	292505	17195	7	1	0.590822	0.409182	-0.131611	0.159464	0.545934	0.0180377	0.0298705	0.52396	-0.105465	0.165499	0.527765	0.0188831	0.0299056	0.603054	-0.322488	0.620151	0.585578	0.715084	0.590822	1	1
rs4565061	4:174700070	C:0.26345	rs11769241	7:54241485	G:0.278317	291139	17101	7	1	0.590822	0.828459	-0.00686095	0.0316643	0.605164	0.0155027	0.0299864	0.718904	-0.0118862	0.0330243	0.722843	0.0110379	0.0311223	0.584432	0.0635908	0.11627	0.852011	0.894283	0.590822	1	1
rs28820877	4:174645462	G:0.101344	rs113048148	7:54280641	T:0.0786556	293857	17278	7	1	0.595883	0.436803	-0.0631591	0.0812227	0.462938	0.0705024	0.09605	0.466785	-0.0592866	0.081469	0.431181	0.0759332	0.0964633	0.622969	-0.513983	1.04543	0.565349	0.700415	0.595883	1	1
rs6843594	4:174710430	C:0.342601	rs73387186	7:54272482	A:0.0985906	290256	17062	7	1	0.606282	0.0946024	-0.0422343	0.0252657	0.550876	0.0476424	0.0798769	0.107184	-0.040905	0.0253914	0.460343	0.0625131	0.0846738	0.613212	-0.129098	0.25539	0.205557	0.329997	0.606282	1	1
rs7697789	4:174638982	C:0.373855	rs1524418	7:54249093	C:0.0729899	292842	17208	7	1	0.611627	0.527686	0.0144856	0.0229369	0.817003	0.0251482	0.108678	0.553138	0.0136415	0.0230018	0.977924	0.00325667	0.117691	0.609091	0.156881	0.306785	0.80039	0.872469	0.611627	1	1
rs6830691	4:174667332	C:0.345131	rs60029800	7:54207183	G:0.0480297	293006	17233	7	1	0.611627	0.583164	-0.0135941	0.0247719	0.0327141	0.310375	0.145336	0.602258	-0.0129262	0.024803	0.0279393	0.335957	0.152837	0.619484	-0.246013	0.495412	0.104171	0.188534	0.611627	1	1
rs28678450	4:174719726	T:0.0871962	rs60029800	7:54207183	G:0.0480297	293006	17233	7	1	0.617075	0.423797	0.0722505	0.0903299	0.032805	0.310216	0.145337	0.445925	0.0690855	0.0906366	0.0394432	0.30195	0.146611	0.597462	0.606783	1.14909	0.088755	0.16506	0.617075	1	1
rs28678450	4:174719726	T:0.0871898	rs62449605	7:54288281	C:0.347394	292282	17159	7	1	0.617075	0.325092	0.0886303	0.0900672	0.00731506	0.0646107	0.0240892	0.270608	0.105561	0.0958198	0.00659856	0.0656804	0.0241787	0.621973	-0.138411	0.28072	0.0178914	0.0402586	0.617075	1	1
rs4235200	4:174654127	C:0.350738	rs11769241	7:54241485	G:0.278342	292505	17195	7	1	0.617075	0.615165	0.0121996	0.0242675	0.547164	0.0179824	0.0298703	0.533127	0.0157273	0.0252347	0.458467	0.0236027	0.0318364	0.61489	-0.0462952	0.0920188	0.734479	0.833338	0.617075	1	1
rs11730128	4:174664194	G:0.0843774	rs62449605	7:54288281	C:0.347394	292282	17159	7	1	0.617075	0.795633	-0.0250798	0.0968322	0.00730935	0.0646168	0.0240891	0.943849	-0.00723099	0.102664	0.00663206	0.0655976	0.0241632	0.620674	-0.152885	0.308923	0.0277107	0.0596002	0.617075	1	1
rs6843594	4:174710430	C:0.342632	rs62445408	7:54230459	T:0.281394	290673	17093	7	1	0.622631	0.0941637	-0.0422428	0.0252372	0.161826	0.0408757	0.0292187	0.142522	-0.0385631	0.0262967	0.137544	0.0459815	0.030964	0.623223	-0.0459569	0.0935438	0.0919308	0.170657	0.622631	1	1
rs12512797	4:174699639	G:0.126871	rs62449605	7:54288281	C:0.347372	291689	17123	7	1	0.628299	0.0101449	-0.176603	0.0686945	0.00737775	0.064616	0.0241168	0.0246355	-0.164183	0.0730654	0.00656367	0.0659796	0.0242732	0.630892	-0.103027	0.214429	0.000897745	0.00256501	0.628299	1	1
rs6819034	4:174638079	T:0.217928	rs60374751	7:54262200	T:0.204124	292977	17213	7	1	0.628299	0.576305	0.0208114	0.0372437	0.194475	0.0511071	0.0393903	0.518101	0.0245648	0.0380098	0.169836	0.0553278	0.0403049	0.632297	-0.091066	0.190317	0.373673	0.531333	0.628299	1	1
rs11947016	4:174671992	G:0.47503	rs62449605	7:54288281	C:0.347413	290343	17050	7	1	0.634084	0.568898	-0.0109812	0.0192762	0.00713478	0.064995	0.0241573	0.716619	-0.00748446	0.0206194	0.00937379	0.0711702	0.027393	0.634762	-0.0275876	0.0580749	0.0239816	0.0529315	0.634084	1	1
rs28820877	4:174645462	G:0.101344	rs56086909	7:54208219	T:0.131231	293857	17278	7	1	0.634084	0.438302	-0.0629523	0.081222	0.647374	0.0276311	0.0604074	0.475777	-0.0582722	0.0817154	0.618244	0.0302042	0.0606096	0.649926	-0.337566	0.743759	0.663547	0.789912	0.634084	1	1
rs13133604	4:174670227	A:0.113291	rs78688905	7:54276362	A:0.123137	290892	17108	7	1	0.639994	0.52978	-0.0456809	0.0727007	0.829135	-0.014116	0.0654092	0.565811	-0.041957	0.0730663	0.865694	-0.0111077	0.0656754	0.65573	-0.328188	0.736151	0.80039	0.881622	0.639994	1	1
rs11947016	4:174671992	G:0.475138	rs62445408	7:54230459	T:0.281471	290668	17088	7	1	0.646034	0.635616	-0.00912303	0.0192535	0.174184	0.039688	0.0292064	0.747703	-0.00646098	0.0200857	0.155964	0.0469156	0.0330676	0.644022	-0.0325846	0.0705167	0.357957	0.519138	0.646034	1	1
rs12512797	4:174699639	G:0.126908	rs56086909	7:54208219	T:0.131221	293993	17280	7	1	0.65221	0.0108261	-0.173983	0.068275	0.548574	0.0361357	0.0602363	0.014217	-0.16919	0.0690085	0.511814	0.0398457	0.0607389	0.661061	-0.207752	0.473834	0.0280373	0.0614977	0.65221	1	1
rs6849323	4:174683271	C:0.157256	rs62445408	7:54230459	T:0.281441	292605	17196	7	1	0.658531	0.705421	-0.0197022	0.0521204	0.183334	0.038773	0.0291404	0.621545	-0.0270476	0.0547896	0.215137	0.0366315	0.0295519	0.654682	0.079538	0.177831	0.387043	0.553178	0.658531	1	1
rs10520263	4:174659937	C:0.130089	rs4425715	7:54265587	G:0.336876	293917	17284	7	1	0.665006	0.878538	-0.0094433	0.0617923	0.173522	-0.0346425	0.0254542	0.999681	-2.61489e-05	0.0653827	0.195876	-0.0331964	0.0256662	0.669025	-0.0855527	0.20013	0.388558	0.556351	0.665006	1	1
rs4235200	4:174654127	C:0.350757	rs60374751	7:54262200	T:0.20412	294151	17288	7	1	0.665006	0.620721	0.0119747	0.0241996	0.197886	0.0506164	0.0393107	0.565999	0.0141795	0.0247049	0.17322	0.0569435	0.0418109	0.662476	-0.0535842	0.12276	0.390079	0.557942	0.665006	1	1
rs116539274	4:174682944	T:0.0555058	rs4425715	7:54265587	G:0.336928	294591	17316	7	1	0.665006	0.477848	-0.111971	0.157757	0.160146	-0.0357228	0.0254331	0.420405	-0.134891	0.167416	0.154511	-0.0362578	0.025466	0.657449	0.222016	0.50067	0.286505	0.442356	0.665006	1	1
rs7697789	4:174638982	C:0.373864	rs60374751	7:54262200	T:0.204107	292403	17180	7	1	0.671642	0.531411	0.0143668	0.0229555	0.27483	0.0431988	0.0395591	0.483879	0.0164195	0.0234539	0.240909	0.0499934	0.0426303	0.673699	-0.0481575	0.114368	0.456048	0.625875	0.671642	1	1
rs4565061	4:174700070	C:0.263544	rs4425715	7:54265587	G:0.336962	293220	17222	7	1	0.671642	0.810074	-0.00758104	0.0315441	0.16707	-0.035225	0.0254943	0.714468	-0.0122413	0.0334588	0.149024	-0.038134	0.0264271	0.67205	0.0424707	0.100324	0.372216	0.540617	0.671642	1	1
rs28820877	4:174645462	G:0.101345	rs78688905	7:54276362	A:0.123128	292408	17184	7	1	0.671642	0.448328	-0.0617678	0.0814659	0.782501	-0.0180533	0.0653957	0.482119	-0.0576205	0.0819755	0.814624	-0.0153944	0.0656575	0.687508	-0.297292	0.739091	0.720273	0.840853	0.671642	1	1
rs4383595	4:174663514	A:0.0758863	rs62445408	7:54230459	T:0.281416	290586	17087	7	1	0.671642	0.0195441	0.227665	0.0975015	0.24052	0.0343626	0.0292774	0.031435	0.217125	0.100917	0.25433	0.0334675	0.0293601	0.667229	0.168218	0.391248	0.0392313	0.0836999	0.671642	1	1
rs4565061	4:174700070	C:0.263544	rs56086909	7:54208219	T:0.131272	293220	17222	7	1	0.678451	0.812644	-0.00747638	0.0315438	0.632372	0.0289442	0.0605033	0.77195	-0.00922729	0.0318374	0.724297	0.0221464	0.0627872	0.674581	0.0986402	0.23493	0.868815	0.929062	0.678451	1	1
rs3922692	4:174713351	G:0.400344	rs113048148	7:54280641	T:0.0786261	292918	17211	7	1	0.678451	0.224606	-0.0266105	0.021913	0.490387	0.0665107	0.0964353	0.213374	-0.0273658	0.0219922	0.640989	0.0492264	0.105564	0.676504	0.108292	0.259545	0.376603	0.546872	0.678451	1	1
rs6849323	4:174683271	C:0.157237	rs60374751	7:54262200	T:0.20412	294151	17288	7	1	0.678451	0.764497	-0.0155418	0.0518786	0.198285	0.0505713	0.0393106	0.702994	-0.0202645	0.0531484	0.229123	0.0479151	0.0398422	0.670787	0.10404	0.244761	0.421776	0.593752	0.678451	1	1
rs11730128	4:174664194	G:0.0843916	rs4425715	7:54265587	G:0.336928	294591	17316	7	1	0.685443	0.886901	-0.0136655	0.0960829	0.160582	-0.0356855	0.0254331	0.992851	-0.000903992	0.100897	0.171595	-0.0348737	0.0255093	0.692932	-0.130669	0.330908	0.367879	0.539062	0.685443	1	1
rs28820877	4:174645462	G:0.101344	rs4425715	7:54265587	G:0.336979	293857	17278	7	1	0.685443	0.438093	-0.062981	0.081222	0.139746	-0.0376127	0.0254701	0.546487	-0.0517014	0.0857356	0.152468	-0.0366121	0.0255873	0.692612	-0.105909	0.267912	0.245061	0.395253	0.685443	1	1
rs6819034	4:174638079	T:0.217997	rs73132213	7:54270760	G:0.149755	292364	17180	7	1	0.685443	0.591539	0.0200082	0.0372866	0.543243	0.0324294	0.0533451	0.639632	0.0176793	0.037759	0.61542	0.0275286	0.0547994	0.685541	0.0969831	0.239516	0.720273	0.844603	0.685443	1	1
rs28678450	4:174719726	T:0.0871968	rs11769241	7:54241485	G:0.278342	292505	17195	7	1	0.692633	0.359208	0.0825697	0.0900555	0.548813	0.0179086	0.0298706	0.449945	0.0714276	0.0945426	0.576059	0.016781	0.0300115	0.685504	0.125912	0.310921	0.552252	0.718771	0.692633	1	1
rs6819034	4:174638079	T:0.217916	rs11769241	7:54241485	G:0.278353	291330	17120	7	1	0.692633	0.67731	0.0155689	0.0374129	0.5276	0.0189044	0.0299275	0.609255	0.0198657	0.0388656	0.48131	0.0215723	0.0306339	0.689015	-0.0574313	0.143509	0.751897	0.866939	0.692633	1	1
rs6843594	4:174710430	C:0.34262	rs17561049	7:54246115	G:0.0797195	292645	17212	7	1	0.692633	0.0916056	-0.0424308	0.0251518	0.198479	0.120914	0.0940306	0.0992407	-0.0416032	0.0252363	0.17794	0.133793	0.0993171	0.699385	-0.119202	0.308692	0.107059	0.201408	0.692633	1	1
rs28678450	4:174719726	T:0.0871972	rs4425715	7:54265587	G:0.336928	294591	17316	7	1	0.700033	0.351731	0.083556	0.0897258	0.159426	-0.0357849	0.0254334	0.46544	0.0704493	0.0965166	0.150893	-0.0367078	0.0255557	0.702954	0.0999039	0.261984	0.243153	0.395253	0.700033	1	1
rs62337886	4:174698736	A:0.17899	rs11769241	7:54241485	G:0.278342	292505	17195	7	1	0.70766	0.857858	0.00810378	0.0452468	0.547231	0.0179794	0.0298704	0.946904	0.00313947	0.0471426	0.600236	0.0159164	0.0303713	0.701202	0.0644373	0.167937	0.819371	0.910229	0.70766	1	1
rs6849323	4:174683271	C:0.157242	rs73132213	7:54270760	G:0.149751	293534	17255	7	1	0.70766	0.840723	-0.0104164	0.0518308	0.581644	0.0293512	0.0532705	0.796142	-0.0135827	0.0525762	0.630675	0.0260011	0.0540813	0.707486	0.117724	0.313733	0.842084	0.92231	0.70766	1	1
rs13121843	4:174728566	G:0.325822	rs73387186	7:54272482	A:0.0985619	292187	17166	7	1	0.70766	0.2378	-0.0309788	0.0262421	0.493335	0.0544222	0.0794469	0.255407	-0.0299908	0.0263698	0.441246	0.0643935	0.083618	0.712186	-0.0989701	0.268269	0.393138	0.570787	0.70766	1	1
rs13121843	4:174728566	G:0.325767	rs17561049	7:54246115	G:0.0797343	294591	17316	7	1	0.715534	0.256678	-0.0296224	0.0261156	0.212235	0.11681	0.0936394	0.245226	-0.0304772	0.0262277	0.296527	0.104424	0.100032	0.715248	0.103797	0.284518	0.246983	0.402594	0.715534	1	1
rs7697789	4:174638982	C:0.373855	rs113048148	7:54280641	T:0.0786721	292842	17208	7	1	0.715534	0.52689	0.0145136	0.022937	0.515376	0.0627181	0.0964167	0.548011	0.0138267	0.0230159	0.638952	0.0487744	0.10396	0.710202	0.103354	0.278144	0.666144	0.814481	0.715534	1	1
rs6849323	4:174683271	C:0.157243	rs79144007	7:54215865	A:0.0886059	294591	17316	7	1	0.715534	0.771918	-0.0150204	0.0518184	0.0931987	0.14173	0.0844253	0.747506	-0.0167604	0.0520622	0.108988	0.137043	0.0855042	0.708907	0.201473	0.539672	0.24602	0.401362	0.715534	1	1
rs4383595	4:174663514	A:0.075857	rs73132213	7:54270760	G:0.149766	291509	17146	7	1	0.723674	0.0224887	0.222446	0.0974781	0.648074	0.0244338	0.0535313	0.0289854	0.216384	0.0990911	0.673766	0.0226446	0.0537895	0.71369	0.20348	0.554586	0.0768111	0.153863	0.723674	1	1
rs6849323	4:174683271	C:0.157262	rs11769241	7:54241485	G:0.278342	292505	17195	7	1	0.723674	0.758667	-0.0159767	0.052002	0.547257	0.0179782	0.0298704	0.691404	-0.0215606	0.0543155	0.591494	0.0162421	0.0302645	0.715169	0.0686626	0.188157	0.794161	0.899644	0.723674	1	1
rs4235200	4:174654127	C:0.350763	rs17561049	7:54246115	G:0.0797343	294591	17316	7	1	0.723674	0.646447	0.0110944	0.0241865	0.213318	0.116534	0.0936396	0.62687	0.0117968	0.0242664	0.196037	0.128341	0.0992643	0.729626	-0.103399	0.299168	0.425084	0.607146	0.723674	1	1
rs28678450	4:174719726	T:0.0872154	rs60374751	7:54262200	T:0.20412	294151	17288	7	1	0.732105	0.352518	0.0834231	0.0897297	0.19909	0.050481	0.0393109	0.326207	0.0900697	0.091741	0.19016	0.0517092	0.0394695	0.742116	-0.144926	0.440436	0.289882	0.458586	0.732105	1	1
rs61618883	4:174644127	T:0.110267	rs73132213	7:54270760	G:0.149787	292523	17193	7	1	0.732105	0.964598	0.00321174	0.0723611	0.532909	0.0332239	0.05328	0.929681	0.00643267	0.0728945	0.513424	0.0349571	0.0534908	0.735967	-0.204268	0.605779	0.822578	0.917172	0.732105	1	1
rs7692617	4:174657554	A:0.236346	rs73387186	7:54272482	A:0.0985417	290466	17071	7	1	0.740857	0.563485	-0.0203981	0.0353108	0.49487	0.0543833	0.0796728	0.587829	-0.0192322	0.0354848	0.459003	0.0605956	0.0818318	0.750084	-0.114342	0.358969	0.673996	0.825805	0.740857	1	1
rs11730128	4:174664194	G:0.084392	rs78688905	7:54276362	A:0.123169	293138	17221	7	1	0.740857	0.802324	-0.0242426	0.0968385	0.806398	-0.0159974	0.0652753	0.838871	-0.0198627	0.0976835	0.830484	-0.0140286	0.0655295	0.755909	-0.231548	0.744871	0.94309	0.973191	0.740857	1	1
rs12512797	4:174699639	G:0.126901	rs4427114	7:54281844	G:0.26845	292390	17169	7	1	0.740857	0.0112173	-0.173848	0.0685559	0.619502	-0.0153973	0.0310082	0.0115859	-0.180474	0.0714886	0.593792	-0.0166666	0.0312489	0.735648	0.0851752	0.25228	0.0301974	0.0684921	0.740857	1	1
rs7692617	4:174657554	A:0.236366	rs113048148	7:54280641	T:0.0786834	292851	17220	7	1	0.749963	0.601292	-0.0183568	0.0351296	0.505334	0.0642206	0.0964099	0.61886	-0.0175233	0.035225	0.472627	0.070755	0.0985155	0.760514	-0.146096	0.479308	0.700845	0.846475	0.749963	1	1
rs11947016	4:174671992	G:0.475069	rs60374751	7:54262200	T:0.204176	292206	17179	7	1	0.749963	0.532437	-0.0119949	0.0192137	0.156043	0.0558535	0.0393749	0.585858	-0.010702	0.0196421	0.161443	0.0625564	0.0446757	0.752883	-0.0297674	0.0945475	0.306176	0.480965	0.749963	1	1
rs28820877	4:174645462	G:0.101378	rs73387186	7:54272482	A:0.0985298	291460	17129	7	1	0.749963	0.472348	-0.0585563	0.0814794	0.519635	0.0512961	0.0796638	0.491074	-0.0562824	0.0817343	0.503379	0.0534698	0.0799031	0.757576	-0.321268	1.04083	0.625784	0.791801	0.749963	1	1
rs4235200	4:174654127	C:0.350843	rs62449605	7:54288281	C:0.347394	292282	17159	7	1	0.749963	0.624433	0.0118906	0.0242875	0.00726353	0.0646679	0.0240893	0.568136	0.0147935	0.0259173	0.00853941	0.0675154	0.0256716	0.749826	-0.0236731	0.0742409	0.0254287	0.0589804	0.749963	1	1
rs13136010	4:174693004	T:0.262614	rs73132213	7:54270760	G:0.149751	293534	17255	7	1	0.759463	0.0817613	-0.056057	0.0322063	0.582955	0.0292497	0.053271	0.0773226	-0.0575766	0.0325948	0.651779	0.0249002	0.0551754	0.756625	0.065649	0.211829	0.184981	0.324838	0.759463	1	1
rs13121843	4:174728566	G:0.325763	rs60029800	7:54207183	G:0.0480297	293006	17233	7	1	0.759463	0.275884	-0.0285215	0.0261758	0.0324926	0.310762	0.145332	0.268926	-0.0289913	0.0262236	0.0584652	0.294333	0.155551	0.756681	0.135394	0.436977	0.0667346	0.138172	0.759463	1	1
rs28678450	4:174719726	T:0.0872268	rs62445408	7:54230459	T:0.281441	292605	17196	7	1	0.759463	0.453464	0.0679498	0.0906417	0.18314	0.0387901	0.0291403	0.419893	0.0756757	0.0938198	0.176247	0.0395373	0.0292349	0.759556	-0.111289	0.363612	0.315896	0.493926	0.759463	1	1
rs28678450	4:174719726	T:0.0871972	rs56086909	7:54208219	T:0.131231	294591	17316	7	1	0.769407	0.355275	0.0829415	0.0897241	0.59474	0.0320386	0.0602252	0.382397	0.0792205	0.0906944	0.615619	0.0303816	0.0605128	0.762551	0.188077	0.622498	0.572013	0.752255	0.769407	1	1
rs28678450	4:174719726	T:0.0871657	rs4427114	7:54281844	G:0.268438	292988	17205	7	1	0.769407	0.39869	0.0762409	0.0903369	0.62428	-0.0151693	0.0309708	0.469227	0.0684048	0.0945162	0.606656	-0.0160208	0.0311173	0.770561	0.0938018	0.321634	0.625784	0.795581	0.769407	1	1
rs6849323	4:174683271	C:0.157221	rs62449605	7:54288281	C:0.347394	292282	17159	7	1	0.769407	0.81604	-0.0120987	0.052006	0.0073038	0.0646229	0.0240891	0.746305	-0.0180496	0.0557922	0.00926385	0.0634834	0.0243964	0.764764	0.0461086	0.154091	0.027928	0.0645662	0.769407	1	1
rs3922692	4:174713351	G:0.400344	rs17561049	7:54246115	G:0.0797203	292918	17211	7	1	0.779855	0.224977	-0.0265893	0.021913	0.271169	0.103786	0.0943192	0.235488	-0.0260837	0.0219867	0.260485	0.114705	0.101938	0.78303	-0.0740131	0.268774	0.263941	0.433105	0.779855	1	1
rs7697789	4:174638982	C:0.373763	rs11769241	7:54241485	G:0.278292	290767	17088	7	1	0.779855	0.497213	0.0156242	0.0230146	0.686791	0.0121114	0.0300372	0.566268	0.0137485	0.0239706	0.789199	0.00867596	0.0324516	0.778174	0.0241482	0.0857233	0.734479	0.874306	0.779855	1	1
rs7697789	4:174638982	C:0.373855	rs4425715	7:54265587	G:0.336979	292842	17208	7	1	0.802587	0.528401	0.0144606	0.0229369	0.164918	-0.0354154	0.0255022	0.497129	0.0165023	0.0243033	0.232907	-0.0328015	0.0274972	0.800346	-0.018595	0.0735272	0.310998	0.493926	0.802587	1	1
rs3922692	4:174713351	G:0.400218	rs73387186	7:54272482	A:0.0985898	290527	17061	7	1	0.815099	0.236421	-0.0260622	0.0220124	0.547446	0.048053	0.0798764	0.248422	-0.0255347	0.0221235	0.517575	0.0562165	0.0868762	0.814366	-0.0518714	0.220921	0.413618	0.610525	0.815099	1	1
rs11947016	4:174671992	G:0.475069	rs1524418	7:54249093	C:0.0730393	292644	17206	7	1	0.815099	0.563144	-0.0110974	0.0191938	0.882318	0.0161657	0.109205	0.553327	-0.0114065	0.0192422	0.975678	0.00373116	0.12238	0.818351	0.0622724	0.271143	0.838801	0.938948	0.815099	1	1
rs11947016	4:174671992	G:0.475069	rs4425715	7:54265587	G:0.336863	292644	17206	7	1	0.828593	0.559903	-0.0111897	0.0191938	0.152238	-0.0365507	0.0255301	0.629494	-0.00980743	0.0203289	0.242662	-0.0337572	0.0288928	0.836913	-0.0127007	0.0617008	0.30143	0.485255	0.828593	1	1
rs115237310	4:174662996	G:0.0646243	rs11769241	7:54241485	G:0.27837	290502	17085	7	1	0.828593	0.643924	0.0573733	0.124126	0.567389	0.0171401	0.0299705	0.617525	0.0638049	0.127773	0.560019	0.0174945	0.0300173	0.838793	-0.109641	0.538942	0.766727	0.901421	0.828593	1	1
rs12512797	4:174699639	G:0.126925	rs62445408	7:54230459	T:0.281435	292011	17160	7	1	0.828593	0.0109181	-0.174521	0.0685658	0.18548	0.0386368	0.0291804	0.0176518	-0.170081	0.0716781	0.180268	0.0393824	0.0293914	0.834869	-0.0512476	0.245838	0.0141532	0.0357104	0.828593	1	1
rs13121843	4:174728566	G:0.325767	rs56086909	7:54208219	T:0.131231	294591	17316	7	1	0.828593	0.257647	-0.0295619	0.0261155	0.592322	0.0322493	0.0602257	0.275116	-0.0287649	0.026357	0.562366	0.036921	0.0637304	0.82527	-0.043025	0.194885	0.456048	0.655499	0.828593	1	1
rs115237310	4:174662996	G:0.0646127	rs4425715	7:54265587	G:0.336941	292582	17206	7	1	0.828593	0.604382	0.0638873	0.123308	0.200053	-0.0326667	0.025493	0.677172	0.0543749	0.130607	0.195998	-0.0330321	0.0255461	0.819455	0.0904853	0.396437	0.382534	0.578918	0.828593	1	1
rs62337886	4:174698736	A:0.179086	rs62445408	7:54230459	T:0.281441	292605	17196	7	1	0.843325	0.923189	0.00436589	0.0452809	0.183864	0.0387258	0.0291401	0.881201	0.00705186	0.0471864	0.179021	0.0397822	0.0296048	0.841515	-0.0335334	0.167704	0.413618	0.613915	0.843325	1	1
rs115237310	4:174662996	G:0.0646127	rs113048148	7:54280641	T:0.078672	292582	17206	7	1	0.843325	0.603967	0.0639619	0.123311	0.56157	0.056187	0.0967888	0.622446	0.0611234	0.124137	0.575309	0.0544475	0.0971843	0.827792	0.235678	1.08341	0.74024	0.887072	0.843325	1	1
rs6830691	4:174667332	C:0.345121	rs11769241	7:54241485	G:0.278342	292505	17195	7	1	0.843325	0.612834	-0.0125456	0.024792	0.546995	0.01799	0.0298704	0.664949	-0.0111812	0.0258173	0.528241	0.0200609	0.0318077	0.850529	-0.0174393	0.092544	0.734479	0.883443	0.843325	1	1
rs10520263	4:174659937	C:0.130089	rs56086909	7:54208219	T:0.131262	293917	17284	7	1	0.859684	0.877976	-0.00948726	0.0617921	0.615251	0.0303148	0.060317	0.861651	-0.0108617	0.0623257	0.633389	0.0290054	0.0608129	0.861536	0.0831934	0.476975	0.872216	0.959144	0.859684	1	1
rs13121843	4:174728566	G:0.325765	rs78688905	7:54276362	A:0.123169	293138	17221	7	1	0.859684	0.233096	-0.0312473	0.0262049	0.805271	-0.0160925	0.0652758	0.245853	-0.0306369	0.0264002	0.862253	-0.0119394	0.068812	0.850921	-0.0408764	0.217494	0.474215	0.676872	0.859684	1	1
rs4383595	4:174663514	A:0.0758507	rs79144007	7:54215865	A:0.0886244	292555	17206	7	1	0.859684	0.0179451	0.229814	0.0971013	0.102824	0.138151	0.0846868	0.0191291	0.228408	0.097485	0.106557	0.137083	0.0849409	0.861022	0.194247	1.10951	0.0198814	0.0488378	0.859684	1	1
rs4383595	4:174663514	A:0.0758667	rs62449605	7:54288281	C:0.347421	290259	17050	7	1	0.878325	0.0167136	0.23336	0.0975198	0.00660575	0.0656182	0.024159	0.0211343	0.238192	0.103311	0.00655007	0.0658833	0.0242317	0.888999	-0.0436733	0.312912	0.00181349	0.00546198	0.878325	1	1
rs10520263	4:174659937	C:0.130089	rs1524418	7:54249093	C:0.0730206	293917	17284	7	1	0.878325	0.877838	-0.00949818	0.0617925	0.785375	0.0294456	0.108128	0.886027	-0.00887226	0.0618995	0.772857	0.0313779	0.10871	0.872346	-0.169232	1.05323	0.950487	0.988677	0.878325	1	1
rs4235200	4:174654127	C:0.350745	rs60029800	7:54207183	G:0.0480297	293006	17233	7	1	0.878325	0.703041	0.00925074	0.0242663	0.0326779	0.310439	0.145335	0.709656	0.00904903	0.0243045	0.0522482	0.302196	0.155684	0.880036	0.0655413	0.434268	0.112636	0.222256	0.878325	1	1
rs7692617	4:174657554	A:0.236366	rs79144007	7:54215865	A:0.0886253	292851	17220	7	1	0.878325	0.597662	-0.0185404	0.0351299	0.0985689	0.140311	0.0849426	0.608968	-0.0180556	0.0352961	0.101548	0.143295	0.0875136	0.889399	-0.0505776	0.363698	0.233838	0.402594	0.878325	1	1
rs7697789	4:174638982	C:0.373855	rs17561049	7:54246115	G:0.0797478	292842	17208	7	1	0.878325	0.528618	0.014453	0.022937	0.26257	0.105681	0.0943298	0.53902	0.0141438	0.0230244	0.330146	0.0995952	0.102273	0.875905	0.0413437	0.264747	0.445484	0.650214	0.878325	1	1
rs13136010	4:174693004	T:0.262609	rs60029800	7:54207183	G:0.0480297	293006	17233	7	1	0.900524	0.0914722	-0.0543593	0.0322094	0.0325057	0.310763	0.145343	0.0907652	-0.054572	0.0322648	0.0427965	0.306109	0.151113	0.908386	0.0634693	0.551548	0.0287022	0.0682549	0.900524	1	1
rs7692617	4:174657554	A:0.23635	rs78688905	7:54276362	A:0.123114	291409	17126	7	1	0.900524	0.590061	-0.0189845	0.0352381	0.762814	-0.0197712	0.0655138	0.602129	-0.0185103	0.0355051	0.78855	-0.018064	0.0673542	0.914084	-0.0312965	0.290083	0.825797	0.940565	0.900524	1	1
rs4383595	4:174663514	A:0.0758134	rs11769241	7:54241485	G:0.278357	290483	17087	7	1	0.900524	0.014807	0.236749	0.0971452	0.646194	0.0137761	0.0300096	0.0213017	0.233446	0.101384	0.654366	0.0134843	0.0301186	0.908018	0.040961	0.35452	0.0551093	0.121098	0.900524	1	1
rs6819034	4:174638079	T:0.21793	rs79144007	7:54215865	A:0.088627	293415	17241	7	1	0.900524	0.571705	0.0210387	0.037201	0.0934191	0.142081	0.0846915	0.567022	0.0213963	0.0373773	0.0975947	0.144016	0.0869332	0.922505	-0.0374726	0.385211	0.219671	0.384454	0.900524	1	1
rs13133604	4:174670227	A:0.113302	rs1524418	7:54249093	C:0.0730361	292335	17201	7	1	0.900524	0.475038	-0.0519179	0.0726831	0.943775	0.00774101	0.109761	0.470852	-0.0525358	0.0728557	0.954314	0.00632271	0.110362	0.896388	0.137883	1.0588	0.769727	0.910229	0.900524	1	1
rs6849323	4:174683271	C:0.157243	rs56086909	7:54208219	T:0.131231	294591	17316	7	1	0.900524	0.767811	-0.0152991	0.0518193	0.593484	0.0321483	0.0602259	0.784295	-0.0143373	0.0523781	0.58407	0.0334574	0.0611151	0.901397	-0.0445338	0.359443	0.832274	0.94377	0.900524	1	1
rs11947016	4:174671992	G:0.474985	rs4427114	7:54281844	G:0.268452	291050	17096	7	1	0.900524	0.642546	-0.00893275	0.0192457	0.732153	-0.0106199	0.0310285	0.632318	-0.00956245	0.0199856	0.721376	-0.0125807	0.0352776	0.906785	0.00868153	0.0741411	0.84538	0.950056	0.900524	1	1
rs4235200	4:174654127	C:0.350786	rs4427114	7:54281844	G:0.268438	292988	17205	7	1	0.900524	0.612522	0.0122863	0.0242583	0.625767	-0.0151042	0.0309706	0.650609	0.0114099	0.025192	0.615865	-0.0166193	0.0331248	0.89702	0.0120852	0.0933749	0.778801	0.915446	0.900524	1	1
rs4235200	4:174654127	C:0.350741	rs62445408	7:54230459	T:0.281441	292605	17196	7	1	0.929568	0.629254	0.0117159	0.0242677	0.183488	0.0387591	0.0291402	0.631039	0.0121524	0.0253035	0.204722	0.0394178	0.0310813	0.951504	-0.00543297	0.089331	0.370765	0.57403	0.929568	1	1
rs3922692	4:174713351	G:0.400344	rs56086909	7:54208219	T:0.131265	292918	17211	7	1	0.929568	0.224097	-0.0266397	0.0219129	0.610734	0.0307544	0.0604181	0.233247	-0.0263586	0.0221123	0.61385	0.0332542	0.0659038	0.924734	-0.015588	0.165	0.418494	0.625875	0.929568	1	1
rs62337886	4:174698736	A:0.179072	rs56086909	7:54208219	T:0.131231	294591	17316	7	1	0.929568	0.875097	0.00708062	0.0450458	0.594705	0.0320417	0.0602253	0.886495	0.00649344	0.0454912	0.613467	0.0309749	0.0613206	0.925479	0.0304837	0.32591	0.858693	0.957661	0.929568	1	1
rs3922692	4:174713351	G:0.400344	rs4425715	7:54265587	G:0.336946	292918	17211	7	1	0.929568	0.22321	-0.026691	0.0219131	0.19334	-0.0331519	0.0254865	0.242258	-0.0271543	0.0232215	0.222992	-0.0338132	0.0277474	0.951873	0.00423462	0.0701625	0.203162	0.362481	0.929568	1	1
rs4565061	4:174700070	C:0.263509	rs60029800	7:54207183	G:0.0480128	291641	17139	7	1	0.929568	0.732004	-0.0108418	0.0316585	0.0277178	0.32011	0.145421	0.736626	-0.0106687	0.0317214	0.0336966	0.324124	0.152624	0.931969	-0.0428997	0.502531	0.101361	0.204752	0.929568	1	1
rs4565061	4:174700070	C:0.263573	rs62445408	7:54230459	T:0.281465	291244	17104	7	1	0.929568	0.787995	-0.00851792	0.0316751	0.1818	0.0390054	0.0292124	0.817855	-0.00761354	0.0330586	0.188988	0.0397638	0.0302713	0.924137	-0.0109919	0.115431	0.397773	0.603779	0.929568	1	1
rs6830691	4:174667332	C:0.345119	rs78688905	7:54276362	A:0.123169	293138	17221	7	1	0.929568	0.563952	-0.0142954	0.0247761	0.804688	-0.0161416	0.0652751	0.558145	-0.0146176	0.0249617	0.78828	-0.0186272	0.0693633	0.914973	0.0218961	0.205082	0.822578	0.940565	0.929568	1	1
rs4235200	4:174654127	C:0.350879	rs73132213	7:54270760	G:0.149751	293534	17255	7	1	0.929568	0.642401	0.0112472	0.0242217	0.581654	0.0293504	0.0532703	0.641267	0.0114143	0.0244979	0.594395	0.0302495	0.056809	0.963756	-0.00743031	0.163516	0.77274	0.913713	0.929568	1	1
rs10520263	4:174659937	C:0.130064	rs78688905	7:54276362	A:0.123122	292471	17189	7	1	0.929568	0.925574	-0.00578302	0.0619068	0.777472	-0.0184811	0.0653932	0.92983	-0.00548013	0.0622324	0.782687	-0.0181428	0.0657777	0.96243	-0.0287026	0.60934	0.957941	0.992577	0.929568	1	1
rs4565061	4:174700070	C:0.263532	rs62449605	7:54288281	C:0.347396	290919	17065	7	1	0.929568	0.871862	-0.00510572	0.0316547	0.00594035	0.0664169	0.0241423	0.851686	-0.00635571	0.0339937	0.00871999	0.0657376	0.0250635	0.919416	0.00943214	0.0932316	0.0236098	0.0575585	0.929568	1	1
rs7692617	4:174657554	A:0.236359	rs60029800	7:54207183	G:0.0480127	291277	17138	30	0	0.0301078	0.525585	-0.0223774	0.0352533	0.0466141	0.291596	0.146546	0.576588	-0.0196877	0.0352588	0.021037	0.339093	0.146964	0.999943	-27.6969	390459	0.129643	0.0322309	1	1	1
rs28678450	4:174719726	T:0.0871972	rs113048148	7:54280641	T:0.0786327	294591	17316	7	1	1	0.355393	0.0829208	0.0897237	0.474662	0.0686602	0.0960398	0.355666	0.0831786	0.0900538	0.474626	0.068956	0.0964455	0.973666	-0.0347793	1.05356	0.512749	0.720618	1	1	1
rs28678450	4:174719726	T:0.0871972	rs1524418	7:54249093	C:0.0730335	294591	17316	7	1	1	0.355451	0.0829117	0.0897248	0.788059	0.0290679	0.108127	0.357022	0.0829336	0.0900421	0.788897	0.0290998	0.108685	0.99769	-0.0031078	1.07327	0.635639	0.823919	1	1	1
rs3922692	4:174713351	G:0.400287	rs78688905	7:54276362	A:0.123213	291471	17116	7	1	1	0.196287	-0.0284124	0.0219876	0.633694	-0.0313848	0.0658605	0.197335	-0.0285629	0.0221558	0.646265	-0.032967	0.0718304	0.955842	0.0099644	0.179952	0.385534	0.592091	1	1	1
rs61618883	4:174644127	T:0.110247	rs113048148	7:54280641	T:0.078627	293576	17254	30	0	0.0665072	0.999001	9.05929e-05	0.0723471	0.451994	0.0722434	0.0960563	0.907959	0.00836724	0.0723723	0.366098	0.0868745	0.0961208	0.999943	-27.3179	385708	0.757794	0.270025	1	1	1
rs13133604	4:174670227	A:0.113302	rs79144007	7:54215865	A:0.088573	292335	17201	30	0	0.0714235	0.477239	-0.0516604	0.0726843	0.0927112	0.142396	0.0846959	0.548729	-0.0435991	0.0727057	0.0703366	0.153363	0.0847433	0.999951	-27.5656	444314	0.197682	0.0899711	1	1	1
rs13133604	4:174670227	A:0.113321	rs62445408	7:54230459	T:0.281447	290369	17083	7	1	1	0.450533	-0.0551005	0.0730265	0.167476	0.0403295	0.0292167	0.475834	-0.0544736	0.0763984	0.169236	0.0404224	0.0294053	0.977777	-0.00724315	0.260018	0.292156	0.482392	1	1	1
rs13133604	4:174670227	A:0.113291	rs60029800	7:54207183	G:0.0480085	290761	17118	30	0	0.391469	0.325849	-0.0722086	0.073494	0.0704775	0.269828	0.149173	0.338511	-0.0703476	0.0734999	0.06296	0.277528	0.149251	0.999977	-27.5736	950508	0.132718	0.189159	1	1	1
rs28820877	4:174645462	G:0.101344	rs1524418	7:54249093	C:0.0730151	293857	17278	7	1	1	0.43787	-0.0630113	0.0812215	0.845064	0.0212339	0.108658	0.437521	-0.0632446	0.0814604	0.84888	0.0208144	0.109234	0.969653	0.0405147	1.06496	0.720273	0.883443	1	1	1
rs116539274	4:174682944	T:0.0555058	rs79144007	7:54215865	A:0.0886059	294591	17316	30	0	0.23568	0.476837	-0.11223	0.15776	0.0926448	0.141971	0.0844256	0.544713	-0.0956112	0.157852	0.0823431	0.146706	0.0844475	0.999965	-27.4277	632935	0.197682	0.199426	1	1	1
rs116539274	4:174682944	T:0.0555398	rs60029800	7:54207183	G:0.0480297	293006	17233	30	0	0.412399	0.476786	-0.112254	0.157775	0.032475	0.310799	0.145334	0.507817	-0.104499	0.157796	0.0290315	0.317381	0.145383	0.999982	-28.0514	1241380	0.0933785	0.14387	1	1	1
rs116539274	4:174682944	T:0.0555058	rs56086909	7:54208219	T:0.131231	294591	17316	30	0	0.293923	0.480648	-0.111259	0.157756	0.595603	0.0319638	0.0602257	0.534756	-0.0979947	0.157862	0.573717	0.0338865	0.0602335	0.999966	-27.1896	640459	0.671368	0.593752	1	1	1
rs115237310	4:174662996	G:0.0646127	rs56086909	7:54208219	T:0.131286	292582	17206	30	0	0.0774704	0.603047	0.0641244	0.12331	0.558965	0.0352563	0.0603312	0.483161	0.0865509	0.123428	0.501274	0.040582	0.0603461	0.999953	-27.646	471698	0.737354	0.292544	1	1	1
rs61618883	4:174644127	T:0.110209	rs62445408	7:54230459	T:0.281415	291596	17134	7	1	1	0.856663	-0.0131837	0.0729899	0.189231	0.0383347	0.0291995	0.857306	-0.0136559	0.0759487	0.192596	0.0382641	0.0293675	0.982013	0.00619488	0.274777	0.418494	0.627596	1	1	1
rs115237310	4:174662996	G:0.0646127	rs17561049	7:54246115	G:0.0797469	292582	17206	30	0	0.246374	0.603406	0.0640609	0.123311	0.254386	0.107515	0.0943308	0.550344	0.0736747	0.123357	0.230536	0.11313	0.0943555	0.999971	-27.7296	751138	0.465043	0.411302	1	1	1
rs115237310	4:174662996	G:0.0646127	rs1524418	7:54249093	C:0.0730496	292582	17206	30	0	0.617075	0.601974	0.0643141	0.12331	0.758323	0.0332769	0.108153	0.591554	0.0661751	0.123327	0.748299	0.0347082	0.108164	0.999983	-27.0369	1255750	0.835531	0.894283	1	1	1
rs11947016	4:174671992	G:0.47502	rs78688905	7:54276362	A:0.123141	291198	17112	7	1	1	0.611887	-0.00976209	0.0192401	0.87887	-0.00995061	0.0652921	0.614515	-0.00976274	0.0193844	0.892417	-0.00996006	0.0736436	0.999779	4.41868e-05	0.159214	0.868815	0.963515	1	1	1
rs115237310	4:174662996	G:0.0646023	rs78688905	7:54276362	A:0.123111	291143	17112	30	0	0.147903	0.560952	0.0717126	0.123339	0.83112	-0.0139497	0.06541	0.482563	0.0866525	0.123404	0.881261	-0.00977176	0.0654196	0.99996	-27.5757	554054	0.825797	0.479542	1	1	1
rs115237310	4:174662996	G:0.0646111	rs73387186	7:54272482	A:0.0984896	290198	17057	30	0	0.351735	0.643533	0.0574414	0.124127	0.476602	0.056716	0.0796821	0.607781	0.0637223	0.124156	0.456805	0.0592994	0.0796909	0.999974	-27.5427	851884	0.700845	0.66436	1	1	1
rs11947016	4:174671992	G:0.475064	rs60029800	7:54207183	G:0.0480228	291070	17123	7	1	1	0.533147	-0.0119943	0.0192461	0.05337	0.285595	0.14783	0.532685	-0.012025	0.0192735	0.0889478	0.283309	0.166557	0.976157	0.010804	0.361492	0.145194	0.277055	1	1	1
rs28820877	4:174645462	G:0.101384	rs60029800	7:54207183	G:0.0480265	292276	17195	30	0	0.256221	0.371504	-0.0729933	0.081679	0.0318187	0.31202	0.14535	0.398159	-0.0690167	0.0816849	0.0255901	0.324669	0.145437	0.999974	-27.9796	857848	0.0792493	0.0953765	1	1	1
rs11730128	4:174664194	G:0.0843916	rs113048148	7:54280641	T:0.0786327	294591	17316	30	0	0.319208	0.890953	-0.0131727	0.0960822	0.474584	0.0686734	0.0960412	0.927182	-0.00878302	0.0961042	0.446945	0.0730597	0.0960658	0.999969	-27.2677	700116	0.769727	0.678669	1	1	1
rs4383595	4:174663514	A:0.0758556	rs78688905	7:54276362	A:0.123109	291119	17114	30	0	0.114413	0.0147648	0.236832	0.097138	0.702742	-0.0250934	0.0657546	0.0107395	0.24798	0.0972064	0.760989	-0.0200061	0.0657703	0.999957	-27.5844	514858	0.0566369	0.0414083	1	1	1
rs4383595	4:174663514	A:0.0758571	rs4427114	7:54281844	G:0.268408	290968	17098	7	1	1	0.0140818	0.238499	0.0971415	0.549364	-0.0186226	0.0311043	0.0188586	0.237089	0.100961	0.547905	-0.0187574	0.0312153	0.958849	0.0191242	0.370638	0.0490152	0.1101	1	1	1
rs11730128	4:174664194	G:0.0843916	rs1524418	7:54249093	C:0.0730335	294591	17316	30	0	0.369696	0.889839	-0.0133081	0.0960821	0.78695	0.0292233	0.108125	0.919546	-0.00970704	0.0961041	0.754763	0.0337848	0.108158	0.999966	-26.8433	633287	0.954207	0.825805	1	1	1
rs11730128	4:174664194	G:0.0843916	rs17561049	7:54246115	G:0.0797343	294591	17316	30	0	0.180091	0.889873	-0.0133042	0.0960838	0.213596	0.116462	0.0936391	0.953912	-0.00555448	0.0961068	0.186188	0.123824	0.0936681	0.999967	-27.786	665349	0.466863	0.344826	1	1	1
rs4383595	4:174663514	A:0.0758222	rs73387186	7:54272482	A:0.0984978	290179	17060	30	0	0.2113	0.0120575	0.243949	0.0971732	0.626373	0.0390906	0.0802949	0.00984334	0.250939	0.0972149	0.585019	0.0438563	0.0803128	0.999967	-27.6498	671399	0.0462257	0.0523792	1	1	1
rs11730128	4:174664194	G:0.0843669	rs60029800	7:54207183	G:0.0480297	293006	17233	30	0	0.482953	0.845231	-0.0188294	0.0964586	0.0326997	0.310401	0.145336	0.863076	-0.0166372	0.09647	0.0300691	0.315386	0.145394	0.999979	-27.3946	1063900	0.118967	0.191046	1	1	1
rs28820877	4:174645462	G:0.101344	rs79144007	7:54215865	A:0.0886077	293857	17278	30	0	0.0470021	0.436173	-0.0632462	0.081223	0.0848362	0.145523	0.084445	0.530047	-0.051025	0.0812584	0.0603018	0.158742	0.0845011	0.999947	-27.6146	412699	0.175822	0.0596002	1	1	1
rs11730128	4:174664194	G:0.0843916	rs56086909	7:54208219	T:0.131231	294591	17316	7	1	1	0.889764	-0.0133174	0.0960831	0.594616	0.0320493	0.0602252	0.889901	-0.0134104	0.0968753	0.596202	0.0320132	0.060417	0.993989	0.00571764	0.758882	0.862054	0.960615	1	1	1
rs6830691	4:174667332	C:0.345139	rs62449605	7:54288281	C:0.347394	292282	17159	7	1	1	0.620553	-0.0122744	0.0247935	0.00730148	0.0646254	0.0240891	0.629514	-0.0128025	0.0265386	0.0124487	0.0641319	0.0256613	0.955451	0.00415664	0.0744076	0.0253296	0.0614977	1	1	1
rs116539274	4:174682944	T:0.0555058	rs17561049	7:54246115	G:0.0797343	294591	17316	30	0	0.394	0.479678	-0.111506	0.157757	0.213465	0.116497	0.0936396	0.514575	-0.102851	0.157812	0.201832	0.119539	0.0936567	0.999977	-27.5932	961283	0.365017	0.433105	1	1	1
rs4383595	4:174663514	A:0.0758507	rs56086909	7:54208219	T:0.131305	292555	17206	7	1	1	0.018068	0.229562	0.0970984	0.625833	0.0294597	0.0604179	0.0192316	0.229229	0.0979189	0.628433	0.0293322	0.0606121	0.978852	0.0200951	0.758059	0.0639279	0.138639	1	1	1
rs6830691	4:174667332	C:0.345204	rs62445408	7:54230459	T:0.281441	292605	17196	7	1	1	0.59614	-0.0131362	0.0247871	0.183848	0.0387272	0.0291401	0.626099	-0.012605	0.0258709	0.203098	0.0394913	0.0310277	0.942958	-0.00646322	0.0903278	0.360764	0.564339	1	1	1
rs62337886	4:174698736	A:0.179011	rs78688905	7:54276362	A:0.123169	293138	17221	7	1	1	0.911399	0.00503376	0.0452375	0.805735	-0.0160532	0.065275	0.906237	0.00536721	0.0455672	0.816923	-0.0153474	0.0662942	0.951826	-0.0229317	0.379576	0.965455	0.995145	1	1	1
rs12512797	4:174699639	G:0.126908	rs1524418	7:54249093	C:0.0730255	293993	17280	30	0	0.171798	0.0109602	-0.173685	0.0682733	0.851071	0.020402	0.108665	0.0130387	-0.169532	0.0682852	0.775838	0.0309592	0.108725	0.999956	-27.1969	491183	0.0329072	0.0336285	1	1	1
rs7697789	4:174638982	C:0.373855	rs56086909	7:54208219	T:0.131311	292842	17208	7	1	1	0.527175	0.0145036	0.022937	0.710534	0.0224871	0.0605894	0.53477	0.0143598	0.0231333	0.742965	0.0213485	0.0651009	0.961751	0.00853495	0.177975	0.766727	0.911974	1	1	1
rs7697789	4:174638982	C:0.373855	rs79144007	7:54215865	A:0.0886348	292842	17208	7	1	1	0.527911	0.0144778	0.0229371	0.13288	0.128006	0.0851761	0.529399	0.0144901	0.0230395	0.163066	0.128201	0.0919118	0.995487	-0.00138344	0.244579	0.275529	0.461337	1	1	1
rs12512797	4:174699639	G:0.126907	rs60029800	7:54207183	G:0.0480267	292410	17197	30	0	0.362815	0.0138371	-0.168099	0.0682924	0.0474493	0.290491	0.146545	0.014904	-0.166282	0.0682965	0.0414997	0.298894	0.146624	0.999974	-27.4839	848485	0.00665945	0.0125562	1	1	1
rs28820877	4:174645462	G:0.101344	rs17561049	7:54246115	G:0.0797173	293857	17278	30	0	0.272698	0.440855	-0.0626018	0.081222	0.238042	0.110893	0.0939851	0.469182	-0.0588004	0.0812373	0.217281	0.115995	0.0940149	0.999967	-27.3641	665832	0.373673	0.365877	1	1	1
rs12512797	4:174699639	G:0.126908	rs113048148	7:54280641	T:0.0786141	293993	17280	30	0	0.112723	0.0109864	-0.173628	0.0682731	0.581764	0.053305	0.0967757	0.0138904	-0.168002	0.0682911	0.504455	0.0646419	0.0968423	0.999952	-27.337	455292	0.0288145	0.0221958	1	1	1
rs62337886	4:174698736	A:0.179072	rs1524418	7:54249093	C:0.0730335	294591	17316	30	0	0.0170862	0.874014	0.00714256	0.0450458	0.786483	0.0292889	0.108125	0.780254	0.0125712	0.0450602	0.573401	0.0609773	0.108298	0.999929	-27.3935	308594	0.950487	0.122336	1	1	1
rs10520263	4:174659937	C:0.130089	rs113048148	7:54280641	T:0.0786446	293917	17284	7	1	1	0.877357	-0.00953585	0.0617922	0.466792	0.0698906	0.0960422	0.877914	-0.0095246	0.0620035	0.470339	0.0699181	0.0968491	0.998247	-0.00165182	0.75174	0.76076	0.908479	1	1	1
rs10520263	4:174659937	C:0.130093	rs62445408	7:54230459	T:0.281504	291934	17164	7	1	1	0.884536	-0.00900504	0.0620088	0.188268	0.0383679	0.0291611	0.879728	-0.00983115	0.064972	0.194334	0.0381983	0.0294317	0.965916	0.00929901	0.217616	0.420132	0.629319	1	1	1
rs10520263	4:174659937	C:0.130095	rs60029800	7:54207183	G:0.0480302	292337	17202	30	0	0.231815	0.748536	-0.0199365	0.0621906	0.0329839	0.309887	0.145331	0.779746	-0.0173927	0.0621944	0.0259446	0.323866	0.145424	0.999972	-27.9108	787325	0.115758	0.12485	1	1	1
rs6849323	4:174683271	C:0.157226	rs73387186	7:54272482	A:0.0985619	292187	17166	30	0	0.00249996	0.789881	-0.0138579	0.0520066	0.493389	0.0544151	0.0794465	0.96607	-0.00221357	0.0520376	0.303807	0.081813	0.0795611	0.999911	-27.4212	246673	0.763737	0.0214947	1	1	1
rs6849323	4:174683271	C:0.157243	rs1524418	7:54249093	C:0.0730335	294591	17316	30	0	0.0467844	0.770296	-0.0151303	0.0518185	0.787198	0.0291885	0.108125	0.84524	-0.0101175	0.0518327	0.636154	0.0512112	0.10825	0.99994	-27.3319	360434	0.924849	0.249893	1	1	1
rs6849323	4:174683271	C:0.157243	rs4425715	7:54265587	G:0.336928	294591	17316	7	1	1	0.772913	-0.0149533	0.0518192	0.160921	-0.0356568	0.0254331	0.801378	-0.0138573	0.0550846	0.16915	-0.0354172	0.0257591	0.95338	-0.00949378	0.162389	0.355171	0.557942	1	1	1
rs6849323	4:174683271	C:0.157224	rs60029800	7:54207183	G:0.0480297	293006	17233	30	0	0.121457	0.810416	-0.0124479	0.0518902	0.0327001	0.310399	0.145335	0.855849	-0.00942762	0.051897	0.0216207	0.334344	0.145559	0.999963	-27.8424	592583	0.117581	0.0828392	1	1	1
rs116539274	4:174682944	T:0.0555058	rs113048148	7:54280641	T:0.0786327	294591	17316	30	0	0.407016	0.47991	-0.111448	0.157758	0.474284	0.0687196	0.0960405	0.512466	-0.10336	0.157801	0.45533	0.0717102	0.0960544	0.999974	-27.2894	847027	0.601811	0.636239	1	1	1
rs116539274	4:174682944	T:0.0554943	rs78688905	7:54276362	A:0.123169	293138	17221	30	0	0.388961	0.434366	-0.124684	0.159495	0.803916	-0.0162068	0.0652756	0.469174	-0.115506	0.159577	0.822134	-0.0146756	0.0652825	0.999968	-26.8843	673578	0.709106	0.698591	1	1	1
rs116539274	4:174682944	T:0.055509	rs73387186	7:54272482	A:0.0985619	292187	17166	30	0	0.466082	0.442783	-0.122422	0.159507	0.494413	0.0542869	0.0794473	0.467869	-0.115842	0.159573	0.481615	0.0559147	0.0794574	0.99997	-26.6397	709736	0.585578	0.659036	1	1	1
rs115237310	4:174662996	G:0.0646576	rs60029800	7:54207183	G:0.0480688	291010	17123	30	0	0.790882	0.571406	0.0698036	0.123332	0.030011	0.31551	0.1454	0.568535	0.070328	0.123337	0.0296456	0.316238	0.145411	0.99999	-26.8725	2194410	0.0978599	0.193589	1	1	1
rs116539274	4:174682944	T:0.0555058	rs1524418	7:54249093	C:0.0730335	294591	17316	30	0	0.330915	0.479478	-0.111558	0.157759	0.785065	0.0294881	0.108124	0.524118	-0.100525	0.157808	0.748615	0.034657	0.108146	0.999977	-27.8723	963995	0.746045	0.675077	1	1	1
rs13136010	4:174693004	T:0.262571	rs60374751	7:54262200	T:0.20412	294151	17288	7	1	1	0.0842931	-0.0555471	0.032177	0.19829	0.0505714	0.0393112	0.0906374	-0.0556597	0.0328949	0.215333	0.0503993	0.0406763	0.98685	0.00260936	0.158318	0.0974783	0.198769	1	1	1
rs13136010	4:174693004	T:0.262631	rs62445408	7:54230459	T:0.281441	292605	17196	7	1	1	0.0872656	-0.0551488	0.0322507	0.184383	0.0386803	0.0291403	0.100792	-0.0552174	0.0336481	0.200018	0.0386252	0.0301406	0.994294	0.000843745	0.117973	0.0944793	0.193589	1	1	1

## Sheet: D) Codominant
Var1_ID	Var1_Pos	Var1_MAF	Var2_ID	Var2_Pos	Var2_MAF	Num_NonMissing	Num_Cases	N_Iter	Converged	Raw_LRT_pval	Red_Model_Pval	Full_Model_Pval	Overall_Pval_(LRT)	Overall_Pval_adj_Bonferroni	Overall_Pval_adj_FDR	Red_Var1_Het_Pval	Red_Var1_Het_beta	Red_Var1_Het_SE	Red_Var1_Hom_Pval	Red_Var1_Hom_beta	Red_Var1_Hom_SE	Red_Var2_Het_Pval	Red_Var2_Het_beta	Red_Var2_Het_SE	Red_Var2_Hom_Pval	Red_Var2_Hom_beta	Red_Var2_Hom_SE	Full_Var1_Het_Pval	Full_Var1_Het_beta	Full_Var1_Het_SE	Full_Var1_Hom_Pval	Full_Var1_Hom_beta	Full_Var1_Hom_SE	Full_Var2_Het_Pval	Full_Var2_Het_beta	Full_Var2_Het_SE	Full_Var2_Hom_Pval	Full_Var2_Hom_beta	Full_Var2_Hom_SE	Full_Var1_Het_Var2_Het_Pval	Full_Var1_Het_Var2_Het_beta	Full_Var1_Het_Var2_Het_SE	Full_Var1_Het_Var2_Hom_Pval	Full_Var1_Het_Var2_Hom_beta	Full_Var1_Het_Var2_Hom_SE	Full_Var1_Hom_Var2_Het_Pval	Full_Var1_Hom_Var2_Het_beta	Full_Var1_Hom_Var2_Het_SE	Full_Var1_Hom_Var2_Hom_Pval
rs6843594	4:174710430	C:0.34262	rs1524418	7:54249093	C:0.0730681	292645	17212	7	1	0.00129634	0.148356	0.00177188	0.00129634	0.911326	0.543067	0.0529501	-0.0328888	0.0169939	0.0259431	-0.0591761	0.0265714	0.73685	0.0078263	0.0232906	0.813884	0.0255968	0.108729	0.0053487	-0.0511303	0.0183576	0.089152	-0.0485539	0.028563	0.285522	-0.0380726	0.0356487	0.478248	-0.127255	0.179454	0.0202462	0.114796	0.0494439	0.0619762	0.428435	0.229543	0.495121	-0.0535752	0.0785347	0.0855388
rs6843594	4:174710430	C:0.342602	rs60374751	7:54262200	T:0.204131	292205	17184	7	1	0.001545	0.0807788	0.00113076	0.001545	1	0.543067	0.0595652	-0.0320426	0.0170077	0.02854	-0.0582335	0.0265933	0.621549	0.00852541	0.0172699	0.166294	0.0551384	0.0398338	0.214945	-0.0264979	0.0213678	0.0100742	-0.0870084	0.0338124	0.653754	0.0116773	0.0260333	0.836153	0.012687	0.0613441	0.753569	-0.0115129	0.0366727	0.620764	-0.042918	0.0867437	0.756368	0.0178724	0.0576057	0.000138834
rs62337886	4:174698736	A:0.179017	rs73387186	7:54272482	A:0.0985619	292187	17166	8	1	0.00799962	0.369279	0.0207055	0.00799962	1	0.914249	0.172092	-0.0242698	0.0177734	0.965828	-0.0019549	0.0456311	0.164121	-0.0294332	0.0211545	0.534975	0.0493447	0.0795332	0.0219165	-0.0452492	0.0197439	0.595718	0.0264077	0.0497724	0.0245203	-0.0581036	0.0258367	0.729803	0.0336239	0.097351	0.017555	0.110384	0.04648	0.395874	0.144626	0.170346	0.337602	-0.120585	0.125751	0.0758361
rs3922692	4:174713351	G:0.400224	rs4427114	7:54281844	G:0.268465	291323	17100	7	1	0.00898216	0.176994	0.0109749	0.00898216	1	0.914249	0.063399	-0.0327282	0.0176301	0.0510295	-0.0471216	0.0241496	0.347746	-0.0158459	0.0168758	0.462691	-0.0234102	0.0318757	0.0221593	-0.0549323	0.0240128	0.32952	-0.0318294	0.0326428	0.639436	-0.0129989	0.0277466	0.00395664	-0.159766	0.0554436	0.63769	0.0174337	0.0370197	0.00202552	0.220326	0.0713845	0.163996	-0.0709425	0.0509733	0.0717222
rs13121843	4:174728566	G:0.325823	rs11769241	7:54241485	G:0.278342	292505	17195	7	1	0.0115071	0.105013	0.00826076	0.0115071	1	0.914249	0.037889	-0.035118	0.0169157	0.109817	-0.0438765	0.0274397	0.163286	0.0233918	0.0167791	0.361944	0.0280559	0.0307743	0.000219203	-0.0871805	0.0235891	0.079449	-0.0667261	0.0380446	0.370512	-0.0221486	0.0247328	0.227088	-0.0555942	0.0460257	0.00462978	0.100399	0.035455	0.0281042	0.143549	0.0653735	0.758726	0.0177641	0.0578344	0.0545563
rs13136010	4:174693004	T:0.262588	rs79144007	7:54215865	A:0.0886059	294591	17316	7	1	0.0186139	0.130617	0.0151975	0.0186139	1	0.914249	0.251331	0.0191788	0.016719	0.148217	-0.0475732	0.0329031	0.838938	-0.00441717	0.0217325	0.0963878	0.140492	0.0845003	0.971494	-0.000656861	0.0183815	0.402329	-0.0299558	0.0357694	0.101576	-0.0487956	0.0298032	0.0831674	0.195556	0.112868	0.00504755	0.126935	0.0452695	0.639801	-0.0822708	0.175801	0.299521	-0.0964529	0.0929702	0.315383
rs4383595	4:174663514	A:0.0758571	rs4427114	7:54281844	G:0.268408	290968	17098	7	1	0.0214124	0.0720959	0.00995856	0.0214124	1	0.914249	0.201274	0.0292939	0.0229229	0.0123997	0.24305	0.0971981	0.333083	-0.0163361	0.0168774	0.423821	-0.0255116	0.031897	0.0411559	0.0630016	0.0308536	0.022035	0.303166	0.1324	0.942113	0.00132644	0.018267	0.168922	-0.04811	0.0349719	0.0149784	-0.118699	0.048789	0.0917186	0.146655	0.0869635	0.469276	-0.148256	0.20487	0.968565
rs7697789	4:174638982	C:0.373864	rs60374751	7:54262200	T:0.204107	292403	17180	7	1	0.0228086	0.500804	0.0650159	0.0228086	1	0.914249	0.208754	0.0218227	0.0173609	0.289939	0.0263044	0.0248564	0.652628	0.00777321	0.0172694	0.252471	0.0457672	0.0399934	0.00654888	0.059406	0.0218489	0.462268	0.0231776	0.0315292	0.0362514	0.057712	0.0275594	0.296915	0.0672932	0.0645144	0.00293425	-0.111452	0.0374687	0.701353	-0.0332443	0.0866878	0.783207	0.014638	0.0532014	0.746415
rs6843594	4:174710430	C:0.34259	rs73132213	7:54270760	G:0.149819	291592	17152	7	1	0.0238144	0.115559	0.0167165	0.0238144	1	0.914249	0.0478605	-0.0336831	0.0170237	0.0254528	-0.0594781	0.0266186	0.51724	-0.0119899	0.0185143	0.674963	0.0225389	0.0537476	0.0307647	-0.0431396	0.0199711	0.00808142	-0.0834343	0.0315007	0.20373	-0.0356431	0.0280434	0.788999	-0.022258	0.0831727	0.292077	0.0414739	0.0393649	0.710059	-0.0437057	0.117559	0.46641	0.0447134	0.0613915	0.00378099
rs13121843	4:174728566	G:0.325792	rs60374751	7:54262200	T:0.20412	294151	17288	7	1	0.0258705	0.129823	0.019919	0.0258705	1	0.914249	0.0470554	-0.0334952	0.0168673	0.0925034	-0.0460833	0.0273924	0.623703	0.00844681	0.017217	0.180424	0.0532373	0.0397456	0.00574725	-0.0586478	0.0212349	0.0755625	-0.0611533	0.0344131	0.41433	-0.0207775	0.0254533	0.765558	-0.0177472	0.0595165	0.0638207	0.0673585	0.0363426	0.386392	0.0737021	0.0850888	0.958972	-0.00306978	0.0596725	0.00693477
rs4235200	4:174654127	C:0.350763	rs79144007	7:54215865	A:0.0886059	294591	17316	7	1	0.0270065	0.108648	0.0175778	0.0270065	1	0.914249	0.0320454	0.0365718	0.017059	0.240913	0.030253	0.0257975	0.8421	-0.00432929	0.0217325	0.0953027	0.140956	0.0845026	0.00747783	0.0500658	0.0187177	0.31878	0.0283249	0.028411	0.269034	0.03671	0.033213	0.683494	0.0555352	0.136216	0.0340934	-0.0987685	0.0466117	0.181559	0.238865	0.178795	0.708398	0.0257462	0.0688385	0.266858
rs6819034	4:174638079	T:0.21793	rs4425715	7:54265587	G:0.336961	293415	17241	7	1	0.029425	0.45223	0.0712307	0.029425	1	0.914249	0.577205	0.00951633	0.0170705	0.510307	0.0248238	0.0377055	0.35997	-0.0155122	0.0169454	0.0909064	-0.0454361	0.0268751	0.429069	-0.020316	0.0256909	0.312176	0.0570031	0.0564015	0.34037	-0.0206392	0.0216472	0.00294828	-0.104066	0.0350029	0.524391	0.0230912	0.0362731	0.00213029	0.174189	0.0567124	0.477579	-0.0566438	0.0797574	0.643915
rs62337886	4:174698736	A:0.179017	rs73132213	7:54270760	G:0.149751	293534	17255	7	1	0.0307114	0.557825	0.0911769	0.0307114	1	0.914249	0.140922	-0.0261131	0.0177354	0.97797	-0.00125468	0.0454362	0.481933	-0.0129858	0.0184668	0.625	0.0261414	0.0534834	0.0675218	-0.0381721	0.0208798	0.724244	-0.0189543	0.0537264	0.203083	-0.0286484	0.0225079	0.747387	0.0209947	0.0651834	0.17991	0.0546872	0.0407799	0.497301	-0.0822278	0.121147	0.920799	-0.0105318	0.105925	0.00375124
rs7697789	4:174638982	C:0.373847	rs4427114	7:54281844	G:0.268365	291253	17099	7	1	0.0332302	0.532026	0.0920786	0.0332302	1	0.914249	0.239093	0.0204834	0.0173993	0.288251	0.0264571	0.0249134	0.335999	-0.0162351	0.0168746	0.403891	-0.0266505	0.0319285	0.0142341	0.0581818	0.0237351	0.0674044	0.0620279	0.0339142	0.182786	0.0359688	0.026999	0.905233	0.00615293	0.0516823	0.0305277	-0.0790411	0.0365394	0.173221	-0.09517	0.0698789	0.0419565	-0.107127	0.0526695	0.422721
rs13133604	4:174670227	A:0.113302	rs56086909	7:54208219	T:0.131247	292335	17201	7	1	0.0381243	0.785887	0.157229	0.0381243	1	0.914249	0.420269	0.0160603	0.019927	0.504759	-0.0485587	0.0727994	0.530855	0.0119343	0.0190431	0.642685	0.0281898	0.0607608	0.685741	0.00931576	0.0230222	0.629929	0.0390311	0.0810065	0.719101	0.00774185	0.0215254	0.316402	0.0671163	0.0669904	0.338209	0.0450667	0.0470567	0.150693	-0.236348	0.164463	0.0184492	-0.456003	0.19351	0.601118
rs12512797	4:174699639	G:0.126906	rs73387186	7:54272482	A:0.0985613	291590	17130	7	1	0.0393879	0.0226576	0.00607172	0.0393879	1	0.914249	0.202337	-0.024738	0.0194036	0.00674546	-0.186843	0.0689672	0.164494	-0.0294383	0.0211769	0.497213	0.0540039	0.0795484	0.711698	-0.00789848	0.0213717	0.0343845	-0.159739	0.0755075	0.908363	-0.00275687	0.0239511	0.945818	-0.00636138	0.0936065	0.0226312	-0.119835	0.0525682	0.108406	0.288402	0.179645	0.547072	-0.113134	0.187882	0.298758
rs13133604	4:174670227	A:0.113302	rs17561049	7:54246115	G:0.079739	292335	17201	7	1	0.0427253	0.612774	0.128421	0.0427253	1	0.914249	0.423084	0.0159632	0.0199271	0.504393	-0.0485996	0.0727982	0.740711	-0.00749009	0.0226347	0.233501	0.112054	0.0940529	0.788467	0.00582137	0.0216971	0.776126	-0.022323	0.0784994	0.499677	-0.0172647	0.0255774	0.518623	0.0700388	0.108508	0.234594	0.0665436	0.0559845	0.825025	0.051127	0.231253	0.142953	-0.332152	0.226744	0.00725107
rs3922692	4:174713351	G:0.400305	rs11769241	7:54241485	G:0.278273	290842	17091	7	1	0.0438494	0.131416	0.0312684	0.0438494	1	0.914249	0.0670977	-0.0323008	0.0176409	0.0645144	-0.0446296	0.0241423	0.152749	0.0240636	0.016829	0.392661	0.0264087	0.0308945	0.0355529	-0.051589	0.0245428	0.183977	-0.0445496	0.033531	0.389206	0.0238528	0.0277018	0.071036	-0.0962409	0.0533118	0.746555	0.0119384	0.0369397	0.00579003	0.190685	0.0691027	0.496643	-0.0344947	0.0507439	0.0487248
rs61618883	4:174644127	T:0.110209	rs62445408	7:54230459	T:0.281415	291596	17134	7	1	0.0438494	0.679916	0.14639	0.0438494	1	0.914249	0.453715	0.015074	0.0201191	0.889429	-0.0101631	0.0731021	0.978483	0.000454546	0.0168536	0.201501	0.0384784	0.0301251	0.0678245	0.0508189	0.0278281	0.655823	0.0440266	0.0987835	0.580612	0.010489	0.0189849	0.0119208	0.0842988	0.0335253	0.311476	-0.0427243	0.0422122	0.0028448	-0.234151	0.0784681	0.430453	-0.122098	0.154864	0.759426
rs4565061	4:174700070	C:0.263427	rs4427114	7:54281844	G:0.268433	291624	17112	7	1	0.0441348	0.822482	0.184613	0.0441348	1	0.914249	0.689879	-0.00672701	0.0168589	0.768823	-0.00952786	0.0324171	0.318739	-0.0168194	0.0168692	0.438593	-0.024695	0.0318821	0.435199	-0.0179251	0.0229713	0.987298	-0.000700408	0.0439933	0.618306	-0.0113683	0.0228163	0.0143498	-0.109177	0.0445913	0.932723	-0.0029957	0.0354859	0.00995614	0.171867	0.0666835	0.361	-0.0626144	0.0685463	0.0877004
rs3922692	4:174713351	G:0.400336	rs60374751	7:54262200	T:0.204083	292479	17183	7	1	0.0486356	0.179637	0.0449073	0.0486356	1	0.914249	0.0746492	-0.0313644	0.0175946	0.0673091	-0.0440529	0.0240778	0.628184	0.00836398	0.0172708	0.204496	0.0506263	0.0398995	0.0374836	-0.0460316	0.0221257	0.183896	-0.0401451	0.0302103	0.966554	-0.00119688	0.0285442	0.677888	-0.0284388	0.0684699	0.335625	0.0365054	0.037914	0.450181	0.06774	0.0897084	0.3373	-0.0502331	0.0523526	0.019652
rs7697789	4:174638982	C:0.373817	rs73387186	7:54272482	A:0.0985123	290456	17061	7	1	0.0486356	0.396574	0.0920786	0.0486356	1	0.914249	0.259829	0.0196298	0.0174209	0.255466	0.0283463	0.024927	0.188377	-0.0279056	0.0212146	0.520941	0.0512054	0.0797721	0.762244	0.0058334	0.0192817	0.190583	0.0360441	0.0275386	0.0580447	-0.0654162	0.0345139	0.235183	0.146777	0.123642	0.0439028	0.0928269	0.0460675	0.177844	-0.235742	0.174957	0.477894	-0.0472836	0.0666253	0.82305
rs6843594	4:174710430	C:0.342609	rs60029800	7:54207183	G:0.0480197	291068	17129	7	1	0.049908	0.0359474	0.0112281	0.049908	1	0.914249	0.0480375	-0.033682	0.0170366	0.030573	-0.0575772	0.0266242	0.852199	-0.00519817	0.0279003	0.0443546	0.294785	0.146606	0.0124132	-0.0447495	0.0178985	0.0448154	-0.0560603	0.0279409	0.223866	-0.0519542	0.0427145	0.769048	0.0729025	0.248289	0.0814114	0.10337	0.0593211	0.0857292	0.540321	0.314438	0.986893	0.00152566	0.0928714	0.306866
rs10520263	4:174659937	C:0.130088	rs60374751	7:54262200	T:0.204186	293478	17256	7	1	0.0507194	0.627931	0.149125	0.0507194	1	0.914249	0.378308	0.0167955	0.0190637	0.96144	-0.00299547	0.0619587	0.614036	0.00868959	0.0172303	0.190066	0.0521478	0.0397958	0.127911	0.0364262	0.0239269	0.521726	0.0484052	0.0755522	0.258186	0.0223937	0.0198054	0.105815	0.0739038	0.045696	0.181594	-0.0551465	0.0412815	0.664674	-0.0407581	0.0940276	0.621896	-0.0662715	0.13438	0.0204678
rs10520263	4:174659937	C:0.130052	rs11769241	7:54241485	G:0.278399	291833	17163	7	1	0.057679	0.55131	0.143365	0.057679	1	0.923891	0.39947	0.0161112	0.0191216	0.906287	-0.00731788	0.0621617	0.157465	0.0237397	0.0167932	0.381822	0.0269505	0.0308166	0.237652	0.0313787	0.0265723	0.310418	0.0833401	0.0821615	0.0951842	0.0322564	0.0193307	0.169968	0.0484618	0.0353142	0.474786	-0.0286796	0.0401274	0.526823	-0.0465426	0.0735429	0.39493	-0.110214	0.129555	0.00862735
rs7697789	4:174638982	C:0.373855	rs79144007	7:54215865	A:0.0886348	292842	17208	7	1	0.0603231	0.397613	0.108664	0.0603231	1	0.923891	0.230369	0.0208052	0.0173462	0.298042	0.0258443	0.024835	0.839227	-0.00442145	0.0217932	0.135372	0.127299	0.0852496	0.0485053	0.0375458	0.0190306	0.607153	0.0140877	0.0274003	0.408701	0.0286245	0.0346468	0.0940902	0.221337	0.132204	0.0452663	-0.0948418	0.0473695	0.324333	-0.181467	0.18412	0.255446	0.0753708	0.0662764	0.768664
rs3922692	4:174713351	G:0.4003	rs73132213	7:54270760	G:0.149733	291870	17150	7	1	0.0614912	0.246683	0.0717721	0.0614912	1	0.923891	0.0660646	-0.0323666	0.0176098	0.060863	-0.0451834	0.0241044	0.555329	-0.010921	0.0185166	0.684538	0.0218344	0.0537424	0.0214944	-0.0475169	0.0206669	0.098284	-0.046744	0.0282743	0.40278	-0.0256466	0.0306533	0.100028	-0.159366	0.096896	0.316285	0.0407678	0.0406815	0.0639471	0.228086	0.12312	0.593907	-0.029883	0.0560464	0.0126893
rs4383595	4:174663514	A:0.075826	rs60029800	7:54207183	G:0.0480562	290982	17123	7	1	0.0626808	0.0217716	0.00890363	0.0626808	1	0.923891	0.189181	0.0300787	0.0229083	0.0136287	0.239743	0.097184	0.877777	-0.00428829	0.0278843	0.0336305	0.308872	0.145387	0.177772	0.0323981	0.0240405	0.0613493	0.195736	0.104618	0.884401	-0.00439765	0.0302466	0.0367572	0.325474	0.155844	0.898678	-0.0101855	0.079992	0.239581	-0.638157	0.542635	0.511388	0.20065	0.305553	0.00994393
rs13136010	4:174693004	T:0.262588	rs56086909	7:54208219	T:0.131231	294591	17316	7	1	0.0628812	0.292955	0.0850822	0.0628812	1	0.923891	0.24895	0.0192753	0.016719	0.147867	-0.0476142	0.032903	0.583952	0.0103992	0.0189899	0.567977	0.0344852	0.0603908	0.77418	-0.0055424	0.0193174	0.211643	-0.0471962	0.0377854	0.277807	-0.0282247	0.0260073	0.873974	-0.0130263	0.0821265	0.0104696	0.101509	0.0396533	0.579125	0.0707285	0.127516	0.74174	-0.0261975	0.0794948	0.206704
rs6849323	4:174683271	C:0.157248	rs78688905	7:54276362	A:0.123169	293138	17221	8	1	0.0630822	0.599137	0.166078	0.0630822	1	0.923891	0.259865	-0.0205708	0.0182574	0.732946	-0.017783	0.0521177	0.241432	-0.0229399	0.0195831	0.747256	-0.0210798	0.0654122	0.44627	-0.0158118	0.02076	0.642608	0.0269657	0.0581087	0.58189	-0.0127262	0.0231122	0.906837	-0.00902006	0.0770753	0.570649	-0.0254375	0.0448557	0.783868	0.0402974	0.146919	0.247355	-0.15339	0.132599	0.0543825
rs28678450	4:174719726	T:0.0871972	rs56086909	7:54208219	T:0.131231	294591	17316	7	1	0.0680928	0.66715	0.195579	0.0680928	1	0.957385	0.327874	0.0211689	0.0216361	0.335686	0.0864468	0.089794	0.581435	0.0104689	0.0189899	0.567976	0.0344846	0.0603896	0.283137	0.0267057	0.0248819	0.255683	0.116003	0.102057	0.313089	0.020955	0.020773	0.560087	-0.0398283	0.0683498	0.260873	-0.0587475	0.0522511	0.00902752	0.389576	0.149205	0.481173	-0.15736	0.22339	0.71463
rs10520263	4:174659937	C:0.130089	rs17561049	7:54246115	G:0.0797487	293917	17284	7	1	0.0720959	0.653049	0.199057	0.0720959	1	0.99338	0.394892	0.0162078	0.0190505	0.926466	-0.0057176	0.0619508	0.67863	-0.00936158	0.0225944	0.214188	0.116394	0.0937051	0.339505	0.0197441	0.0206714	0.736043	0.0225477	0.0668877	0.988107	0.000385938	0.0258907	0.37444	0.0965254	0.108677	0.694506	-0.0213384	0.0543309	0.782918	-0.0634712	0.230371	0.102041	-0.309428	0.189248	0.0117852
rs13136010	4:174693004	T:0.262614	rs73132213	7:54270760	G:0.149751	293534	17255	7	1	0.073479	0.280159	0.0923053	0.073479	1	0.99338	0.273105	0.0183566	0.0167497	0.142391	-0.0483522	0.0329611	0.484679	-0.0129047	0.018467	0.630411	0.0257337	0.0534839	0.968263	0.000784098	0.0197074	0.618626	-0.0190668	0.0383022	0.165841	-0.0348502	0.02515	0.470253	0.0521494	0.0722223	0.0506826	0.075421	0.0385951	0.550828	-0.0671479	0.112566	0.123458	-0.120135	0.0779885	0.997882
rs4565061	4:174700070	C:0.263544	rs79144007	7:54215865	A:0.0886126	293220	17222	7	1	0.0797675	0.581628	0.190453	0.0797675	1	1	0.75292	-0.00528999	0.0168048	0.760156	-0.00986431	0.0323128	0.856307	-0.00394472	0.0217847	0.0976353	0.1404	0.0847607	0.639462	-0.00864238	0.0184489	0.96398	-0.0015998	0.0354256	0.913377	0.00321037	0.0295126	0.476048	-0.090176	0.126532	0.939549	-0.00346959	0.0457508	0.0136004	0.441549	0.178935	0.342002	-0.0848054	0.0892486	0.0784735
rs4235200	4:174654127	C:0.350786	rs4427114	7:54281844	G:0.268438	292988	17205	7	1	0.08206	0.218613	0.0811566	0.08206	1	1	0.0409713	0.0349739	0.017112	0.236285	0.0306423	0.0258733	0.303111	-0.017328	0.0168268	0.47612	-0.0226322	0.0317619	0.00198161	0.0721472	0.0233262	0.0333235	0.0748473	0.0351699	0.13497	0.0388333	0.0259792	0.771193	-0.0145254	0.0499471	0.00972268	-0.0930426	0.0359858	0.854143	-0.0125254	0.0681341	0.0446577	-0.109399	0.0544854	0.848119
rs61618883	4:174644127	T:0.110287	rs62449605	7:54288281	C:0.347361	291276	17097	7	1	0.08468	0.0707374	0.0318635	0.08468	1	1	0.448842	0.0152477	0.0201331	0.95779	0.00385298	0.0727974	0.376414	0.0151965	0.0171805	0.00433857	0.0733804	0.0257255	0.0311605	0.0661589	0.0306999	0.253583	0.123676	0.108327	0.0943981	0.0323968	0.0193686	0.000283292	0.104661	0.0288314	0.0785499	-0.0756387	0.042997	0.0385617	-0.134901	0.0652066	0.288642	-0.162607	0.153243	0.109412
rs3922692	4:174713351	G:0.400344	rs1524418	7:54249093	C:0.0730034	292918	17211	7	1	0.0849463	0.286497	0.105304	0.0849463	1	1	0.0705259	-0.031793	0.0175796	0.0631079	-0.0447109	0.0240584	0.653261	0.0104595	0.0232827	0.810938	0.0260105	0.108732	0.0147796	-0.0462395	0.0189682	0.0547124	-0.0498401	0.0259428	0.259135	-0.0441585	0.0391325	0.830943	-0.0390597	0.182956	0.0634118	0.0954669	0.0514288	0.266049	0.262477	0.235996	0.436599	0.0546595	0.070261	0.216439
rs6830691	4:174667332	C:0.345138	rs17561049	7:54246115	G:0.0797343	294591	17316	7	1	0.0871051	0.671398	0.233157	0.0871051	1	1	0.518513	-0.0109639	0.0169815	0.469757	-0.0189219	0.0261759	0.70956	-0.00840575	0.0225689	0.219247	0.115112	0.0936984	0.730901	-0.00634033	0.0184351	0.156455	-0.0406327	0.0286732	0.643009	-0.0159722	0.0344602	0.143836	0.199331	0.136374	0.71081	-0.017921	0.0483348	0.152837	-0.293125	0.205042	0.0794137	0.126303	0.0720045	0.331389
rs6819034	4:174638079	T:0.21791	rs73387186	7:54272482	A:0.0985286	291022	17093	7	1	0.0941881	0.56966	0.209795	0.0941881	1	1	0.600373	0.00898265	0.0171469	0.447477	0.0287186	0.0378062	0.191712	-0.0276641	0.0211899	0.524186	0.050804	0.0797667	0.780776	0.00528705	0.0189971	0.616645	0.0210552	0.042059	0.124013	-0.0420304	0.0273254	0.18652	0.13256	0.100353	0.370597	0.0403386	0.0450532	0.0519024	-0.352275	0.181217	0.944757	0.00691878	0.0998496	0.166947
rs4383595	4:174663514	A:0.0758507	rs17561049	7:54246115	G:0.0797491	292555	17206	7	1	0.0959665	0.0777804	0.0384247	0.0959665	1	1	0.186048	0.0302094	0.0228451	0.0160828	0.233857	0.0971559	0.731044	-0.00778147	0.0226378	0.257953	0.106797	0.0944068	0.277918	0.0269965	0.0248814	0.0245263	0.236076	0.104979	0.602936	-0.0127996	0.0246059	0.14885	0.146715	0.101631	0.51526	0.0415309	0.0638279	0.142859	-0.435156	0.296989	0.556327	-0.176151	0.29942	0.0222876
rs62337886	4:174698736	A:0.179072	rs4425715	7:54265587	G:0.336928	294591	17316	7	1	0.0974725	0.322651	0.129638	0.0974725	1	1	0.156205	-0.0250975	0.0176998	0.987841	-0.000691205	0.0453572	0.420819	-0.0136122	0.0169095	0.113022	-0.0424894	0.0268113	0.439936	0.02038	0.0263887	0.892452	0.00917768	0.067881	0.775121	0.00587541	0.0205662	0.961597	0.00155299	0.0322534	0.0652819	-0.0690954	0.0374841	0.0242479	-0.135241	0.0600221	0.845367	0.0185845	0.0952894	0.265529
rs7697789	4:174638982	C:0.373855	rs4425715	7:54265587	G:0.336979	292842	17208	7	1	0.0983866	0.353809	0.141378	0.0983866	1	1	0.231046	0.0207751	0.0173463	0.297804	0.025857	0.0248349	0.427638	-0.0134563	0.0169638	0.116626	-0.0421859	0.0268855	0.910694	0.00292453	0.0260738	0.165393	0.0513446	0.0370141	0.785454	-0.0073957	0.0271683	0.0114507	-0.111597	0.0441335	0.867379	0.00613997	0.0367687	0.0191051	0.137221	0.0585544	0.229197	-0.0632375	0.0525914	0.767303
rs28678450	4:174719726	T:0.0871972	rs113048148	7:54280641	T:0.0786327	294591	17316	7	1	0.101492	0.534574	0.208428	0.101492	1	1	0.329643	0.0210917	0.0216362	0.335757	0.0864355	0.0897954	0.354069	0.0209317	0.0225867	0.456376	0.0715777	0.0960996	0.460603	0.0173698	0.023541	0.816418	-0.0236223	0.101752	0.684194	0.0101211	0.024883	0.39166	0.0901466	0.105236	0.613273	0.0307647	0.060871	0.661906	-0.115363	0.263818	0.00455752	0.629934	0.222062	0.957803
rs7697789	4:174638982	C:0.373763	rs11769241	7:54241485	G:0.278292	290767	17088	7	1	0.102124	0.372238	0.151902	0.102124	1	1	0.207026	0.0219657	0.0174084	0.267441	0.0276367	0.024921	0.151185	0.0241529	0.0168271	0.464555	0.0226298	0.0309417	0.00746655	0.0649161	0.0242651	0.443553	0.0268306	0.0350174	0.0136985	0.066526	0.0269874	0.229688	0.0596718	0.0496784	0.0130722	-0.0905903	0.0365019	0.238809	-0.0790907	0.0671416	0.976609	0.00152961	0.052169	0.972429
rs3922692	4:174713351	G:0.400344	rs79144007	7:54215865	A:0.0885811	292918	17211	7	1	0.107646	0.111365	0.0572005	0.107646	1	1	0.0697022	-0.031887	0.0175798	0.0631645	-0.0447017	0.0240586	0.877132	-0.00336948	0.021794	0.0939386	0.141998	0.0847758	0.0189272	-0.0452435	0.0192775	0.0646347	-0.0487657	0.0263916	0.347701	-0.0340717	0.0362829	0.42659	-0.125947	0.158416	0.171231	0.0656547	0.0479841	0.0807953	0.344503	0.1973	0.95372	-0.00381948	0.0658119	0.0309877
rs12512797	4:174699639	G:0.126925	rs62445408	7:54230459	T:0.281435	292011	17160	7	1	0.107979	0.0338903	0.021168	0.107979	1	1	0.169652	-0.026644	0.0194011	0.00860454	-0.180505	0.0687016	0.939471	-0.00127898	0.0168431	0.207232	0.0379684	0.0301046	0.510264	-0.0177753	0.0269966	0.384528	-0.079642	0.0915864	0.531131	0.0120259	0.0192021	0.690759	0.0137899	0.0346631	0.259911	-0.0461111	0.0409293	0.106681	0.115456	0.0715651	0.101141	-0.242217	0.147752	0.637124
rs4565061	4:174700070	C:0.263496	rs73132213	7:54270760	G:0.149769	292169	17162	7	1	0.110339	0.91566	0.386925	0.110339	1	1	0.726114	-0.00589696	0.016834	0.697955	-0.0125738	0.0323997	0.509454	-0.0122121	0.0185119	0.626635	0.0260832	0.0536174	0.475867	-0.0141171	0.0198006	0.99772	-0.000108208	0.0378677	0.608031	-0.0128948	0.0251416	0.349698	-0.070725	0.0756276	0.644775	0.0178948	0.0388145	0.154543	0.161037	0.113115	0.220195	-0.0936706	0.0764028	0.0355114
rs61618883	4:174644127	T:0.110247	rs4425715	7:54265587	G:0.336977	293576	17254	7	1	0.112747	0.486242	0.206165	0.112747	1	1	0.446116	0.0152734	0.0200463	0.969183	0.00279941	0.0724618	0.394086	-0.0144357	0.0169388	0.0987026	-0.0443551	0.0268627	0.60867	-0.0154766	0.0302294	0.221313	-0.138731	0.113431	0.202247	-0.0242912	0.0190493	0.0133815	-0.0752504	0.0304232	0.370757	0.0381341	0.0426053	0.0643907	0.123071	0.0665439	0.222147	0.190448	0.155998	0.0382011
rs7697789	4:174638982	C:0.373924	rs73132213	7:54270760	G:0.149749	291792	17148	7	1	0.124389	0.567019	0.253169	0.124389	1	1	0.186087	0.0229781	0.0173782	0.283925	0.0266639	0.0248836	0.453714	-0.0138799	0.0185253	0.666087	0.0231932	0.0537471	0.0205526	0.0473059	0.0204247	0.306808	0.0299378	0.029295	0.312554	0.029783	0.0294917	0.501903	0.058095	0.0865153	0.0330959	-0.0854769	0.0401127	0.307311	-0.120245	0.117785	0.651435	-0.0259703	0.0574859	0.380267
rs13136010	4:174693004	T:0.262638	rs73387186	7:54272482	A:0.0985619	292187	17166	7	1	0.125536	0.116272	0.0673718	0.125536	1	1	0.249456	0.0193344	0.0167881	0.106243	-0.0534773	0.0331065	0.162276	-0.0295631	0.0211549	0.535368	0.0492975	0.0795335	0.240377	0.0218323	0.0185958	0.267203	-0.0403975	0.0364097	0.487601	-0.0199252	0.0287053	0.535218	0.0653809	0.105443	0.673732	-0.0186513	0.044299	0.648941	0.0745111	0.163677	0.689772	-0.0353335	0.0885186	0.0345719
rs6830691	4:174667332	C:0.345138	rs56086909	7:54208219	T:0.131231	294591	17316	7	1	0.127858	0.861906	0.390504	0.127858	1	1	0.51721	-0.0109981	0.0169815	0.467457	-0.01902	0.0261759	0.584004	0.0103978	0.0189898	0.5663	0.0346344	0.0603903	0.972341	-0.000678078	0.0195564	0.193117	-0.0396268	0.0304491	0.400998	0.0241592	0.0287664	0.834352	-0.0198431	0.0948869	0.260386	-0.0456082	0.0405233	0.954954	0.00743651	0.131649	0.372067	0.0550228	0.0616427	0.0408491
rs62337886	4:174698736	A:0.179011	rs78688905	7:54276362	A:0.123169	293138	17221	7	1	0.128249	0.474324	0.220993	0.128249	1	1	0.149424	-0.0255858	0.0177486	0.952986	-0.00268544	0.0455487	0.240093	-0.0230054	0.0195831	0.747855	-0.0210283	0.0654131	0.0294405	-0.0441009	0.0202526	0.518273	0.0329519	0.0510083	0.0721371	-0.0428845	0.0238479	0.818751	-0.0181528	0.0792175	0.0446819	0.0866652	0.0431678	0.984942	-0.0027449	0.145436	0.133604	-0.17541	0.116937	0.865912
rs13121843	4:174728566	G:0.325767	rs1524418	7:54249093	C:0.0730335	294591	17316	7	1	0.128641	0.23564	0.123064	0.128641	1	1	0.0450988	-0.0337706	0.0168538	0.0923978	-0.0460598	0.0273696	0.683468	0.00946462	0.0232127	0.778289	0.0304561	0.108173	0.00640455	-0.0496377	0.0182069	0.134154	-0.0441362	0.029465	0.264926	-0.038582	0.0346082	0.976743	-0.00468448	0.160688	0.0254696	0.109447	0.0489872	0.499833	0.151966	0.225218	0.985789	-0.00143545	0.08059	0.386786
rs28678450	4:174719726	T:0.0872045	rs73132213	7:54270760	G:0.149751	293534	17255	7	1	0.132622	0.627931	0.289986	0.132622	1	1	0.363554	0.0197015	0.0216831	0.302678	0.0925817	0.0898234	0.480196	-0.0130374	0.0184669	0.629873	0.0257745	0.0534846	0.142081	0.0372484	0.0253721	0.221071	0.127219	0.103964	0.886496	0.00288497	0.0202114	0.821458	-0.0134484	0.0595934	0.0756076	-0.0900161	0.0506631	0.135824	0.208194	0.139584	0.363017	-0.201207	0.221197	0.485638
rs13121843	4:174728566	G:0.325782	rs73132213	7:54270760	G:0.149751	293534	17255	7	1	0.133026	0.189447	0.105559	0.133026	1	1	0.0450649	-0.0338365	0.016884	0.0905717	-0.0463995	0.0274165	0.48269	-0.0129635	0.018467	0.625712	0.0260876	0.0534833	0.0113276	-0.0501941	0.0198205	0.0469571	-0.0642189	0.0323246	0.182144	-0.0364336	0.0273077	0.165044	-0.115921	0.0834982	0.248315	0.0450872	0.0390551	0.0511431	0.223019	0.114352	0.561852	0.0366352	0.0631539	0.0365036
rs115237310	4:174662996	G:0.0646032	rs60374751	7:54262200	T:0.20413	292145	17179	7	1	0.139228	0.630703	0.30068	0.139228	1	1	0.575436	-0.0138214	0.0246783	0.578561	0.0685268	0.123363	0.557521	0.0101277	0.0172673	0.177968	0.0537183	0.0398788	0.0755814	-0.0558565	0.0314344	0.46735	0.110736	0.152361	0.941356	-0.00135817	0.018462	0.497827	0.0291283	0.0429677	0.0516465	0.103012	0.0529335	0.131727	0.176975	0.11741	0.445804	-0.209384	0.274628	0.320062
rs13136010	4:174693004	T:0.262651	rs4427114	7:54281844	G:0.268438	292988	17205	7	1	0.141782	0.22568	0.128118	0.141782	1	1	0.243664	0.0195521	0.0167703	0.151563	-0.0473269	0.0330027	0.301353	-0.017391	0.0168267	0.482426	-0.0223093	0.0317613	0.863893	-0.00392421	0.0228923	0.731037	-0.0152322	0.0443121	0.105408	-0.0370719	0.0228955	0.745816	-0.013864	0.0427687	0.108961	0.0565269	0.0352658	0.765807	0.0197719	0.0663789	0.584243	-0.0379352	0.0693263	0.0618146
rs3922692	4:174713351	G:0.400315	rs62449605	7:54288281	C:0.347403	290621	17054	7	1	0.143075	0.0171778	0.0154557	0.143075	1	1	0.0767657	-0.0312563	0.0176612	0.0763361	-0.0428231	0.0241617	0.489819	0.0118802	0.0172028	0.00587304	0.0709439	0.025753	0.780994	-0.00757764	0.0272553	0.381205	-0.0327158	0.0373606	0.0900835	0.048124	0.0283925	0.330302	0.0419555	0.0430973	0.127884	-0.0575196	0.0377796	0.72879	0.0197763	0.0570357	0.276152	-0.0565484	0.0519267	0.118283
rs11947016	4:174671992	G:0.475069	rs17561049	7:54246115	G:0.0797231	292644	17206	7	1	0.144816	0.681338	0.331216	0.144816	1	1	0.859252	0.00336393	0.0189702	0.695383	-0.00891376	0.0227647	0.58513	-0.0123745	0.0226677	0.200821	0.119901	0.09373	0.706579	0.0077594	0.0206118	0.588394	-0.0134024	0.0247658	0.835113	-0.00900072	0.0432418	0.215519	0.211401	0.170687	0.792621	-0.0141496	0.0538195	0.137813	-0.33279	0.224254	0.796371	0.0166331	0.0644578	0.309871
rs11947016	4:174671992	G:0.475064	rs60029800	7:54207183	G:0.0480228	291070	17123	7	1	0.151975	0.416682	0.223385	0.151975	1	1	0.859154	0.00337416	0.0190146	0.667049	-0.00981911	0.0228245	0.865073	-0.00473907	0.0278899	0.0538526	0.285065	0.147854	0.480367	0.0141059	0.0199881	0.655392	-0.0107255	0.024033	0.457325	0.0388677	0.0522936	0.0112622	0.651574	0.257086	0.134611	-0.0986272	0.0659201	0.0815892	-0.589291	0.338374	0.783331	0.0214247	0.0779137	0.392178
rs61618883	4:174644127	T:0.110282	rs73387186	7:54272482	A:0.0985312	291182	17105	7	1	0.154278	0.556519	0.288231	0.154278	1	1	0.417793	0.0163065	0.0201252	0.983834	0.001475	0.072795	0.180157	-0.0283973	0.0211877	0.499499	0.0537211	0.0795541	0.89942	0.00282354	0.0223392	0.744366	0.0263219	0.080723	0.127582	-0.0363742	0.0238721	0.602014	-0.0494941	0.0949061	0.327803	0.0518591	0.0529959	0.0347597	0.381406	0.180663	0.344911	-0.186173	0.197112	0.355594
rs13133604	4:174670227	A:0.113302	rs4425715	7:54265587	G:0.336934	292335	17201	7	1	0.155208	0.419925	0.228229	0.155208	1	1	0.422245	0.0159921	0.0199271	0.506137	-0.048402	0.0727997	0.490669	-0.0116924	0.016964	0.101074	-0.0441472	0.0269245	0.561261	-0.0175465	0.0302022	0.343837	-0.105683	0.111643	0.237084	-0.0226217	0.0191335	0.0276542	-0.0671683	0.0305011	0.3024	0.0436779	0.0423522	0.0601722	0.124428	0.0662017	0.258598	0.173127	0.153249	0.419176
rs13121843	4:174728566	G:0.325754	rs4427114	7:54281844	G:0.268438	292988	17205	7	1	0.157083	0.144379	0.096707	0.157083	1	1	0.0392249	-0.0348579	0.0169064	0.0891325	-0.046678	0.0274578	0.30107	-0.0174013	0.0168268	0.478844	-0.0224921	0.0317611	0.0432706	-0.0464974	0.0230061	0.198774	-0.0480565	0.0373966	0.53514	-0.0153222	0.0247062	0.0236569	-0.108847	0.0481057	0.985198	0.000659895	0.0355692	0.0179821	0.159177	0.0672773	0.691361	-0.0229459	0.0577969	0.17809
rs13136010	4:174693004	T:0.262674	rs11769241	7:54241485	G:0.278342	292505	17195	7	1	0.160414	0.144379	0.098375	0.160414	1	1	0.199197	0.0215372	0.0167756	0.16752	-0.0455431	0.032997	0.16262	0.0234287	0.016779	0.35876	0.0282425	0.0307743	0.917072	-0.00243764	0.0234112	0.488194	-0.0317069	0.045741	0.98159	-0.000526778	0.022828	0.285358	0.0443218	0.0414858	0.054853	0.0674799	0.0351451	0.474137	-0.0464549	0.0649025	0.56916	-0.0395793	0.069524	0.834479
rs28678450	4:174719726	T:0.0871657	rs4427114	7:54281844	G:0.268438	292988	17205	7	1	0.167268	0.559134	0.305523	0.167268	1	1	0.320306	0.0215666	0.0217006	0.377161	0.0798423	0.0904073	0.301659	-0.0173799	0.0168265	0.479125	-0.0224779	0.0317614	0.244424	0.0342841	0.0294538	0.13878	0.177132	0.119656	0.734966	-0.00624426	0.0184454	0.218023	-0.0433562	0.0351974	0.218342	-0.0565042	0.045903	0.147598	0.120905	0.0834937	0.171422	-0.267501	0.195592	0.972137
rs6819034	4:174638079	T:0.21793	rs113048148	7:54280641	T:0.0786446	293415	17241	7	1	0.168269	0.698457	0.372815	0.168269	1	1	0.576067	0.00954473	0.0170704	0.510284	0.024825	0.0377053	0.278799	0.0244896	0.0226123	0.501239	0.0648762	0.0964641	0.219371	0.0227544	0.0185266	0.608596	0.0209455	0.040903	0.0536229	0.0553223	0.0286663	0.808996	0.0302375	0.125092	0.0437329	-0.0982187	0.0487041	0.470406	0.144892	0.200731	0.664496	0.0462992	0.10675	0.383852
rs4565061	4:174700070	C:0.263415	rs73387186	7:54272482	A:0.0985393	290828	17073	7	1	0.176994	0.637655	0.354972	0.176994	1	1	0.741375	-0.00557035	0.0168781	0.820426	-0.0073661	0.0324501	0.157604	-0.029982	0.0212161	0.570762	0.0453365	0.0799685	0.195464	-0.0242161	0.0187057	0.512059	-0.0235694	0.035949	0.00859138	-0.0765566	0.0291322	0.920115	0.0110394	0.110077	0.0239115	0.100407	0.0444565	0.508802	0.109731	0.166081	0.231137	0.10203	0.0852074	0.659025
rs13121843	4:174728566	G:0.325767	rs4425715	7:54265587	G:0.336928	294591	17316	7	1	0.17752	0.0947774	0.076239	0.17752	1	1	0.0457356	-0.0336715	0.0168541	0.0923965	-0.0460605	0.0273699	0.422145	-0.0135737	0.0169099	0.114213	-0.0423499	0.0268116	0.958832	-0.00130795	0.0253386	0.816992	-0.00940781	0.0406532	0.709152	0.00930763	0.0249538	0.491507	0.0268187	0.0389856	0.235568	-0.0424015	0.0357476	0.0324929	-0.121001	0.0565877	0.467876	-0.0420139	0.0578752	0.0775077
rs11730128	4:174664194	G:0.0843925	rs4427114	7:54281844	G:0.268438	292988	17205	7	1	0.181777	0.843108	0.468543	0.181777	1	1	0.843161	-0.00438556	0.0221659	0.798128	-0.0247832	0.0968961	0.302903	-0.0173353	0.0168266	0.480637	-0.0224005	0.0317612	0.256401	-0.0345469	0.0304394	0.112651	-0.231958	0.146218	0.0937673	-0.030825	0.0183937	0.366374	-0.0312575	0.0346042	0.136597	0.0691344	0.0464431	0.647037	0.0407659	0.0890314	0.0490875	0.399142	0.202833	0.275084
rs4235200	4:174654127	C:0.350763	rs4425715	7:54265587	G:0.336928	294591	17316	7	1	0.187779	0.114145	0.0927601	0.187779	1	1	0.032038	0.0365731	0.0170589	0.240642	0.0302704	0.0257976	0.421321	-0.0135976	0.0169097	0.113029	-0.042489	0.0268116	0.0814156	0.0445898	0.0255891	0.481669	0.0274292	0.038983	0.770391	0.00763407	0.0261563	0.0187434	-0.0998018	0.0424581	0.261818	-0.0405616	0.0361478	0.110038	0.0921573	0.0576696	0.698353	-0.0212414	0.05481	0.193536
rs28678450	4:174719726	T:0.0871962	rs60029800	7:54207183	G:0.0480297	293006	17233	7	1	0.187779	0.205659	0.148094	0.187779	1	1	0.300684	0.02244	0.0216819	0.401077	0.0759088	0.0904	0.96982	-0.00105076	0.0277727	0.0329839	0.309956	0.145364	0.161348	0.0318065	0.02271	0.466049	0.0694999	0.095346	0.719065	0.0109109	0.0303327	0.00497422	0.431235	0.153535	0.310984	-0.0780853	0.0770711	0.0507764	-1.05034	0.53771	0.899828	0.0389568	0.309479	0.675196
rs12512797	4:174699639	G:0.126919	rs78688905	7:54276362	A:0.123178	292540	17185	8	1	0.190006	0.0354801	0.0365294	0.190006	1	1	0.168125	-0.0267163	0.0193842	0.00778825	-0.182783	0.0686866	0.237418	-0.0231622	0.0196047	0.784135	-0.0179217	0.0654233	0.501786	-0.0147672	0.0219854	0.0158297	-0.188885	0.0782842	0.667599	-0.00957581	0.0222981	0.582726	-0.041407	0.0753668	0.155019	-0.0682916	0.0480242	0.339511	0.14622	0.153089	0.631847	0.0789041	0.164682	0.209842
rs3922692	4:174713351	G:0.400402	rs62445408	7:54230459	T:0.281458	290944	17091	7	1	0.191128	0.17647	0.133037	0.191128	1	1	0.0719024	-0.0317521	0.0176426	0.0644445	-0.0446392	0.0241412	0.944801	-0.00116859	0.0168782	0.223643	0.0366988	0.0301577	0.868179	-0.00408943	0.0246393	0.578196	-0.018707	0.0336444	0.131173	0.0419935	0.0278196	0.500558	0.0337803	0.050148	0.0854324	-0.0637467	0.037062	0.73554	-0.0225261	0.0666915	0.108234	-0.0817711	0.0509103	0.350103
rs62337886	4:174698736	A:0.179072	rs113048148	7:54280641	T:0.0786327	294591	17316	7	1	0.192256	0.492276	0.301886	0.192256	1	1	0.155684	-0.025129	0.0176998	0.990064	-0.00056486	0.0453569	0.353423	0.0209597	0.0225866	0.455722	0.0716817	0.0960997	0.149261	-0.0277395	0.0192349	0.460518	-0.0369909	0.0501236	0.727007	0.0096181	0.0275503	0.776797	0.0334435	0.117968	0.715929	0.0182193	0.0500661	0.96962	-0.00830697	0.218117	0.152662	0.173951	0.121628	0.0264687
rs13136010	4:174693004	T:0.262615	rs62449605	7:54288281	C:0.347394	292282	17159	7	1	0.196827	0.015071	0.0186878	0.196827	1	1	0.242663	0.0196188	0.0167917	0.132029	-0.049827	0.0330824	0.441607	0.0131962	0.0171495	0.00533988	0.0715425	0.0256813	0.261358	0.0290495	0.0258635	0.154019	-0.0731734	0.0513325	0.738193	0.00779936	0.0233342	0.00183037	0.107159	0.0343849	0.814297	0.00843366	0.0359053	0.0497908	-0.106534	0.0543057	0.658203	0.0314864	0.0711725	0.499852
rs28678450	4:174719726	T:0.0871972	rs79144007	7:54215865	A:0.0886059	294591	17316	7	1	0.199148	0.337025	0.228718	0.199148	1	1	0.326725	0.0212193	0.0216362	0.339035	0.0858523	0.0897967	0.8345	-0.00454062	0.0217324	0.0954171	0.140902	0.0844992	0.379414	0.0208947	0.0237716	0.351273	0.0916363	0.0983092	0.980018	0.000597252	0.0238458	0.635085	0.0456043	0.0960936	0.651789	-0.0266283	0.0590063	0.0228986	0.476629	0.209496	0.684135	-0.103866	0.255306	0.314683
rs4383595	4:174663514	A:0.0758507	rs4425715	7:54265587	G:0.33692	292555	17206	7	1	0.199732	0.0483224	0.0490877	0.199732	1	1	0.184633	0.0303065	0.0228448	0.0160888	0.233849	0.0971582	0.443418	-0.0130021	0.0169644	0.116881	-0.0421751	0.0268973	0.016813	0.080772	0.0337849	0.088259	0.250017	0.146667	0.856842	0.00331821	0.0183941	0.165065	-0.0406334	0.0292698	0.0226889	-0.110636	0.0485539	0.802256	-0.018975	0.0757702	0.699951	-0.0799999	0.207583	0.586793
rs62337886	4:174698736	A:0.17898	rs4427114	7:54281844	G:0.268438	292988	17205	7	1	0.203865	0.482646	0.309192	0.203865	1	1	0.143651	-0.0259686	0.0177584	0.969531	-0.00173985	0.0455496	0.301335	-0.0173916	0.0168267	0.481978	-0.0223322	0.0317613	0.0279787	-0.0533518	0.0242775	0.818042	0.0142171	0.0617962	0.17457	-0.0277187	0.0204165	0.0747801	-0.0697101	0.0391232	0.248836	0.0431168	0.0373894	0.0370788	0.144586	0.0693491	0.501475	-0.0645736	0.0960673	0.457315
rs10520263	4:174659937	C:0.130064	rs73387186	7:54272482	A:0.0985329	291522	17134	7	1	0.205659	0.550012	0.345602	0.205659	1	1	0.398434	0.0161583	0.0191354	0.975704	0.00189058	0.0620765	0.165907	-0.029338	0.0211754	0.566539	0.0457064	0.0797452	0.569488	0.0120598	0.0212019	0.323887	-0.069993	0.0709507	0.110307	-0.0390618	0.0244623	0.982287	0.00207957	0.0936672	0.755657	0.0157101	0.0504842	0.483448	0.129051	0.184157	0.0319921	0.322031	0.150165	0.207548
rs10520263	4:174659937	C:0.130104	rs73132213	7:54270760	G:0.149785	292866	17224	7	1	0.206862	0.768764	0.461414	0.206862	1	1	0.337231	0.0183069	0.0190766	0.823213	-0.0139061	0.0622437	0.464062	-0.0135332	0.0184836	0.647582	0.0244784	0.0535487	0.050858	0.0435595	0.0223076	0.975207	-0.00224802	0.0723333	0.679524	0.00875269	0.0211872	0.518859	0.0400031	0.0620102	0.028003	-0.0979396	0.0445738	0.757617	-0.0385741	0.124992	0.941325	-0.0106789	0.145085	0.342939
rs4383595	4:174663514	A:0.0758134	rs11769241	7:54241485	G:0.278357	290483	17087	7	1	0.21484	0.0472412	0.0514432	0.21484	1	1	0.18544	0.0303662	0.0229319	0.0134397	0.240286	0.0972072	0.14966	0.0242472	0.0168298	0.429314	0.0244343	0.0309153	0.0239918	0.0713839	0.0316241	0.0462967	0.275779	0.138396	0.0279477	0.040087	0.0182378	0.542369	0.0205024	0.0336527	0.0265435	-0.107191	0.0483241	0.766672	0.0257857	0.0868996	0.674636	-0.0854054	0.203446	0.972328
rs12512797	4:174699639	G:0.126871	rs62449605	7:54288281	C:0.347372	291689	17123	7	1	0.21798	0.00290599	0.00521369	0.21798	1	1	0.216039	-0.0240138	0.0194109	0.00823269	-0.181875	0.0688303	0.469474	0.0124178	0.0171674	0.00576849	0.0709742	0.0257092	0.502779	-0.0200883	0.0299769	0.439816	-0.0777461	0.100642	0.252132	0.022432	0.0195881	0.0676042	0.0539161	0.0295005	0.422758	-0.0334042	0.0416695	0.155745	0.087245	0.0614605	0.188307	-0.19304	0.146731	0.440302
rs6849323	4:174683271	C:0.157243	rs17561049	7:54246115	G:0.0797343	294591	17316	7	1	0.22438	0.578957	0.381241	0.22438	1	1	0.284553	-0.0194828	0.0182057	0.690771	-0.0207066	0.0520516	0.710402	-0.00838032	0.0225692	0.218428	0.115319	0.0937004	0.118484	-0.0309601	0.0198313	0.58724	-0.0310242	0.0571517	0.337973	-0.0257548	0.0268789	0.920546	0.0115507	0.115802	0.265063	0.0570567	0.0511946	0.050228	0.396295	0.202396	0.543359	0.0856612	0.14095	0.586793
rs6830691	4:174667332	C:0.345138	rs113048148	7:54280641	T:0.0786327	294591	17316	7	1	0.22568	0.721392	0.459051	0.22568	1	1	0.515908	-0.0110324	0.0169816	0.465833	-0.0190896	0.0261761	0.353199	0.0209695	0.0225866	0.45307	0.0721035	0.0960987	0.349678	-0.0172436	0.0184381	0.259143	-0.0322279	0.0285602	0.698493	-0.0134539	0.0347327	0.255392	0.164205	0.144375	0.244687	0.0561235	0.048243	0.168497	-0.289505	0.210236	0.306585	0.0748367	0.0731961	0.410777
rs6830691	4:174667332	C:0.345083	rs73132213	7:54270760	G:0.149751	293534	17255	7	1	0.229619	0.774483	0.493501	0.229619	1	1	0.412953	-0.0139274	0.0170115	0.423806	-0.02097	0.0262179	0.482986	-0.0129547	0.0184669	0.627137	0.0259803	0.0534838	0.672846	-0.00842698	0.0199575	0.311191	-0.0313848	0.0309904	0.748467	-0.00901849	0.0281247	0.640408	0.0377391	0.0807894	0.763584	-0.0118399	0.0393643	0.321483	-0.115392	0.116391	0.844319	0.0118648	0.0604198	0.0893049
rs4565061	4:174700070	C:0.263544	rs4425715	7:54265587	G:0.336962	293220	17222	7	1	0.232947	0.610035	0.407226	0.232947	1	1	0.751948	-0.00531151	0.0168047	0.761315	-0.00981518	0.0323129	0.431618	-0.0133345	0.0169559	0.11866	-0.0419402	0.0268774	0.162631	0.0351487	0.0251732	0.89408	0.00644768	0.0484268	0.554221	0.0136279	0.0230416	0.962097	0.00171803	0.0361523	0.0761842	-0.0631533	0.0356141	0.0480935	-0.112142	0.0567366	0.617371	-0.0342473	0.0685522	0.943221
rs4383595	4:174663514	A:0.0758863	rs62445408	7:54230459	T:0.281416	290586	17087	7	1	0.239729	0.0760802	0.0827893	0.239729	1	1	0.157413	0.0323862	0.0229068	0.0172612	0.232295	0.0975579	0.995969	-8.527e-05	0.0168771	0.256251	0.0342887	0.0302024	0.981298	-0.000755541	0.0322311	0.196277	0.178552	0.138174	0.715681	-0.00666545	0.0182998	0.89094	0.00452909	0.0330314	0.386468	0.0418476	0.0483206	0.0229121	0.188674	0.0829374	0.656534	0.0900292	0.202448	0.558897
rs6819034	4:174638079	T:0.217931	rs4427114	7:54281844	G:0.268422	291819	17131	7	1	0.241797	0.794404	0.519872	0.241797	1	1	0.631591	0.00821219	0.017127	0.486321	0.0263128	0.0377963	0.342932	-0.0159915	0.0168617	0.550516	-0.0189889	0.0318078	0.157424	0.0328908	0.0232643	0.698141	0.0200267	0.0516378	0.909249	-0.00246066	0.0215875	0.601477	0.0211789	0.040551	0.280977	-0.0388395	0.036025	0.0504772	-0.134124	0.0685742	0.948204	-0.00519042	0.0798992	0.456501
rs6843594	4:174710430	C:0.34261	rs11769241	7:54241485	G:0.278391	290568	17091	7	1	0.241797	0.0546166	0.0641928	0.241797	1	1	0.0391129	-0.0351821	0.0170539	0.0237106	-0.0603076	0.0266637	0.179913	0.0225719	0.0168318	0.352204	0.0287093	0.0308595	0.0361799	-0.0496935	0.0237212	0.024642	-0.0840231	0.037394	0.624042	0.0124146	0.0253292	0.426896	-0.037942	0.047755	0.588115	0.0193537	0.0357363	0.18626	0.0875729	0.0662565	0.80619	0.0137854	0.0561878	0.0254871
rs13136010	4:174693004	T:0.262571	rs60374751	7:54262200	T:0.20412	294151	17288	7	1	0.24249	0.190006	0.170271	0.24249	1	1	0.267151	0.0185681	0.0167333	0.14665	-0.0477981	0.0329309	0.625135	0.00841193	0.0172169	0.179931	0.0532976	0.0397457	0.899188	-0.00267312	0.0211001	0.463968	-0.0300379	0.041017	0.509191	-0.0154619	0.0234236	0.201815	0.0686397	0.0537761	0.0546316	0.0692542	0.0360362	0.697073	-0.0324882	0.0834583	0.474982	-0.0513	0.0718089	0.817705
rs7692617	4:174657554	A:0.236366	rs56086909	7:54208219	T:0.131253	292851	17220	7	1	0.247387	0.761603	0.507439	0.247387	1	1	0.320823	0.0167616	0.0168837	0.738874	-0.011911	0.0357318	0.557697	0.0111618	0.0190387	0.577266	0.0337656	0.0605789	0.845812	0.00379288	0.0195042	0.711104	0.0150765	0.0407063	0.947831	-0.00164096	0.0250794	0.818847	0.0179529	0.0783871	0.221186	0.0490229	0.0400717	0.473444	0.0912471	0.127283	0.260701	-0.0977157	0.0868788	0.241323
rs13133604	4:174670227	A:0.113302	rs113048148	7:54280641	T:0.0786221	292335	17201	7	1	0.250224	0.644636	0.445	0.250224	1	1	0.418193	0.0161322	0.0199271	0.503686	-0.0486811	0.0727994	0.297415	0.0236046	0.0226533	0.583908	0.0532467	0.0972212	0.166638	0.0298026	0.0215479	0.350523	-0.074756	0.0800749	0.0946658	0.0424063	0.0253735	0.938002	0.00863865	0.111063	0.071274	-0.104375	0.0578663	0.527389	0.151546	0.23979	0.553968	0.117768	0.198991	0.217299
rs4383595	4:174663514	A:0.0758507	rs1524418	7:54249093	C:0.0730495	292555	17206	7	1	0.250938	0.127079	0.128421	0.250938	1	1	0.184944	0.0302851	0.0228449	0.0161582	0.233691	0.097156	0.777648	0.00658133	0.0233062	0.769041	0.0317706	0.108199	0.179207	0.033121	0.0246582	0.132667	0.163504	0.108737	0.748499	0.00811252	0.0253026	0.892799	-0.016052	0.119113	0.68456	-0.0270682	0.0666296	0.593447	0.164147	0.30748	0.231757	0.304976	0.255029	0.0312332
rs11947016	4:174671992	G:0.475069	rs1524418	7:54249093	C:0.0730393	292644	17206	7	1	0.257438	0.969589	0.664729	0.257438	1	1	0.860553	0.00333249	0.0189702	0.694568	-0.00893885	0.0227647	0.691788	0.00923107	0.0232855	0.87342	0.0174056	0.109252	0.631334	0.00982954	0.0204846	0.57126	-0.0139395	0.0246195	0.778885	0.0124413	0.044311	0.109196	0.29852	0.186363	0.619243	-0.0274868	0.0553139	0.0512699	-0.48274	0.247659	0.48066	0.0463988	0.0657913	0.462681
rs6843594	4:174710430	C:0.342541	rs4427114	7:54281844	G:0.268577	291051	17101	7	1	0.257438	0.0758401	0.0878652	0.257438	1	1	0.0413766	-0.0347698	0.0170462	0.0246746	-0.0598902	0.0266598	0.277702	-0.0183209	0.0168779	0.435574	-0.0248527	0.0318751	0.016359	-0.0556932	0.0231977	0.0827243	-0.0629366	0.0362727	0.180169	-0.0340925	0.0254377	0.123729	-0.0750272	0.0487408	0.244744	0.0416817	0.0358333	0.330166	0.0664691	0.0682588	0.656363	-0.0250926	0.0563954	0.0985202
rs6849323	4:174683271	C:0.157243	rs113048148	7:54280641	T:0.0786327	294591	17316	7	1	0.261112	0.627931	0.447326	0.261112	1	1	0.283373	-0.0195306	0.0182057	0.697944	-0.0202001	0.0520492	0.353241	0.0209679	0.0225868	0.456043	0.0716314	0.0961008	0.711062	-0.00731417	0.0197451	0.405385	-0.0473886	0.0569547	0.135741	0.0397139	0.0266207	0.70857	0.042822	0.114565	0.0957478	-0.0867318	0.0520653	0.811496	0.0522751	0.219186	0.279627	0.155406	0.14374	0.289757
rs4383595	4:174663514	A:0.0758717	rs60374751	7:54262200	T:0.204106	292118	17178	7	1	0.26558	0.0657511	0.0807529	0.26558	1	1	0.176267	0.030909	0.022856	0.0157511	0.234615	0.0971638	0.589982	0.00930633	0.0172704	0.207314	0.0503464	0.0399262	0.0634388	0.0531172	0.0286176	0.00458724	0.338537	0.119427	0.243151	0.021837	0.0187098	0.285319	0.046354	0.0433844	0.126417	-0.0758462	0.0496251	0.640569	0.0524045	0.112238	0.2367	-0.249856	0.211156	0.283404
rs116539274	4:174682944	T:0.0554963	rs62445408	7:54230459	T:0.281441	292605	17196	8	1	0.266331	0.701318	0.494316	0.266331	1	1	0.975586	0.000794393	0.0259583	0.51961	-0.101651	0.157857	0.93591	-0.00135298	0.0168257	0.204507	0.0381445	0.0300631	0.55006	0.0214698	0.0359226	0.462574	-0.163596	0.222696	0.867396	0.00297514	0.0178188	0.188238	0.0419311	0.0318672	0.374255	-0.048669	0.0547746	0.868975	-0.0159179	0.0964955	0.340133	0.305933	0.320717	0.187268
rs13136010	4:174693004	T:0.262588	rs1524418	7:54249093	C:0.0730335	294591	17316	7	1	0.267838	0.328877	0.278433	0.267838	1	1	0.24961	0.0192484	0.0167189	0.146865	-0.0477325	0.0329032	0.67442	0.00975139	0.0232127	0.776471	0.0307135	0.108176	0.227465	0.0217705	0.0180381	0.100686	-0.058759	0.0357952	0.785506	0.00858575	0.0315478	0.449424	0.108987	0.144091	0.905529	-0.00579166	0.0488005	0.156972	-0.337999	0.238813	0.592967	0.0498532	0.0932637	0.170463
rs7692617	4:174657554	A:0.236346	rs73387186	7:54272482	A:0.0985417	290466	17071	7	1	0.269352	0.448808	0.35295	0.269352	1	1	0.320474	0.016845	0.0169554	0.700424	-0.0138183	0.0359152	0.166011	-0.0293803	0.0212111	0.539497	0.0489397	0.0797616	0.350613	0.0175173	0.0187672	0.402726	-0.0335638	0.0401115	0.325094	-0.0274556	0.0279007	0.516748	-0.0722318	0.111406	0.627122	-0.0218144	0.0449058	0.0743957	0.293755	0.164645	0.247909	0.106235	0.0919428	0.927986
rs6819034	4:174638079	T:0.217833	rs62445408	7:54230459	T:0.281447	291437	17121	7	1	0.272403	0.708479	0.504967	0.272403	1	1	0.606854	0.00881606	0.0171329	0.522945	0.0241866	0.0378618	0.993086	-0.00014609	0.0168599	0.224243	0.0366454	0.0301529	0.636556	0.0112847	0.023882	0.56778	0.0298423	0.0522336	0.906089	-0.00254804	0.0215985	0.10592	0.0621281	0.0384264	0.715832	0.0130996	0.0359843	0.143282	-0.0950649	0.0649493	0.582796	-0.0441207	0.0803209	0.319348
rs4565061	4:174700070	C:0.263544	rs113048148	7:54280641	T:0.0785826	293220	17222	7	1	0.283313	0.844467	0.598348	0.283313	1	1	0.750028	-0.00535404	0.0168048	0.76258	-0.00976149	0.0323127	0.337566	0.0217232	0.0226523	0.543907	0.0587729	0.0968386	0.423175	-0.0146258	0.0182611	0.283307	-0.0380063	0.0354233	0.667469	-0.0133716	0.031124	0.919225	-0.0137755	0.13584	0.222483	0.0580684	0.0475989	0.548023	0.122162	0.203357	0.0541045	0.170134	0.0883353	0.387105
rs62337886	4:174698736	A:0.179053	rs60374751	7:54262200	T:0.20412	294151	17288	7	1	0.284106	0.451087	0.367265	0.284106	1	1	0.181066	-0.0236856	0.0177091	0.969637	-0.0017293	0.0454324	0.626065	0.00838929	0.0172168	0.177774	0.0535622	0.0397452	0.137329	-0.0331542	0.0223138	0.531317	-0.0363264	0.0580297	0.982211	0.000466489	0.0209221	0.625689	0.0238414	0.048875	0.54666	0.0230187	0.038188	0.601426	0.0458145	0.0877083	0.68815	0.039293	0.0978979	0.023863
rs10520263	4:174659937	C:0.13005	rs4427114	7:54281844	G:0.268428	292322	17173	7	1	0.2881	0.730011	0.534106	0.2881	1	1	0.404241	0.0159442	0.0191161	0.985998	-0.00108924	0.0620659	0.291643	-0.0177611	0.0168427	0.484701	-0.0222131	0.0317893	0.0446548	0.0519151	0.0258555	0.712967	-0.0312986	0.0850796	0.955441	-0.00108197	0.019364	0.898676	-0.00467294	0.036698	0.0569311	-0.0768455	0.0403634	0.24517	-0.0876322	0.0754044	0.727029	0.0454521	0.130205	0.453019
rs10520263	4:174659937	C:0.130089	rs56086909	7:54208219	T:0.131262	293917	17284	7	1	0.291329	0.861906	0.618378	0.291329	1	1	0.393031	0.0162716	0.0190504	0.926625	-0.00570517	0.0619511	0.5886	0.0102801	0.0190066	0.586119	0.0329305	0.0604818	0.267121	0.0243367	0.0219305	0.429521	0.0550439	0.0696748	0.361813	0.0199205	0.0218446	0.302986	0.0701132	0.0680676	0.624314	-0.0222394	0.0454102	0.242473	-0.179234	0.153345	0.0686622	-0.287287	0.157795	0.975485
rs28820877	4:174645462	G:0.101324	rs62445408	7:54230459	T:0.281454	291877	17158	7	1	0.297878	0.660087	0.503322	0.297878	1	1	0.877371	0.00319502	0.0207062	0.442389	-0.0626502	0.0815582	0.96495	-0.000740157	0.0168438	0.19818	0.038726	0.0300959	0.335391	0.027649	0.0287021	0.274851	-0.126606	0.115944	0.629707	0.00903553	0.0187405	0.257013	0.0381163	0.0336277	0.142968	-0.06402	0.0437048	0.86797	0.0127435	0.0766589	0.253318	0.1934	0.169303	0.519984
rs61618883	4:174644127	T:0.110247	rs17561049	7:54246115	G:0.0797017	293576	17254	7	1	0.299534	0.717085	0.538319	0.299534	1	1	0.443643	0.0153565	0.0200461	0.963209	0.00334234	0.0724601	0.728755	-0.00784039	0.022609	0.235504	0.111558	0.0940385	0.230655	0.026047	0.0217299	0.896724	-0.0101988	0.078573	0.941123	0.00187367	0.0253685	0.0755111	0.182729	0.10281	0.350483	-0.0534769	0.057277	0.0864762	-0.45671	0.266414	0.748687	0.0668238	0.208583	0.386305
rs28678450	4:174719726	T:0.0871898	rs62449605	7:54288281	C:0.347394	292282	17159	7	1	0.306236	0.0454414	0.0687526	0.306236	1	1	0.300671	0.0224802	0.0217201	0.304013	0.0926506	0.0901389	0.435923	0.0133611	0.0171495	0.0054193	0.0714202	0.0256816	0.0596385	0.0624447	0.0331543	0.804767	0.0342528	0.138573	0.162112	0.0263143	0.0188228	0.00990649	0.0730164	0.0283111	0.0605978	-0.0874827	0.0466221	0.906804	-0.008012	0.0684372	0.440248	0.148179	0.191998	0.846154
rs6843594	4:174710430	C:0.342594	rs62449605	7:54288281	C:0.347328	290354	17055	7	1	0.307083	0.00742078	0.0161194	0.307083	1	1	0.0504454	-0.0333958	0.0170721	0.0320189	-0.0571878	0.0266713	0.422867	0.0137863	0.0172016	0.00587032	0.0710064	0.0257742	0.426988	-0.0208888	0.0262965	0.0960885	-0.0690002	0.0414635	0.293441	0.0272453	0.025933	0.14654	0.0565566	0.0389545	0.480377	-0.0257762	0.0365259	0.901613	-0.00679459	0.054962	0.77077	-0.0167189	0.0573807	0.0746766
rs11730128	4:174664194	G:0.0844157	rs11769241	7:54241485	G:0.278342	292505	17195	7	1	0.309634	0.669981	0.520705	0.309634	1	1	0.826977	-0.00484797	0.0221793	0.917768	-0.00992906	0.0961688	0.163674	0.0233699	0.0167788	0.359291	0.0282108	0.0307738	0.451291	-0.0233956	0.031059	0.470933	-0.101031	0.140134	0.31591	0.0183687	0.0183156	0.765471	0.010063	0.0337341	0.528354	0.0293309	0.0465185	0.322441	0.0835138	0.0844039	0.709589	0.0761741	0.204545	0.0409899
rs13121843	4:174728566	G:0.325767	rs113048148	7:54280641	T:0.0786327	294591	17316	7	1	0.310488	0.154278	0.177322	0.310488	1	1	0.0449925	-0.0337873	0.0168539	0.091713	-0.0461576	0.02737	0.351106	0.0210612	0.022587	0.455767	0.071674	0.096099	0.0364941	-0.0382618	0.018295	0.0236797	-0.0678041	0.0299715	0.981196	-0.000790546	0.0335405	0.579304	-0.0831425	0.149968	0.677523	0.01994	0.0479505	0.250816	0.237022	0.206398	0.108917	0.120539	0.0751924	0.168097
rs28820877	4:174645462	G:0.101339	rs73132213	7:54270760	G:0.149765	292805	17217	8	1	0.312202	0.829406	0.61925	0.312202	1	1	0.764591	0.00618352	0.0206491	0.478074	-0.0576964	0.0813308	0.47554	-0.01319	0.0184865	0.593813	0.0285284	0.0534921	0.980673	-0.000588065	0.0242748	0.952642	-0.00554945	0.0934423	0.444074	-0.0157526	0.0205827	0.675538	0.0250795	0.0599186	0.666628	0.0205789	0.0477711	0.621412	0.0661389	0.133925	0.512883	-0.125774	0.192211	0.12345
rs13133604	4:174670227	A:0.113289	rs11769241	7:54241485	G:0.278302	290267	17080	7	1	0.320012	0.516893	0.43883	0.320012	1	1	0.449564	0.0151264	0.0200047	0.521648	-0.0467652	0.0729786	0.163815	0.023438	0.0168334	0.405893	0.0256948	0.030915	0.251337	0.0318353	0.0277527	0.948286	0.00636618	0.0981541	0.13004	0.0287659	0.0190006	0.147169	0.0503165	0.0347105	0.574013	-0.0235792	0.0419447	0.233648	-0.0924961	0.0776617	0.787484	-0.0409525	0.151913	0.0868915
rs6849323	4:174683271	C:0.157243	rs4425715	7:54265587	G:0.336928	294591	17316	7	1	0.32089	0.424278	0.381241	0.32089	1	1	0.283786	-0.0195139	0.0182057	0.697228	-0.0202509	0.0520502	0.419354	-0.0136552	0.0169095	0.112806	-0.0425146	0.0268111	0.0385806	-0.0568695	0.0274914	0.261102	-0.0900069	0.0800923	0.0728893	-0.0358928	0.0200125	0.0781975	-0.055932	0.0317571	0.0617926	0.0721312	0.0386187	0.454569	0.0457684	0.0612025	0.211328	0.138468	0.110781	0.7132
rs11947016	4:174671992	G:0.475013	rs73387186	7:54272482	A:0.0985323	290255	17058	7	1	0.322651	0.568339	0.472526	0.322651	1	1	0.847038	0.0036754	0.0190535	0.780622	-0.00636583	0.0228569	0.154641	-0.0302129	0.0212269	0.452623	0.0597573	0.0795651	0.964451	-0.000938541	0.0210585	0.436954	-0.0196811	0.0253183	0.193987	-0.0528786	0.0407111	0.608207	-0.0822275	0.160402	0.827249	0.0110461	0.0506165	0.167638	0.26614	0.192879	0.208694	0.0755949	0.0601313	0.971441
rs28678450	4:174719726	T:0.0871972	rs17561049	7:54246115	G:0.0797343	294591	17316	7	1	0.323535	0.48865	0.424366	0.323535	1	1	0.329925	0.0210794	0.0216362	0.333825	0.0867807	0.0897944	0.709358	-0.00841186	0.0225689	0.218292	0.115352	0.0936995	0.162577	0.0327283	0.0234367	0.155369	0.136037	0.0957452	0.734691	0.00835001	0.0246391	0.380423	0.0914445	0.104256	0.159794	-0.0878423	0.0624872	0.641912	0.112494	0.241908	0.154928	-0.405621	0.285179	0.542926
rs28820877	4:174645462	G:0.101347	rs62449605	7:54288281	C:0.347393	291557	17121	7	1	0.32442	0.0720959	0.103532	0.32442	1	1	0.871585	0.00334871	0.0207164	0.450268	-0.0617514	0.0817934	0.426631	0.0136493	0.0171696	0.00458146	0.0728703	0.0257031	0.349117	0.0297981	0.0318252	0.172019	-0.178734	0.130869	0.281174	0.0206025	0.0191173	0.00673142	0.0776597	0.0286583	0.239545	-0.0522046	0.044387	0.732378	-0.0225837	0.0660412	0.121705	0.271914	0.175694	0.82877
rs12512797	4:174699639	G:0.126899	rs60374751	7:54262200	T:0.204103	293553	17252	7	1	0.327089	0.0333393	0.057348	0.327089	1	1	0.190801	-0.025306	0.0193439	0.00812329	-0.181438	0.0685472	0.656536	0.00766518	0.0172367	0.180115	0.0533456	0.0397982	0.495261	-0.0165835	0.0243173	0.0065258	-0.240045	0.0882479	0.456146	0.0146517	0.0196613	0.571635	0.02603	0.0460181	0.364739	-0.0379337	0.0418522	0.385462	0.0821673	0.0946763	0.516675	0.0961898	0.148331	0.0800022
rs7692617	4:174657554	A:0.236366	rs1524418	7:54249093	C:0.0729774	292851	17220	7	1	0.327982	0.829406	0.634982	0.327982	1	1	0.321792	0.0167278	0.0168835	0.737008	-0.0119993	0.0357317	0.667399	0.0100039	0.02328	0.81792	0.0250292	0.108718	0.525615	0.0115741	0.0182352	0.888475	-0.00540195	0.0385209	0.833023	-0.00647544	0.0307147	0.271869	0.146791	0.133596	0.330133	0.0477688	0.0490518	0.276024	-0.257053	0.235981	0.854598	-0.0190505	0.103957	0.15434
rs7692617	4:174657554	A:0.236342	rs4427114	7:54281844	G:0.268404	291262	17110	7	1	0.350966	0.647436	0.545933	0.350966	1	1	0.315476	0.0170003	0.0169359	0.723674	-0.0126778	0.0358583	0.314566	-0.0169689	0.0168729	0.53325	-0.019832	0.0318305	0.160823	0.0322411	0.0229914	0.195997	-0.0647581	0.050082	0.567111	-0.0126829	0.0221609	0.933154	-0.00350054	0.0417343	0.449187	-0.0269774	0.035648	0.319861	-0.0672941	0.0676497	0.174653	0.10224	0.0753205	0.297193
rs7692617	4:174657554	A:0.236366	rs17561049	7:54246115	G:0.0797112	292851	17220	7	1	0.350966	0.630703	0.53579	0.350966	1	1	0.321321	0.0167441	0.0168835	0.739728	-0.0118705	0.0357316	0.730774	-0.00778616	0.0226278	0.272079	0.103655	0.0943785	0.211482	0.0229257	0.0183479	0.73622	0.0129804	0.0385333	0.567113	0.016878	0.0294911	0.402789	0.102415	0.122411	0.40147	-0.0401153	0.0478134	0.833564	-0.0425099	0.2023	0.0677631	-0.193226	0.105786	0.459881
rs6830691	4:174667332	C:0.345138	rs4425715	7:54265587	G:0.336928	294591	17316	7	1	0.350966	0.50203	0.455909	0.350966	1	1	0.519009	-0.010951	0.0169816	0.466814	-0.0190476	0.0261761	0.41853	-0.0136795	0.0169096	0.112713	-0.0425256	0.0268112	0.496501	-0.0173863	0.0255679	0.604204	0.0200467	0.038673	0.617955	-0.0128299	0.025724	0.475828	-0.0290715	0.0407718	0.753151	0.0113334	0.0360378	0.832297	0.0120386	0.0568511	0.372014	-0.0493369	0.0552667	0.0677567
rs11947016	4:174671992	G:0.475069	rs56086909	7:54208219	T:0.131255	292644	17206	7	1	0.350966	0.922535	0.720283	0.350966	1	1	0.861279	0.00331496	0.0189702	0.694282	-0.00894762	0.0227645	0.579205	0.010564	0.0190499	0.59405	0.0322879	0.0605805	0.395286	0.0186243	0.0219092	0.918473	-0.00269175	0.0262977	0.182272	0.0480403	0.0360178	0.648616	0.0526288	0.115494	0.199475	-0.0577541	0.0450131	0.446161	-0.110584	0.145156	0.474965	-0.0386677	0.0541243	0.385984
rs62337886	4:174698736	A:0.17899	rs11769241	7:54241485	G:0.278342	292505	17195	7	1	0.354761	0.323535	0.337051	0.354761	1	1	0.12696	-0.0271182	0.0177684	0.995232	-0.000272222	0.045558	0.163405	0.023385	0.016779	0.358108	0.0282805	0.0307739	0.106057	-0.0400743	0.0247958	0.400575	-0.0547402	0.0651208	0.38719	0.0176001	0.0203534	0.75291	-0.0119078	0.0378259	0.816621	0.00865495	0.0373229	0.0768154	0.119118	0.0673186	0.284212	0.10188	0.0951346	0.400954
rs6843594	4:174710430	C:0.34262	rs4425715	7:54265587	G:0.336893	292645	17212	7	1	0.354761	0.0587984	0.0959998	0.354761	1	1	0.0534247	-0.0328232	0.0169939	0.025782	-0.0592406	0.0265715	0.463425	-0.0124367	0.0169617	0.12122	-0.0416837	0.0268984	0.605039	-0.013206	0.0255352	0.170936	-0.0544401	0.0397604	0.859529	-0.00453657	0.025634	0.804255	0.00993013	0.040066	0.51765	-0.0233298	0.03606	0.146316	-0.0826644	0.0569052	0.694092	0.0220707	0.0561156	0.137044
rs115237310	4:174662996	G:0.0646629	rs73132213	7:54270760	G:0.149774	291535	17145	7	1	0.35667	0.864549	0.684803	0.35667	1	1	0.623691	-0.0121103	0.0246833	0.595229	0.0655395	0.123363	0.543423	-0.0112532	0.0185193	0.57261	0.0302217	0.0535645	0.247429	-0.0336965	0.0291337	0.438925	0.110259	0.142452	0.341268	-0.0188439	0.019801	0.866569	0.00968533	0.0576447	0.200296	0.0726214	0.0567041	0.403029	0.133537	0.15969	0.352257	-0.28331	0.304563	0.253944
rs12512797	4:174699639	G:0.126908	rs17561049	7:54246115	G:0.0797298	293993	17280	7	1	0.35667	0.0351335	0.0648505	0.35667	1	1	0.183823	-0.0256913	0.0193302	0.00854045	-0.179917	0.0684114	0.735699	-0.00762502	0.022589	0.196343	0.121086	0.0937167	0.0664673	-0.0386807	0.0210764	0.0220977	-0.170164	0.0743502	0.338967	-0.0247945	0.02593	0.389888	0.0929557	0.108111	0.150695	0.0776594	0.0540397	0.382787	0.192095	0.220098	0.953109	-0.0113082	0.192306	0.297212
rs116539274	4:174682944	T:0.0554892	rs62449605	7:54288281	C:0.347394	292282	17159	7	1	0.35667	0.0882038	0.131174	0.35667	1	1	0.965711	0.00111673	0.0259778	0.538911	-0.097007	0.157873	0.440586	0.0132256	0.0171493	0.00538292	0.0714756	0.0256813	0.273309	0.0433944	0.0396124	0.320081	-0.25087	0.252311	0.254194	0.0207137	0.0181663	0.00448896	0.077414	0.0272432	0.149275	-0.0803182	0.0556954	0.544027	-0.049892	0.0822304	0.240926	0.393015	0.335144	0.645804
rs28678450	4:174719726	T:0.087174	rs78688905	7:54276362	A:0.123169	293138	17221	7	1	0.358587	0.544838	0.489435	0.358587	1	1	0.320296	0.0215569	0.0216903	0.388274	0.0779963	0.0904041	0.241505	-0.0229362	0.019583	0.746334	-0.0211597	0.0654134	0.53049	0.015508	0.0247234	0.352108	0.0957784	0.102931	0.279565	-0.0232427	0.0214952	0.317444	-0.0735082	0.0735284	0.942009	0.00387034	0.0532038	0.0574632	0.309488	0.162908	0.855061	-0.0398833	0.218342	0.437165
rs6843594	4:174710430	C:0.342582	rs78688905	7:54276362	A:0.123249	291200	17117	7	1	0.363417	0.0687451	0.110513	0.363417	1	1	0.0454455	-0.0340862	0.0170388	0.0232046	-0.0605043	0.0266533	0.205275	-0.0248858	0.0196467	0.632077	-0.031547	0.065887	0.0226781	-0.0442278	0.0194083	0.153635	-0.0429478	0.0301006	0.227289	-0.0357518	0.0296113	0.663553	-0.0433375	0.0996233	0.30566	0.042643	0.0416285	0.621885	0.068636	0.13917	0.266219	-0.0739509	0.0665138	0.448997
rs11947016	4:174671992	G:0.475069	rs113048148	7:54280641	T:0.0786485	292644	17206	7	1	0.367317	0.800061	0.653358	0.367317	1	1	0.857436	0.00340783	0.0189704	0.693381	-0.00897544	0.0227646	0.373899	0.0201506	0.0226616	0.459174	0.0714212	0.0964881	0.886313	-0.0029433	0.0205867	0.362026	-0.0225848	0.0247773	0.544581	-0.0263654	0.0435144	0.397611	0.151414	0.178999	0.315338	0.0542788	0.054058	0.312915	-0.232816	0.230712	0.181671	0.0857277	0.0641853	0.650635
rs11730128	4:174664194	G:0.0844107	rs62445408	7:54230459	T:0.281441	292605	17196	7	1	0.371249	0.757302	0.630609	0.371249	1	1	0.813703	-0.00522653	0.0221791	0.791596	-0.0256076	0.0969109	0.937009	-0.00132973	0.0168256	0.204802	0.0381196	0.0300631	0.952367	-0.0018458	0.0308997	0.666648	0.0559653	0.129924	0.880735	-0.00275848	0.0183853	0.0729661	0.0583756	0.0325567	0.762651	0.0140315	0.0464616	0.180171	-0.115414	0.086115	0.595332	-0.107446	0.202298	0.17863
rs10520263	4:174659937	C:0.130089	rs4425715	7:54265587	G:0.336876	293917	17284	7	1	0.372238	0.520651	0.485383	0.372238	1	1	0.395354	0.0161919	0.0190505	0.926793	-0.00569211	0.061951	0.431285	-0.0133202	0.0169254	0.123917	-0.0412855	0.0268342	0.649083	-0.0131083	0.0288071	0.473245	-0.0683831	0.0953461	0.212425	-0.0242796	0.0194716	0.0318166	-0.0665574	0.0310044	0.346348	0.0381099	0.0404694	0.0840716	0.109688	0.0634938	0.301035	0.135809	0.131316	0.979705
rs4383595	4:174663514	A:0.0758507	rs113048148	7:54280641	T:0.0786416	292555	17206	7	1	0.37721	0.0768045	0.124237	0.37721	1	1	0.183848	0.0303609	0.0228449	0.016224	0.233555	0.0971592	0.341483	0.0215519	0.0226567	0.445532	0.073336	0.0961298	0.132001	0.0372796	0.0247498	0.0817442	0.187519	0.107729	0.31646	0.0245828	0.0245396	0.293917	0.107454	0.102379	0.629025	-0.031532	0.0652702	0.19463	-0.427173	0.329354	0.442487	0.20237	0.263502	0.188303
rs3922692	4:174713351	G:0.400344	rs4425715	7:54265587	G:0.336946	292918	17211	7	1	0.379213	0.133026	0.187515	0.379213	1	1	0.070783	-0.0317642	0.0175797	0.0628541	-0.0447544	0.0240586	0.437838	-0.0131615	0.016964	0.139516	-0.039705	0.0268713	0.779155	0.00742123	0.0264646	0.474824	-0.0258651	0.0361926	0.425739	0.0223568	0.0280686	0.783122	0.0121323	0.044077	0.0843134	-0.0643949	0.0373047	0.111421	-0.0938101	0.0589319	0.54888	-0.0305798	0.051014	0.57116
rs7697789	4:174638982	C:0.373813	rs62445408	7:54230459	T:0.281515	290869	17088	7	1	0.381225	0.45682	0.450437	0.381225	1	1	0.216963	0.0214929	0.0174082	0.283108	0.026752	0.0249235	0.988105	-0.00025162	0.0168769	0.209279	0.0378798	0.0301699	0.634695	0.0115349	0.0242774	0.426894	0.0274843	0.0345924	0.823227	-0.00604969	0.0270805	0.838603	0.0100328	0.0492576	0.559589	0.0213368	0.0365699	0.795064	0.0171213	0.0659171	0.562541	-0.0304671	0.0526137	0.138901
rs28820877	4:174645462	G:0.101345	rs4427114	7:54281844	G:0.268401	292259	17168	7	1	0.382234	0.774483	0.650733	0.382234	1	1	0.833793	0.00434054	0.020685	0.465577	-0.0595138	0.0815599	0.32097	-0.0167173	0.0168442	0.507964	-0.0210451	0.0317897	0.96824	-0.00112231	0.0281879	0.664221	0.0462732	0.106598	0.432182	-0.0147231	0.0187445	0.384238	-0.0309903	0.0356163	0.987706	-0.000672399	0.0436368	0.339091	0.0766384	0.0801687	0.266831	-0.19132	0.172299	0.14503
rs28678450	4:174719726	T:0.0872268	rs62445408	7:54230459	T:0.281441	292605	17196	7	1	0.383245	0.480258	0.467748	0.383245	1	1	0.27746	0.0235601	0.0216936	0.428685	0.0717934	0.0907119	0.935983	-0.00135144	0.0168257	0.205321	0.0380767	0.0300637	0.0831218	0.052089	0.0300597	0.444713	0.095405	0.124833	0.517385	0.0119457	0.0184524	0.341028	0.0316255	0.0332153	0.0789473	-0.0806025	0.0458796	0.606242	0.0408927	0.0793347	0.838044	-0.0387177	0.189425	0.757766
rs4235200	4:174654127	C:0.350879	rs73132213	7:54270760	G:0.149751	293534	17255	7	1	0.384257	0.25237	0.300079	0.384257	1	1	0.0371796	0.0356116	0.0170899	0.247686	0.0298655	0.0258355	0.482632	-0.0129652	0.0184669	0.630912	0.0256964	0.0534847	0.00859891	0.0527735	0.0200843	0.141245	0.044635	0.0303397	0.322806	0.0280557	0.0283761	0.928569	-0.00762761	0.0850865	0.0618539	-0.0737263	0.039482	0.578289	0.063749	0.11468	0.315788	-0.059869	0.059681	0.899473
rs61618883	4:174644127	T:0.110245	rs11769241	7:54241485	G:0.278372	291491	17133	7	1	0.3945	0.639049	0.57844	0.3945	1	1	0.54669	0.0121346	0.0201329	0.931125	-0.00630443	0.0729434	0.174936	0.0228007	0.0168083	0.385743	0.0267477	0.030838	0.231103	0.0334182	0.0279061	0.935704	0.00827271	0.10255	0.0837233	0.0326992	0.018907	0.361418	0.0317132	0.0347478	0.216523	-0.0523219	0.0423375	0.972623	-0.00262918	0.0766112	0.834956	0.0312633	0.150052	0.170903
rs6843594	4:174710430	C:0.342601	rs73387186	7:54272482	A:0.0985906	290256	17062	7	1	0.3945	0.0746508	0.126613	0.3945	1	1	0.0648649	-0.0315092	0.0170672	0.0287535	-0.0583748	0.0266936	0.162525	-0.0296332	0.0212177	0.594391	0.0425791	0.0799632	0.0366735	-0.0395247	0.0189169	0.152875	-0.0419216	0.0293272	0.232179	-0.0381258	0.0319108	0.845336	0.0239632	0.122842	0.351777	0.041792	0.0448823	0.683603	0.0691752	0.169734	0.195939	-0.093924	0.0726287	0.677268
rs7692617	4:174657554	A:0.236372	rs62445408	7:54230459	T:0.281472	290876	17101	7	1	0.3945	0.538409	0.514884	0.3945	1	1	0.322336	0.0167662	0.0169413	0.691873	-0.0142268	0.0358979	0.984978	-0.000317661	0.0168714	0.193723	0.0391706	0.0301395	0.218015	0.0290568	0.0235885	0.981608	0.00114583	0.0497053	0.795493	0.00574771	0.0221761	0.0582417	0.0740833	0.0391173	0.614185	-0.017964	0.0356352	0.335366	-0.0614056	0.063741	0.897573	0.00966137	0.075053	0.0819454
rs7692617	4:174657554	A:0.236315	rs62449605	7:54288281	C:0.347435	290555	17063	7	1	0.397613	0.0605163	0.108927	0.397613	1	1	0.379536	0.0149063	0.0169631	0.714806	-0.0131172	0.0358974	0.447898	0.0130522	0.0171983	0.00468395	0.0728043	0.0257441	0.121973	0.0404385	0.0261477	0.313732	0.0539807	0.053583	0.115175	0.0356051	0.0226014	0.00445193	0.0960616	0.0337742	0.209341	-0.0456167	0.036337	0.481027	-0.0382563	0.0542911	0.167844	-0.105473	0.0764762	0.150479
rs28820877	4:174645462	G:0.101344	rs56086909	7:54208219	T:0.131231	293857	17278	7	1	0.406006	0.883979	0.739906	0.406006	1	1	0.869625	0.0033855	0.0206263	0.44353	-0.0623057	0.0813129	0.574951	0.0106599	0.0190093	0.61903	0.0301177	0.0605715	0.851676	0.00444802	0.0237886	0.851642	-0.0171852	0.091888	0.424094	0.0168942	0.0211352	0.823627	-0.0153168	0.0687216	0.619594	-0.0244804	0.0493132	0.104615	0.239368	0.147496	0.352593	-0.187646	0.201863	0.658645
rs13121843	4:174728566	G:0.325767	rs17561049	7:54246115	G:0.0797343	294591	17316	7	1	0.407064	0.138386	0.204817	0.407064	1	1	0.0451185	-0.0337675	0.0168539	0.091855	-0.0461372	0.0273699	0.711858	-0.00833621	0.0225692	0.217825	0.115467	0.0936981	0.0254218	-0.0409097	0.0183047	0.0216663	-0.0687264	0.0299309	0.170749	-0.0461144	0.033665	0.403289	0.115386	0.13806	0.288598	0.050811	0.0478806	0.881803	-0.0298038	0.200451	0.0566754	0.144149	0.0756366	0.719074
rs13136010	4:174693004	T:0.262588	rs113048148	7:54280641	T:0.0786327	294591	17316	7	1	0.411318	0.219883	0.287065	0.411318	1	1	0.247835	0.019321	0.0167191	0.147664	-0.0476379	0.0329029	0.351768	0.0210323	0.022587	0.453705	0.0720029	0.0960996	0.136735	0.0270061	0.0181485	0.142568	-0.0525661	0.0358495	0.229273	0.0365102	0.0303686	0.317433	0.128637	0.12867	0.287571	-0.0506491	0.0476265	0.785237	-0.0543723	0.19953	0.524329	0.0582723	0.0915244	0.192329
rs13121843	4:174728566	G:0.325763	rs60029800	7:54207183	G:0.0480297	293006	17233	7	1	0.42101	0.0464831	0.0941365	0.42101	1	1	0.0392441	-0.0348314	0.0168952	0.0966927	-0.0455684	0.0274326	0.965001	-0.00121868	0.0277733	0.032598	0.310616	0.145352	0.013177	-0.0440258	0.0177599	0.13405	-0.0430768	0.02875	0.350359	-0.0386126	0.0413458	0.410664	0.185935	0.225999	0.111256	0.0931305	0.058478	0.488497	0.215915	0.311701	0.698602	-0.0378751	0.0978159	0.611603
rs11947016	4:174671992	G:0.475034	rs73132213	7:54270760	G:0.149784	291596	17145	7	1	0.43087	0.8698	0.750035	0.43087	1	1	0.997538	5.86121e-05	0.0189969	0.623078	-0.0112048	0.0227975	0.510169	-0.0121984	0.0185224	0.529278	0.0337008	0.053569	0.988442	-0.000323426	0.0223259	0.845664	0.00520564	0.026743	0.999934	2.89123e-06	0.0352088	0.618763	0.0515915	0.10368	0.87487	0.00690275	0.0438337	0.641211	-0.0600897	0.128946	0.183634	-0.0703604	0.0529165	0.741215
rs61618883	4:174644127	T:0.110252	rs60029800	7:54207183	G:0.0480431	291998	17171	7	1	0.439773	0.280945	0.35768	0.439773	1	1	0.401094	0.0168652	0.0200855	0.867619	-0.0121839	0.0730956	0.974266	-0.000897308	0.0278167	0.03074	0.314106	0.145391	0.377293	0.0186142	0.0210831	0.863445	-0.0132156	0.0768393	0.981741	0.000715089	0.0312452	0.0191356	0.374207	0.159721	0.949918	-0.00440636	0.0701538	0.219375	-0.523734	0.426428	0.808206	-0.0631951	0.26034	0.147151
rs6843594	4:174710430	C:0.34262	rs79144007	7:54215865	A:0.0886432	292645	17212	7	1	0.440896	0.0580499	0.116223	0.440896	1	1	0.052196	-0.0329942	0.0169941	0.0259921	-0.0591567	0.0265714	0.906976	-0.00254504	0.0217797	0.109166	0.136202	0.0850226	0.0642278	-0.0344967	0.0186409	0.026573	-0.0649077	0.0292676	0.80009	-0.00832375	0.0328703	0.504764	0.0892051	0.133738	0.808256	0.0112462	0.0463425	0.874835	-0.0291692	0.185177	0.923023	0.00693461	0.0717672	0.0744137
rs4565061	4:174700070	C:0.263543	rs60374751	7:54262200	T:0.204136	292781	17194	7	1	0.443146	0.754432	0.688285	0.443146	1	1	0.777181	-0.0047593	0.0168176	0.76546	-0.00964759	0.0323399	0.617687	0.00861596	0.0172619	0.194974	0.0516756	0.039873	0.49811	-0.0143539	0.0211876	0.903392	0.00491647	0.0405056	0.836902	0.004822	0.023424	0.758718	0.0168705	0.0549235	0.53634	0.0224109	0.0362427	0.525837	0.0532714	0.0839749	0.306447	-0.0721264	0.0705252	0.22088
rs3922692	4:174713351	G:0.400218	rs73387186	7:54272482	A:0.0985898	290527	17061	7	1	0.444274	0.149254	0.23266	0.444274	1	1	0.0789032	-0.0310225	0.0176556	0.0697818	-0.0438248	0.0241682	0.167178	-0.0293038	0.0212142	0.589576	0.0431361	0.079963	0.0266048	-0.0433642	0.0195575	0.141986	-0.0390988	0.0266262	0.124396	-0.0540464	0.0351732	0.773886	-0.0397359	0.13831	0.187539	0.0613122	0.0465229	0.375195	0.157765	0.177907	0.634616	-0.0308809	0.0649797	0.90413
rs6819034	4:174638079	T:0.21793	rs56086909	7:54208219	T:0.131265	293415	17241	7	1	0.446537	0.912156	0.78959	0.446537	1	1	0.573484	0.00960953	0.0170706	0.512952	0.0246685	0.0377051	0.650795	0.00861667	0.0190357	0.67604	0.0253866	0.0607521	0.984802	0.000375214	0.0196967	0.483211	0.0302611	0.0431594	0.724179	-0.00863004	0.0244561	0.268817	0.0826103	0.074707	0.211836	0.0506161	0.0405404	0.285426	-0.142701	0.133589	0.970514	-0.00335482	0.0907612	0.330004
rs3922692	4:174713351	G:0.400344	rs113048148	7:54280641	T:0.0786261	292918	17211	7	1	0.447672	0.199732	0.287065	0.447672	1	1	0.0705442	-0.031791	0.0175796	0.0630094	-0.0447279	0.0240586	0.377818	0.019992	0.0226686	0.472415	0.0693358	0.0964933	0.0246474	-0.0428565	0.0190737	0.0230959	-0.059511	0.026195	0.497308	-0.0257936	0.0380027	0.608239	-0.0861714	0.16811	0.190253	0.0656766	0.0501412	0.276394	0.235268	0.216148	0.187872	0.0889589	0.0675517	0.383804
rs62337886	4:174698736	A:0.179072	rs56086909	7:54208219	T:0.131231	294591	17316	7	1	0.453374	0.622401	0.614888	0.453374	1	1	0.155859	-0.0251183	0.0176997	0.991008	-0.000511179	0.0453566	0.584418	0.0103863	0.0189898	0.568057	0.0344777	0.0603903	0.200953	-0.0261038	0.0204121	0.891793	0.00710572	0.0522345	0.832653	0.00487991	0.0230946	0.155336	0.101614	0.0715122	0.596925	0.0222405	0.0420561	0.0825519	-0.243628	0.140333	0.784389	-0.0297328	0.108671	0.888984
rs11730128	4:174664194	G:0.0843752	rs73132213	7:54270760	G:0.149751	293534	17255	7	1	0.45682	0.92812	0.807868	0.45682	1	1	0.803186	-0.00551982	0.0221478	0.917385	-0.00997438	0.096159	0.480585	-0.0130257	0.0184667	0.628364	0.0258877	0.0534835	0.36546	-0.0236549	0.0261377	0.487229	-0.0810507	0.116666	0.213612	-0.0251406	0.0202145	0.773405	0.016759	0.0582066	0.177069	0.0684405	0.0507029	0.858885	0.0269427	0.151539	0.355687	0.197492	0.213825	0.226904
rs4565061	4:174700070	C:0.26345	rs11769241	7:54241485	G:0.278317	291139	17101	7	1	0.463767	0.614145	0.617505	0.463767	1	1	0.74375	-0.00551292	0.0168647	0.775082	-0.00926785	0.0324353	0.133585	0.0252336	0.0168211	0.38991	0.0265608	0.0308925	0.593088	-0.0125603	0.023505	0.895965	-0.00591503	0.0452357	0.210515	0.0285375	0.0227908	0.578365	-0.0236283	0.0425142	0.916963	-0.00368808	0.0353739	0.0894635	0.109941	0.0647382	0.691043	-0.0270693	0.0681092	0.421779
rs61618883	4:174644127	T:0.110249	rs78688905	7:54276362	A:0.123143	292129	17160	7	1	0.466099	0.742944	0.698708	0.466099	1	1	0.409614	0.0165678	0.0200926	0.984087	-0.00145163	0.0727818	0.268423	-0.0217069	0.0196141	0.791997	-0.0172539	0.0654256	0.669079	0.00977816	0.0228776	0.555743	0.0483206	0.0820138	0.307282	-0.0225137	0.0220519	0.459943	-0.0558963	0.0756438	0.74014	0.016372	0.0493625	0.194751	0.199242	0.153659	0.277461	-0.199022	0.183255	0.463508
rs12512797	4:174699639	G:0.126916	rs73132213	7:54270760	G:0.149757	292938	17220	7	1	0.480258	0.0620833	0.132414	0.480258	1	1	0.189708	-0.0253927	0.0193624	0.0108136	-0.174392	0.0684249	0.482964	-0.0129682	0.0184853	0.59055	0.0287812	0.0534926	0.298402	-0.023632	0.022726	0.00748267	-0.219803	0.082183	0.542766	-0.012843	0.0211014	0.778674	0.0173311	0.0616661	0.891829	-0.00609644	0.0448301	0.941323	-0.00952224	0.129366	0.578852	0.0870737	0.156872	0.0522445
rs6819034	4:174638079	T:0.217906	rs78688905	7:54276362	A:0.12315	291968	17147	7	1	0.485041	0.777338	0.733109	0.485041	1	1	0.598062	0.00902488	0.0171188	0.472748	0.0271242	0.0377767	0.303976	-0.0201632	0.0196151	0.821202	-0.0147876	0.0654323	0.369925	0.0174577	0.0194707	0.658641	0.0190825	0.0431936	0.622867	-0.0123596	0.0251317	0.633366	0.0393018	0.0823946	0.545419	-0.0253391	0.0419078	0.153249	-0.206741	0.144761	0.843333	0.0182371	0.0922781	0.435926
rs28678450	4:174719726	T:0.0871968	rs11769241	7:54241485	G:0.278342	292505	17195	7	1	0.487445	0.364388	0.457478	0.487445	1	1	0.276128	0.0236286	0.0216963	0.33363	0.0871381	0.0901278	0.162899	0.0234134	0.0167792	0.357984	0.028288	0.0307742	0.0767827	0.0531088	0.0300106	0.194713	0.154909	0.119458	0.0494997	0.0361726	0.0184154	0.358588	0.0310022	0.0337693	0.128883	-0.0691684	0.0455499	0.820179	-0.0190903	0.0839818	0.304706	-0.200961	0.195794	0.88106
rs61618883	4:174644127	T:0.110268	rs4427114	7:54281844	G:0.26845	291980	17144	7	1	0.494703	0.734322	0.714264	0.494703	1	1	0.428299	0.0159233	0.0201025	0.988247	-0.0010721	0.0727793	0.274002	-0.0184406	0.0168577	0.514484	-0.0207243	0.031792	0.683224	0.0111645	0.0273594	0.611274	0.0500014	0.0983786	0.333908	-0.0183257	0.0189653	0.471922	-0.0259038	0.0360098	0.962628	0.00198773	0.0424221	0.495271	0.0532319	0.0780584	0.778791	-0.0426039	0.151672	0.117004
rs11730128	4:174664194	G:0.0843916	rs79144007	7:54215865	A:0.0886059	294591	17316	7	1	0.500804	0.586988	0.627112	0.500804	1	1	0.828056	-0.00480009	0.0221003	0.879471	-0.0145796	0.0961461	0.836357	-0.00448888	0.0217321	0.0950021	0.141078	0.0844991	0.525541	-0.0154409	0.0243231	0.499549	-0.073156	0.108347	0.501655	-0.0159921	0.0238017	0.197116	0.120042	0.0930696	0.299771	0.0617674	0.0595679	0.781026	0.0645161	0.232087	0.308267	0.25116	0.24651	0.189646
rs3922692	4:174713351	G:0.400287	rs78688905	7:54276362	A:0.123213	291471	17116	7	1	0.504488	0.165283	0.277865	0.504488	1	1	0.0658202	-0.0324223	0.0176242	0.0520425	-0.0468923	0.0241367	0.271512	-0.0215869	0.0196318	0.585185	-0.0360232	0.0659975	0.0334941	-0.0426808	0.0200746	0.173194	-0.0372302	0.0273347	0.319323	-0.0322723	0.0324068	0.337245	-0.107907	0.112448	0.362938	0.0391485	0.0430307	0.389457	0.125971	0.146375	0.385702	-0.0519353	0.059872	0.737076
rs11947016	4:174671992	G:0.475069	rs79144007	7:54215865	A:0.0886384	292644	17206	7	1	0.509428	0.473143	0.555285	0.509428	1	1	0.856846	0.00342207	0.0189704	0.690283	-0.0090712	0.022765	0.958045	-0.00114573	0.0217792	0.0702729	0.153032	0.0845414	0.95887	0.0010741	0.0208276	0.923214	0.00240525	0.0249545	0.853838	0.00765714	0.0415642	0.345494	0.151161	0.160236	0.750422	0.0164101	0.0515906	0.84388	-0.0400085	0.203158	0.217957	-0.0770183	0.0625158	0.731858
rs4235200	4:174654127	C:0.350738	rs11769241	7:54241485	G:0.278342	292505	17195	7	1	0.513152	0.124009	0.231176	0.513152	1	1	0.0305304	0.0370324	0.0171197	0.223838	0.031487	0.0258857	0.162104	0.0234577	0.0167791	0.359869	0.0281774	0.0307743	0.0115221	0.0602456	0.0238459	0.315778	0.0363321	0.0362172	0.0512827	0.0506464	0.0259844	0.521198	0.0308134	0.0480334	0.107765	-0.0577628	0.035915	0.964235	0.00294813	0.065748	0.917426	-0.00561196	0.0541293	0.739853
rs4383595	4:174663514	A:0.075857	rs73132213	7:54270760	G:0.149766	291509	17146	7	1	0.514397	0.11485	0.219568	0.514397	1	1	0.165941	0.0316919	0.0228762	0.0198749	0.227126	0.0975333	0.530183	-0.0116257	0.0185204	0.686515	0.021691	0.0537453	0.202625	0.0341847	0.0268303	0.006758	0.304687	0.112491	0.755671	-0.0062442	0.0200668	0.983749	0.00119269	0.0585526	0.676584	-0.0221373	0.0530706	0.371641	0.135457	0.151619	0.153111	-0.340861	0.238593	0.803052
rs61618883	4:174644127	T:0.110247	rs56086909	7:54208219	T:0.131247	293576	17254	7	1	0.520651	0.882707	0.819506	0.520651	1	1	0.443402	0.0153646	0.0200462	0.962365	0.00341911	0.0724594	0.55289	0.011286	0.019018	0.594576	0.0322383	0.0605737	0.199803	0.0295576	0.0230539	0.748319	0.0263659	0.0821735	0.30105	0.022106	0.0213753	0.32184	0.0663329	0.0669566	0.325332	-0.0470924	0.0478796	0.20645	-0.204832	0.162129	0.480579	-0.127196	0.180325	0.628355
rs10520263	4:174659937	C:0.13005	rs62449605	7:54288281	C:0.347445	291612	17127	7	1	0.524426	0.0746508	0.164575	0.524426	1	1	0.397116	0.0162068	0.0191392	0.962298	-0.00293863	0.0621665	0.452824	0.0128871	0.0171665	0.00511049	0.0719495	0.0256964	0.151942	0.0419027	0.0292473	0.856444	0.0172392	0.0952955	0.175857	0.0267546	0.0197652	0.0150746	0.0720453	0.0296412	0.14167	-0.0602526	0.0409993	0.871197	0.00989134	0.0610055	0.955191	-0.00745423	0.132664	0.514523
rs6830691	4:174667332	C:0.345121	rs11769241	7:54241485	G:0.278342	292505	17195	7	1	0.526952	0.537129	0.612272	0.526952	1	1	0.452794	-0.0127936	0.0170407	0.465625	-0.0191673	0.0262704	0.163097	0.023402	0.0167789	0.35845	0.0282603	0.0307738	0.42182	-0.0190185	0.0236764	0.0969239	-0.0615431	0.0370752	0.806636	0.00625265	0.0255452	0.6952	0.0183547	0.0468462	0.722625	0.0126944	0.0357637	0.827592	0.0142718	0.0655297	0.0792278	0.0964397	0.0549456	0.76327
rs4235200	4:174654127	C:0.350757	rs60374751	7:54262200	T:0.20412	294151	17288	7	1	0.530755	0.152433	0.274472	0.530755	1	1	0.0322327	0.0365628	0.0170733	0.229126	0.0310422	0.0258123	0.623508	0.00845154	0.017217	0.180212	0.0532639	0.0397461	0.0113162	0.0544263	0.0214888	0.22446	0.039547	0.0325556	0.151016	0.0381708	0.0265822	0.497033	0.0424043	0.0624359	0.108765	-0.0590984	0.0368497	0.715816	0.0308885	0.0848453	0.694662	-0.0217588	0.0554312	0.800624
rs10520263	4:174659937	C:0.130089	rs1524418	7:54249093	C:0.0730206	293917	17284	7	1	0.532026	0.913329	0.844946	0.532026	1	1	0.393249	0.0162641	0.0190504	0.926526	-0.00571294	0.0619512	0.695865	0.00908478	0.0232402	0.774784	0.0309515	0.108175	0.543372	0.0125035	0.0205744	0.687301	0.026521	0.0658873	0.85911	0.00474883	0.0267528	0.498728	0.0815155	0.120497	0.512422	0.0361997	0.0552608	0.390895	-0.240635	0.280463	0.195289	-0.254696	0.196663	0.812598
rs13133604	4:174670227	A:0.113258	rs62449605	7:54288281	C:0.347418	290037	17046	7	1	0.532026	0.0553229	0.134292	0.532026	1	1	0.408713	0.0165354	0.0200148	0.56885	-0.0415858	0.0729902	0.415776	0.0140041	0.0172089	0.00406823	0.0739766	0.0257505	0.197544	0.0394028	0.0305784	0.159631	-0.165883	0.117956	0.314084	0.019565	0.019435	0.00605597	0.07967	0.0290265	0.364402	-0.0387978	0.0427755	0.498219	-0.0436998	0.0645211	0.217845	0.195685	0.1588	0.265413
rs6849323	4:174683271	C:0.157243	rs79144007	7:54215865	A:0.0886059	294591	17316	7	1	0.533299	0.406006	0.520705	0.533299	1	1	0.2833	-0.0195336	0.0182058	0.696624	-0.0202931	0.0520494	0.837208	-0.00446523	0.0217322	0.0949529	0.141099	0.0844989	0.107404	-0.0322511	0.0200321	0.744711	-0.0185779	0.0570537	0.318747	-0.0258217	0.0258984	0.12073	0.154516	0.0995774	0.0959875	0.0816999	0.0490801	0.730705	-0.0670446	0.194791	0.889236	-0.0198722	0.142687	0.744838
rs10520263	4:174659937	C:0.130064	rs78688905	7:54276362	A:0.123122	292471	17189	7	1	0.534574	0.711347	0.727991	0.534574	1	1	0.400477	0.0160633	0.0191055	0.973902	-0.0020305	0.0620666	0.246881	-0.0227004	0.0196038	0.720837	-0.0234166	0.0655303	0.329396	0.0212067	0.021743	0.417426	-0.0585094	0.0721541	0.338034	-0.0216605	0.0226087	0.763147	-0.0226698	0.075227	0.614589	-0.0235607	0.0467907	0.969694	-0.00593059	0.156103	0.0925258	0.241916	0.143807	0.963696
rs28678450	4:174719726	T:0.0871189	rs73387186	7:54272482	A:0.0985619	292187	17166	7	1	0.535851	0.376211	0.498401	0.535851	1	1	0.313759	0.0218888	0.0217287	0.340168	0.0862617	0.0904368	0.164047	-0.0294383	0.0211545	0.537522	0.0490381	0.0795344	0.853785	0.00445779	0.0241888	0.418421	0.0817128	0.100984	0.0546738	-0.0448453	0.0233392	0.72706	0.0307366	0.0880606	0.110767	0.0899439	0.0563997	0.534774	0.129164	0.208082	0.825522	0.0508391	0.230617	0.630828
rs3922692	4:174713351	G:0.400344	rs56086909	7:54208219	T:0.131265	292918	17211	7	1	0.539692	0.253809	0.390504	0.539692	1	1	0.0702682	-0.0318222	0.0175796	0.0630393	-0.0447226	0.0240585	0.563028	0.0110146	0.0190448	0.579991	0.033527	0.0605839	0.0499567	-0.0397614	0.020283	0.22773	-0.0333326	0.0276338	0.785178	0.0085815	0.0314828	0.639766	-0.0488706	0.104419	0.583584	0.0229145	0.0418028	0.267939	0.149422	0.134879	0.346632	-0.0543969	0.0577988	0.761017
rs4565061	4:174700070	C:0.263544	rs17561049	7:54246115	G:0.0797336	293220	17222	7	1	0.539692	0.818307	0.793605	0.539692	1	1	0.753237	-0.00528297	0.0168047	0.765273	-0.00964738	0.0323126	0.784858	-0.00617336	0.0226136	0.248366	0.108956	0.0943889	0.980012	0.000457559	0.0182629	0.936975	0.00277068	0.0350398	0.619135	0.015144	0.0304662	0.432648	0.100023	0.127472	0.355422	-0.0440367	0.0476523	0.625599	0.0951781	0.195065	0.483751	-0.0643068	0.0918299	0.259751
rs11947016	4:174671992	G:0.475013	rs11769241	7:54241485	G:0.278406	290570	17086	7	1	0.544838	0.570983	0.647232	0.544838	1	1	0.939709	0.00143936	0.0190302	0.645378	-0.0105113	0.0228411	0.144551	0.0245581	0.0168316	0.321222	0.0306109	0.0308594	0.593252	0.0141587	0.026508	0.576336	-0.0178595	0.0319636	0.382025	0.0280406	0.0320767	0.207759	0.0732311	0.0581314	0.579987	-0.0221087	0.0399504	0.508906	-0.0479731	0.0726268	0.481406	0.0336735	0.0478288	0.339229
rs11947016	4:174671992	G:0.47503	rs62449605	7:54288281	C:0.347413	290343	17050	7	1	0.544838	0.0924405	0.19862	0.544838	1	1	0.869279	0.0031358	0.0190539	0.695754	-0.00894009	0.0228613	0.485231	0.0120076	0.0172049	0.00568213	0.071226	0.0257544	0.479226	0.020851	0.0294694	0.672392	-0.0150017	0.0354762	0.326221	0.0321905	0.0327888	0.235682	0.0583533	0.049208	0.266031	-0.0453978	0.0408162	0.712728	0.0225047	0.0611216	0.817611	0.011293	0.0489681	0.915471
rs116539274	4:174682944	T:0.0555225	rs60374751	7:54262200	T:0.20412	294151	17288	7	1	0.544838	0.664322	0.7065	0.544838	1	1	0.983081	-0.000549188	0.0258976	0.479138	-0.111664	0.157787	0.626146	0.00838727	0.0172167	0.178301	0.0534972	0.0397451	0.530825	0.0202629	0.0323302	0.391416	-0.175298	0.204536	0.446626	0.0138697	0.0182243	0.151938	0.060201	0.0420187	0.294121	-0.0590146	0.0562513	0.729937	-0.0450045	0.130369	0.397839	0.2775	0.328213	0.397764
rs6830691	4:174667332	C:0.345204	rs62445408	7:54230459	T:0.281441	292605	17196	7	1	0.546129	0.692741	0.724569	0.546129	1	1	0.662661	-0.00743441	0.0170419	0.51903	-0.0169413	0.0262721	0.936688	-0.00133651	0.0168257	0.204717	0.0381267	0.030063	0.885224	-0.00342258	0.0237103	0.151205	-0.0531125	0.0370048	0.696565	-0.010002	0.0256487	0.260376	0.0511606	0.0454558	0.928446	-0.00322034	0.0358612	0.604682	-0.0331327	0.0640023	0.121528	0.0853586	0.0551273	0.875208
rs10520263	4:174659937	C:0.130089	rs79144007	7:54215865	A:0.0886322	293917	17284	7	1	0.559134	0.500804	0.608786	0.559134	1	1	0.395587	0.0161841	0.0190507	0.923615	-0.00594003	0.0619519	0.827127	-0.00474975	0.0217492	0.106217	0.136906	0.0847489	0.240091	0.0245573	0.0209041	0.821447	0.015151	0.0671337	0.749259	0.00799146	0.0250033	0.0949038	0.162625	0.0973755	0.345417	-0.0490339	0.0519693	0.805599	-0.0492634	0.20017	0.605248	-0.0911411	0.176333	0.24856
rs13133604	4:174670227	A:0.113275	rs4427114	7:54281844	G:0.26838	290743	17092	7	1	0.560444	0.65024	0.708228	0.560444	1	1	0.418492	0.016175	0.0199928	0.576471	-0.0406729	0.0728192	0.259509	-0.0190396	0.0168858	0.502378	-0.0213598	0.0318446	0.337229	0.0260905	0.0271874	0.687244	0.038329	0.0952043	0.425796	-0.0151771	0.019057	0.9997	-1.3491e-05	0.0358744	0.81541	-0.00982249	0.042075	0.291885	-0.0836482	0.079363	0.327172	-0.151135	0.154247	0.254721
rs4235200	4:174654127	C:0.350741	rs62445408	7:54230459	T:0.281441	292605	17196	7	1	0.563069	0.131416	0.261209	0.563069	1	1	0.0240063	0.038641	0.0171203	0.217793	0.0319048	0.025888	0.933343	-0.00140732	0.0168259	0.20488	0.0381135	0.0300634	0.665901	0.010304	0.023864	0.529425	0.0225564	0.0358673	0.231061	-0.0313317	0.0261615	0.802128	0.0117242	0.0467857	0.0984287	0.0595151	0.0360148	0.412482	0.0526628	0.0642596	0.715587	0.0198438	0.0544616	0.860479
rs13121843	4:174728566	G:0.325754	rs62449605	7:54288281	C:0.347394	292282	17159	7	1	0.578957	0.0090435	0.0372174	0.578957	1	1	0.034031	-0.0358848	0.0169291	0.083684	-0.0475571	0.0274944	0.435848	0.0133633	0.0171495	0.0054021	0.0714466	0.0256815	0.214441	-0.0323553	0.0260626	0.0818512	-0.0746621	0.0429082	0.434176	0.0197101	0.0252026	0.310097	0.0386897	0.0381173	0.547819	-0.0217807	0.0362389	0.356337	0.0500915	0.0543075	0.608658	0.0302122	0.0590093	0.237415
rs13121843	4:174728566	G:0.325822	rs73387186	7:54272482	A:0.0985619	292187	17166	7	1	0.580292	0.100551	0.223385	0.580292	1	1	0.0464906	-0.0336966	0.0169252	0.0842022	-0.0474906	0.027502	0.163205	-0.0294975	0.0211547	0.535201	0.049316	0.079531	0.0993642	-0.0308962	0.0187483	0.339616	-0.0289266	0.030292	0.589796	-0.0166974	0.0309709	0.231356	0.136215	0.113809	0.883379	-0.0065431	0.0446058	0.34542	-0.158507	0.167997	0.184813	-0.0981295	0.0739997	0.495211
rs12512797	4:174699639	G:0.126963	rs11769241	7:54241485	G:0.278325	291911	17160	7	1	0.582965	0.0270959	0.0870004	0.582965	1	1	0.190044	-0.0254149	0.0193941	0.00764868	-0.183211	0.0686903	0.170774	0.0230054	0.0167957	0.387155	0.0266585	0.0308266	0.433815	-0.0211557	0.0270298	0.0177645	-0.228819	0.0965283	0.166981	0.0264788	0.0191602	0.734414	0.0120539	0.0355302	0.662939	-0.0177555	0.0407368	0.611805	0.0373515	0.0735991	0.844789	0.0287437	0.146822	0.11515
rs61618883	4:174644127	T:0.110264	rs60374751	7:54262200	T:0.204145	293137	17226	7	1	0.585645	0.681338	0.743291	0.585645	1	1	0.46299	0.014725	0.0200631	0.953127	0.00425937	0.0724629	0.675688	0.00721614	0.0172489	0.188867	0.0523226	0.0398212	0.477089	0.0179536	0.0252514	0.986579	0.00154742	0.0919888	0.702895	0.00741076	0.0194296	0.146155	0.0649239	0.0446751	0.902192	-0.00531992	0.0432893	0.729747	-0.0344697	0.0997785	0.668901	0.0650275	0.152055	0.166714
rs13121843	4:174728566	G:0.325767	rs56086909	7:54208219	T:0.131231	294591	17316	7	1	0.593722	0.206862	0.36934	0.593722	1	1	0.0447702	-0.0338225	0.0168539	0.0921474	-0.0460955	0.0273697	0.583125	0.0104222	0.01899	0.56244	0.0349793	0.0603902	0.0130871	-0.0482213	0.0194332	0.0479584	-0.0625158	0.0316098	0.439292	-0.0217826	0.0281652	0.996254	-0.000427509	0.0910527	0.158866	0.0565798	0.040159	0.539661	0.0783992	0.127826	0.272577	0.0712786	0.0649671	0.977006
rs6830691	4:174667332	C:0.345137	rs60374751	7:54262200	T:0.20412	294151	17288	7	1	0.603213	0.615518	0.714264	0.603213	1	1	0.530709	-0.0106536	0.0169934	0.420927	-0.0210975	0.0262141	0.624584	0.00842527	0.0172168	0.178401	0.0534849	0.0397452	0.860912	-0.00374031	0.0213472	0.167739	-0.0459831	0.033333	0.665658	0.0113167	0.0261891	0.543263	0.0369898	0.06085	0.554704	-0.0216825	0.0367048	0.975718	0.00259481	0.0852507	0.304308	0.0577938	0.0562613	0.32735
rs61618883	4:174644127	T:0.110247	rs79144007	7:54215865	A:0.0886466	293576	17254	7	1	0.608668	0.480258	0.626238	0.608668	1	1	0.441247	0.0154374	0.0200462	0.962943	0.00336649	0.0724589	0.838715	-0.00442987	0.0217644	0.0864568	0.14489	0.0845139	0.478489	0.0155979	0.0220081	0.560258	0.0457399	0.0785291	0.892371	-0.00331766	0.0245199	0.0457954	0.185877	0.0930655	0.867596	0.00906845	0.0543957	0.38779	-0.195551	0.226429	0.239247	-0.243616	0.207003	0.514159
rs6849323	4:174683271	C:0.157256	rs62445408	7:54230459	T:0.281441	292605	17196	7	1	0.616892	0.556519	0.684803	0.616892	1	1	0.293557	-0.0191863	0.0182666	0.634266	-0.0249054	0.0523518	0.93705	-0.00132887	0.0168258	0.204855	0.0381157	0.0300635	0.875843	-0.00396637	0.0253862	0.488701	-0.0509225	0.0735474	0.624424	0.00974239	0.0198991	0.488638	0.0247715	0.0357724	0.232348	-0.0459444	0.0384687	0.563544	0.0394825	0.0683579	0.717998	0.0400327	0.110852	0.5418
rs28820877	4:174645462	G:0.101345	rs60374751	7:54262200	T:0.204123	293418	17250	7	1	0.618267	0.65024	0.744981	0.618267	1	1	0.895425	0.00271394	0.0206473	0.445278	-0.062069	0.0813155	0.627209	0.00837056	0.0172355	0.182053	0.0531083	0.0397976	0.721958	0.00921285	0.0258902	0.751953	-0.0319477	0.101079	0.540601	0.0117324	0.0191735	0.15808	0.0624805	0.0442635	0.692907	-0.0176587	0.0447155	0.853488	-0.0189191	0.102448	0.937112	-0.0137638	0.174447	0.156384
rs6830691	4:174667332	C:0.345139	rs62449605	7:54288281	C:0.347394	292282	17159	7	1	0.621022	0.0763209	0.196877	0.621022	1	1	0.475458	-0.0121737	0.0170589	0.481923	-0.0184766	0.0262746	0.439428	0.0132591	0.0171493	0.00538753	0.071468	0.0256811	0.838438	-0.00535391	0.0262586	0.145957	-0.0596172	0.0410032	0.728357	0.00906253	0.0260934	0.061642	0.0728238	0.0389669	0.758149	-0.0112465	0.036525	0.801458	-0.01375	0.0546804	0.164203	0.0783936	0.0563547	0.624515
rs13133604	4:174670227	A:0.113302	rs1524418	7:54249093	C:0.0730361	292335	17201	7	1	0.625163	0.855249	0.862024	0.625163	1	1	0.420318	0.0160586	0.0199271	0.504087	-0.0486348	0.0727986	0.679547	0.00961923	0.0232866	0.931765	0.00940214	0.109807	0.226406	0.0259396	0.0214435	0.81611	-0.0180663	0.0776875	0.309227	0.0265559	0.026116	0.871156	0.0197441	0.121734	0.224101	-0.0716732	0.0589565	0.830884	-0.0617365	0.289071	0.284154	-0.24299	0.226875	0.927106
rs4235200	4:174654127	C:0.350744	rs78688905	7:54276362	A:0.123169	293138	17221	7	1	0.629316	0.21174	0.393381	0.629316	1	1	0.0408896	0.0349707	0.0171035	0.251612	0.0296586	0.0258702	0.240021	-0.0230091	0.0195833	0.744942	-0.0212798	0.0654128	0.022222	0.044503	0.0194629	0.180536	0.0394469	0.0294576	0.869147	0.00498047	0.0302318	0.657133	-0.0459782	0.103584	0.224507	-0.0508881	0.0418959	0.552878	0.0831045	0.140035	0.553747	-0.0374104	0.0631767	0.594298
rs13133604	4:174670227	A:0.113321	rs62445408	7:54230459	T:0.281447	290369	17083	7	1	0.630703	0.526952	0.673466	0.630703	1	1	0.391548	0.0171283	0.0199906	0.480618	-0.0515883	0.0731428	0.986136	0.000293346	0.0168814	0.179435	0.0404691	0.0301446	0.415912	0.0225747	0.0277489	0.133131	-0.160052	0.106568	0.963342	-0.000875798	0.0190557	0.192061	0.0443238	0.0339775	0.838063	-0.00859549	0.0420582	0.742995	-0.0247352	0.0754375	0.120493	0.237866	0.153195	0.717734
rs6819034	4:174638079	T:0.21793	rs17561049	7:54246115	G:0.0797301	293415	17241	7	1	0.636262	0.767333	0.821805	0.636262	1	1	0.577586	0.00950685	0.0170706	0.517563	0.0243995	0.0377056	0.666352	-0.00975622	0.0226278	0.316521	0.0948711	0.0947165	0.917493	0.00192305	0.0185635	0.469621	0.0294603	0.0407418	0.379185	-0.0254901	0.0289858	0.460934	0.0901205	0.122229	0.264032	0.0538024	0.0481707	0.838195	-0.0419208	0.20529	0.596414	-0.0587905	0.111017	0.424921
rs6819034	4:174638079	T:0.217928	rs62449605	7:54288281	C:0.347395	291117	17084	7	1	0.636262	0.0805249	0.209339	0.636262	1	1	0.590699	0.00922189	0.0171467	0.556992	0.0222712	0.0379204	0.380768	0.0150642	0.0171871	0.00504881	0.0721756	0.0257411	0.479523	0.0186692	0.0264035	0.508682	0.0380419	0.0575614	0.34679	0.0207188	0.0220218	0.0111179	0.0837464	0.0329844	0.826071	-0.00806312	0.0366934	0.407098	-0.0456734	0.0550938	0.459136	-0.0603324	0.0815004	0.482806
rs6830691	4:174667332	C:0.345138	rs1524418	7:54249093	C:0.0730335	294591	17316	7	1	0.639049	0.916818	0.900399	0.639049	1	1	0.516502	-0.0110167	0.0169815	0.468799	-0.0189626	0.0261758	0.680266	0.00956575	0.0232122	0.777154	0.0306163	0.108174	0.26424	-0.020472	0.0183371	0.469649	-0.0204052	0.028221	0.496902	-0.0242546	0.0357015	0.724036	0.0582565	0.165	0.16209	0.0691572	0.049466	0.990163	-0.00279538	0.226732	0.793744	0.0200082	0.0765273	0.498705
rs7692617	4:174657554	A:0.236375	rs73132213	7:54270760	G:0.149771	291803	17160	7	1	0.646035	0.721392	0.802358	0.646035	1	1	0.312195	0.0170929	0.0169132	0.747953	-0.0115006	0.0357895	0.503782	-0.0123771	0.0185134	0.600714	0.0280643	0.0536219	0.180112	0.0265798	0.0198297	0.433405	-0.0333432	0.0425634	0.821301	-0.00548434	0.0242808	0.453703	0.0523183	0.0698269	0.444809	-0.0299602	0.0392099	0.443203	-0.0878954	0.114627	0.380583	0.0713011	0.0813175	0.591204
rs6843594	4:174710430	C:0.34262	rs113048148	7:54280641	T:0.0786226	292645	17212	7	1	0.647436	0.0933105	0.235651	0.647436	1	1	0.0534246	-0.0328233	0.0169939	0.0259765	-0.0591628	0.0265713	0.382053	0.0198135	0.0226668	0.425304	0.0766433	0.0961342	0.0712137	-0.0332936	0.0184543	0.0222679	-0.0662355	0.0289773	0.578976	0.0189725	0.034192	0.723906	-0.0530541	0.150192	0.926754	-0.0044354	0.048248	0.43571	0.162226	0.208126	0.74624	0.0240448	0.074304	0.120271
rs4565061	4:174700070	C:0.263532	rs62449605	7:54288281	C:0.347396	290919	17065	7	1	0.648838	0.0841498	0.220042	0.648838	1	1	0.727097	-0.00589144	0.0168814	0.816415	-0.00752838	0.0324277	0.438891	0.013312	0.0171975	0.00440789	0.0732902	0.0257394	0.850815	-0.00489549	0.0260289	0.86937	-0.00823284	0.0500602	0.35213	0.0216818	0.0233021	0.194891	0.0456553	0.0352212	0.577971	-0.020118	0.0361607	0.235407	0.0641189	0.0540383	0.901792	-0.00859539	0.0696557	0.722802
rs6843594	4:174710430	C:0.342632	rs62445408	7:54230459	T:0.281394	290673	17093	7	1	0.648838	0.081289	0.21487	0.648838	1	1	0.0606162	-0.031998	0.0170539	0.0282652	-0.0584875	0.026663	0.997736	4.78852e-05	0.0168774	0.176172	0.0407768	0.0301462	0.516026	-0.0154394	0.0237717	0.183535	-0.0495344	0.0372453	0.375451	0.0225373	0.0254283	0.473653	0.0326672	0.0455897	0.196396	-0.0463532	0.0358803	0.689638	0.0255204	0.0639054	0.771046	-0.0162727	0.0559188	0.769049
rs13133604	4:174670227	A:0.11331	rs73132213	7:54270760	G:0.149702	291289	17140	7	1	0.648838	0.697027	0.790394	0.648838	1	1	0.423688	0.0159719	0.0199639	0.438821	-0.0566101	0.073122	0.440328	-0.0143026	0.0185354	0.638359	0.0252318	0.0536852	0.206671	0.0295452	0.0233971	0.82406	-0.0186875	0.0840544	0.855273	-0.00380847	0.0208804	0.402172	0.0507287	0.0605536	0.331699	-0.0450038	0.0463623	0.465358	-0.0970515	0.132938	0.492271	-0.119997	0.174744	0.391889
rs6849323	4:174683271	C:0.157243	rs56086909	7:54208219	T:0.131231	294591	17316	7	1	0.651644	0.768764	0.830898	0.651644	1	1	0.283585	-0.0195219	0.0182057	0.690413	-0.0207316	0.052051	0.58158	0.010465	0.01899	0.566718	0.0345975	0.0603909	0.233077	-0.0250672	0.0210213	0.821183	-0.0136743	0.0604997	0.68119	0.00924471	0.022502	0.751048	-0.0232715	0.073352	0.864224	0.00741024	0.0433347	0.119097	0.208147	0.133549	0.814036	-0.0288203	0.122524	0.983791
rs28820877	4:174645462	G:0.101378	rs73387186	7:54272482	A:0.0985298	291460	17129	7	1	0.653049	0.605938	0.739058	0.653049	1	1	0.800831	0.00522317	0.0207045	0.480355	-0.0575676	0.0815716	0.190873	-0.0276886	0.0211687	0.560894	0.0463762	0.0797508	0.762512	-0.00695166	0.0230047	0.719166	-0.0320901	0.0892448	0.0920149	-0.0398725	0.0236651	0.503606	0.0590154	0.0882373	0.182888	0.0718498	0.0539447	0.787943	-0.0562345	0.209064	0.536678	-0.138274	0.223801	0.731953
rs62337886	4:174698736	A:0.179048	rs60029800	7:54207183	G:0.0480297	293006	17233	7	1	0.657269	0.187226	0.377716	0.657269	1	1	0.164753	-0.0246477	0.0177416	0.947439	-0.00300034	0.045513	0.967108	-0.00114523	0.0277727	0.032549	0.310708	0.145354	0.115217	-0.0293836	0.0186542	0.910315	-0.00540419	0.047977	0.664336	-0.0147041	0.0338856	0.205543	0.234164	0.184976	0.505925	0.040854	0.0614165	0.32071	0.303219	0.305356	0.750648	0.0486215	0.153001	0.445279
rs116539274	4:174682944	T:0.0555058	rs4425715	7:54265587	G:0.336928	294591	17316	7	1	0.657269	0.532026	0.693501	0.657269	1	1	0.956007	0.00142657	0.0258603	0.478308	-0.111873	0.157784	0.420123	-0.0136326	0.0169095	0.112239	-0.0425816	0.0268111	0.513346	-0.0255283	0.0390558	0.233695	-0.300528	0.252355	0.30928	-0.0182063	0.0179066	0.0570098	-0.0541687	0.0284614	0.516924	0.0356251	0.0549691	0.249727	0.0986028	0.0856661	0.354182	0.31262	0.337417	0.459763
rs13121843	4:174728566	G:0.325767	rs79144007	7:54215865	A:0.0886059	294591	17316	7	1	0.658678	0.0890362	0.232165	0.658678	1	1	0.0448503	-0.0338099	0.0168539	0.0927616	-0.0460087	0.0273697	0.837784	-0.00444925	0.0217324	0.0950486	0.141063	0.084502	0.0443062	-0.0371918	0.0184925	0.100513	-0.0493771	0.0300645	0.77807	-0.00903379	0.0320535	0.916468	0.0137501	0.131098	0.810329	0.0110263	0.0459425	0.309526	0.183745	0.180813	0.978491	-0.00200883	0.0745098	0.145892
rs28678450	4:174719726	T:0.0872154	rs60374751	7:54262200	T:0.20412	294151	17288	7	1	0.658678	0.461444	0.643731	0.658678	1	1	0.344161	0.0204876	0.0216576	0.332972	0.0869401	0.0898007	0.624459	0.0084284	0.0172169	0.17945	0.053356	0.0397453	0.113953	0.0428722	0.0271227	0.209552	0.137335	0.109448	0.295147	0.0197622	0.018877	0.154705	0.0619971	0.0435646	0.176231	-0.0634546	0.0469183	0.689609	-0.0433699	0.108592	0.483841	-0.140829	0.201144	0.665541
rs6849323	4:174683271	C:0.157221	rs62449605	7:54288281	C:0.347394	292282	17159	7	1	0.658678	0.0691832	0.195147	0.658678	1	1	0.333064	-0.0176954	0.0182812	0.747744	-0.0168008	0.0522387	0.436869	0.0133336	0.0171495	0.00537317	0.0714905	0.0256812	0.945418	0.00192694	0.0281462	0.310198	-0.0835393	0.0823205	0.300615	0.0210188	0.0203058	0.0178784	0.0720179	0.0304113	0.308363	-0.0398671	0.0391367	0.836778	-0.0120789	0.0586309	0.304919	0.115316	0.1124	0.512272
rs115237310	4:174662996	G:0.0646127	rs79144007	7:54215865	A:0.0886367	292582	17206	7	1	0.660087	0.495919	0.669973	0.660087	1	1	0.575042	-0.0138255	0.0246601	0.611182	0.0627078	0.123347	0.941841	-0.00158896	0.0217797	0.0892632	0.144062	0.0847774	0.375788	-0.0240186	0.0271187	0.592208	0.0723208	0.135018	0.783211	-0.0064035	0.0232738	0.28496	0.0986101	0.0922242	0.510804	0.0440429	0.0669766	0.1872	0.315253	0.239026	0.763914	-0.103228	0.343699	0.540646
rs28678450	4:174719726	T:0.0871972	rs1524418	7:54249093	C:0.0730335	294591	17316	7	1	0.660087	0.730011	0.814879	0.660087	1	1	0.327605	0.0211808	0.0216363	0.335685	0.0864484	0.0897953	0.678121	0.00963378	0.0232124	0.775178	0.0308958	0.108175	0.40614	0.0193985	0.0233518	0.501544	0.0654211	0.0973438	0.8765	0.00396436	0.0255094	0.451574	0.0863068	0.114649	0.664116	0.0272599	0.0627765	0.19773	-0.469098	0.364194	0.541109	0.157414	0.257575	0.971449
rs115237310	4:174662996	G:0.0646243	rs11769241	7:54241485	G:0.27837	290502	17085	7	1	0.661498	0.561755	0.715986	0.661498	1	1	0.548297	-0.0148605	0.0247545	0.654693	0.0555316	0.124162	0.149573	0.0242559	0.0168322	0.368298	0.0277794	0.0308775	0.142139	-0.050987	0.0347353	0.586913	0.0917892	0.168943	0.374337	0.0159748	0.017982	0.589661	0.0178136	0.0330293	0.165898	0.0719155	0.0519056	0.357324	0.0865944	0.0940757	0.787028	-0.0697981	0.258346	0.808605
rs62337886	4:174698736	A:0.179051	rs62449605	7:54288281	C:0.347394	292282	17159	7	1	0.664322	0.0421737	0.138765	0.664322	1	1	0.142004	-0.026113	0.0177837	0.981934	0.00102995	0.0454841	0.438976	0.0132723	0.0171493	0.00548068	0.0713262	0.0256815	0.307151	-0.0279774	0.0273961	0.366327	-0.0652609	0.0722413	0.549503	0.0124556	0.0208112	0.0866179	0.0535517	0.0312525	0.835205	-0.00792185	0.0380801	0.447485	0.0432981	0.0570001	0.320889	0.0977009	0.098426	0.259197
rs6849323	4:174683271	C:0.157227	rs4427114	7:54281844	G:0.268438	292988	17205	7	1	0.664322	0.603213	0.744136	0.664322	1	1	0.239403	-0.0214939	0.0182696	0.75511	-0.0162567	0.0521202	0.301834	-0.0173735	0.0168265	0.479812	-0.0224425	0.0317611	0.460489	-0.0183403	0.02485	0.718497	0.025126	0.0697039	0.457587	-0.0147972	0.0199202	0.776425	-0.0106265	0.0374197	0.894129	-0.0051151	0.0384359	0.823709	-0.0162104	0.0727652	0.647794	-0.0500008	0.109452	0.13829
rs12512797	4:174699639	G:0.126908	rs56086909	7:54208219	T:0.131221	293993	17280	7	1	0.668565	0.0544414	0.167592	0.668565	1	1	0.183383	-0.0257172	0.0193302	0.00855229	-0.179882	0.0684105	0.548874	0.0113936	0.0190069	0.522259	0.038649	0.0604016	0.157659	-0.0315569	0.0223335	0.102351	-0.127519	0.078062	0.637636	0.0102309	0.0217214	0.743766	0.0226641	0.0693367	0.692719	0.0181285	0.0458755	0.527974	0.0915664	0.14509	0.216419	-0.2081	0.168351	0.620341
rs7692617	4:174657554	A:0.236366	rs4425715	7:54265587	G:0.336936	292851	17220	7	1	0.684185	0.402843	0.613143	0.684185	1	1	0.32417	0.0166462	0.0168838	0.738456	-0.0119307	0.0357316	0.38738	-0.0146558	0.0169553	0.105448	-0.0435369	0.0268913	0.792496	-0.00668331	0.0254049	0.534306	-0.0335426	0.0539751	0.189528	-0.0292035	0.0222592	0.0408037	-0.0723354	0.0353628	0.304318	0.0367705	0.0357962	0.271712	0.0625248	0.0568858	0.78498	0.0207566	0.0760775	0.353468
rs11730128	4:174664194	G:0.0843655	rs73387186	7:54272482	A:0.0985619	292187	17166	7	1	0.687034	0.621022	0.768374	0.687034	1	1	0.797713	-0.00568954	0.022198	0.67956	-0.0403452	0.097673	0.165498	-0.0293372	0.0211544	0.535464	0.0492861	0.079534	0.981427	0.000571278	0.0245398	0.56705	-0.0627394	0.109607	0.314309	-0.0232084	0.0230649	0.776706	0.0248029	0.0874529	0.423409	-0.0472843	0.0590668	0.389107	0.184052	0.213706	0.52981	0.154549	0.245981	0.596221
rs4383595	4:174663514	A:0.0758667	rs62449605	7:54288281	C:0.347421	290259	17050	7	1	0.687034	0.00457333	0.026868	0.687034	1	1	0.17601	0.0310433	0.0229416	0.0148387	0.237727	0.0975774	0.434344	0.0134512	0.0172059	0.00479393	0.0726505	0.0257574	0.724415	0.0125681	0.0356477	0.119502	0.233888	0.15023	0.523761	0.0118926	0.0186534	0.0407218	0.0573069	0.0280044	0.831455	0.0104901	0.0492876	0.141465	0.106737	0.0725929	0.950043	0.0129718	0.207045	0.946893
rs13136010	4:174693004	T:0.262631	rs62445408	7:54230459	T:0.281441	292605	17196	7	1	0.68846	0.232947	0.449658	0.68846	1	1	0.356276	0.0154816	0.0167825	0.140034	-0.0487049	0.0330053	0.934859	-0.00137522	0.0168258	0.204613	0.0381358	0.0300633	0.274702	0.0255232	0.0233665	0.222181	-0.0562097	0.0460452	0.985823	-0.000406053	0.0228515	0.0637039	0.0745219	0.0401899	0.854429	-0.00647259	0.0352786	0.15024	-0.0912813	0.0634478	0.73065	0.0238834	0.0693759	0.842092
rs4235200	4:174654127	C:0.350843	rs62449605	7:54288281	C:0.347394	292282	17159	7	1	0.695598	0.0145237	0.0666909	0.695598	1	1	0.0344838	0.036231	0.0171356	0.233367	0.0308733	0.0259062	0.439092	0.013269	0.0171495	0.00531842	0.0715767	0.0256816	0.745223	0.0085977	0.0264589	0.431723	0.0310855	0.0395366	0.777104	-0.00752885	0.0265948	0.245507	0.0462833	0.0398536	0.219371	0.0450897	0.0367119	0.30335	0.0564517	0.054846	0.988862	0.000772046	0.0553062	0.944005
rs7692617	4:174657554	A:0.236366	rs113048148	7:54280641	T:0.0786834	292851	17220	7	1	0.695598	0.66715	0.799982	0.695598	1	1	0.321966	0.0167218	0.0168834	0.739223	-0.0118945	0.0357317	0.407018	0.0187844	0.0226549	0.487085	0.0670411	0.0964687	0.139754	0.0270651	0.018328	0.882966	-0.00570547	0.0387572	0.130191	0.0446528	0.029506	0.372021	0.11061	0.123906	0.166325	-0.0665078	0.048051	0.6313	-0.0981441	0.20451	0.733643	-0.0345912	0.101654	0.703948
rs12512797	4:174699639	G:0.126901	rs4427114	7:54281844	G:0.26845	292390	17169	7	1	0.708479	0.0404277	0.144703	0.708479	1	1	0.153136	-0.0277112	0.0193983	0.00878043	-0.180006	0.0686917	0.328308	-0.0164647	0.0168433	0.483625	-0.0222754	0.0318001	0.670346	-0.0111841	0.0262739	0.0161032	-0.231316	0.0961187	0.679694	-0.00793073	0.0192083	0.452174	-0.0274098	0.0364591	0.264624	-0.0456667	0.0409373	0.853404	0.0141227	0.0764308	0.480966	0.101591	0.144152	0.600249
rs6830691	4:174667332	C:0.345096	rs4427114	7:54281844	G:0.268438	292988	17205	7	1	0.712781	0.728574	0.842026	0.712781	1	1	0.500148	-0.0114856	0.0170344	0.470591	-0.0189449	0.0262571	0.302744	-0.017341	0.0168267	0.480815	-0.0223914	0.0317611	0.638156	-0.0108823	0.0231402	0.20906	-0.0454077	0.0361482	0.333603	-0.0247662	0.0256145	0.660474	-0.0211754	0.0482072	0.910062	0.00405021	0.0358552	0.651743	-0.0306384	0.0678828	0.388487	0.0475811	0.0551751	0.31135
rs12512797	4:174699639	G:0.126908	rs79144007	7:54215865	A:0.0885956	293993	17280	7	1	0.71565	0.0224329	0.095531	0.71565	1	1	0.182521	-0.0257679	0.0193303	0.00876775	-0.179297	0.0684084	0.831395	-0.00463217	0.0217562	0.0910635	0.142814	0.0845146	0.101985	-0.034768	0.0212609	0.0159453	-0.180923	0.0750667	0.489433	-0.0172357	0.0249355	0.131628	0.145676	0.0966206	0.264948	0.0581896	0.0521987	0.804959	-0.0508076	0.205753	0.898154	-0.0240741	0.188089	0.369972
rs11730128	4:174664194	G:0.084392	rs78688905	7:54276362	A:0.123169	293138	17221	7	1	0.718521	0.825257	0.891166	0.718521	1	1	0.901699	-0.00273531	0.0221454	0.800567	-0.0244787	0.0969018	0.242392	-0.022893	0.0195829	0.748309	-0.0209888	0.0654123	0.959633	-0.00127474	0.0251857	0.526385	-0.071802	0.113336	0.314673	-0.0214911	0.0213743	0.51843	-0.0465612	0.072102	0.721599	-0.0194047	0.0544582	0.334177	0.168778	0.174766	0.340595	0.213469	0.223999	0.838245
rs6819034	4:174638079	T:0.21793	rs1524418	7:54249093	C:0.0730467	293415	17241	7	1	0.721392	0.916818	0.932381	0.721392	1	1	0.573918	0.00959858	0.0170705	0.513693	0.0246251	0.0377051	0.60101	0.0121546	0.0232425	0.815611	0.0253511	0.108712	0.558152	0.0107908	0.0184273	0.338695	0.0387228	0.0404733	0.453725	0.0221645	0.0295835	0.847335	-0.0268227	0.139324	0.801076	-0.0125329	0.0497425	0.671926	0.0986442	0.232923	0.274353	-0.124157	0.113583	0.379567
rs7697789	4:174638982	C:0.37387	rs62449605	7:54288281	C:0.347438	290550	17051	7	1	0.721392	0.0409574	0.149125	0.721392	1	1	0.211495	0.0217709	0.0174241	0.299181	0.0259072	0.0249542	0.432932	0.0134926	0.0172059	0.00450181	0.0731445	0.025749	0.607	0.0138374	0.0269022	0.469753	0.0276789	0.0382898	0.686561	0.0111386	0.0276031	0.197932	0.0538164	0.0418002	0.733875	0.0126784	0.037292	0.753281	0.0176275	0.0560822	0.628529	-0.0258952	0.0535247	0.335727
rs13121843	4:174728566	G:0.325787	rs62445408	7:54230459	T:0.281441	292605	17196	7	1	0.727138	0.132219	0.332507	0.727138	1	1	0.0403445	-0.0346783	0.0169146	0.105227	-0.0444727	0.0274519	0.939367	-0.00127986	0.0168259	0.203695	0.0382132	0.0300633	0.268621	-0.0260306	0.0235307	0.05872	-0.0731954	0.0387219	0.918849	0.00252312	0.0247648	0.505794	0.0295831	0.044459	0.545655	-0.0214971	0.0355745	0.999761	-1.90843e-05	0.0637155	0.355899	0.0532654	0.057696	0.421261
rs62337886	4:174698736	A:0.179072	rs79144007	7:54215865	A:0.0886059	294591	17316	7	1	0.727138	0.307931	0.55273	0.727138	1	1	0.155456	-0.0251429	0.0176998	0.989016	-0.000624403	0.0453567	0.834693	-0.00453524	0.0217323	0.0950266	0.141069	0.0845001	0.202909	-0.0247236	0.0194169	0.948349	0.00323108	0.0498777	0.966904	-0.00109343	0.0263531	0.310627	0.105985	0.104532	0.921607	-0.0047539	0.0483072	0.835808	0.03899	0.188123	0.608918	-0.0637338	0.124573	0.169057
rs4565061	4:174700070	C:0.263464	rs78688905	7:54276362	A:0.123149	291772	17128	7	1	0.737196	0.761603	0.870261	0.737196	1	1	0.70041	-0.00648375	0.0168511	0.759758	-0.00990935	0.0324049	0.232356	-0.0234507	0.0196353	0.579323	-0.0366543	0.0661184	0.467768	-0.0139245	0.0191767	0.614644	-0.0185683	0.0368818	0.153126	-0.0381128	0.0266788	0.498543	-0.0613209	0.0906064	0.403859	0.0344189	0.0412327	0.953166	0.00822313	0.140014	0.811893	0.0189719	0.079719	0.248597
rs28678450	4:174719726	T:0.0871972	rs4425715	7:54265587	G:0.336928	294591	17316	7	1	0.74007	0.351912	0.602694	0.74007	1	1	0.330706	0.0210455	0.0216363	0.333432	0.0868539	0.0897972	0.421474	-0.013593	0.0169096	0.112463	-0.0425557	0.0268114	0.572547	0.0183175	0.0324603	0.293724	0.138474	0.131881	0.566365	-0.0106394	0.0185544	0.063692	-0.0547494	0.0295252	0.79866	-0.0117175	0.0459363	0.320125	0.0717143	0.0721325	0.474287	-0.138652	0.193777	0.866551
rs13136010	4:174693004	T:0.262639	rs78688905	7:54276362	A:0.123169	293138	17221	7	1	0.74007	0.209289	0.44888	0.74007	1	1	0.215029	0.0207831	0.0167625	0.164617	-0.0458305	0.0329784	0.238919	-0.0230633	0.0195834	0.751199	-0.0207395	0.0654119	0.284774	0.0204178	0.0190882	0.348162	-0.0350277	0.0373367	0.393798	-0.022727	0.0266514	0.895019	0.0115043	0.0871827	0.935238	0.00333074	0.0409903	0.87137	-0.0221468	0.136778	0.755994	-0.0253142	0.081463	0.188545
rs13136010	4:174693004	T:0.262609	rs60029800	7:54207183	G:0.0480297	293006	17233	7	1	0.752997	0.0800192	0.248437	0.752997	1	1	0.267305	0.0185921	0.0167604	0.157452	-0.0466033	0.0329657	0.972176	-0.000968695	0.027773	0.0326086	0.310623	0.145363	0.199546	0.0225777	0.0175996	0.121685	-0.0538831	0.034814	0.849042	0.00716851	0.0376614	0.0271897	0.420666	0.190452	0.554507	-0.0345885	0.0585233	0.352443	-0.29161	0.313606	0.495386	0.0750047	0.110015	0.939118
rs7697789	4:174638982	C:0.373869	rs60029800	7:54207183	G:0.0479975	291265	17125	7	1	0.755867	0.179106	0.416864	0.755867	1	1	0.219	0.0213745	0.0173891	0.289181	0.0263894	0.0248976	0.985304	-0.000513228	0.0278628	0.029318	0.316853	0.1454	0.222631	0.0222888	0.018276	0.211296	0.032684	0.026147	0.749498	0.0142106	0.0445055	0.166562	0.308206	0.222799	0.905166	-0.00717968	0.0602634	0.775569	-0.0905429	0.317585	0.357057	-0.0802105	0.0870918	0.432659
rs115237310	4:174662996	G:0.0646238	rs4427114	7:54281844	G:0.268404	290992	17096	7	1	0.761603	0.78873	0.893665	0.761603	1	1	0.607837	-0.0126887	0.0247265	0.588821	0.0666822	0.123361	0.333653	-0.0163186	0.0168793	0.508218	-0.0210763	0.0318559	0.511073	-0.0221386	0.033688	0.397483	0.13982	0.165247	0.310703	-0.0182854	0.0180374	0.519735	-0.0218718	0.0339754	0.629273	0.02506	0.051911	0.962855	-0.00464307	0.0996975	0.346676	-0.250679	0.26638	0.550403
rs6830691	4:174667332	C:0.345138	rs79144007	7:54215865	A:0.0886059	294591	17316	7	1	0.763036	0.481451	0.721999	0.763036	1	1	0.519853	-0.0109289	0.0169816	0.466269	-0.0190709	0.0261761	0.837557	-0.00445554	0.0217322	0.0949834	0.141089	0.0845007	0.631354	-0.00893935	0.0186306	0.526224	-0.0182355	0.0287725	0.905796	0.00390838	0.0330258	0.430817	0.102178	0.129701	0.796535	-0.0119349	0.046289	0.952085	-0.0110856	0.184489	0.723526	-0.0252391	0.0713472	0.226416
rs4565061	4:174700070	C:0.263544	rs1524418	7:54249093	C:0.0729981	293220	17222	7	1	0.764469	0.976471	0.969902	0.764469	1	1	0.752813	-0.00529232	0.0168047	0.763598	-0.0097183	0.0323125	0.648984	0.0105947	0.0232761	0.734822	0.0366522	0.108209	0.572019	-0.0102549	0.0181476	0.672282	-0.0147742	0.0349256	0.891834	-0.00431061	0.0316995	0.958621	-0.00772372	0.148865	0.545398	0.0295757	0.0489122	0.462113	0.164835	0.224151	0.60029	0.0488535	0.0932348	0.494146
[truncated: 103 more rows]
[truncated: 2 more columns]

## Sheet: E) EDGE
Var1_ID	Var1_Pos	Var1_MAF	Var2_ID	Var2_Pos	Var2_MAF	Num_NonMissing	Num_Cases	N_Iter	Converged	Raw_LRT_pval	Red_Var1_Pval	Red_Var1_beta	Red_Var1_SE	Red_Var2_Pval	Red_Var2_beta	Red_Var2_SE	Full_Var1_Pval	Full_Var1_beta	Full_Var1_SE	Full_Var2_Pval	Full_Var2_beta	Full_Var2_SE	Full_Var1_Var2_Pval	Full_Var1_Var2_beta	Full_Var1_Var2_SE	Red_Model_Pval	Full_Model_Pval	Overall_Pval_(LRT)	Overall_Pval_adj_Bonferroni	Overall_Pval_adj_FDR	Red_Var1_Het_Pval	Red_Var1_Het_beta	Red_Var1_Het_SE	Red_Var1_Hom_Pval	Red_Var1_Hom_beta	Red_Var1_Hom_SE	Red_Var2_Het_Pval	Red_Var2_Het_beta	Red_Var2_Het_SE	Red_Var2_Hom_Pval	Red_Var2_Hom_beta	Red_Var2_Hom_SE	Full_Var1_Het_Pval	Full_Var1_Het_beta	Full_Var1_Het_SE	Full_Var1_Hom_Pval	Full_Var1_Hom_beta	Full_Var1_Hom_SE	Full_Var2_Het_Pval
[truncated: 344 more rows]
[truncated: 17 more columns]
