# Supplementary material for: Novel EDGE encoding method enhances ability to identify genetic interactions
Source: PLoS Genet. 2021 Jun 4;17(6):e1009534. doi: 10.1371/journal.pgen.1009534 (PMC8208534; doi:10.1371/journal.pgen.1009534)
Supplement: S9 Table — Results from SNP-SNP interactions for resistant hypertension in eMERGE with additive (A), dominant (B), recessive (C), codominant (D), and EDGE (E) encodings. Var1_ID (SNP 1 rs#), Var1_Pos (SNP 1 chromosome:base pair), Var1_MAF (SNP 1 minor allele frequency), Var1_ID (SNP’s rs#), Var2_Pos (SNP 2 chromosome:base pair), Var2_MAF (SNP 2 minor allele frequency), Num_nonMissing (sample size), Num_Cases (number of cases), N_Iter (number of iterations), Converged (model convergence; yes:1, no:0), Raw_LRT_pval (unadjusted likelihood ratio test p-value), Red_Var1_Pval (SNP 1 p-value in reduced model), Red_Var1_beta (SNP 1 beta value in reduced model), Red_Var1_SE (SNP 1 standard error in reduced model), Red_Var2_Pval (SNP 2 p-value in reduced model), Red_Var2_beta (SNP 2 beta value in reduced model), Red_Var2_SE (SNP 2 standard error in reduced model), Full_Var1_Pval (SNP 1 p-value in full model), Full_Var1_beta (SNP 1 beta value in full model), Full_Var1_SE (SNP 1 standard error in full model), Full_Var2_Pval (SNP 2 p-value in full model), Full_Var2_beta (SNP 2 beta value in full model), Full_Var2_SE (SNP 2 standard error in full model), Full_Var1_Var2_Pval (p-value of interaction between SNP1 and SNP2 in full model), Full_Var1_Var2_beta (beta value of interaction between SNP1 and SNP2 in full model), Full_Var1_Var2_SE (standard error of interaction between SNP1 and SNP2 in full model), Red_model_Pval (reduced model p-value), Full_model_Pval (full model p-value), Overall_LRT_Pval (Likelihood ratio test p-value), Overall_Pval_adj_Bonferroni (Bonferroni adjusted LRT p-value), Overall_Pval_adj_FDR (FDR adjusted LRT p-value). (XLSX) [file pgen.1009534.s012.xlsx]

## Sheet: A) Additive
Var1_ID	Var1_Pos	Var1_MAF	Var2_ID	Var2_Pos	Var2_MAF	Num_NonMissing	Num_Cases	N_Iter	Converged	Raw_LRT_pval	Red_Var1_Pval	Red_Var1_beta	Red_Var1_SE	Red_Var2_Pval	Red_Var2_beta	Red_Var2_SE	Full_Var1_Pval	Full_Var1_beta	Full_Var1_SE	Full_Var2_Pval	Full_Var2_beta	Full_Var2_SE	Full_Var1_Var2_Pval	Full_Var1_Var2_beta	Full_Var1_Var2_SE	Red_Model_Pval	Full_Model_Pval	Overall_Pval_(LRT)	Overall_Pval_adj_Bonferroni	Overall_Pval_adj_FDR
rs2858808	13:33719042	C:0.284929	rs2764609	13:33719567	G:0.284929	3457	2611	7	1	4.2984e-06	0.315947	0.0801911	0.0799655	3.29444e-83			4.40236e-06	0.985346	0.214606	3.29444e-83			4.57826e-06	-0.56763	0.123849	0.315252	1.56077e-05	4.2984e-06	0.0442563	0.0163581
rs1749689	13:33717001	G:0.285009	rs2858808	13:33719042	C:0.285009	3442	2600	7	1	4.5596e-06	0.336108	0.0771015	0.0801568	3.29444e-83			4.98324e-06	0.983214	0.215358	3.29444e-83			4.86309e-06	-0.567521	0.124168	0.335452	1.71961e-05	4.5596e-06	0.0469456	0.0163581
rs1749689	13:33717001	G:0.284843	rs2764609	13:33719567	G:0.284843	3444	2602	7	1	4.76635e-06	0.345539	0.0755946	0.0801404	3.29444e-83			5.36019e-06	0.979851	0.215344	3.29444e-83			5.08252e-06	-0.566411	0.124176	0.344846	1.82628e-05	4.76635e-06	0.0490744	0.0163581
rs73007604	2:134506084	T:0.157703	rs9521389	13:110120579	A:0.457849	3440	2600	7	1	1.28826e-05	4.149e-06	0.478471	0.10393	0.00174664	-0.247581	0.0790933	3.87805e-09	1.19439	0.202807	0.43896	-0.0689983	0.0891509	1.99131e-05	-0.641454	0.150369	1.27255e-07	5.44428e-11	1.28826e-05	0.132639	0.0237352
rs73007615	2:134510949	T:0.157719	rs9521389	13:110120579	A:0.457632	3446	2605	7	1	1.37883e-05	3.8749e-06	0.479761	0.10389	0.0015365	-0.250268	0.0790062	3.98601e-09	1.19264	0.202665	0.41435	-0.07267	0.0890277	2.12219e-05	-0.638725	0.150231	1.05343e-07	4.81997e-11	1.37883e-05	0.141965	0.0237352
rs80028883	2:134521148	C:0.157566	rs9521389	13:110120579	A:0.45774	3443	2604	7	1	1.74358e-05	4.55538e-06	0.476383	0.103916	0.00144253	-0.251652	0.0789867	5.63134e-09	1.18215	0.202863	0.394009	-0.0758908	0.0890351	2.64459e-05	-0.631633	0.150314	1.1699e-07	6.65349e-11	1.74358e-05	0.179519	0.0237352
rs73005736	2:134503462	T:0.157642	rs9521389	13:110120579	A:0.45837	3435	2596	7	1	1.77696e-05	5.28153e-06	0.473263	0.103939	0.00210706	-0.243441	0.0791751	6.31824e-09	1.17836	0.202882	0.444881	-0.0681329	0.0891819	2.69585e-05	-0.63149	0.150435	1.96256e-07	1.12482e-10	1.77696e-05	0.182956	0.0237352
rs16829231	2:134531622	C:0.157681	rs9521389	13:110120579	A:0.457681	3450	2608	7	1	1.84423e-05	4.62947e-06	0.476148	0.103942	0.00135403	-0.253104	0.0789894	6.05688e-09	1.18141	0.203159	0.384292	-0.0774938	0.0890718	2.78793e-05	-0.630466	0.150464	1.12659e-07	6.75706e-11	1.84423e-05	0.189882	0.0237352
rs4533516	2:134498958	T:0.158707	rs9521389	13:110120579	A:0.458503	3434	2596	7	1	2.71352e-05	7.63401e-06	0.463694	0.103614	0.00179783	-0.247317	0.0792238	1.20478e-08	1.15129	0.202015	0.406968	-0.0741379	0.0894045	3.99145e-05	-0.615411	0.149809	2.56811e-07	2.17323e-10	2.71352e-05	0.279384	0.0281509
rs11681656	2:134495020	A:0.158906	rs9521389	13:110120579	A:0.458527	3436	2598	7	1	2.73415e-05	7.05968e-06	0.465314	0.10359	0.0017968	-0.247279	0.0792074	1.1539e-08	1.1522	0.201914	0.408762	-0.073869	0.0894218	4.0167e-05	-0.614679	0.149684	2.37366e-07	2.0261e-10	2.73415e-05	0.281509	0.0281509
rs1374404	2:134495807	A:0.16206	rs9521389	13:110120579	A:0.458394	3437	2600	7	1	0.000103834	1.18709e-05	0.451174	0.103009	0.00173324	-0.248056	0.079188	5.65811e-08	1.07387	0.197792	0.330012	-0.0870898	0.0894064	0.000138855	-0.562097	0.147524	3.86697e-07	1.127e-09	0.000103834	1	0.0907461
rs3801888	7:26388832	G:0.276208	rs2764609	13:33719567	G:0.285236	3434	2588	7	1	0.000109817	0.00267174	-0.238701	0.0794828	0.290379	0.084826	0.0802296	1.35166e-06	-0.520073	0.107631	0.0684861	-0.197116	0.108199	0.000120876	0.495712	0.128946	0.00698245	1.62906e-05	0.000109817	1	0.0907461
rs3801888	7:26388832	G:0.276143	rs2858808	13:33719042	C:0.285465	3433	2587	7	1	0.000114578	0.00276163	-0.2379	0.0794829	0.282155	0.0863029	0.080245	1.45113e-06	-0.518698	0.107662	0.0715875	-0.195001	0.108229	0.000126007	0.494438	0.128957	0.007057	1.71047e-05	0.000114578	1	0.0907461
rs3801888	7:26388832	G:0.27617	rs1749689	13:33717001	G:0.285234	3420	2578	7	1	0.000136574	0.00210777	-0.245532	0.079858	0.312464	0.0812381	0.0804286	1.25398e-06	-0.523179	0.107941	0.0684625	-0.197703	0.108512	0.000149611	0.490013	0.129233	0.00585474	1.67585e-05	0.000136574	1	0.0927775
rs17153475	7:26387544	C:0.276496	rs2764609	13:33719567	G:0.284818	3425	2581	7	1	0.000138122	0.00296805	-0.23658	0.0796291	0.354981	0.0744052	0.0804405	1.83383e-06	-0.51476	0.107895	0.0605565	-0.203365	0.108362	0.000151311	0.48929	0.129137	0.00861797	2.45585e-05	0.000138122	1	0.0927775
rs17153475	7:26387544	C:0.276431	rs2858808	13:33719042	C:0.285047	3424	2580	7	1	0.000144176	0.00306768	-0.235772	0.0796292	0.345518	0.0758956	0.080456	1.9693e-06	-0.513358	0.107927	0.063399	-0.201218	0.108393	0.000157808	0.487983	0.129149	0.0087302	2.58508e-05	0.000144176	1	0.0927775
rs733170	2:134528895	C:0.161996	rs9521389	13:110120579	A:0.457968	3426	2593	7	1	0.000168959	1.01318e-05	0.453651	0.102767	0.000979763	-0.262356	0.0795916	9.02323e-08	1.05901	0.198118	0.257878	-0.102161	0.0902945	0.000223526	-0.543862	0.147355	1.66032e-07	7.71883e-10	0.000168959	1	0.0944181
rs17153475	7:26387544	C:0.276459	rs1749689	13:33717001	G:0.284814	3411	2571	7	1	0.000170944	0.00233874	-0.243508	0.0800103	0.379768	0.0708298	0.0806419	1.69434e-06	-0.518004	0.108214	0.0605402	-0.20397	0.108678	0.000186424	0.483651	0.129431	0.00717601	2.4977e-05	0.000170944	1	0.0944181
chr6:121340086:i	6:121340086	TA:0.317891	rs9375004	6:121476771	G:0.32704	3443	2599	7	1	0.000174237	0.000376937	-0.321977	0.0905518	0.821374	-0.023322	0.103296	2.67681e-07	-0.617825	0.120085	0.0114029	-0.328889	0.12999	0.000196775	0.406764	0.109253	0.000400077	1.56673e-06	0.000174237	1	0.0944181
rs10135821	14:97199889	A:0.142045	rs10136319	14:97201084	G:0.143065	3432	2592	7	1	0.000210812	0.226399	-1.64185	1.35725	0.344016	1.28558	1.35859	0.146528	-1.8621	1.28252	0.722234	0.461729	1.29891	0.000390076	0.845991	0.238528	0.00145203	6.47851e-06	0.000210812	1	0.108526
chr14:97199654:d	14:97199654	A:0.14062	rs10135821	14:97199889	A:0.141055	3449	2605	7	1	0.000283147	0.956636	0.0693099	1.27465	0.741356	-0.419051	1.26963	0.592906	-0.682878	1.27729	0.578261	-0.698895	1.25717	0.000504763	0.84019	0.241558	0.00326862	1.84903e-05	0.000283147	1	0.134564
rs4946532	6:121334822	A:0.312027	rs9375004	6:121476771	G:0.325713	3434	2590	7	1	0.000289602	0.000380722	-0.32163	0.090521	0.672029	-0.0434443	0.102617	4.20379e-07	-0.609027	0.120373	0.00973041	-0.332411	0.128579	0.000323355	0.398059	0.1107	0.000338341	2.11373e-06	0.000289602	1	0.134564
rs9401364	6:121337778	T:0.311937	rs9375004	6:121476771	G:0.32704	3443	2599	7	1	0.0003006	0.000329095	-0.324716	0.0904186	0.747402	-0.0329197	0.102214	3.73008e-07	-0.611705	0.120361	0.0125071	-0.319655	0.12799	0.000334483	0.396136	0.110436	0.000352464	2.27462e-06	0.0003006	1	0.134564
rs9401363	6:121334537	G:0.311792	rs9375004	6:121476771	G:0.32704	3443	2599	7	1	0.000334612	0.00030605	-0.326524	0.0904468	0.75148	-0.032366	0.102201	3.81739e-07	-0.611196	0.120365	0.0132354	-0.317222	0.128048	0.000371455	0.393533	0.110556	0.000329135	2.34584e-06	0.000334612	1	0.143549
rs6712538	2:134473174	T:0.168841	rs9521389	13:110120579	A:0.457536	3450	2606	7	1	0.000417293	9.52049e-06	0.443083	0.100069	0.00143009	-0.251756	0.0789572	1.96824e-07	0.985282	0.189393	0.284828	-0.0966639	0.0903793	0.000512098	-0.49099	0.141319	2.54501e-07	2.686e-09	0.000417293	1	0.168567
rs9859131	3:192176323	G:0.109738	rs7626113	3:192179172	A:0.109157	3440	2599	7	1	0.000445893	0.742631	0.391603	1.19256	0.891592	0.164691	1.20838	0.758722	-0.37667	1.2263	0.646285	-0.562571	1.22584	0.00233828	1.04705	0.344025	0.0043546	3.66442e-05	0.000445893	1	0.168567
rs141481669	13:90536135	C:0.106769	rs72635728	13:90549311	C:0.10735	3442	2603	7	1	0.000467271	0.699269	0.520979	1.34861	0.569099	-0.766256	1.34578	0.261323	1.55163	1.38135	0.578106	-0.748919	1.3466	0.000369406	-0.828914	0.232774	0.0923583	0.000704703	0.000467271	1	0.168567
rs141481669	13:90536135	C:0.107226	rs11843666	13:90541866	C:0.107226	3446	2605	7	1	0.000474791	0.0313945	-0.246128	0.11437	3.29444e-83			0.012691	0.793597	0.318417	3.29444e-83			0.000382604	-0.81754	0.230176	0.0322859	0.000225384	0.000474791	1	0.168567
rs141481669	13:90536135	C:0.107226	rs12860268	13:90540632	A:0.107226	3446	2605	7	1	0.000474791	0.0313945	-0.246128	0.11437	3.29444e-83			0.012691	0.793597	0.318417	3.29444e-83			0.000382604	-0.81754	0.230176	0.0322859	0.000225384	0.000474791	1	0.168567
rs12860268	13:90540632	A:0.10705	rs72635728	13:90549311	C:0.10763	3447	2606	7	1	0.000610751	0.703891	0.512486	1.34839	0.567126	-0.770058	1.34558	0.271124	1.51967	1.38092	0.575763	-0.753395	1.34635	0.000490019	-0.81095	0.23262	0.0722102	0.000706988	0.000610751	1	0.183178
rs11843666	13:90541866	C:0.106988	rs72635728	13:90549311	C:0.107567	3449	2608	7	1	0.000612035	0.703588	0.513116	1.3486	0.566709	-0.771007	1.34578	0.271016	1.52026	1.38114	0.575328	-0.754376	1.34656	0.000491164	-0.810897	0.232647	0.0717708	0.000704214	0.000612035	1	0.183178
rs9872335	3:192166609	T:0.10977	rs7626113	3:192179172	A:0.109043	3439	2599	7	1	0.000616709	0.567687	0.654359	1.14506	0.934885	-0.0946996	1.1591	0.962536	0.0547144	1.16484	0.423636	-0.948081	1.18491	0.00269967	1.01278	0.337593	0.00369886	4.18767e-05	0.000616709	1	0.183178
rs12860268	13:90540632	A:0.107505	rs11843666	13:90541866	C:0.107505	3451	2608	7	1	0.000623216	0.0235202	-0.258284	0.114039	3.29444e-83			0.0171241	0.756992	0.317526	3.29444e-83			0.000509175	-0.799429	0.229993	0.0242637	0.000227013	0.000623216	1	0.183178
rs9833783	3:192164179	C:0.10977	rs7626113	3:192179172	A:0.108898	3439	2599	7	1	0.000626495	0.528573	0.713693	1.13251	0.892053	-0.155495	1.14581	0.898326	0.146291	1.1449	0.374336	-1.03862	1.16912	0.00269353	1.00979	0.336518	0.0036948	4.24249e-05	0.000626495	1	0.183178
rs9814017	3:192164123	A:0.10977	rs7626113	3:192179172	A:0.108898	3439	2599	7	1	0.000626495	0.528573	0.713693	1.13251	0.892053	-0.155495	1.14581	0.898326	0.146291	1.1449	0.374336	-1.03862	1.16912	0.00269353	1.00979	0.336518	0.0036948	4.24249e-05	0.000626495	1	0.183178
rs28438428	14:97198604	A:0.138679	rs10135821	14:97199889	A:0.139115	3436	2596	7	1	0.000649092	0.968874	0.0497345	1.27459	0.74291	-0.416378	1.26944	0.602371	-0.665444	1.27726	0.586074	-0.684322	1.25671	0.00104505	0.804131	0.245303	0.00211192	2.55882e-05	0.000649092	1	0.183178
rs28497405	14:97198464	T:0.138574	rs10135821	14:97199889	A:0.139156	3435	2595	7	1	0.000658273	0.994211	0.00912259	1.25735	0.7647	-0.374824	1.25227	0.56974	-0.715268	1.25831	0.608955	-0.632731	1.23685	0.00105772	0.803374	0.245327	0.00221274	2.70995e-05	0.000658273	1	0.183178
rs17280499	14:97198358	T:0.138428	rs10135821	14:97199889	A:0.138865	3435	2595	7	1	0.000788829	0.963662	0.0556099	1.22062	0.727292	-0.423946	1.21568	0.605417	-0.616121	1.19258	0.538955	-0.721658	1.17458	0.0012214	0.794482	0.245678	0.00203598	2.94016e-05	0.000788829	1	0.213731
rs3846927	6:56117245	G:0.189291	rs12525967	6:56126942	T:0.201881	3455	2609	7	1	0.000874096	0.0437666	0.67439	0.334466	0.00232775	-0.98986	0.32509	0.956388	0.0212492	0.388558	0.000876517	-1.09099	0.327877	0.00102473	0.534861	0.162886	4.78525e-05	8.618e-07	0.000874096	1	0.217956
rs28438428	14:97198604	A:0.1388	chr14:97199654:d	14:97199654	A:0.1388	3433	2594	7	1	0.000906809	0.000446451	-0.367431	0.104652	3.29444e-83			2.34121e-05	-1.32293	0.31278	3.29444e-83			0.00140586	0.782078	0.244901	0.000464407	8.88538e-06	0.000906809	1	0.217956
rs28497405	14:97198464	T:0.138735	chr14:97199654:d	14:97199654	A:0.138735	3431	2592	7	1	0.000911719	0.000466523	-0.366339	0.10469	3.29444e-83			2.39569e-05	-1.3217	0.312873	3.29444e-83			0.00141256	0.781923	0.244958	0.000485155	9.30157e-06	0.000911719	1	0.217956
rs9872335	3:192166609	T:0.111111	rs9859131	3:192176323	G:0.111111	3447	2602	7	1	0.000920286	0.00142578	0.539969	0.169302	3.29444e-83			0.0758466	-0.785133	0.442251	3.29444e-83			0.00231998	0.882778	0.289827	0.00112071	2.04184e-05	0.000920286	1	0.217956
rs28497405	14:97198464	T:0.138614	rs28438428	14:97198604	A:0.138614	3434	2594	7	1	0.000925392	0.000475476	-0.365848	0.104701	3.29444e-83			2.45639e-05	-1.32028	0.312953	3.29444e-83			0.00143222	0.781194	0.245036	0.000494516	9.60035e-06	0.000925392	1	0.217956
rs17280499	14:97198358	T:0.138897	rs10136319	14:97201084	G:0.140364	3409	2575	7	1	0.000933228	0.30142	-1.94951	1.88652	0.405031	1.56881	1.88408	0.183254	-2.26207	1.69978	0.587481	0.924835	1.7048	0.00141107	0.783511	0.245432	0.000990806	1.70866e-05	0.000933228	1	0.217956
rs4715603	6:56130740	A:0.20102	rs9382597	6:56130834	A:0.201312	3430	2589	7	1	0.000983487	0.99237	-0.0225761	2.36065	0.890446	-0.325121	2.36039	0.760583	-0.728047	2.38927	0.884711	-0.344993	2.37927	0.00114838	0.509474	0.156694	0.00054878	1.01345e-05	0.000983487	1	0.217956
rs3846927	6:56117245	G:0.188773	rs9382597	6:56130834	A:0.201571	3438	2596	7	1	0.00102034	0.0405889	0.683546	0.333811	0.00222576	-0.992216	0.324431	0.923136	0.0374619	0.388268	0.000849561	-1.09182	0.327273	0.00118774	0.528502	0.163027	5.98303e-05	1.22961e-06	0.00102034	1	0.217956
rs17280499	14:97198358	T:0.138484	chr14:97199654:d	14:97199654	A:0.138484	3430	2591	7	1	0.00105025	0.000429674	-0.369217	0.104857	3.29444e-83			2.69934e-05	-1.31602	0.313527	3.29444e-83			0.00158194	0.776389	0.245754	0.000446243	9.80764e-06	0.00105025	1	0.217956
rs3846927	6:56117245	G:0.188155	rs4715603	6:56130740	A:0.200669	3436	2594	7	1	0.00105386	0.0436525	0.676028	0.335097	0.00251163	-0.983956	0.325604	0.930161	0.0340246	0.38822	0.000925008	-1.0859	0.327829	0.00122267	0.526857	0.162935	6.75735e-05	1.42415e-06	0.00105386	1	0.217956
rs17280499	14:97198358	T:0.138323	rs28497405	14:97198464	T:0.138323	3434	2594	7	1	0.00106574	0.00043679	-0.368806	0.10487	3.29444e-83			2.76432e-05	-1.3147	0.313616	3.29444e-83			0.00160367	0.775682	0.245839	0.000453658	1.00955e-05	0.00106574	1	0.217956
rs17280499	14:97198358	T:0.138363	rs28438428	14:97198604	A:0.138363	3433	2593	7	1	0.00106602	0.000437929	-0.368728	0.104868	3.29444e-83			2.76783e-05	-1.31458	0.313609	3.29444e-83			0.00160403	0.775647	0.245834	0.000454846	1.01227e-05	0.00106602	1	0.217956
rs9814017	3:192164123	A:0.112044	rs9872335	3:192166609	T:0.112044	3454	2609	7	1	0.00112189	0.000972869	0.557455	0.169015	3.29444e-83			0.0927217	-0.741354	0.440964	3.29444e-83			0.00273257	0.86653	0.289198	0.000744294	1.67855e-05	0.00112189	1	0.217956
rs9833783	3:192164179	C:0.112044	rs9872335	3:192166609	T:0.112044	3454	2609	7	1	0.00112189	0.000972869	0.557455	0.169015	3.29444e-83			0.0927217	-0.741354	0.440964	3.29444e-83			0.00273257	0.86653	0.289198	0.000744294	1.67855e-05	0.00112189	1	0.217956
rs78149699	5:15603801	A:0.0874891	rs141481669	13:90536135	C:0.10732	3429	2591	7	1	0.00113966	9.02868e-05	-0.492015	0.125664	0.0385463	-0.238308	0.11518	5.89778e-07	-0.701089	0.140371	0.00110878	-0.411594	0.126203	0.00134797	0.905301	0.282415	4.60924e-05	1.05447e-06	0.00113966	1	0.217956
rs9814017	3:192164123	A:0.112156	rs9833783	3:192164179	C:0.112156	3455	2610	7	1	0.00114313	0.000963207	0.558026	0.169045	3.29444e-83			0.0939563	-0.73853	0.440943	3.29444e-83			0.00277465	0.865178	0.289196	0.000736703	1.69172e-05	0.00114313	1	0.217956
rs4765500	12:127564518	G:0.399152	rs10847270	12:127568802	G:0.398129	3421	2587	7	1	0.00124531	0.67729	-0.316183	0.759755	0.474414	0.543738	0.760137	0.516752	-0.486055	0.749668	0.903677	0.0920447	0.760587	0.00129996	0.347414	0.108027	0.00735516	0.000150895	0.00124531	1	0.233123
rs10773364	12:127559710	A:0.399824	rs10847270	12:127568802	G:0.398796	3404	2574	7	1	0.00131088	0.287143	-0.721087	0.677452	0.164136	0.944909	0.679157	0.177001	-0.905792	0.670934	0.456731	0.508455	0.683185	0.00136701	0.346638	0.108273	0.00517247	0.000112782	0.00131088	1	0.237068
rs12659622	5:15618181	A:0.0880987	rs141481669	13:90536135	C:0.107257	3445	2604	7	1	0.00131244	0.00010322	-0.485543	0.125047	0.0425462	-0.232951	0.114859	7.57444e-07	-0.690975	0.139703	0.00133084	-0.403961	0.125874	0.00154745	0.891073	0.281483	5.78693e-05	1.49154e-06	0.00131244	1	0.237068
rs78149699	5:15603801	A:0.0874563	rs11843666	13:90541866	C:0.107538	3436	2596	7	1	0.00149782	6.5218e-05	-0.500897	0.125441	0.0297498	-0.249684	0.114881	4.88276e-07	-0.706101	0.140354	0.000880704	-0.41909	0.126	0.00173534	0.878226	0.280391	2.62274e-05	7.79492e-07	0.00149782	1	0.262736
rs78149699	5:15603801	A:0.0875073	rs12860268	13:90540632	A:0.1076	3434	2594	7	1	0.00150558	6.61713e-05	-0.500421	0.12543	0.0299119	-0.24942	0.114874	4.9811e-07	-0.705512	0.140344	0.000888859	-0.418743	0.125993	0.00174442	0.877726	0.280369	2.67447e-05	7.98073e-07	0.00150558	1	0.262736
rs74892066	5:15626073	T:0.089613	rs141481669	13:90536135	C:0.107361	3437	2597	7	1	0.0016285	6.1916e-05	-0.498844	0.124543	0.056587	-0.21937	0.115065	4.89885e-07	-0.701851	0.139527	0.00204872	-0.389776	0.126424	0.00189521	0.867262	0.279205	4.41753e-05	1.39219e-06	0.0016285	1	0.269499
rs76809045	5:15627840	A:0.089613	rs141481669	13:90536135	C:0.107361	3437	2597	7	1	0.0016285	6.1916e-05	-0.498844	0.124543	0.056587	-0.21937	0.115065	4.89885e-07	-0.701851	0.139527	0.00204872	-0.389776	0.126424	0.00189521	0.867262	0.279205	4.41753e-05	1.39219e-06	0.0016285	1	0.269499
rs79060911	5:15632124	G:0.0880302	rs141481669	13:90536135	C:0.107205	3442	2602	7	1	0.00165969	0.000148808	-0.474631	0.125132	0.0488437	-0.226514	0.114984	1.33027e-06	-0.676176	0.139845	0.00176275	-0.394082	0.126004	0.0019375	0.872479	0.281477	9.1957e-05	2.87888e-06	0.00165969	1	0.269499
rs76027611	5:15633959	A:0.0880302	rs141481669	13:90536135	C:0.107205	3442	2602	7	1	0.00165969	0.000148808	-0.474631	0.125132	0.0488437	-0.226514	0.114984	1.33027e-06	-0.676176	0.139845	0.00176275	-0.394082	0.126004	0.0019375	0.872479	0.281477	9.1957e-05	2.87888e-06	0.00165969	1	0.269499
rs78149699	5:15603801	A:0.0873362	rs72635728	13:90549311	C:0.107569	3435	2597	7	1	0.0016962	5.63308e-05	-0.505504	0.125508	0.0281285	-0.253187	0.115321	4.54137e-07	-0.708304	0.140405	0.000872486	-0.420105	0.126207	0.00192537	0.872621	0.281354	2.22182e-05	7.41593e-07	0.0016962	1	0.269499
rs12659622	5:15618181	A:0.0880649	rs11843666	13:90541866	C:0.107474	3452	2609	7	1	0.00171841	7.46784e-05	-0.494414	0.124825	0.0329823	-0.244271	0.114558	6.2731e-07	-0.696003	0.139686	0.00106129	-0.411409	0.125669	0.00198525	0.864196	0.279455	3.32112e-05	1.10779e-06	0.00171841	1	0.269499
rs12659622	5:15618181	A:0.0881159	rs12860268	13:90540632	A:0.107536	3450	2607	7	1	0.00172755	7.57551e-05	-0.493944	0.124814	0.0331583	-0.24401	0.11455	6.39768e-07	-0.695421	0.139676	0.00107096	-0.411065	0.125662	0.00199553	0.8637	0.279433	3.38456e-05	1.13364e-06	0.00172755	1	0.269499
rs12659622	5:15618181	A:0.0879455	rs72635728	13:90549311	C:0.107505	3451	2610	7	1	0.00194334	6.44673e-05	-0.499055	0.124894	0.0309968	-0.248079	0.115005	5.827e-07	-0.698261	0.13974	0.00104312	-0.41271	0.125879	0.00220013	0.85868	0.28045	2.79667e-05	1.04639e-06	0.00194334	1	0.290969
rs4715603	6:56130740	A:0.201144	rs10136319	14:97201084	G:0.143486	3408	2572	7	1	0.00198725	0.000214794	-0.334227	0.0903085	0.000876788	-0.345785	0.103922	0.124649	-0.163418	0.106423	0.407169	-0.107931	0.130212	0.00195874	-0.559187	0.180591	3.32793e-06	1.35085e-07	0.00198725	1	0.290969
chr4:103764833:i	4:103764833	A:0.466387	rs223357	4:103772252	A:0.466531	3451	2608	7	1	0.00208724	0.803829	0.37926	1.52685	0.698156	-0.592409	1.52757	0.674415	0.676505	1.61036	0.86745	-0.268944	1.61143	0.00215908	-0.316062	0.103038	0.0166725	0.000517087	0.00208724	1	0.290969
rs76809045	5:15627840	A:0.0895761	rs11843666	13:90541866	C:0.107578	3444	2602	7	1	0.00209113	4.4626e-05	-0.507522	0.124328	0.0444089	-0.230695	0.114762	4.04509e-07	-0.706892	0.139514	0.00164217	-0.397365	0.126215	0.00239076	0.842065	0.277284	2.55262e-05	1.02228e-06	0.00209113	1	0.290969
rs74892066	5:15626073	T:0.0895761	rs11843666	13:90541866	C:0.107578	3444	2602	7	1	0.00209113	4.4626e-05	-0.507522	0.124328	0.0444089	-0.230695	0.114762	4.04509e-07	-0.706892	0.139514	0.00164217	-0.397365	0.126215	0.00239076	0.842065	0.277284	2.55262e-05	1.02228e-06	0.00209113	1	0.290969
rs74892066	5:15626073	T:0.0896281	rs12860268	13:90540632	A:0.107641	3442	2600	7	1	0.00210257	4.52915e-05	-0.50705	0.124317	0.0446322	-0.230438	0.114754	4.12801e-07	-0.706303	0.139504	0.00165669	-0.397018	0.126208	0.00240357	0.841554	0.277263	2.60233e-05	1.04664e-06	0.00210257	1	0.290969
rs76809045	5:15627840	A:0.0896281	rs12860268	13:90540632	A:0.107641	3442	2600	7	1	0.00210257	4.52915e-05	-0.50705	0.124317	0.0446322	-0.230438	0.114754	4.12801e-07	-0.706303	0.139504	0.00165669	-0.397018	0.126208	0.00240357	0.841554	0.277263	2.60233e-05	1.04664e-06	0.00210257	1	0.290969
rs79060911	5:15632124	G:0.0879965	rs11843666	13:90541866	C:0.107422	3449	2607	7	1	0.00216506	0.000108188	-0.483576	0.124908	0.0379529	-0.237995	0.114676	1.10565e-06	-0.681216	0.139827	0.00140815	-0.401653	0.125793	0.00247877	0.845595	0.279451	5.32726e-05	2.15e-06	0.00216506	1	0.290969
rs76027611	5:15633959	A:0.0879965	rs11843666	13:90541866	C:0.107422	3449	2607	7	1	0.00216506	0.000108188	-0.483576	0.124908	0.0379529	-0.237995	0.114676	1.10565e-06	-0.681216	0.139827	0.00140815	-0.401653	0.125793	0.00247877	0.845595	0.279451	5.32726e-05	2.15e-06	0.00216506	1	0.290969
rs79060911	5:15632124	G:0.0880476	rs12860268	13:90540632	A:0.107485	3447	2605	7	1	0.00217605	0.000109714	-0.483107	0.124897	0.0381513	-0.237734	0.114669	1.12713e-06	-0.680634	0.139817	0.00142071	-0.401308	0.125786	0.00249139	0.8451	0.279429	5.42769e-05	2.19906e-06	0.00217605	1	0.290969
rs76027611	5:15633959	A:0.0880476	rs12860268	13:90540632	A:0.107485	3447	2605	7	1	0.00217605	0.000109714	-0.483107	0.124897	0.0381513	-0.237734	0.114669	1.12713e-06	-0.680634	0.139817	0.00142071	-0.401308	0.125786	0.00249139	0.8451	0.279429	5.42769e-05	2.19906e-06	0.00217605	1	0.290969
rs4715603	6:56130740	A:0.200876	chr14:97199654:d	14:97199654	A:0.141022	3425	2585	7	1	0.00229239	0.000116528	-0.346692	0.0899724	0.000970812	-0.343634	0.104168	0.0896799	-0.179674	0.105872	0.408165	-0.108004	0.130577	0.00226089	-0.552181	0.180827	2.01554e-06	9.41986e-08	0.00229239	1	0.298902
rs223367	4:103764993	A:0.466406	rs223365	4:103765916	G:0.466406	3453	2608	7	1	0.00235088	0.0037066	-0.217576	0.0749718	3.29444e-83			0.0660546	0.395781	0.215326	3.29444e-83			0.00242956	-0.312279	0.102995	0.00363342	0.000142548	0.00235088	1	0.298902
rs76809045	5:15627840	A:0.0894569	rs72635728	13:90549311	C:0.10761	3443	2603	7	1	0.0023515	3.85937e-05	-0.511941	0.124386	0.0418983	-0.234403	0.115212	3.76894e-07	-0.709033	0.139566	0.00161564	-0.398655	0.126434	0.00263996	0.836662	0.278255	2.15688e-05	9.63665e-07	0.0023515	1	0.298902
rs74892066	5:15626073	T:0.0894569	rs72635728	13:90549311	C:0.10761	3443	2603	7	1	0.0023515	3.85937e-05	-0.511941	0.124386	0.0418983	-0.234403	0.115212	3.76894e-07	-0.709033	0.139566	0.00161564	-0.398655	0.126434	0.00263996	0.836662	0.278255	2.15688e-05	9.63665e-07	0.0023515	1	0.298902
rs76027611	5:15633959	A:0.087877	rs72635728	13:90549311	C:0.107454	3448	2608	7	1	0.00243966	9.38001e-05	-0.488165	0.124975	0.0357204	-0.241766	0.115122	1.02934e-06	-0.683447	0.13988	0.001384	-0.402959	0.126005	0.00274078	0.840061	0.280449	4.50741e-05	2.03315e-06	0.00243966	1	0.299592
rs79060911	5:15632124	G:0.087877	rs72635728	13:90549311	C:0.107454	3448	2608	7	1	0.00243966	9.38001e-05	-0.488165	0.124975	0.0357204	-0.241766	0.115122	1.02934e-06	-0.683447	0.13988	0.001384	-0.402959	0.126005	0.00274078	0.840061	0.280449	4.50741e-05	2.03315e-06	0.00243966	1	0.299592
rs9382597	6:56130834	A:0.201994	rs10136319	14:97201084	G:0.143506	3411	2575	7	1	0.00244422	0.00020045	-0.335563	0.0902428	0.00103943	-0.340713	0.103888	0.11371	-0.168206	0.106342	0.411999	-0.10691	0.130317	0.00241312	-0.547949	0.180601	3.64566e-06	1.7752e-07	0.00244422	1	0.299592
rs10984414	9:121881005	A:0.114735	rs10984415	9:121884167	A:0.112405	3434	2595	7	1	0.00248532	0.176642	-0.89399	0.661643	0.390219	0.575751	0.670086	0.178949	-0.88967	0.661958	0.0493891	1.42891	0.7271	0.00200459	-0.661001	0.213947	0.00871423	0.000324958	0.00248532	1	0.301046
rs12187510	5:15623695	T:0.0887918	rs141481669	13:90536135	C:0.107278	3435	2595	7	1	0.00258444	8.58262e-05	-0.490707	0.124941	0.0524146	-0.223304	0.115122	9.78462e-07	-0.684556	0.139822	0.00230274	-0.385101	0.12634	0.00294086	0.832569	0.279963	5.72859e-05	2.69819e-06	0.00258444	1	0.309411
rs12525967	6:56126942	T:0.202364	rs10136319	14:97201084	G:0.143128	3427	2587	7	1	0.00261568	0.00015214	-0.341364	0.0901279	0.000920869	-0.344067	0.103833	0.0981742	-0.175566	0.106161	0.390722	-0.11181	0.130268	0.00258164	-0.54383	0.180458	2.4719e-06	1.29217e-07	0.00261568	1	0.309552
rs3846927	6:56117245	G:0.189615	rs10136319	14:97201084	G:0.143232	3428	2588	7	1	0.00280347	0.00150847	-0.293195	0.0924016	0.000961978	-0.342394	0.103711	0.260203	-0.12293	0.109182	0.348063	-0.120558	0.128479	0.00276897	-0.549859	0.183759	2.17088e-05	1.13324e-06	0.00280347	1	0.312469
rs9382597	6:56130834	A:0.20178	chr14:97199654:d	14:97199654	A:0.141085	3427	2587	7	1	0.00282227	0.00010908	-0.347874	0.0899025	0.00114557	-0.338661	0.104136	0.0814408	-0.184325	0.105789	0.411955	-0.107217	0.13068	0.0027877	-0.540736	0.180834	2.20258e-06	1.23574e-07	0.00282227	1	0.312469
rs4715603	6:56130740	A:0.200756	rs10135821	14:97199889	A:0.141984	3437	2595	7	1	0.00286217	0.000124557	-0.345339	0.0900029	0.000913063	-0.343546	0.103602	0.0862531	-0.181731	0.105935	0.376679	-0.11472	0.129769	0.00282309	-0.538253	0.180236	2.06334e-06	1.17421e-07	0.00286217	1	0.312469
rs12525967	6:56126942	T:0.202091	chr14:97199654:d	14:97199654	A:0.140679	3444	2600	7	1	0.00301303	8.19629e-05	-0.35365	0.089791	0.00101721	-0.342004	0.104088	0.0696336	-0.191612	0.105613	0.390921	-0.112078	0.130635	0.00297539	-0.536757	0.18071	1.48001e-06	8.89448e-08	0.00301303	1	0.312469
rs36113945	3:83965317	C:0.153541	rs9565493	13:79923962	G:0.0637673	3403	2567	7	1	0.00307249	0.0309142	-0.216455	0.100295	2.77312e-05	-0.5831	0.13912	0.00201147	-0.332262	0.107579	2.35956e-07	-0.835205	0.161595	0.00327328	0.803596	0.273254	1.92024e-05	1.09114e-06	0.00307249	1	0.312469
rs6435367	2:208096604	G:0.443464	rs12328009	2:208096911	C:0.442886	3458	2613	7	1	0.00310806	0.884722	-0.176344	1.21628	0.740134	0.40313	1.21544	0.820771	-0.276249	1.21936	0.955938	-0.067858	1.22816	0.00318492	0.310014	0.105114	0.00903155	0.000408245	0.00310806	1	0.312469
rs4715603	6:56130740	A:0.200235	rs28497405	14:97198464	T:0.138962	3411	2575	7	1	0.0031546	0.000148047	-0.342255	0.0902018	0.000624931	-0.359977	0.105239	0.087658	-0.18098	0.105968	0.328415	-0.128969	0.131963	0.00311037	-0.538463	0.182121	1.68775e-06	1.05278e-07	0.0031546	1	0.312469
rs3846927	6:56117245	G:0.189405	chr14:97199654:d	14:97199654	A:0.140784	3445	2601	7	1	0.00324373	0.00106342	-0.301378	0.0920748	0.00107538	-0.339865	0.103934	0.214789	-0.134829	0.108689	0.35401	-0.119515	0.128949	0.00320395	-0.541801	0.183819	1.69275e-05	1.01301e-06	0.00324373	1	0.312469
rs4715603	6:56130740	A:0.200176	rs28438428	14:97198604	A:0.139068	3412	2576	7	1	0.00325026	0.000138246	-0.34372	0.0901847	0.000599528	-0.361038	0.105203	0.0841634	-0.182971	0.105946	0.320865	-0.13093	0.131895	0.00320399	-0.53655	0.182038	1.52159e-06	9.77327e-08	0.00325026	1	0.312469
rs13420163	2:208096470	T:0.443336	rs12328009	2:208096911	C:0.443047	3459	2614	7	1	0.00327913	0.598233	-0.755233	1.43324	0.49321	0.980904	1.43153	0.55813	-0.839757	1.43396	0.729764	0.497842	1.44118	0.00335851	0.308182	0.105079	0.00787073	0.000375225	0.00327913	1	0.312469
rs12187510	5:15623695	T:0.0887565	rs11843666	13:90541866	C:0.107496	3442	2600	7	1	0.00329719	6.20842e-05	-0.499476	0.124721	0.040973	-0.234667	0.114819	8.1188e-07	-0.689604	0.139809	0.00184903	-0.392706	0.126131	0.00369324	0.807226	0.278043	3.31383e-05	1.97001e-06	0.00329719	1	0.312469
rs12187510	5:15623695	T:0.0888081	rs12860268	13:90540632	A:0.107558	3440	2598	7	1	0.00331403	6.29876e-05	-0.499005	0.12471	0.0411834	-0.234407	0.114811	8.27974e-07	-0.689018	0.139798	0.00186529	-0.392358	0.126124	0.00371212	0.80672	0.278022	3.37754e-05	2.01569e-06	0.00331403	1	0.312469
rs75203591	5:15613500	G:0.0872483	rs141481669	13:90536135	C:0.107091	3427	2592	7	1	0.00342422	0.000137786	-0.478798	0.125599	0.0288927	-0.251059	0.114904	2.04671e-06	-0.665301	0.1401	0.00126869	-0.405336	0.125765	0.00385534	0.814888	0.281992	5.56319e-05	3.36188e-06	0.00342422	1	0.312469
rs9382597	6:56130834	A:0.201657	rs10135821	14:97199889	A:0.142047	3439	2597	7	1	0.00351732	0.000116603	-0.346526	0.089933	0.00108109	-0.338503	0.103564	0.0781817	-0.186437	0.10585	0.380495	-0.113891	0.129867	0.00347414	-0.526702	0.180233	2.26171e-06	1.54133e-07	0.00351732	1	0.312469
rs4715603	6:56130740	A:0.200528	rs17280499	14:97198358	T:0.138816	3411	2575	7	1	0.00355576	0.000153304	-0.341509	0.0902115	0.000589729	-0.362147	0.105389	0.0848116	-0.182543	0.105919	0.313127	-0.133317	0.13217	0.00349739	-0.531038	0.181846	1.63024e-06	1.13176e-07	0.00355576	1	0.312469
rs17153475	7:26387544	C:0.276431	rs3801888	7:26388832	G:0.276431	3424	2580	7	1	0.00355767	0.00333944	-0.233487	0.0795628	3.29444e-83			0.110453	0.339524	0.212713	3.29444e-83			0.00354902	-0.359212	0.1232	0.00337273	0.000194435	0.00355767	1	0.312469
rs977944	3:176430967	C:0.119345	rs4857659	3:176431965	T:0.119345	3448	2605	7	1	0.00356723	0.000188841	-0.40595	0.108732	3.29444e-83			0.176493	0.403307	0.298385	3.29444e-83			0.00331736	-0.610539	0.2079	0.000197268	1.40282e-05	0.00356723	1	0.312469
rs1490076	3:176422653	A:0.119345	rs4857659	3:176431965	T:0.119345	3448	2605	7	1	0.00356723	0.000188841	-0.40595	0.108732	3.29444e-83			0.176493	0.403307	0.298385	3.29444e-83			0.00331736	-0.610539	0.2079	0.000197268	1.40282e-05	0.00356723	1	0.312469
rs1490072	3:176421963	C:0.119345	rs977944	3:176430967	C:0.119345	3448	2605	7	1	0.00356723	0.000188841	-0.40595	0.108732	3.29444e-83			0.176493	0.403307	0.298385	3.29444e-83			0.00331736	-0.610539	0.2079	0.000197268	1.40282e-05	0.00356723	1	0.312469
rs1490072	3:176421963	C:0.119345	rs4857659	3:176431965	T:0.119345	3448	2605	7	1	0.00356723	0.000188841	-0.40595	0.108732	3.29444e-83			0.176493	0.403307	0.298385	3.29444e-83			0.00331736	-0.610539	0.2079	0.000197268	1.40282e-05	0.00356723	1	0.312469
rs1490074	3:176422629	C:0.119345	rs4857659	3:176431965	T:0.119345	3448	2605	7	1	0.00356723	0.000188841	-0.40595	0.108732	3.29444e-83			0.176493	0.403307	0.298385	3.29444e-83			0.00331736	-0.610539	0.2079	0.000197268	1.40282e-05	0.00356723	1	0.312469
rs1490074	3:176422629	C:0.119345	rs977944	3:176430967	C:0.119345	3448	2605	7	1	0.00356723	0.000188841	-0.40595	0.108732	3.29444e-83			0.176493	0.403307	0.298385	3.29444e-83			0.00331736	-0.610539	0.2079	0.000197268	1.40282e-05	0.00356723	1	0.312469
rs1490070	3:176417144	C:0.119345	rs977944	3:176430967	C:0.119345	3448	2605	7	1	0.00356723	0.000188841	-0.40595	0.108732	3.29444e-83			0.176493	0.403307	0.298385	3.29444e-83			0.00331736	-0.610539	0.2079	0.000197268	1.40282e-05	0.00356723	1	0.312469
rs1490070	3:176417144	C:0.119345	rs4857659	3:176431965	T:0.119345	3448	2605	7	1	0.00356723	0.000188841	-0.40595	0.108732	3.29444e-83			0.176493	0.403307	0.298385	3.29444e-83			0.00331736	-0.610539	0.2079	0.000197268	1.40282e-05	0.00356723	1	0.312469
rs1490076	3:176422653	A:0.119345	rs977944	3:176430967	C:0.119345	3448	2605	7	1	0.00356723	0.000188841	-0.40595	0.108732	3.29444e-83			0.176493	0.403307	0.298385	3.29444e-83			0.00331736	-0.610539	0.2079	0.000197268	1.40282e-05	0.00356723	1	0.312469
rs1490074	3:176422629	C:0.119241	rs1490076	3:176422653	A:0.119241	3451	2608	7	1	0.00358113	0.000185847	-0.4064	0.108735	3.29444e-83			0.1773	0.402597	0.298416	3.29444e-83			0.00333125	-0.610358	0.207931	0.000194166	1.38699e-05	0.00358113	1	0.312469
rs1490070	3:176417144	C:0.119241	rs1490072	3:176421963	C:0.119241	3451	2608	7	1	0.00358113	0.000185847	-0.4064	0.108735	3.29444e-83			0.1773	0.402597	0.298416	3.29444e-83			0.00333125	-0.610358	0.207931	0.000194166	1.38699e-05	0.00358113	1	0.312469
rs1490070	3:176417144	C:0.119241	rs1490076	3:176422653	A:0.119241	3451	2608	7	1	0.00358113	0.000185847	-0.4064	0.108735	3.29444e-83			0.1773	0.402597	0.298416	3.29444e-83			0.00333125	-0.610358	0.207931	0.000194166	1.38699e-05	0.00358113	1	0.312469
rs1490070	3:176417144	C:0.119241	rs1490074	3:176422629	C:0.119241	3451	2608	7	1	0.00358113	0.000185847	-0.4064	0.108735	3.29444e-83			0.1773	0.402597	0.298416	3.29444e-83			0.00333125	-0.610358	0.207931	0.000194166	1.38699e-05	0.00358113	1	0.312469
rs1490072	3:176421963	C:0.119241	rs1490076	3:176422653	A:0.119241	3451	2608	7	1	0.00358113	0.000185847	-0.4064	0.108735	3.29444e-83			0.1773	0.402597	0.298416	3.29444e-83			0.00333125	-0.610358	0.207931	0.000194166	1.38699e-05	0.00358113	1	0.312469
rs1490072	3:176421963	C:0.119241	rs1490074	3:176422629	C:0.119241	3451	2608	7	1	0.00358113	0.000185847	-0.4064	0.108735	3.29444e-83			0.1773	0.402597	0.298416	3.29444e-83			0.00333125	-0.610358	0.207931	0.000194166	1.38699e-05	0.00358113	1	0.312469
rs3846927	6:56117245	G:0.189181	rs10135821	14:97199889	A:0.141741	3457	2611	7	1	0.00368451	0.00110167	-0.300612	0.0921223	0.00100746	-0.339981	0.103387	0.21074	-0.136112	0.108756	0.328503	-0.125093	0.12802	0.00364141	-0.533252	0.183396	1.6845e-05	1.12816e-06	0.00368451	1	0.316807
rs12187510	5:15623695	T:0.088637	rs72635728	13:90549311	C:0.107527	3441	2601	7	1	0.00369838	5.38668e-05	-0.503878	0.124778	0.038668	-0.238333	0.115265	7.59251e-07	-0.69169	0.139861	0.00182181	-0.393944	0.126352	0.00407529	0.801539	0.279061	2.80967e-05	1.85786e-06	0.00369838	1	0.316807
rs10486089	7:10592074	G:0.245918	rs1749689	13:33717001	G:0.28484	3430	2590	7	1	0.00373682	0.00303456	-0.248876	0.0839602	0.355777	0.0744564	0.0806293	0.736963	-0.0375531	0.111806	0.0100215	0.27602	0.107189	0.00378885	-0.377908	0.130528	0.00781997	0.000417535	0.00373682	1	0.316807
rs12525967	6:56126942	T:0.201968	rs10135821	14:97199889	A:0.141638	3456	2610	7	1	0.00375392	8.76635e-05	-0.352318	0.0898216	0.000958968	-0.341832	0.103513	0.0667334	-0.193749	0.105674	0.360347	-0.118748	0.129821	0.0037074	-0.522671	0.180105	1.52011e-06	1.10927e-07	0.00375392	1	0.316807
rs36113945	3:83965317	C:0.15307	rs146564899	5:39036514	C:0.0673977	3420	2579	7	1	0.00384064	0.0329282	-0.213187	0.0999489	2.35221e-05	-0.614546	0.145333	0.00389924	-0.301539	0.104476	4.02357e-07	-0.815305	0.160878	0.00500807	0.907027	0.323186	1.8721e-05	1.29622e-06	0.00384064	1	0.320701
rs9382597	6:56130834	A:0.201143	rs28497405	14:97198464	T:0.139027	3413	2577	7	1	0.00386237	0.000138667	-0.343447	0.0901311	0.000741814	-0.354923	0.105205	0.0795962	-0.185623	0.105887	0.331751	-0.128183	0.132067	0.00381441	-0.526946	0.182138	1.85657e-06	1.38184e-07	0.00386237	1	0.320701
rs9382597	6:56130834	A:0.201084	rs28438428	14:97198604	A:0.139133	3414	2578	7	1	0.00397454	0.00012952	-0.344901	0.0901144	0.000712277	-0.355975	0.105169	0.0764043	-0.187588	0.105866	0.324278	-0.130113	0.132	0.00392399	-0.525088	0.182056	1.67564e-06	1.28269e-07	0.00397454	1	0.324979
rs3846927	6:56117245	G:0.188866	rs28497405	14:97198464	T:0.138735	3431	2591	7	1	0.00404136	0.0012064	-0.298818	0.0923028	0.000709372	-0.355562	0.105011	0.209345	-0.136565	0.108785	0.292777	-0.137216	0.130427	0.00399048	-0.532874	0.185096	1.27697e-05	9.35684e-07	0.00404136	1	0.324979
rs1387775	3:176410303	C:0.119575	rs1873277	3:176412151	G:0.122633	3433	2593	7	1	0.00409223	0.363967	-0.662312	0.729554	0.739589	0.240548	0.723675	0.890807	0.106561	0.776218	0.705443	0.273155	0.722664	0.00381353	-0.604791	0.20904	0.000564475	3.66571e-05	0.00409223	1	0.324979
rs1873277	3:176412151	G:0.122669	rs2902271	3:176412881	C:0.119464	3432	2592	7	1	0.00410877	0.733737	0.245782	0.722552	0.359381	-0.667631	0.728422	0.699583	0.278432	0.721545	0.896521	0.100814	0.775153	0.00382898	-0.604477	0.209023	0.000560561	3.65413e-05	0.00410877	1	0.324979
rs7725138	5:57254897	G:0.11405	rs12281247	11:123792656	T:0.187193	3459	2614	7	1	0.00411707	6.44119e-05	0.478148	0.119656	0.00866685	-0.240461	0.0916067	0.0878207	0.243724	0.142779	0.000320613	-0.363331	0.10098	0.0048011	0.631724	0.224009	7.60192e-06	5.75099e-07	0.00411707	1	0.324979
rs12525967	6:56126942	T:0.201458	rs28497405	14:97198464	T:0.13863	3430	2590	7	1	0.00412317	0.000104716	-0.34922	0.0900192	0.000656102	-0.358286	0.105153	0.0679947	-0.192925	0.10571	0.313256	-0.13313	0.13202	0.00407145	-0.522835	0.182009	1.24858e-06	9.95136e-08	0.00412317	1	0.324979
rs3846927	6:56117245	G:0.188811	rs28438428	14:97198604	A:0.13884	3432	2592	7	1	0.00413483	0.00115587	-0.299896	0.0922885	0.000681156	-0.356604	0.104975	0.204395	-0.138043	0.10877	0.286394	-0.138974	0.130362	0.00408171	-0.531337	0.18502	1.18158e-05	8.85478e-07	0.00413483	1	0.324979
rs12525967	6:56126942	T:0.201399	rs28438428	14:97198604	A:0.138735	3431	2591	7	1	0.00423963	9.77834e-05	-0.350654	0.090003	0.000629904	-0.359332	0.105117	0.0652298	-0.194857	0.105689	0.306136	-0.135037	0.131954	0.00418557	-0.521012	0.181929	1.12621e-06	9.22492e-08	0.00423963	1	0.330691
rs9382597	6:56130834	A:0.201436	rs17280499	14:97198358	T:0.138881	3413	2577	7	1	0.0043331	0.000143571	-0.342708	0.0901404	0.000699582	-0.357129	0.105356	0.0770549	-0.18713	0.10584	0.316435	-0.132519	0.132279	0.00426982	-0.519725	0.18188	1.79244e-06	1.47807e-07	0.0043331	1	0.335441
rs75203591	5:15613500	G:0.0872161	rs11843666	13:90541866	C:0.107309	3434	2597	7	1	0.00439658	9.99242e-05	-0.487792	0.125371	0.0220722	-0.262345	0.114605	1.70583e-06	-0.670368	0.140084	0.0010116	-0.41276	0.125563	0.00487341	0.788271	0.279997	3.15245e-05	2.41756e-06	0.00439658	1	0.336897
rs75203591	5:15613500	G:0.0872669	rs12860268	13:90540632	A:0.107372	3432	2595	7	1	0.00441735	0.000101346	-0.487318	0.12536	0.0221987	-0.262078	0.114597	1.73835e-06	-0.669786	0.140073	0.00102092	-0.412413	0.125556	0.00489618	0.787787	0.279974	3.21384e-05	2.4733e-06	0.00441735	1	0.336897
rs3846927	6:56117245	G:0.189158	rs17280499	14:97198358	T:0.138589	3431	2591	7	1	0.00453372	0.00124469	-0.298023	0.0923118	0.000668344	-0.357791	0.105163	0.204063	-0.1381	0.108735	0.278543	-0.14155	0.130629	0.00446612	-0.525408	0.184794	1.22865e-05	9.97191e-07	0.00453372	1	0.340816
rs10486089	7:10592074	G:0.245571	rs2858808	13:33719042	C:0.285071	3443	2599	7	1	0.00453494	0.00235818	-0.25432	0.0836312	0.326352	0.0789716	0.080461	0.662637	-0.0485551	0.111295	0.00991524	0.275656	0.106894	0.00459026	-0.368826	0.130122	0.00582623	0.000373011	0.00453494	1	0.340816
rs12525967	6:56126942	T:0.201749	rs17280499	14:97198358	T:0.138484	3430	2590	7	1	0.00461945	0.000108429	-0.348493	0.0900286	0.000619126	-0.360456	0.105301	0.0657635	-0.194424	0.105663	0.298647	-0.13743	0.132228	0.00455119	-0.51567	0.181754	1.20589e-06	1.06346e-07	0.00461945	1	0.344651
rs10486089	7:10592074	G:0.245499	rs2764609	13:33719567	G:0.284843	3444	2600	7	1	0.00479591	0.00227994	-0.255163	0.0836295	0.33553	0.07747	0.0804436	0.64765	-0.0508462	0.111254	0.0106815	0.272753	0.106838	0.00485305	-0.366388	0.13008	0.00576609	0.000387571	0.00479591	1	0.355242
rs75203591	5:15613500	G:0.0870958	rs72635728	13:90549311	C:0.107341	3433	2598	7	1	0.00496582	8.62539e-05	-0.492528	0.125442	0.0206831	-0.266192	0.115049	1.59319e-06	-0.672556	0.14014	0.000997061	-0.413974	0.125776	0.00541276	0.781911	0.281123	2.65171e-05	2.27516e-06	0.00496582	1	0.3652
rs2388982	12:32134240	C:0.309117	rs4931592	12:32141419	C:0.430246	3455	2610	7	1	0.00535024	0.283005	-0.121309	0.112994	0.0343589	-0.22544	0.106549	0.087647	0.350429	0.205176	0.374343	-0.102697	0.115602	0.00544028	-0.33225	0.119526	4.16918e-05	3.76157e-06	0.00535024	1	0.385396
chr10:109490842:d	10:109490842	G:0.135226	chr10:109492624:d	10:109492624	T:0.138865	3435	2597	7	1	0.00535386	0.0661947	-1.01968	0.555046	0.255579	0.627278	0.551743	0.00784423	-1.47779	0.555833	0.50844	0.355283	0.537275	0.00642217	0.53612	0.196712	0.000358408	2.9934e-05	0.00535386	1	0.385396
rs9896031	17:68492721	G:0.429378	rs8072275	17:68492918	A:0.429378	3455	2609	7	1	0.00544805	0.000506559	-0.253983	0.0730411	3.29444e-83			0.000141892	-0.798661	0.209906	3.29444e-83			0.00555743	0.287848	0.103811	0.00049007	4.8269e-05	0.00544805	1	0.385396
rs9302917	17:68485688	G:0.429378	rs8072275	17:68492918	A:0.429378	3455	2609	7	1	0.00544805	0.000506559	-0.253983	0.0730411	3.29444e-83			0.000141892	-0.798661	0.209906	3.29444e-83			0.00555743	0.287848	0.103811	0.00049007	4.8269e-05	0.00544805	1	0.385396
rs9302917	17:68485688	G:0.429378	rs9896031	17:68492721	G:0.429378	3455	2609	7	1	0.00544805	0.000506559	-0.253983	0.0730411	3.29444e-83			0.000141892	-0.798661	0.209906	3.29444e-83			0.00555743	0.287848	0.103811	0.00049007	4.8269e-05	0.00544805	1	0.385396
rs10486089	7:10592074	G:0.244461	rs12703037	7:10592802	A:0.244169	3430	2589	7	1	0.00546502	0.587794	0.282843	0.521816	0.300151	-0.541746	0.522866	0.282737	0.595495	0.554365	0.59368	-0.29371	0.550524	0.00542567	-0.368291	0.13245	0.0067503	0.00050355	0.00546502	1	0.385396
rs1490070	3:176417144	C:0.118041	rs9836218	3:176450475	G:0.118041	3431	2595	7	1	0.00577911	0.000236459	-0.40422	0.109947	3.29444e-83			0.220441	0.36822	0.3005	3.29444e-83			0.00528788	-0.586008	0.210118	0.000251147	2.72422e-05	0.00577911	1	0.390251
rs1490074	3:176422629	C:0.118041	rs9836218	3:176450475	G:0.118041	3431	2595	7	1	0.00577911	0.000236459	-0.40422	0.109947	3.29444e-83			0.220441	0.36822	0.3005	3.29444e-83			0.00528788	-0.586008	0.210118	0.000251147	2.72422e-05	0.00577911	1	0.390251
rs4857659	3:176431965	T:0.118041	rs9836218	3:176450475	G:0.118041	3431	2595	7	1	0.00577911	0.000236459	-0.40422	0.109947	3.29444e-83			0.220441	0.36822	0.3005	3.29444e-83			0.00528788	-0.586008	0.210118	0.000251147	2.72422e-05	0.00577911	1	0.390251
rs1490072	3:176421963	C:0.118041	rs9836218	3:176450475	G:0.118041	3431	2595	7	1	0.00577911	0.000236459	-0.40422	0.109947	3.29444e-83			0.220441	0.36822	0.3005	3.29444e-83			0.00528788	-0.586008	0.210118	0.000251147	2.72422e-05	0.00577911	1	0.390251
rs1490076	3:176422653	A:0.118041	rs9836218	3:176450475	G:0.118041	3431	2595	7	1	0.00577911	0.000236459	-0.40422	0.109947	3.29444e-83			0.220441	0.36822	0.3005	3.29444e-83			0.00528788	-0.586008	0.210118	0.000251147	2.72422e-05	0.00577911	1	0.390251
rs977944	3:176430967	C:0.118041	rs9836218	3:176450475	G:0.118041	3431	2595	7	1	0.00577911	0.000236459	-0.40422	0.109947	3.29444e-83			0.220441	0.36822	0.3005	3.29444e-83			0.00528788	-0.586008	0.210118	0.000251147	2.72422e-05	0.00577911	1	0.390251
rs1490070	3:176417144	C:0.118041	rs7621575	3:176456273	A:0.118479	3431	2595	7	1	0.00591289	0.0920546	2.27675	1.35146	0.0467113	-2.68321	1.34909	0.0283692	3.02363	1.3793	0.0487837	-2.65917	1.34951	0.00541727	-0.584867	0.2103	0.000292524	2.684e-05	0.00591289	1	0.390251
rs1490072	3:176421963	C:0.118041	rs7621575	3:176456273	A:0.118479	3431	2595	7	1	0.00591289	0.0920546	2.27675	1.35146	0.0467113	-2.68321	1.34909	0.0283692	3.02363	1.3793	0.0487837	-2.65917	1.34951	0.00541727	-0.584867	0.2103	0.000292524	2.684e-05	0.00591289	1	0.390251
rs1490074	3:176422629	C:0.118041	rs7621575	3:176456273	A:0.118479	3431	2595	7	1	0.00591289	0.0920546	2.27675	1.35146	0.0467113	-2.68321	1.34909	0.0283692	3.02363	1.3793	0.0487837	-2.65917	1.34951	0.00541727	-0.584867	0.2103	0.000292524	2.684e-05	0.00591289	1	0.390251
rs1490076	3:176422653	A:0.118041	rs7621575	3:176456273	A:0.118479	3431	2595	7	1	0.00591289	0.0920546	2.27675	1.35146	0.0467113	-2.68321	1.34909	0.0283692	3.02363	1.3793	0.0487837	-2.65917	1.34951	0.00541727	-0.584867	0.2103	0.000292524	2.684e-05	0.00591289	1	0.390251
rs2858808	13:33719042	C:0.284887	rs114264651	19:24376878	A:0.109583	3454	2609	7	1	0.00600084	0.371737	0.0716163	0.0801774	3.81446e-05	-0.458844	0.111412	0.0364001	0.192074	0.0917946	0.220351	-0.18453	0.150564	0.00606383	-0.4592	0.167328	0.000139296	1.33131e-05	0.00600084	1	0.393533
rs1749689	13:33717001	G:0.284656	rs114264651	19:24376878	A:0.109561	3441	2600	7	1	0.00614319	0.403862	0.06707	0.080348	5.49351e-05	-0.450743	0.111748	0.0417186	0.187248	0.0919545	0.243767	-0.176108	0.151085	0.006207	-0.459228	0.167807	0.000208472	2.00301e-05	0.00614319	1	0.394915
rs2764609	13:33719567	G:0.28466	rs114264651	19:24376878	A:0.109551	3455	2610	7	1	0.00617074	0.38198	0.0700795	0.0801592	3.71274e-05	-0.459556	0.111417	0.0383369	0.190066	0.0917648	0.216208	-0.18619	0.150557	0.0062345	-0.457656	0.167322	0.000138415	1.35563e-05	0.00617074	1	0.394915
rs76869875	5:39025543	T:0.0517544	rs9565493	13:79923962	G:0.0635965	3420	2583	7	1	0.00647512	1.86771e-05	-0.690917	0.161424	1.93725e-05	-0.595375	0.139367	0.00116263	-0.553808	0.170513	0.000560869	-0.498141	0.144394	0.00679438	-1.34466	0.49678	1.80552e-08	2.37501e-09	0.00647512	1	0.394915
rs7912728	10:54749169	G:0.129225	rs9565493	13:79923962	G:0.0636655	3432	2593	7	1	0.00664338	7.69527e-05	0.438384	0.110879	3.58196e-05	-0.574748	0.139066	4.11479e-06	0.553998	0.120291	0.014278	-0.383824	0.15665	0.00612595	-0.83759	0.305583	4.77552e-08	6.28466e-09	0.00664338	1	0.394915
rs1387775	3:176410303	C:0.119373	rs4857659	3:176431965	T:0.119373	3443	2600	7	1	0.00666778	0.844306	-0.263416	1.3413	0.914565	-0.143658	1.33906	0.795363	0.366926	1.41477	0.988117	-0.0207362	1.39234	0.00628045	-0.568287	0.207953	0.000965847	9.36187e-05	0.00666778	1	0.394915
rs1387775	3:176410303	C:0.119373	rs977944	3:176430967	C:0.119373	3443	2600	7	1	0.00666778	0.844306	-0.263416	1.3413	0.914565	-0.143658	1.33906	0.795363	0.366926	1.41477	0.988117	-0.0207362	1.39234	0.00628045	-0.568287	0.207953	0.000965847	9.36187e-05	0.00666778	1	0.394915
rs1387775	3:176410303	C:0.119269	rs1490072	3:176421963	C:0.119269	3446	2603	7	1	0.00669499	0.843949	-0.264107	1.3417	0.91473	-0.143422	1.33947	0.795832	0.366154	1.41512	0.988137	-0.0207075	1.39268	0.00630678	-0.568084	0.207984	0.00095157	9.26181e-05	0.00669499	1	0.394915
rs1387775	3:176410303	C:0.119269	rs1490076	3:176422653	A:0.119269	3446	2603	7	1	0.00669499	0.843949	-0.264107	1.3417	0.91473	-0.143422	1.33947	0.795832	0.366154	1.41512	0.988137	-0.0207075	1.39268	0.00630678	-0.568084	0.207984	0.00095157	9.26181e-05	0.00669499	1	0.394915
rs1387775	3:176410303	C:0.119269	rs1490074	3:176422629	C:0.119269	3446	2603	7	1	0.00669499	0.843949	-0.264107	1.3417	0.91473	-0.143422	1.33947	0.795832	0.366154	1.41512	0.988137	-0.0207075	1.39268	0.00630678	-0.568084	0.207984	0.00095157	9.26181e-05	0.00669499	1	0.394915
rs2902271	3:176412881	C:0.119303	rs4857659	3:176431965	T:0.119448	3445	2602	7	1	0.00670956	0.830311	-0.290902	1.35744	0.931732	-0.116089	1.35515	0.806065	0.350172	1.42634	0.997542	-0.00432362	1.40336	0.00631821	-0.567983	0.207992	0.000968445	9.43652e-05	0.00670956	1	0.394915
rs2902271	3:176412881	C:0.119303	rs977944	3:176430967	C:0.119448	3445	2602	7	1	0.00670956	0.830311	-0.290902	1.35744	0.931732	-0.116089	1.35515	0.806065	0.350172	1.42634	0.997542	-0.00432362	1.40336	0.00631821	-0.567983	0.207992	0.000968445	9.43652e-05	0.00670956	1	0.394915
rs1873277	3:176412151	G:0.122666	rs4857659	3:176431965	T:0.119603	3428	2590	7	1	0.00672598	0.839387	0.127193	0.627564	0.388718	-0.544577	0.6318	0.653115	0.288912	0.642828	0.952729	0.0402567	0.679091	0.00632913	-0.564817	0.206876	0.000667391	6.62073e-05	0.00672598	1	0.394915
rs1873277	3:176412151	G:0.122666	rs977944	3:176430967	C:0.119603	3428	2590	7	1	0.00672598	0.839387	0.127193	0.627564	0.388718	-0.544577	0.6318	0.653115	0.288912	0.642828	0.952729	0.0402567	0.679091	0.00632913	-0.564817	0.206876	0.000667391	6.62073e-05	0.00672598	1	0.394915
rs2902271	3:176412881	C:0.1192	rs1490076	3:176422653	A:0.119345	3448	2605	7	1	0.00673695	0.830006	-0.291514	1.35781	0.931844	-0.115932	1.35552	0.806497	0.349455	1.42665	0.99753	-0.00434493	1.40367	0.00634444	-0.567782	0.208022	0.000954012	9.33457e-05	0.00673695	1	0.394915
rs2902271	3:176412881	C:0.1192	rs1490074	3:176422629	C:0.119345	3448	2605	7	1	0.00673695	0.830006	-0.291514	1.35781	0.931844	-0.115932	1.35552	0.806497	0.349455	1.42665	0.99753	-0.00434493	1.40367	0.00634444	-0.567782	0.208022	0.000954012	9.33457e-05	0.00673695	1	0.394915
rs2902271	3:176412881	C:0.1192	rs1490072	3:176421963	C:0.119345	3448	2605	7	1	0.00673695	0.830006	-0.291514	1.35781	0.931844	-0.115932	1.35552	0.806497	0.349455	1.42665	0.99753	-0.00434493	1.40367	0.00634444	-0.567782	0.208022	0.000954012	9.33457e-05	0.00673695	1	0.394915
rs1873277	3:176412151	G:0.122559	rs1490076	3:176422653	A:0.119499	3431	2593	7	1	0.00675069	0.839776	0.126897	0.627646	0.388646	-0.544731	0.631882	0.653565	0.288543	0.642898	0.953138	0.0399122	0.679168	0.00635389	-0.564633	0.206906	0.000657446	6.54681e-05	0.00675069	1	0.394915
rs1873277	3:176412151	G:0.122559	rs1490074	3:176422629	C:0.119499	3431	2593	7	1	0.00675069	0.839776	0.126897	0.627646	0.388646	-0.544731	0.631882	0.653565	0.288543	0.642898	0.953138	0.0399122	0.679168	0.00635389	-0.564633	0.206906	0.000657446	6.54681e-05	0.00675069	1	0.394915
rs1873277	3:176412151	G:0.122559	rs1490072	3:176421963	C:0.119499	3431	2593	7	1	0.00675069	0.839776	0.126897	0.627646	0.388646	-0.544731	0.631882	0.653565	0.288543	0.642898	0.953138	0.0399122	0.679168	0.00635389	-0.564633	0.206906	0.000657446	6.54681e-05	0.00675069	1	0.394915
rs7213968	17:68483944	C:0.429482	rs9899335	17:68495920	C:0.430495	3453	2607	7	1	0.00700769	0.091492	-2.75086	1.63006	0.126017	2.49334	1.62964	0.0532733	-3.02943	1.56746	0.152012	2.24326	1.56602	0.00713167	0.279357	0.103826	0.000507787	5.27804e-05	0.00700769	1	0.407634
rs2858808	13:33719042	C:0.284742	rs117498028	19:24396258	T:0.109583	3454	2608	7	1	0.00713071	0.352453	0.074486	0.0801061	4.1343e-05	-0.45634	0.111307	0.0359499	0.192349	0.0917044	0.209239	-0.188632	0.150226	0.00719014	-0.449157	0.167103	0.000144298	1.59928e-05	0.00713071	1	0.412459
rs1749689	13:33717001	G:0.28451	rs117498028	19:24396258	T:0.109561	3441	2599	7	1	0.00728857	0.383746	0.0699229	0.0802775	5.93873e-05	-0.448272	0.111643	0.0412271	0.187516	0.0918638	0.23184	-0.180235	0.150744	0.00734857	-0.449231	0.167585	0.00021601	2.40281e-05	0.00728857	1	0.416271
rs1387775	3:176410303	C:0.119345	rs1490070	3:176417144	C:0.11949	3448	2603	7	1	0.00733333	0.835863	0.24702	1.19225	0.579934	-0.658274	1.18933	0.457199	0.919949	1.23738	0.627169	-0.586737	1.20799	0.00691565	-0.56191	0.208047	0.00073424	7.81468e-05	0.00733333	1	0.416271
rs2764609	13:33719567	G:0.284515	rs117498028	19:24396258	T:0.109551	3455	2609	7	1	0.00733533	0.362321	0.0729566	0.0800883	4.02932e-05	-0.45702	0.111311	0.0378713	0.19034	0.091675	0.205266	-0.190281	0.150219	0.00739505	-0.447564	0.167094	0.000143666	1.63193e-05	0.00733533	1	0.416271
rs2902271	3:176412881	C:0.119275	rs1490070	3:176417144	C:0.119565	3450	2605	7	1	0.00735832	0.844533	0.234953	1.19813	0.588787	-0.646107	1.19518	0.461678	0.913597	1.24116	0.631805	-0.580505	1.21143	0.00693752	-0.561761	0.208073	0.00074045	7.90102e-05	0.00735832	1	0.416271
rs8070093	17:68474421	T:0.429971	rs11670993	19:24415489	A:0.111842	3420	2582	7	1	0.00745407	0.000467485	-0.258004	0.0737422	3.47058e-05	-0.459356	0.110951	1.53876e-05	-0.358756	0.0829864	3.87657e-06	-0.861009	0.186451	0.00761404	0.41957	0.157217	3.85283e-07	5.32871e-08	0.00745407	1	0.419383
rs2858808	13:33719042	C:0.284578	rs11668650	19:24436404	T:0.110677	3456	2610	7	1	0.00779987	0.360821	0.0732443	0.0801535	3.80888e-05	-0.45721	0.111006	0.0377623	0.191021	0.0919508	0.200141	-0.192238	0.150051	0.00785285	-0.442826	0.16658	0.000137909	1.65433e-05	0.00779987	1	0.436454
rs1749689	13:33717001	G:0.284345	rs11668650	19:24436404	T:0.110659	3443	2601	7	1	0.00796638	0.392691	0.0686583	0.0803259	5.46948e-05	-0.449215	0.111341	0.0432583	0.186178	0.0921121	0.221941	-0.183902	0.150569	0.00801938	-0.442925	0.167062	0.000205967	2.47814e-05	0.00796638	1	0.443362
rs2764609	13:33719567	G:0.284351	rs11668650	19:24436404	T:0.110645	3457	2611	7	1	0.00801103	0.370804	0.0717187	0.0801354	3.7082e-05	-0.457913	0.111011	0.0397359	0.189036	0.0919218	0.196343	-0.193864	0.150045	0.00806344	-0.441323	0.166575	0.000137053	1.68276e-05	0.00801103	1	0.44345
rs12703037	7:10592802	A:0.244659	rs1749689	13:33717001	G:0.285484	3417	2580	7	1	0.00841539	0.00261076	-0.253906	0.0843486	0.390086	0.0693669	0.0807098	0.577039	-0.0624005	0.111886	0.0186276	0.25176	0.107	0.00848085	-0.343764	0.130595	0.00715851	0.000768962	0.00841539	1	0.463342
rs2858808	13:33719042	C:0.285074	rs73031052	19:24386845	T:0.110067	3457	2611	7	1	0.00849271	0.341091	0.0762275	0.0800699	4.24817e-05	-0.454351	0.110992	0.036479	0.191846	0.0917242	0.193993	-0.194083	0.149426	0.00853031	-0.437581	0.16636	0.000144334	1.85993e-05	0.00849271	1	0.465111
rs8070093	17:68474421	T:0.43108	rs73030462	19:28086653	A:0.113989	3417	2578	7	1	0.0085649	0.00024326	-0.270599	0.0737478	3.83939e-05	-0.454228	0.110332	8.31717e-06	-0.370856	0.0832102	4.9707e-06	-0.846683	0.185431	0.0087285	0.409917	0.156307	2.33743e-07	3.69641e-08	0.0085649	1	0.465225
rs7626113	3:192179172	A:0.108645	rs9375004	6:121476771	G:0.324912	3424	2585	7	1	0.00863418	0.00155805	0.551132	0.174208	0.0801876	-0.16763	0.0958104	0.557405	-0.183647	0.313016	0.0122273	-0.253075	0.101007	0.00779783	0.525756	0.197601	0.00124229	0.000148608	0.00863418	1	0.465225
rs1749689	13:33717001	G:0.284843	rs73031052	19:24386845	T:0.110046	3444	2602	7	1	0.00867555	0.371642	0.0716871	0.0802405	6.10557e-05	-0.446267	0.111325	0.0417922	0.187036	0.0918835	0.215518	-0.185702	0.149937	0.00871505	-0.437619	0.166837	0.000216512	2.79782e-05	0.00867555	1	0.465225
rs1873277	3:176412151	G:0.122633	rs1490070	3:176417144	C:0.11972	3433	2593	7	1	0.0087088	0.703087	0.234244	0.61456	0.287517	-0.65734	0.618042	0.487131	0.438003	0.63033	0.828529	-0.142375	0.657353	0.00822864	-0.544724	0.206136	0.000480469	6.03276e-05	0.0087088	1	0.465225
rs2764609	13:33719567	G:0.284847	rs73031052	19:24386845	T:0.110035	3458	2612	7	1	0.0087207	0.350779	0.0746946	0.0800518	4.13794e-05	-0.455047	0.110997	0.0384067	0.189853	0.0916948	0.190304	-0.195695	0.149422	0.00875846	-0.436075	0.166356	0.000143683	1.89455e-05	0.0087207	1	0.465225
rs6855114	4:10662390	T:0.33314	rs139031524	6:29477679	G:0.0749346	3443	2600	7	1	0.00878887	2.19471e-05	0.332903	0.0784389	0.349871	1.16578	1.24703	9.68799e-07	0.419025	0.0855526	0.328947	1.21909	1.24876	0.00865726	-0.28809	0.109736	7.28951e-05	9.92095e-06	0.00878887	1	0.465958
rs9521389	13:110120579	A:0.457379	rs114264651	19:24376878	A:0.109452	3449	2606	7	1	0.00882497	0.00164362	-0.248939	0.0790772	2.81289e-05	-0.468844	0.111947	6.23985e-05	-0.361446	0.0902814	4.60939e-06	-0.892059	0.194695	0.00855781	0.390607	0.148563	1.51307e-06	2.33645e-07	0.00882497	1	0.465958
rs8070093	17:68474421	T:0.430409	rs111561715	19:24431330	T:0.115205	3420	2579	7	1	0.00891466	0.000364359	-0.262418	0.073617	3.72697e-05	-0.451117	0.109394	1.28134e-05	-0.364087	0.0834437	5.27382e-06	-0.840955	0.18468	0.00908721	0.405266	0.155348	2.70849e-07	4.41849e-08	0.00891466	1	0.468293
merged_del_2_3968	1:72766323	TGCAATAGTAGAATTAAAATTCATATTCTAAATATTAAAACATAAAAACATACAAGTAGTATTGACATTTCAGCAAATTGGATAAGTGATATGGAGGAAAAACATGAAGAAATATCCAGATACCTGAGGGAAAAAAATGTGATGTATAATAAGTATTAAATGTGTATGATAAATTTGACACAACAAGTAAATAAGAAAAGGAAAGGTTTTTTAAAAAGTAGTAATGAGAAAATGTGTTAACTACTTGGAGAAAATTAGCATTAGACCCTCATCTGATATCATGCTCTAGAGGAAACTAAAGTCGGCCAGGAAAATGGGAGAGGGTAATATTTTACTGATCTCAGGATGGGGGATTACATTAAAGTATACATAATATAAAATATCAAAAGAGAAAAAAAT…	rs9859131	3:192176323	G:0.108836	3418	2578	7	1	0.0091405	0.422594	0.0594706	0.0741594	0.00327695	0.50905	0.173117	0.867461	-0.0132259	0.0792515	0.595159	0.118185	0.222413	0.01062	0.448512	0.175546	0.00772698	0.000886447	0.0091405	1	0.477195
chr4:103764833:i	4:103764833	A:0.466531	chr18:34831179:d	18:34831179	C:0.124418	3436	2596	7	1	0.00917683	0.00405921	-0.216884	0.0754766	0.000476692	0.488664	0.139877	0.000341867	-0.289567	0.080855	0.261027	0.196736	0.175037	0.0106269	0.435375	0.170419	2.65171e-05	3.87966e-06	0.00917683	1	0.477195
rs6836615	4:10662329	C:0.333576	rs139031524	6:29477679	G:0.0748546	3440	2597	7	1	0.00939789	2.82259e-05	0.32825	0.0783914	0.505924	0.879575	1.32228	1.3142e-06	0.413543	0.0854853	0.481495	0.932059	1.32413	0.0092611	-0.28558	0.109743	0.000113718	1.61306e-05	0.00939789	1	0.483012
rs4697771	4:10662260	C:0.333382	rs139031524	6:29477679	G:0.0748112	3442	2599	7	1	0.0095287	2.89417e-05	0.327808	0.0783922	0.505875	0.879711	1.32233	1.3618e-06	0.412924	0.0854824	0.48148	0.932125	1.32418	0.0093903	-0.285057	0.109742	0.0001165	1.67074e-05	0.0095287	1	0.483012
rs146564899	5:39036514	C:0.0684011	rs9565493	13:79923962	G:0.0635779	3421	2584	7	1	0.00967594	8.53211e-06	-0.652472	0.146578	2.12046e-05	-0.592112	0.139261	0.000355714	-0.546958	0.15317	0.000850131	-0.486253	0.145762	0.0085446	-1.21444	0.461808	1.22526e-08	2.31097e-09	0.00967594	1	0.483012
merged_del_2_3968	1:72766323	TGCAATAGTAGAATTAAAATTCATATTCTAAATATTAAAACATAAAAACATACAAGTAGTATTGACATTTCAGCAAATTGGATAAGTGATATGGAGGAAAAACATGAAGAAATATCCAGATACCTGAGGGAAAAAAATGTGATGTATAATAAGTATTAAATGTGTATGATAAATTTGACACAACAAGTAAATAAGAAAAGGAAAGGTTTTTTAAAAAGTAGTAATGAGAAAATGTGTTAACTACTTGGAGAAAATTAGCATTAGACCCTCATCTGATATCATGCTCTAGAGGAAACTAAAGTCGGCCAGGAAAATGGGAGAGGGTAATATTTTACTGATCTCAGGATGGGGGATTACATTAAAGTATACATAATATAAAATATCAAAAGAGAAAAAAAT…	rs9833783	3:192164179	C:0.110073	3425	2586	7	1	0.0100213	0.434151	0.058017	0.0741804	0.00195475	0.535305	0.172845	0.86109	-0.013874	0.0792857	0.501764	0.149239	0.222176	0.0115881	0.444936	0.176251	0.00472226	0.000601009	0.0100213	1	0.483012
rs12703037	7:10592802	A:0.244315	rs2858808	13:33719042	C:0.285714	3430	2589	7	1	0.0100268	0.00201696	-0.259408	0.0840129	0.358786	0.07391	0.08054	0.510685	-0.0732568	0.111371	0.0183872	0.25158	0.106704	0.0100933	-0.334943	0.130195	0.00531716	0.00067285	0.0100268	1	0.483012
merged_del_2_3968	1:72766323	TGCAATAGTAGAATTAAAATTCATATTCTAAATATTAAAACATAAAAACATACAAGTAGTATTGACATTTCAGCAAATTGGATAAGTGATATGGAGGAAAAACATGAAGAAATATCCAGATACCTGAGGGAAAAAAATGTGATGTATAATAAGTATTAAATGTGTATGATAAATTTGACACAACAAGTAAATAAGAAAAGGAAAGGTTTTTTAAAAAGTAGTAATGAGAAAATGTGTTAACTACTTGGAGAAAATTAGCATTAGACCCTCATCTGATATCATGCTCTAGAGGAAACTAAAGTCGGCCAGGAAAATGGGAGAGGGTAATATTTTACTGATCTCAGGATGGGGGATTACATTAAAGTATACATAATATAAAATATCAAAAGAGAAAAAAAT…	rs9814017	3:192164123	A:0.109813	3424	2585	7	1	0.0100723	0.434545	0.0579644	0.0741766	0.00206802	0.533164	0.173089	0.860927	-0.0138901	0.0792844	0.506381	0.147688	0.22226	0.011648	0.444441	0.176181	0.00501762	0.000639315	0.0100723	1	0.483012
rs2858808	13:33719042	C:0.285381	rs11670993	19:24415489	A:0.111532	3434	2592	7	1	0.0101513	0.370951	0.0717871	0.0802365	3.42369e-05	-0.458718	0.110714	0.0436373	0.185668	0.0920259	0.169173	-0.205064	0.149152	0.0102029	-0.427432	0.166389	0.000124378	1.87859e-05	0.0101513	1	0.483012
rs13144136	4:10666909	T:0.336154	rs3777925	6:112526101	A:0.0958564	3427	2588	7	1	0.010175	1.74364e-06	0.37786	0.0790326	0.05757	0.237238	0.124931	7.03322e-08	0.478123	0.0887004	0.00196258	0.525299	0.169679	0.00950287	-0.464626	0.179156	1.02743e-06	1.8144e-07	0.010175	1	0.483012
rs9521389	13:110120579	A:0.459282	rs73030462	19:28086653	A:0.113689	3426	2585	7	1	0.0102169	0.00100018	-0.259969	0.0790064	2.86585e-05	-0.462492	0.110542	3.93251e-05	-0.373246	0.0907831	5.80806e-06	-0.873534	0.192694	0.00995138	0.377875	0.146604	9.73105e-07	1.72719e-07	0.0102169	1	0.483012
rs9814017	3:192164123	A:0.11158	rs9375004	6:121476771	G:0.326884	3437	2594	7	1	0.0103367	0.00102292	0.556136	0.16934	0.0817519	-0.166402	0.0955997	0.601902	-0.162758	0.311996	0.0128265	-0.251441	0.101039	0.00930292	0.500741	0.192539	0.000895228	0.000126681	0.0103367	1	0.483012
rs10984415	9:121884167	A:0.112456	rs7093189	10:84534939	T:0.168466	3428	2590	7	1	0.0103438	0.00625853	-0.308188	0.112728	4.9857e-05	-0.432968	0.10674	0.199811	-0.162126	0.126454	0.00855261	-0.308989	0.117511	0.00901167	-0.522174	0.199943	5.33297e-06	9.10666e-07	0.0103438	1	0.483012
merged_del_2_3968	1:72766323	TGCAATAGTAGAATTAAAATTCATATTCTAAATATTAAAACATAAAAACATACAAGTAGTATTGACATTTCAGCAAATTGGATAAGTGATATGGAGGAAAAACATGAAGAAATATCCAGATACCTGAGGGAAAAAAATGTGATGTATAATAAGTATTAAATGTGTATGATAAATTTGACACAACAAGTAAATAAGAAAAGGAAAGGTTTTTTAAAAAGTAGTAATGAGAAAATGTGTTAACTACTTGGAGAAAATTAGCATTAGACCCTCATCTGATATCATGCTCTAGAGGAAACTAAAGTCGGCCAGGAAAATGGGAGAGGGTAATATTTTACTGATCTCAGGATGGGGGATTACATTAAAGTATACATAATATAAAATATCAAAAGAGAAAAAAAT…	rs9872335	3:192166609	T:0.109813	3424	2585	7	1	0.0103665	0.43782	0.0575602	0.0741869	0.00205574	0.533251	0.173018	0.860328	-0.0139507	0.079285	0.501025	0.149489	0.222164	0.0119692	0.442793	0.176197	0.00501456	0.000654657	0.0103665	1	0.483012
rs1749689	13:33717001	G:0.285151	rs11670993	19:24415489	A:0.111517	3421	2583	7	1	0.0103822	0.403261	0.0672062	0.0804083	4.90855e-05	-0.45085	0.111048	0.0498567	0.180795	0.0921863	0.188152	-0.196969	0.149665	0.0104346	-0.427363	0.166868	0.0001856	2.81428e-05	0.0103822	1	0.483012
rs9872335	3:192166609	T:0.11158	rs9375004	6:121476771	G:0.326738	3437	2594	7	1	0.010395	0.00101894	0.556116	0.169277	0.0819648	-0.166284	0.0955984	0.604682	-0.161314	0.31161	0.0128979	-0.251231	0.101035	0.00934954	0.499938	0.192358	0.000892827	0.000126962	0.010395	1	0.483012
rs1387775	3:176410303	C:0.118068	rs1027175	3:176450118	G:0.118214	3426	2590	7	1	0.0104179	0.704917	-0.463077	1.22284	0.962064	0.0580527	1.22051	0.912798	0.142665	1.30276	0.894868	0.168851	1.27776	0.00969136	-0.543717	0.210201	0.00121633	0.000170893	0.0104179	1	0.483012
rs2764609	13:33719567	G:0.285153	rs11670993	19:24415489	A:0.111499	3435	2593	7	1	0.010425	0.38131	0.0702296	0.0802179	3.33372e-05	-0.45941	0.110718	0.0459137	0.183641	0.0919959	0.165798	-0.206691	0.149146	0.010475	-0.425897	0.166383	0.000123666	1.91131e-05	0.010425	1	0.483012
rs1873277	3:176412151	G:0.121372	rs1027175	3:176450118	G:0.11844	3411	2580	7	1	0.0104436	0.900188	0.0796529	0.635072	0.439551	-0.494259	0.639443	0.714128	0.237876	0.649371	0.932515	0.0580242	0.685207	0.00970426	-0.540797	0.209109	0.000896102	0.000127913	0.0104436	1	0.483012
rs2902271	3:176412881	C:0.117999	rs1027175	3:176450118	G:0.118291	3428	2592	7	1	0.0104968	0.692075	-0.491264	1.24044	0.94442	0.0863133	1.23807	0.92447	0.124737	1.31572	0.885171	0.186316	1.29012	0.00976258	-0.543319	0.210253	0.00121529	0.000171852	0.0104968	1	0.483012
rs223357	4:103772252	A:0.466385	chr18:34831179:d	18:34831179	C:0.124272	3436	2598	7	1	0.0105343	0.00452827	-0.214497	0.0755589	0.000409816	0.495821	0.140313	0.000410805	-0.285956	0.0809375	0.232262	0.20949	0.175371	0.0121317	0.428131	0.170687	2.49562e-05	4.12023e-06	0.0105343	1	0.483012
rs12703037	7:10592802	A:0.244244	rs2764609	13:33719567	G:0.285485	3431	2590	7	1	0.0105531	0.00195036	-0.260243	0.0840121	0.368513	0.0724109	0.0805226	0.497613	-0.0755107	0.111332	0.0196977	0.248712	0.106649	0.0106214	-0.332534	0.130155	0.00525714	0.000694993	0.0105531	1	0.483012
rs1387775	3:176410303	C:0.118068	rs9836218	3:176450475	G:0.118068	3426	2590	7	1	0.0105734	0.843484	-0.264774	1.34104	0.916347	-0.140616	1.33874	0.812925	0.33433	1.41274	0.986081	-0.0242488	1.38997	0.00983347	-0.542877	0.210285	0.00121085	0.000172313	0.0105734	1	0.483012
rs1873277	3:176412151	G:0.121372	rs9836218	3:176450475	G:0.118294	3411	2580	7	1	0.0105836	0.844618	0.122951	0.62733	0.39349	-0.539038	0.631705	0.667042	0.276166	0.641932	0.979783	0.0172025	0.678833	0.0098389	-0.539827	0.209119	0.00083424	0.000120821	0.0105836	1	0.483012
rs223365	4:103765916	G:0.466259	chr18:34831179:d	18:34831179	C:0.124346	3438	2598	7	1	0.0106083	0.00372604	-0.218935	0.0754827	0.000485509	0.487984	0.139879	0.000330866	-0.290288	0.0808635	0.249647	0.201614	0.175132	0.0121865	0.426568	0.170171	2.48619e-05	4.12996e-06	0.0106083	1	0.483012
rs10984414	9:121881005	A:0.116997	rs2201577	10:84532199	C:0.164144	3436	2592	7	1	0.0106141	0.00240622	-0.335233	0.11046	2.23909e-05	-0.449721	0.106076	0.130379	-0.188527	0.124637	0.00537907	-0.32582	0.117058	0.00938476	-0.507162	0.195234	1.05051e-06	1.92304e-07	0.0106141	1	0.483012
rs12659622	5:15618181	A:0.0876812	rs12187510	5:15623695	T:0.0886957	3450	2605	7	1	0.0106243	0.390012	-0.646277	0.751839	0.860675	0.131418	0.748753	0.109272	-1.17007	0.730619	0.718147	-0.257658	0.71386	0.0132543	0.779221	0.3146	0.000209134	3.21917e-05	0.0106243	1	0.483012
rs2902271	3:176412881	C:0.117999	rs9836218	3:176450475	G:0.118145	3428	2592	7	1	0.0106345	0.829264	-0.292722	1.35742	0.933786	-0.112583	1.35507	0.824002	0.316862	1.42473	0.995952	-0.00711026	1.40139	0.00988887	-0.542575	0.210326	0.00121396	0.000173582	0.0106345	1	0.483012
rs10984415	9:121884167	A:0.112438	rs11195879	10:84531521	C:0.16924	3433	2594	7	1	0.0107034	0.00646465	-0.306762	0.112646	4.93645e-05	-0.432372	0.106532	0.201727	-0.161346	0.126382	0.00825632	-0.309624	0.117219	0.00933836	-0.518512	0.199473	5.45611e-06	9.58888e-07	0.0107034	1	0.483012
rs12187510	5:15623695	T:0.0887986	rs2172349	8:19607876	G:0.224898	3446	2602	7	1	0.0107667	5.86928e-05	-0.49999	0.124437	0.272986	-0.0961142	0.0876785	0.0919842	-0.263711	0.156503	0.912897	0.0106891	0.0977207	0.0104393	-0.506824	0.197906	0.000160055	2.51801e-05	0.0107667	1	0.483012
rs8070093	17:68474421	T:0.429921	rs9302917	17:68485688	G:0.429195	3439	2597	7	1	0.0109336	0.482285	-0.180639	0.257089	0.728343	-0.0892664	0.257006	0.137551	-0.399389	0.268954	0.183179	-0.369088	0.277295	0.0111031	0.263408	0.103727	0.00122005	0.000178565	0.0109336	1	0.483012
rs223367	4:103764993	A:0.466385	chr18:34831179:d	18:34831179	C:0.124272	3436	2596	7	1	0.0109441	0.00376284	-0.218734	0.0754935	0.000487861	0.487575	0.139813	0.00033931	-0.289797	0.0808748	0.247338	0.202539	0.17508	0.0125556	0.424602	0.170104	2.51765e-05	4.29388e-06	0.0109441	1	0.483012
rs146564899	5:39036514	C:0.0678458	rs9401363	6:121334537	G:0.312554	3449	2605	7	1	0.0110986	1.35764e-05	-0.634151	0.145762	5.62436e-05	-0.341922	0.0848855	9.58682e-07	-1.02385	0.208952	3.17371e-06	-0.421754	0.0905199	0.0118191	0.484501	0.192453	4.60717e-08	9.49761e-09	0.0110986	1	0.483012
rs10984414	9:121881005	A:0.116599	rs7093189	10:84534939	T:0.167874	3452	2607	7	1	0.011192	0.0023902	-0.335699	0.11054	4.3916e-05	-0.435793	0.106659	0.129912	-0.189117	0.124875	0.00788314	-0.312485	0.117607	0.0098702	-0.504593	0.195552	1.96357e-06	3.69684e-07	0.011192	1	0.483012
rs1387775	3:176410303	C:0.118068	rs7621575	3:176456273	A:0.118506	3426	2590	7	1	0.0112615	0.428471	0.915173	1.1558	0.251196	-1.32279	1.15281	0.187325	1.58097	1.19904	0.273148	-1.27805	1.16627	0.010478	-0.538996	0.210575	0.000647174	9.9911e-05	0.0112615	1	0.483012
rs2902271	3:176412881	C:0.117999	rs7621575	3:176456273	A:0.118582	3428	2592	7	1	0.0112708	0.43286	0.909932	1.16017	0.254921	-1.31742	1.15718	0.18899	1.57851	1.20169	0.275144	-1.2755	1.1688	0.0104841	-0.538986	0.210587	0.000655602	0.000101226	0.0112708	1	0.483012
rs12187510	5:15623695	T:0.0887402	rs388749	5:178028134	C:0.211667	3437	2593	7	1	0.011277	7.22156e-05	-0.496753	0.125162	2.91672e-05	0.436581	0.104448	0.0154881	-0.338861	0.139981	2.06746e-06	0.531795	0.112034	0.0101667	-0.600211	0.233536	3.53417e-08	7.43335e-09	0.011277	1	0.483012
rs146564899	5:39036514	C:0.0678458	rs9401364	6:121337778	T:0.312699	3449	2605	7	1	0.0113547	1.34091e-05	-0.634549	0.145762	5.96475e-05	-0.340637	0.084858	9.79256e-07	-1.02302	0.208961	3.43239e-06	-0.420047	0.0904671	0.0120834	0.482872	0.192402	4.87268e-08	1.0232e-08	0.0113547	1	0.483012
rs9833783	3:192164179	C:0.111838	rs9375004	6:121476771	G:0.326789	3438	2595	7	1	0.0115294	0.000969827	0.557988	0.169132	0.0811287	-0.166727	0.095591	0.647328	-0.140828	0.307837	0.0132129	-0.250268	0.100997	0.0102536	0.489106	0.190524	0.000834342	0.000129944	0.0115294	1	0.483012
rs8070093	17:68474421	T:0.429547	rs11668650	19:24436404	T:0.110982	3442	2600	7	1	0.0115691	0.000292938	-0.266599	0.0736164	4.04271e-05	-0.456778	0.111273	1.29178e-05	-0.360217	0.0825903	7.79226e-06	-0.839138	0.187692	0.0117702	0.397984	0.157995	2.79856e-07	5.71869e-08	0.0115691	1	0.483012
rs12187510	5:15623695	T:0.0886979	rs776153	5:178028817	C:0.212059	3433	2590	7	1	0.0116346	5.36148e-05	-0.5062	0.125319	2.76967e-05	0.438499	0.104613	0.0126753	-0.349192	0.140082	2.00326e-06	0.532976	0.112132	0.0104976	-0.598413	0.233847	2.46363e-08	5.36872e-09	0.0116346	1	0.483012
rs146564899	5:39036514	C:0.0678779	rs4946532	6:121334822	A:0.312791	3440	2596	7	1	0.0116907	1.42811e-05	-0.632684	0.145797	5.9909e-05	-0.340668	0.0848875	1.06572e-06	-1.0194	0.208932	3.49839e-06	-0.419977	0.0905289	0.0124337	0.480883	0.192385	5.15349e-08	1.10837e-08	0.0116907	1	0.483012
rs10984415	9:121884167	A:0.11287	rs2201577	10:84532199	C:0.164761	3411	2574	7	1	0.011752	0.00643579	-0.306953	0.112655	3.17083e-05	-0.44215	0.106265	0.195146	-0.16368	0.126344	0.00604359	-0.321131	0.11697	0.0103163	-0.511771	0.199517	3.51157e-06	6.77852e-07	0.011752	1	0.483012
rs8070093	17:68474421	T:0.430047	rs9896031	17:68492721	G:0.429319	3438	2596	7	1	0.0117812	0.48801	-0.178378	0.257222	0.730824	-0.0884623	0.257136	0.142101	-0.395074	0.269122	0.187743	-0.365471	0.277443	0.0119573	0.260852	0.103784	0.00143459	0.000221994	0.0117812	1	0.483012
rs8070093	17:68474421	T:0.430047	rs8072275	17:68492918	A:0.429319	3438	2596	7	1	0.0117812	0.48801	-0.178378	0.257222	0.730824	-0.0884623	0.257136	0.142101	-0.395074	0.269122	0.187743	-0.365471	0.277443	0.0119573	0.260852	0.103784	0.00143459	0.000221994	0.0117812	1	0.483012
rs146564899	5:39036514	C:0.0678458	chr6:121340086:i	6:121340086	TA:0.318643	3449	2605	7	1	0.0118413	1.29132e-05	-0.635907	0.145798	6.52207e-05	-0.335646	0.0840569	1.04268e-06	-1.02652	0.210206	3.89648e-06	-0.413606	0.0895866	0.0125737	0.480271	0.192446	5.32098e-08	1.15626e-08	0.0118413	1	0.483012
rs4582144	4:10674007	T:0.312319	rs10135821	14:97199889	A:0.1417	3458	2612	7	1	0.0119018	2.45419e-05	0.337089	0.0798984	0.000524467	-0.358644	0.103417	0.0218099	0.213944	0.093276	2.04433e-05	-0.591758	0.138911	0.0124312	0.396486	0.158616	3.90253e-07	8.10133e-08	0.0119018	1	0.483012
rs1396513	17:68420598	C:0.44506	rs766752	17:68424292	G:0.44506	3431	2596	7	1	0.0119527	6.12495e-05	-0.294623	0.0735098	3.29444e-83			0.000188871	-0.794464	0.212796	3.29444e-83			0.0121199	0.260199	0.103721	5.71574e-05	1.29266e-05	0.0119527	1	0.483012
rs8070093	17:68474421	T:0.429567	rs73031052	19:24386845	T:0.110369	3443	2601	7	1	0.0119807	0.000298033	-0.266084	0.0735648	4.34058e-05	-0.454855	0.111251	1.35294e-05	-0.358861	0.0824708	8.59203e-06	-0.835752	0.187815	0.0121867	0.396394	0.158134	3.09017e-07	6.49138e-08	0.0119807	1	0.483012
rs10984414	9:121881005	A:0.116541	rs11195879	10:84531521	C:0.168595	3458	2612	7	1	0.0121485	0.00248079	-0.334191	0.110452	3.57169e-05	-0.439607	0.10635	0.129413	-0.189243	0.124796	0.00656242	-0.31854	0.117185	0.0107452	-0.497491	0.195027	1.66972e-06	3.38954e-07	0.0121485	1	0.483012
rs11844153	14:40139008	C:0.132593	rs9191	17:73894963	G:0.152161	3424	2590	7	1	0.0122426	0.0686141	-0.192044	0.105464	0.137155	0.586934	0.394851	0.275203	-0.119192	0.109235	0.078542	0.701395	0.398699	0.00947181	-0.525494	0.202538	0.0573046	0.00740326	0.0122426	1	0.483012
rs9521389	13:110120579	A:0.457416	rs73031052	19:24386845	T:0.109936	3452	2608	7	1	0.0123289	0.00112018	-0.257396	0.078993	3.005e-05	-0.465249	0.111488	5.19992e-05	-0.365117	0.0902312	7.76003e-06	-0.866643	0.193806	0.0120445	0.371273	0.147868	1.15969e-06	2.40907e-07	0.0123289	1	0.483012
rs1396515	17:68430993	G:0.444171	rs1396514	17:68431026	C:0.444171	3448	2607	7	1	0.0123306	3.92463e-05	-0.301066	0.0732188	3.29444e-83			0.000170856	-0.797033	0.212055	3.29444e-83			0.012499	0.25824	0.10339	3.63887e-05	8.65944e-06	0.0123306	1	0.483012
rs1873277	3:176412151	G:0.122559	rs12281247	11:123792656	T:0.186972	3431	2592	7	1	0.0123408	0.000201411	-0.402263	0.108215	0.00669167	-0.249619	0.0920489	8.03267e-06	-0.592501	0.13272	0.000362958	-0.369499	0.103628	0.0144008	0.473886	0.193651	2.67251e-05	5.04199e-06	0.0123408	1	0.483012
rs4582144	4:10674007	T:0.312791	rs17280499	14:97198358	T:0.138549	3432	2592	7	1	0.0123988	2.60988e-05	0.33734	0.0802219	0.00031289	-0.37918	0.105199	0.0208358	0.215789	0.0933769	1.36409e-05	-0.616461	0.141729	0.0129499	0.399394	0.160713	2.69563e-07	5.85352e-08	0.0123988	1	0.483012
chr4:103773212:i	4:103773212	A:0.439517	rs3777925	6:112526101	A:0.0959581	3439	2597	7	1	0.0124639	0.000425775	-0.268577	0.0762231	0.0401184	0.255245	0.124356	0.0338952	-0.178831	0.0843018	0.00161366	0.716987	0.227368	0.0131979	-0.434689	0.175392	0.000310745	5.39359e-05	0.0124639	1	0.483012
rs9897538	17:68432122	A:0.442599	rs6501392	17:68434200	A:0.443765	3432	2592	7	1	0.0126248	0.918928	-0.0926619	0.910375	0.809508	-0.218839	0.907818	0.608865	-0.472374	0.923156	0.712698	-0.33485	0.909338	0.0127926	0.258365	0.103782	0.000112792	2.06003e-05	0.0126248	1	0.483012
rs8070093	17:68474421	T:0.42936	rs117498028	19:24396258	T:0.109884	3440	2598	7	1	0.0126457	0.000284069	-0.267002	0.0735661	4.15608e-05	-0.457347	0.111585	1.33973e-05	-0.358906	0.0824405	8.85003e-06	-0.835115	0.18794	0.0128543	0.393609	0.158217	2.89199e-07	6.37589e-08	0.0126457	1	0.483012
rs4582144	4:10674007	T:0.312336	rs10136319	14:97201084	G:0.14319	3429	2589	7	1	0.0126823	5.02731e-05	0.325149	0.0801976	0.000514585	-0.360278	0.103735	0.0303148	0.202775	0.0936191	2.14893e-05	-0.592043	0.139343	0.0132451	0.394182	0.15913	7.61751e-07	1.64046e-07	0.0126823	1	0.483012
rs13144136	4:10666909	T:0.336666	rs17280499	14:97198358	T:0.137754	3401	2568	7	1	0.0127631	1.07775e-06	0.387909	0.0795403	0.00034191	-0.379222	0.10589	0.0036646	0.268586	0.092435	1.61938e-05	-0.626312	0.145256	0.0133952	0.398563	0.16116	1.19863e-08	2.87678e-09	0.0127631	1	0.483012
rs1396513	17:68420598	C:0.445076	rs1396515	17:68430993	G:0.444784	3432	2597	7	1	0.0128337	0.469524	0.779489	1.07775	0.318015	-1.07648	1.07805	0.610113	0.539358	1.05775	0.208471	-1.33174	1.0588	0.0130107	0.257595	0.103724	0.000182856	3.32388e-05	0.0128337	1	0.483012
rs1396513	17:68420598	C:0.445076	rs1396514	17:68431026	C:0.444784	3432	2597	7	1	0.0128337	0.469524	0.779489	1.07775	0.318015	-1.07648	1.07805	0.610113	0.539358	1.05775	0.208471	-1.33174	1.0588	0.0130107	0.257595	0.103724	0.000182856	3.32388e-05	0.0128337	1	0.483012
rs25887	5:131416061	C:0.459988	rs9565493	13:79923962	G:0.0638143	3424	2585	7	1	0.0128425	0.00021462	-0.274775	0.0742404	1.83111e-05	-0.5938	0.138591	1.41013e-05	-0.347764	0.0800879	3.63243e-06	-1.02003	0.220244	0.0134069	0.480883	0.194471	1.74703e-07	3.95435e-08	0.0128425	1	0.483012
rs13144136	4:10666909	T:0.336154	rs10135821	14:97199889	A:0.14094	3427	2588	7	1	0.0129743	1.04937e-06	0.386678	0.0792024	0.00059084	-0.357549	0.104066	0.00384406	0.266834	0.0923081	2.61514e-05	-0.597826	0.142183	0.0136008	0.392246	0.158956	1.8199e-08	4.38867e-09	0.0129743	1	0.483012
rs4582144	4:10674007	T:0.312555	rs28438428	14:97198604	A:0.1388	3433	2593	7	1	0.0131003	3.07304e-05	0.334152	0.0801711	0.000327344	-0.377088	0.104961	0.0220369	0.213665	0.0933144	1.48259e-05	-0.610773	0.141015	0.0136613	0.395292	0.160294	3.26069e-07	7.3876e-08	0.0131003	1	0.483012
rs1396515	17:68430993	G:0.444071	rs11670993	19:24415489	A:0.111419	3424	2587	7	1	0.013171	5.65077e-05	-0.297075	0.0737719	3.58736e-05	-0.460166	0.111351	2.58705e-06	-0.389905	0.0829383	8.82789e-06	-0.837769	0.188515	0.0133445	0.393948	0.159207	5.87614e-08	1.39657e-08	0.013171	1	0.483012
rs1396514	17:68431026	C:0.444088	rs11670993	19:24415489	A:0.111387	3425	2588	7	1	0.0131746	5.65841e-05	-0.297059	0.0737739	3.58599e-05	-0.460181	0.111352	2.59087e-06	-0.389892	0.0829409	8.82714e-06	-0.837782	0.188517	0.013346	0.393948	0.15921	5.88117e-08	1.39807e-08	0.0131746	1	0.483012
rs36002992	2:113782097	G:0.142008	rs11844153	14:40139008	C:0.132289	3447	2606	7	1	0.0131837	0.823103	-0.235977	1.05556	0.0756408	-0.186153	0.104783	0.877844	-0.159706	1.03906	0.252685	-0.123156	0.107668	0.0100936	-0.534451	0.207747	0.203933	0.0252768	0.0131837	1	0.483012
rs8070093	17:68474421	T:0.429881	rs7213968	17:68483944	C:0.429299	3437	2595	7	1	0.0131874	0.474264	-0.183897	0.256998	0.728985	-0.0890197	0.256929	0.139524	-0.397366	0.268932	0.192329	-0.361423	0.277224	0.0133741	0.256768	0.103801	0.00106532	0.000183841	0.0131874	1	0.483012
rs9521389	13:110120579	A:0.457259	rs11668650	19:24436404	T:0.110548	3451	2607	7	1	0.0132184	0.0010815	-0.257898	0.078906	2.84406e-05	-0.466907	0.111551	5.25529e-05	-0.364679	0.0901783	8.15505e-06	-0.866148	0.194157	0.0128571	0.368534	0.148142	1.03397e-06	2.28789e-07	0.0132184	1	0.483012
rs6855114	4:10662390	T:0.333478	rs10135821	14:97199889	A:0.141782	3456	2611	7	1	0.0134133	1.5948e-05	0.33949	0.0786736	0.000521532	-0.358878	0.103439	0.0165685	0.22015	0.0918769	2.39514e-05	-0.595452	0.140953	0.0140554	0.386602	0.157421	2.63672e-07	6.1306e-08	0.0134133	1	0.483012
rs1396515	17:68430993	G:0.442761	rs6501392	17:68434200	A:0.443635	3433	2593	7	1	0.0134355	0.978967	0.0225073	0.853727	0.695275	-0.333358	0.851041	0.700849	-0.328857	0.856009	0.57488	-0.473174	0.84363	0.0136103	0.255956	0.103736	0.000112902	2.17411e-05	0.0134355	1	0.483012
rs1396514	17:68431026	C:0.442778	rs6501392	17:68434200	A:0.443506	3434	2594	7	1	0.0134876	0.970333	0.0315844	0.849251	0.685851	-0.342428	0.846564	0.709021	-0.317406	0.850567	0.563453	-0.484325	0.838339	0.0136628	0.255804	0.103732	0.000112489	2.1736e-05	0.0134876	1	0.483012
rs13144136	4:10666909	T:0.33642	rs28438428	14:97198604	A:0.138007	3402	2569	7	1	0.0135174	1.34598e-06	0.384081	0.079473	0.000358049	-0.377065	0.105644	0.00398224	0.265914	0.0923452	1.76349e-05	-0.620193	0.144469	0.0141614	0.394177	0.160682	1.54453e-08	3.87339e-09	0.0135174	1	0.483012
rs6855114	4:10662390	T:0.333965	rs17280499	14:97198358	T:0.13863	3430	2591	7	1	0.0136356	1.6289e-05	0.340543	0.0790033	0.000308915	-0.379644	0.105231	0.0156871	0.222278	0.0919982	1.56884e-05	-0.621573	0.143923	0.0142985	0.390821	0.15954	1.75451e-07	4.18123e-08	0.0136356	1	0.483012
rs7621575	3:176456273	A:0.118743	rs12281247	11:123792656	T:0.187427	3436	2600	7	1	0.0136942	0.000152209	-0.414336	0.109397	0.00779226	-0.244376	0.0918383	6.63524e-06	-0.604454	0.134172	0.000470905	-0.360214	0.103013	0.0159668	0.469447	0.194817	2.36598e-05	4.89901e-06	0.0136942	1	0.483012
rs4582144	4:10674007	T:0.312646	rs28497405	14:97198464	T:0.138695	3432	2592	7	1	0.0138848	2.74926e-05	0.336335	0.0802077	0.000343415	-0.37592	0.105002	0.0202273	0.216794	0.093361	1.64582e-05	-0.607655	0.141046	0.0144626	0.39209	0.160327	3.03485e-07	7.24241e-08	0.0138848	1	0.483012
rs9521389	13:110120579	A:0.457089	rs117498028	19:24396258	T:0.109452	3449	2605	7	1	0.0139541	0.00106508	-0.258599	0.0790159	2.92315e-05	-0.467586	0.111879	5.39872e-05	-0.364271	0.0902183	8.92003e-06	-0.864605	0.194651	0.0135766	0.366375	0.148434	1.08135e-06	2.50347e-07	0.0139541	1	0.483012
rs3777925	6:112526101	A:0.0961985	rs10486089	7:10592074	G:0.245357	3446	2602	7	1	0.0139579	0.059647	0.232951	0.123687	0.00197345	-0.258969	0.0836952	0.0026814	0.50327	0.16764	0.0791221	-0.162763	0.0926999	0.0140164	-0.475329	0.193471	0.00149685	0.000266682	0.0139579	1	0.483012
rs9859131	3:192176323	G:0.110609	rs9375004	6:121476771	G:0.325707	3431	2587	7	1	0.0139772	0.0016772	0.532013	0.169316	0.0699331	-0.173328	0.0956373	0.619678	-0.154772	0.311848	0.011766	-0.254534	0.101042	0.0127049	0.479105	0.192262	0.00125694	0.00022606	0.0139772	1	0.483012
rs223357	4:103772252	A:0.466406	rs3777925	6:112526101	A:0.0957139	3453	2610	7	1	0.0140101	0.00338003	-0.220191	0.0751278	0.0437477	0.250517	0.124233	0.104132	-0.134621	0.0828363	0.0019148	0.713619	0.229967	0.0147253	-0.43064	0.176559	0.00217976	0.000382523	0.0140101	1	0.483012
rs78149699	5:15603801	A:0.0870958	rs12187510	5:15623695	T:0.0884066	3433	2591	7	1	0.0141896	0.66306	-0.318367	0.730717	0.775871	-0.206776	0.726284	0.20281	-0.925971	0.727058	0.488173	-0.477865	0.689344	0.0170857	0.747964	0.31363	0.000175315	3.47613e-05	0.0141896	1	0.483012
chr4:103764833:i	4:103764833	A:0.466551	rs3777925	6:112526101	A:0.0957139	3453	2608	7	1	0.0142249	0.00307892	-0.222139	0.0750534	0.0461954	0.247345	0.124069	0.0983938	-0.136781	0.0827623	0.00202436	0.708497	0.229537	0.0149468	-0.429114	0.176324	0.00208375	0.000371197	0.0142249	1	0.483012
rs8070093	17:68474421	T:0.430047	rs9899335	17:68495920	C:0.430337	3438	2596	7	1	0.0142545	0.331716	-0.246499	0.253949	0.936195	-0.0203067	0.253665	0.0839962	-0.460593	0.266554	0.29591	-0.285956	0.273579	0.0144451	0.253479	0.10363	0.00130972	0.000239014	0.0142545	1	0.483012
rs766752	17:68424292	G:0.4448	rs1396514	17:68431026	C:0.444655	3433	2597	7	1	0.0142683	0.483775	0.762131	1.08838	0.332403	-1.05529	1.08873	0.624458	0.523552	1.06947	0.223192	-1.30383	1.07039	0.0144512	0.253426	0.103615	0.000228013	4.49471e-05	0.0142683	1	0.483012
rs766752	17:68424292	G:0.4448	rs1396515	17:68430993	G:0.444655	3433	2597	7	1	0.0142683	0.483775	0.762131	1.08838	0.332403	-1.05529	1.08873	0.624458	0.523552	1.06947	0.223192	-1.30383	1.07039	0.0144512	0.253426	0.103615	0.000228013	4.49471e-05	0.0142683	1	0.483012
rs76809045	5:15627840	A:0.0896172	rs2172349	8:19607876	G:0.224913	3448	2604	7	1	0.0142821	4.14128e-05	-0.508569	0.124058	0.268135	-0.0970986	0.0876841	0.0693416	-0.282908	0.15577	0.951248	0.00597843	0.097783	0.0138766	-0.486103	0.197567	0.000114038	2.31206e-05	0.0142821	1	0.483012
rs74892066	5:15626073	T:0.0896172	rs2172349	8:19607876	G:0.224913	3448	2604	7	1	0.0142821	4.14128e-05	-0.508569	0.124058	0.268135	-0.0970986	0.0876841	0.0693416	-0.282908	0.15577	0.951248	0.00597843	0.097783	0.0138766	-0.486103	0.197567	0.000114038	2.31206e-05	0.0142821	1	0.483012
rs13144136	4:10666909	T:0.336519	rs28497405	14:97198464	T:0.137901	3401	2568	7	1	0.0143813	1.14266e-06	0.386936	0.0795292	0.000376362	-0.375834	0.105686	0.00351288	0.269746	0.092414	1.96888e-05	-0.616787	0.144501	0.0150466	0.390735	0.160713	1.36022e-08	3.60883e-09	0.0143813	1	0.483012
rs6855114	4:10662390	T:0.333722	rs28438428	14:97198604	A:0.138881	3431	2592	7	1	0.0143873	1.98936e-05	0.33676	0.078939	0.000322573	-0.377596	0.104991	0.0168876	0.219589	0.091911	1.69761e-05	-0.6158	0.143164	0.0150597	0.386712	0.159079	2.19742e-07	5.45241e-08	0.0143873	1	0.483012
rs1396515	17:68430993	G:0.444138	rs11668650	19:24436404	T:0.110563	3446	2605	7	1	0.0144112	3.87369e-05	-0.30294	0.0736205	4.16551e-05	-0.457684	0.111682	1.8956e-06	-0.393882	0.0826745	1.09567e-05	-0.831843	0.189168	0.0145871	0.389243	0.159364	4.59987e-08	1.18839e-08	0.0144112	1	0.483012
rs1396514	17:68431026	C:0.444154	rs11668650	19:24436404	T:0.110531	3447	2606	7	1	0.0144112	3.87914e-05	-0.302924	0.0736225	4.1638e-05	-0.457699	0.111683	1.89848e-06	-0.393869	0.0826772	1.09554e-05	-0.831858	0.18917	0.0145885	0.389244	0.159367	4.60492e-08	1.18966e-08	0.0144112	1	0.483012
rs977944	3:176430967	C:0.119269	rs12281247	11:123792656	T:0.187319	3446	2604	7	1	0.0144252	0.000235264	-0.399299	0.10857	0.00842092	-0.241301	0.0915855	1.08808e-05	-0.586417	0.13331	0.00052587	-0.356548	0.102834	0.0167286	0.463643	0.19378	3.67615e-05	7.83599e-06	0.0144252	1	0.483012
rs4857659	3:176431965	T:0.119269	rs12281247	11:123792656	T:0.187319	3446	2604	7	1	0.0144252	0.000235264	-0.399299	0.10857	0.00842092	-0.241301	0.0915855	1.08808e-05	-0.586417	0.13331	0.00052587	-0.356548	0.102834	0.0167286	0.463643	0.19378	3.67615e-05	7.83599e-06	0.0144252	1	0.483012
rs1490074	3:176422629	C:0.119165	rs12281247	11:123792656	T:0.187301	3449	2607	7	1	0.0144612	0.000231258	-0.399786	0.108574	0.00847872	-0.24109	0.091586	1.07299e-05	-0.586879	0.133323	0.000530878	-0.356275	0.102831	0.0167676	0.463488	0.193785	3.64443e-05	7.78723e-06	0.0144612	1	0.483012
rs1490076	3:176422653	A:0.119165	rs12281247	11:123792656	T:0.187301	3449	2607	7	1	0.0144612	0.000231258	-0.399786	0.108574	0.00847872	-0.24109	0.091586	1.07299e-05	-0.586879	0.133323	0.000530878	-0.356275	0.102831	0.0167676	0.463488	0.193785	3.64443e-05	7.78723e-06	0.0144612	1	0.483012
rs1490072	3:176421963	C:0.119165	rs12281247	11:123792656	T:0.187301	3449	2607	7	1	0.0144612	0.000231258	-0.399786	0.108574	0.00847872	-0.24109	0.091586	1.07299e-05	-0.586879	0.133323	0.000530878	-0.356275	0.102831	0.0167676	0.463488	0.193785	3.64443e-05	7.78723e-06	0.0144612	1	0.483012
rs75203591	5:15613500	G:0.08726	rs2172349	8:19607876	G:0.225131	3438	2599	7	1	0.0145878	9.49142e-05	-0.488209	0.125078	0.274724	-0.0957471	0.0876606	0.0942372	-0.2625	0.156861	0.958387	0.00508258	0.0974084	0.0141303	-0.489611	0.199521	0.000255705	5.11202e-05	0.0145878	1	0.483012
rs223367	4:103764993	A:0.466406	rs3777925	6:112526101	A:0.0958587	3453	2608	7	1	0.0146709	0.0028298	-0.224131	0.0750694	0.0450912	0.248592	0.12406	0.0926286	-0.139195	0.0827711	0.00204816	0.707656	0.229523	0.0154085	-0.427158	0.17632	0.00189589	0.000348201	0.0146709	1	0.483012
rs223365	4:103765916	G:0.466281	rs3777925	6:112526101	A:0.0958032	3455	2610	7	1	0.0147258	0.00280406	-0.224308	0.0750586	0.0454665	0.248179	0.12407	0.0919858	-0.139444	0.0827556	0.0020681	0.707016	0.22953	0.0154632	-0.426953	0.176329	0.0018945	0.000349051	0.0147258	1	0.483012
rs1396515	17:68430993	G:0.444509	rs111561715	19:24431330	T:0.114778	3424	2584	7	1	0.014734	4.44389e-05	-0.300544	0.0736067	3.85151e-05	-0.451699	0.109737	2.17217e-06	-0.394849	0.0833594	1.10709e-05	-0.820672	0.186723	0.0149174	0.382605	0.157167	4.0957e-08	1.0815e-08	0.014734	1	0.483012
rs1396514	17:68431026	C:0.444526	rs111561715	19:24431330	T:0.114745	3425	2585	7	1	0.0147381	4.45027e-05	-0.300528	0.0736088	3.84927e-05	-0.451719	0.109738	2.17555e-06	-0.394836	0.0833622	1.10687e-05	-0.820691	0.186726	0.0149191	0.382606	0.15717	4.0992e-08	1.08266e-08	0.0147381	1	0.483012
rs9375004	6:121476771	G:0.325853	rs4765500	12:127564518	G:0.400612	3431	2590	7	1	0.0147524	0.0794944	-0.168354	0.0960035	0.00377374	0.214477	0.0740476	0.816605	0.0292447	0.126101	0.000165539	0.357006	0.0947842	0.0147002	-0.251199	0.102964	0.00358418	0.000640351	0.0147524	1	0.483012
rs1396513	17:68420598	C:0.444851	rs8070093	17:68474421	T:0.430808	3418	2586	7	1	0.0148159	0.0683638	-0.395114	0.216786	0.648193	0.098991	0.216955	0.0103343	-0.582482	0.227138	0.426192	-0.19455	0.244494	0.0150242	0.25256	0.103857	0.000189885	3.89287e-05	0.0148159	1	0.483012
rs1396515	17:68430993	G:0.444202	rs8070093	17:68474421	T:0.430216	3432	2594	7	1	0.0148673	0.0468965	-0.436644	0.219724	0.534184	0.136784	0.22004	0.00678405	-0.621646	0.229621	0.525073	-0.157123	0.247225	0.0150707	0.251738	0.103567	0.000116387	2.43947e-05	0.0148673	1	0.483012
rs1396514	17:68431026	C:0.444218	rs8070093	17:68474421	T:0.43009	3433	2595	7	1	0.0148879	0.0472194	-0.435936	0.21969	0.536306	0.136049	0.219999	0.00684341	-0.620899	0.229591	0.523194	-0.157817	0.247195	0.0150896	0.251695	0.103569	0.000116785	2.45038e-05	0.0148879	1	0.483012
rs3801888	7:26388832	G:0.277029	rs2201577	10:84532199	C:0.163786	3413	2569	7	1	0.0148982	0.00363304	-0.232364	0.0798944	2.08081e-05	-0.453725	0.106607	0.238683	-0.111168	0.0943471	0.0617493	-0.254362	0.136161	0.0152983	-0.356733	0.147092	1.57412e-06	3.81346e-07	0.0148982	1	0.483012
rs1396513	17:68420598	C:0.443664	rs6501392	17:68434200	A:0.444249	3417	2583	7	1	0.0149168	0.628122	0.319415	0.659442	0.341513	-0.62525	0.657341	0.976066	0.0198107	0.66034	0.213205	-0.811027	0.651531	0.0151037	0.252685	0.103991	0.000121511	2.54983e-05	0.0149168	1	0.483012
rs1490070	3:176417144	C:0.119496	rs12281247	11:123792656	T:0.187283	3452	2608	7	1	0.0149209	0.000180927	-0.405806	0.108381	0.00825664	-0.241876	0.0915715	8.75101e-06	-0.591921	0.133138	0.000523341	-0.356816	0.102873	0.0172384	0.460297	0.193274	2.81413e-05	6.23144e-06	0.0149209	1	0.483012
rs1396513	17:68420598	C:0.44381	rs9897538	17:68432122	A:0.443371	3417	2583	7	1	0.0149665	0.415189	0.853981	1.04809	0.268347	-1.16037	1.04832	0.545382	0.62185	1.02837	0.169961	-1.41293	1.02958	0.0151507	0.252419	0.103929	0.000102098	2.16291e-05	0.0149665	1	0.483012
rs76809045	5:15627840	A:0.0895609	rs388749	5:178028134	C:0.21198	3439	2595	7	1	0.0150372	5.2929e-05	-0.504275	0.124749	2.87355e-05	0.436948	0.104452	0.0114321	-0.352969	0.139557	2.38033e-06	0.528622	0.112041	0.0136891	-0.574271	0.23294	2.52052e-08	6.85126e-09	0.0150372	1	0.483012
rs74892066	5:15626073	T:0.0895609	rs388749	5:178028134	C:0.21198	3439	2595	7	1	0.0150372	5.2929e-05	-0.504275	0.124749	2.87355e-05	0.436948	0.104452	0.0114321	-0.352969	0.139557	2.38033e-06	0.528622	0.112041	0.0136891	-0.574271	0.23294	2.52052e-08	6.85126e-09	0.0150372	1	0.483012
rs1396514	17:68431026	C:0.444171	rs73031052	19:24386845	T:0.109919	3448	2607	7	1	0.0150893	3.96715e-05	-0.302342	0.0735735	4.46008e-05	-0.455862	0.111669	2.01759e-06	-0.392244	0.0825489	1.2224e-05	-0.827795	0.189273	0.0152715	0.386987	0.159525	5.10403e-08	1.36841e-08	0.0150893	1	0.483012
rs1396515	17:68430993	G:0.444154	rs73031052	19:24386845	T:0.109951	3447	2606	7	1	0.0150893	3.96159e-05	-0.302357	0.0735715	4.46174e-05	-0.455847	0.111668	2.01455e-06	-0.392256	0.0825462	1.22252e-05	-0.827782	0.189271	0.0152702	0.386985	0.159522	5.09843e-08	1.36695e-08	0.0150893	1	0.483012
rs7213968	17:68483944	C:0.429592	rs11670993	19:24415489	A:0.111662	3430	2588	7	1	0.0151901	0.000592895	-0.25281	0.0736016	3.60029e-05	-0.458208	0.1109	3.27995e-05	-0.343193	0.0826353	1.00391e-05	-0.820703	0.185834	0.0154819	0.387105	0.159901	5.46263e-07	1.38611e-07	0.0151901	1	0.483012
rs7213968	17:68483944	C:0.430697	rs73030462	19:28086653	A:0.113948	3427	2584	7	1	0.0152217	0.000302527	-0.266015	0.0736246	3.83126e-05	-0.454016	0.110267	1.60559e-05	-0.357368	0.0828453	1.03641e-05	-0.813177	0.184418	0.0154965	0.384569	0.158876	3.28466e-07	8.46449e-08	0.0152217	1	0.483012
rs6855114	4:10662390	T:0.333819	rs28497405	14:97198464	T:0.138776	3430	2591	7	1	0.0152979	1.71812e-05	0.339562	0.0789919	0.000338976	-0.376392	0.105034	0.0151642	0.223362	0.0919778	1.89476e-05	-0.61245	0.143198	0.0159924	0.383312	0.159111	1.97698e-07	5.18494e-08	0.0152979	1	0.483012
rs2902271	3:176412881	C:0.1192	rs12281247	11:123792656	T:0.187065	3448	2604	7	1	0.015351	0.000212086	-0.402513	0.108665	0.00817902	-0.242357	0.0916425	1.04565e-05	-0.588941	0.133622	0.000528763	-0.356712	0.102925	0.0177067	0.458937	0.193506	3.16208e-05	7.14399e-06	0.015351	1	0.483012
rs766752	17:68424292	G:0.444721	rs11670993	19:24415489	A:0.111437	3410	2577	7	1	0.015351	0.00010067	-0.287694	0.0739769	2.36994e-05	-0.471354	0.111514	5.25614e-06	-0.378903	0.0831968	8.34311e-06	-0.840653	0.188649	0.0155407	0.385176	0.159195	6.94834e-08	1.87647e-08	0.015351	1	0.483012
chr6:121340086:i	6:121340086	TA:0.317799	chr18:34831179:d	18:34831179	C:0.124419	3444	2603	7	1	0.0157282	0.000325288	-0.302286	0.084102	0.000550593	0.481892	0.139483	2.30453e-05	-0.383032	0.0904842	0.565878	0.115546	0.201253	0.016762	0.399761	0.167132	2.18118e-06	5.48224e-07	0.0157282	1	0.483012
rs6501392	17:68434200	A:0.443402	rs11670993	19:24415489	A:0.11129	3410	2574	7	1	0.0157369	3.12228e-05	-0.30751	0.0738434	2.94221e-05	-0.466033	0.111547	1.63261e-06	-0.397625	0.0829375	9.83725e-06	-0.833856	0.188624	0.0159346	0.384438	0.159491	2.74939e-08	7.7556e-09	0.0157369	1	0.483012
rs1396513	17:68420598	C:0.445174	rs9302917	17:68485688	G:0.430446	3429	2594	7	1	0.0157479	0.0642193	-0.339753	0.183585	0.786537	0.0497032	0.183535	0.008058	-0.522398	0.197159	0.26622	-0.241982	0.217647	0.0159661	0.249506	0.103543	0.00030034	6.36259e-05	0.0157479	1	0.483012
chr4:103764833:i	4:103764833	A:0.466531	rs223362	4:103769234	T:0.447407	3451	2607	7	1	0.0157894	0.00712019	1.05454	0.39185	0.000896142	-1.30808	0.393851	0.00329156	1.16008	0.394704	0.0306668	-0.920969	0.426104	0.0160544	-0.251008	0.104253	1.84803e-05	4.35612e-06	0.0157894	1	0.483012
rs8070093	17:68474421	T:0.42936	rs114264651	19:24376878	A:0.109884	3440	2599	7	1	0.0158136	0.000233837	-0.270976	0.073648	3.86279e-05	-0.459646	0.111686	1.28621e-05	-0.35998	0.082518	1.14066e-05	-0.825603	0.188123	0.016056	0.381149	0.158308	2.2424e-07	6.03083e-08	0.0158136	1	0.483012
rs9897538	17:68432122	A:0.442652	rs11670993	19:24415489	A:0.111323	3409	2573	7	1	0.0158994	3.37169e-05	-0.307029	0.0740401	2.962e-05	-0.465845	0.111543	1.7769e-06	-0.397467	0.0831995	1.00348e-05	-0.833206	0.188661	0.0160979	0.384037	0.159571	2.9493e-08	8.37939e-09	0.0158994	1	0.483012
rs1387775	3:176410303	C:0.119269	rs12281247	11:123792656	T:0.187028	3446	2602	7	1	0.0159016	0.000210723	-0.402723	0.108674	0.00829623	-0.241791	0.0915956	1.07498e-05	-0.588116	0.133617	0.000549968	-0.355269	0.102823	0.0182913	0.456675	0.193534	3.20053e-05	7.44728e-06	0.0159016	1	0.483012
rs6855114	4:10662390	T:0.332798	rs10136319	14:97201084	G:0.143274	3427	2588	7	1	0.015906	3.40286e-05	0.3272	0.0789445	0.000514951	-0.360268	0.103738	0.0224152	0.21051	0.0921971	2.83677e-05	-0.591164	0.141218	0.0166252	0.37799	0.157832	5.35043e-07	1.41303e-07	0.015906	1	0.483012
rs4582144	4:10674007	T:0.312536	chr14:97199654:d	14:97199654	A:0.140743	3446	2602	7	1	0.0159259	2.93159e-05	0.33384	0.0798905	0.000550947	-0.359036	0.103928	0.0205089	0.216023	0.0932377	2.87849e-05	-0.582138	0.139172	0.0165496	0.380504	0.158771	4.81722e-07	1.27722e-07	0.0159259	1	0.483012
rs12659622	5:15618181	A:0.0877752	rs76809045	5:15627840	A:0.0895133	3452	2607	7	1	0.0159281	0.867466	-0.13971	0.837199	0.652937	-0.373545	0.83068	0.312739	-0.87389	0.865673	0.522748	-0.514898	0.805641	0.0193435	0.745612	0.318795	0.000217678	4.71801e-05	0.0159281	1	0.483012
rs12659622	5:15618181	A:0.0877752	rs74892066	5:15626073	T:0.0895133	3452	2607	7	1	0.0159281	0.867466	-0.13971	0.837199	0.652937	-0.373545	0.83068	0.312739	-0.87389	0.865673	0.522748	-0.514898	0.805641	0.0193435	0.745612	0.318795	0.000217678	4.71801e-05	0.0159281	1	0.483012
rs1396515	17:68430993	G:0.443961	rs117498028	19:24396258	T:0.109466	3444	2603	7	1	0.0159303	3.73071e-05	-0.303405	0.0735784	4.25338e-05	-0.458482	0.112009	1.98118e-06	-0.392402	0.0825183	1.25791e-05	-0.827179	0.189403	0.0161145	0.384079	0.159613	4.71125e-08	1.32589e-08	0.0159303	1	0.483012
rs1396514	17:68431026	C:0.443977	rs117498028	19:24396258	T:0.109434	3445	2604	7	1	0.0159348	3.73589e-05	-0.30339	0.0735805	4.25172e-05	-0.458497	0.11201	1.98415e-06	-0.39239	0.0825209	1.25779e-05	-0.827192	0.189405	0.0161162	0.384079	0.159616	4.71585e-08	1.32747e-08	0.0159348	1	0.483012
rs1396515	17:68430993	G:0.444525	rs9302917	17:68485688	G:0.429858	3443	2602	7	1	0.015968	0.046312	-0.369681	0.185533	0.682987	0.0757915	0.185586	0.00563562	-0.550282	0.198783	0.326754	-0.215087	0.219326	0.0161824	0.248245	0.10323	0.000193205	4.21672e-05	0.015968	1	0.483012
rs9302917	17:68485688	G:0.429487	rs11670993	19:24415489	A:0.111597	3432	2590	7	1	0.0159879	0.00066827	-0.250114	0.0735136	3.22755e-05	-0.460699	0.11083	3.86119e-05	-0.339595	0.0825134	1.00339e-05	-0.820202	0.185716	0.0162818	0.383784	0.159741	5.53715e-07	1.4674e-07	0.0159879	1	0.483012
rs1396514	17:68431026	C:0.444541	rs9302917	17:68485688	G:0.429733	3444	2603	7	1	0.0159924	0.0465979	-0.369135	0.185501	0.685201	0.0752172	0.185549	0.0056805	-0.54968	0.198751	0.325492	-0.215625	0.219302	0.0162059	0.248194	0.103232	0.000193701	4.23256e-05	0.0159924	1	0.483012
rs766752	17:68424292	G:0.445174	rs9302917	17:68485688	G:0.4303	3429	2592	7	1	0.0160458	0.0684446	-0.335096	0.18391	0.792222	0.0484335	0.18386	0.0088696	-0.516607	0.197401	0.266531	-0.242096	0.217892	0.0162615	0.248503	0.103414	0.00035688	7.62519e-05	0.0160458	1	0.483012
rs766752	17:68424292	G:0.444835	rs8070093	17:68474421	T:0.430641	3417	2584	7	1	0.0160458	0.0723501	-0.390736	0.217449	0.649415	0.0989314	0.217635	0.0115484	-0.575159	0.227727	0.435673	-0.191102	0.245153	0.0162575	0.249322	0.103751	0.000237096	5.15288e-05	0.0160458	1	0.483012
rs9302917	17:68485688	G:0.430592	rs73030462	19:28086653	A:0.113882	3429	2586	7	1	0.0160792	0.000343305	-0.263282	0.0735379	3.44338e-05	-0.456436	0.110198	1.90858e-05	-0.353668	0.0827229	1.04233e-05	-0.812425	0.184299	0.0163585	0.381046	0.158715	3.36132e-07	9.07273e-08	0.0160792	1	0.483012
rs223367	4:103764993	A:0.466387	rs223362	4:103769234	T:0.447551	3451	2607	7	1	0.0161239	0.00971287	1.01768	0.393551	0.00130674	-1.27159	0.39558	0.00460395	1.12324	0.396414	0.0382673	-0.886086	0.427652	0.016393	-0.250187	0.104243	2.75701e-05	6.52524e-06	0.0161239	1	0.483012
rs9375004	6:121476771	G:0.326991	rs10773364	12:127559710	A:0.401347	3416	2578	7	1	0.0161666	0.0985408	-0.158886	0.0961797	0.00495916	0.207849	0.0739763	0.778045	0.0355446	0.126104	0.00023424	0.348462	0.094719	0.0161049	-0.247178	0.102711	0.00545389	0.00102813	0.0161666	1	0.483012
rs12187510	5:15623695	T:0.0886957	rs76027611	5:15633959	A:0.0875362	3450	2605	7	1	0.0162273	0.718092	-0.277614	0.768995	0.767131	-0.229139	0.773779	0.465909	-0.538602	0.738668	0.284556	-0.830955	0.776491	0.0195064	0.735339	0.314825	0.000292025	6.35218e-05	0.0162273	1	0.483012
rs12187510	5:15623695	T:0.0886957	rs79060911	5:15632124	G:0.0875362	3450	2605	7	1	0.0162273	0.718092	-0.277614	0.768995	0.767131	-0.229139	0.773779	0.465909	-0.538602	0.738668	0.284556	-0.830955	0.776491	0.0195064	0.735339	0.314825	0.000292025	6.35218e-05	0.0162273	1	0.483012
rs223365	4:103765916	G:0.466261	rs223362	4:103769234	T:0.447292	3453	2609	7	1	0.0162951	0.00911148	1.02492	0.393016	0.00120096	-1.27941	0.395045	0.00430334	1.13024	0.395878	0.0362609	-0.89448	0.427166	0.0165662	-0.249794	0.104246	2.45363e-05	5.88319e-06	0.0162951	1	0.483012
rs13144136	4:10666909	T:0.335344	rs10136319	14:97201084	G:0.142437	3398	2565	7	1	0.0163041	1.99839e-06	0.378512	0.0796265	0.000571725	-0.359558	0.104381	0.00480266	0.261856	0.0928573	3.23902e-05	-0.592144	0.14248	0.0170257	0.380564	0.159489	3.33833e-08	9.66316e-09	0.0163041	1	0.483012
rs9836218	3:176450475	G:0.118306	rs12281247	11:123792656	T:0.187427	3436	2600	7	1	0.0163291	0.000220804	-0.404378	0.10947	0.00779733	-0.244321	0.0918252	1.1191e-05	-0.589735	0.134251	0.000526617	-0.35693	0.102956	0.0188314	0.457362	0.194717	3.33168e-05	7.91761e-06	0.0163291	1	0.483012
rs766752	17:68424292	G:0.443388	rs6501392	17:68434200	A:0.444119	3418	2583	7	1	0.0164795	0.639989	0.31033	0.663503	0.354626	-0.612273	0.661449	0.984247	0.013136	0.665295	0.22719	-0.792541	0.656279	0.0166726	0.248694	0.103889	0.000151149	3.42115e-05	0.0164795	1	0.483012
rs766752	17:68424292	G:0.443534	rs9897538	17:68432122	A:0.443242	3418	2583	7	1	0.0166083	0.426592	0.839804	1.05631	0.279637	-1.14232	1.05659	0.556769	0.609637	1.03742	0.181194	-1.38859	1.03852	0.0167971	0.248248	0.103821	0.000128201	2.93981e-05	0.0166083	1	0.483012
rs34969545	2:134448827	T:0.161413	rs55959921	5:120765906	C:0.129743	3426	2587	7	1	0.0166314	1.70021e-05	0.430442	0.100079	3.39803e-05	-0.434524	0.104831	0.00889046	0.297533	0.113726	1.54693e-06	-0.588332	0.12244	0.017416	0.486074	0.204421	2.40598e-08	7.13893e-09	0.0166314	1	0.483012
rs766752	17:68424292	G:0.444784	rs11668650	19:24436404	T:0.110577	3432	2595	7	1	0.0167078	6.96746e-05	-0.293618	0.0738217	2.74511e-05	-0.469039	0.111845	3.8684e-06	-0.382992	0.0829286	1.02763e-05	-0.835069	0.189303	0.0168996	0.380669	0.15935	5.49056e-08	1.6037e-08	0.0167078	1	0.483012
rs74892066	5:15626073	T:0.0895196	rs776153	5:178028817	C:0.212373	3435	2592	7	1	0.0168338	3.82083e-05	-0.514471	0.124931	2.65592e-05	0.439595	0.104637	0.00896582	-0.365285	0.139776	2.35957e-06	0.529113	0.112103	0.0153874	-0.565171	0.23324	1.70089e-08	5.14065e-09	0.0168338	1	0.483012
rs76809045	5:15627840	A:0.0895196	rs776153	5:178028817	C:0.212373	3435	2592	7	1	0.0168338	3.82083e-05	-0.514471	0.124931	2.65592e-05	0.439595	0.104637	0.00896582	-0.365285	0.139776	2.35957e-06	0.529113	0.112103	0.0153874	-0.565171	0.23324	1.70089e-08	5.14065e-09	0.0168338	1	0.483012
rs1027175	3:176450118	G:0.118452	rs12281247	11:123792656	T:0.187427	3436	2600	7	1	0.0168642	0.000232882	-0.402814	0.109449	0.00774554	-0.244521	0.091823	1.21298e-05	-0.587001	0.134164	0.000533051	-0.356626	0.102965	0.0194142	0.454985	0.194648	3.49968e-05	8.53231e-06	0.0168642	1	0.483012
rs1873277	3:176412151	G:0.121372	rs7621575	3:176456273	A:0.118734	3411	2580	7	1	0.0169041	0.503473	0.42247	0.631462	0.183019	-0.845236	0.634792	0.351112	0.615488	0.660087	0.582409	-0.377605	0.686717	0.0159144	-0.503365	0.208789	0.000474003	0.000104529	0.0169041	1	0.483012
rs1396513	17:68420598	C:0.445303	rs8072275	17:68492918	A:0.430572	3428	2593	7	1	0.0169701	0.065902	-0.337817	0.183687	0.781591	0.0509122	0.183636	0.00858282	-0.518495	0.197278	0.275234	-0.237616	0.217779	0.0171921	0.24683	0.103598	0.000358408	8.02573e-05	0.0169701	1	0.483012
rs1396513	17:68420598	C:0.445303	rs9896031	17:68492721	G:0.430572	3428	2593	7	1	0.0169701	0.065902	-0.337817	0.183687	0.781591	0.0509122	0.183636	0.00858282	-0.518495	0.197278	0.275234	-0.237616	0.217779	0.0171921	0.24683	0.103598	0.000358408	8.02573e-05	0.0169701	1	0.483012
rs9899335	17:68495920	C:0.430778	rs11670993	19:24415489	A:0.111484	3431	2589	7	1	0.0170032	0.000908198	-0.243569	0.0734188	3.1036e-05	-0.461777	0.110852	5.57256e-05	-0.332025	0.082384	1.06945e-05	-0.818254	0.185856	0.01731	0.380155	0.159725	7.0951e-07	1.9683e-07	0.0170032	1	0.483012
rs8072275	17:68492918	A:0.429612	rs11670993	19:24415489	A:0.111629	3431	2589	7	1	0.0170577	0.000779271	-0.247171	0.0735616	3.51753e-05	-0.45881	0.110902	4.75186e-05	-0.335828	0.0825635	1.15658e-05	-0.815013	0.185838	0.0173615	0.380303	0.159861	6.96212e-07	1.9377e-07	0.0170577	1	0.483012
rs9896031	17:68492721	G:0.429612	rs11670993	19:24415489	A:0.111629	3431	2589	7	1	0.0170577	0.000779271	-0.247171	0.0735616	3.51753e-05	-0.45881	0.110902	4.75186e-05	-0.335828	0.0825635	1.15658e-05	-0.815013	0.185838	0.0173615	0.380303	0.159861	6.96212e-07	1.9377e-07	0.0170577	1	0.483012
rs9899335	17:68495920	C:0.431884	rs73030462	19:28086653	A:0.113769	3428	2585	7	1	0.0171624	0.000475341	-0.25661	0.0734371	3.31813e-05	-0.45745	0.110217	2.80913e-05	-0.345909	0.0825873	1.11696e-05	-0.810221	0.184426	0.017452	0.377199	0.158684	4.39739e-07	1.2459e-07	0.0171624	1	0.483012
rs766752	17:68424292	G:0.445161	rs111561715	19:24431330	T:0.114809	3410	2574	7	1	0.0171839	8.0086e-05	-0.291107	0.0738073	2.56836e-05	-0.462508	0.109893	4.46039e-06	-0.383702	0.0836191	1.05788e-05	-0.823092	0.186854	0.0173812	0.37383	0.157167	4.94881e-08	1.4844e-08	0.0171839	1	0.483012
rs1396515	17:68430993	G:0.444654	rs8072275	17:68492918	A:0.429983	3442	2601	7	1	0.0171911	0.0475393	-0.367821	0.185631	0.678258	0.0770292	0.185684	0.00600313	-0.546495	0.198898	0.336935	-0.210731	0.219457	0.017409	0.245605	0.103284	0.000230926	5.32458e-05	0.0171911	1	0.483012
rs9896031	17:68492721	G:0.430718	rs73030462	19:28086653	A:0.113915	3428	2585	7	1	0.0171911	0.000403058	-0.26035	0.0735852	3.7681e-05	-0.454445	0.110269	2.36883e-05	-0.349875	0.0827726	1.20764e-05	-0.807047	0.184417	0.0174777	0.377461	0.15883	4.27095e-07	1.21276e-07	0.0171911	1	0.483012
rs1396515	17:68430993	G:0.444654	rs9896031	17:68492721	G:0.429983	3442	2601	7	1	0.0171911	0.0475393	-0.367821	0.185631	0.678258	0.0770292	0.185684	0.00600313	-0.546495	0.198898	0.336935	-0.210731	0.219457	0.017409	0.245605	0.103284	0.000230926	5.32458e-05	0.0171911	1	0.483012
rs8072275	17:68492918	A:0.430718	rs73030462	19:28086653	A:0.113915	3428	2585	7	1	0.0171911	0.000403058	-0.26035	0.0735852	3.7681e-05	-0.454445	0.110269	2.36883e-05	-0.349875	0.0827726	1.20764e-05	-0.807047	0.184417	0.0174777	0.377461	0.15883	4.27095e-07	1.21276e-07	0.0171911	1	0.483012
rs13144136	4:10666909	T:0.336164	chr14:97199654:d	14:97199654	A:0.139971	3415	2578	7	1	0.0171935	1.27973e-06	0.383551	0.079199	0.000614849	-0.358205	0.104586	0.00356998	0.268859	0.0922692	3.62739e-05	-0.588366	0.142461	0.0179259	0.376581	0.159086	2.29804e-08	7.02328e-09	0.0171935	1	0.483012
rs34969545	2:134448827	T:0.16139	rs7448000	5:120772327	T:0.129434	3411	2576	7	1	0.0172007	1.56639e-05	0.433343	0.100331	3.06644e-05	-0.438535	0.105203	0.00838426	0.300633	0.114041	1.45055e-06	-0.592391	0.122955	0.0179842	0.484631	0.204836	2.05067e-08	6.28616e-09	0.0172007	1	0.483012
rs1396514	17:68431026	C:0.44467	rs9896031	17:68492721	G:0.429858	3443	2602	7	1	0.017215	0.047832	-0.367275	0.1856	0.680467	0.0764542	0.185647	0.00605073	-0.545892	0.198866	0.335649	-0.211269	0.219432	0.017434	0.245555	0.103286	0.000231547	5.34456e-05	0.017215	1	0.483012
rs1396514	17:68431026	C:0.44467	rs8072275	17:68492918	A:0.429858	3443	2602	7	1	0.017215	0.047832	-0.367275	0.1856	0.680467	0.0764542	0.185647	0.00605073	-0.545892	0.198866	0.335649	-0.211269	0.219432	0.017434	0.245555	0.103286	0.000231547	5.34456e-05	0.017215	1	0.483012
rs3801888	7:26388832	G:0.2765	rs11195879	10:84531521	C:0.168171	3434	2588	7	1	0.0172222	0.00345815	-0.233454	0.0798469	3.12365e-05	-0.444904	0.106839	0.232039	-0.113155	0.0946805	0.0638607	-0.251627	0.135783	0.0176287	-0.346259	0.145896	2.31959e-06	6.28747e-07	0.0172222	1	0.483012
rs766752	17:68424292	G:0.445303	rs8072275	17:68492918	A:0.430426	3428	2591	7	1	0.0172823	0.0701993	-0.333176	0.184012	0.787221	0.0496549	0.183961	0.009436	-0.512734	0.197521	0.275542	-0.237731	0.218024	0.0175037	0.245838	0.103469	0.000425049	9.59433e-05	0.0172823	1	0.483012
rs766752	17:68424292	G:0.445303	rs9896031	17:68492721	G:0.430426	3428	2591	7	1	0.0172823	0.0701993	-0.333176	0.184012	0.787221	0.0496549	0.183961	0.009436	-0.512734	0.197521	0.275542	-0.237731	0.218024	0.0175037	0.245838	0.103469	0.000425049	9.59433e-05	0.0172823	1	0.483012
rs6501392	17:68434200	A:0.443473	rs11668650	19:24436404	T:0.110431	3432	2592	7	1	0.0173184	2.157e-05	-0.313027	0.0736883	3.42783e-05	-0.463514	0.111879	1.21822e-06	-0.401148	0.0826657	1.23384e-05	-0.827392	0.189269	0.0175198	0.37925	0.159643	2.16673e-08	6.6723e-09	0.0173184	1	0.483012
rs9897538	17:68432122	A:0.442728	rs11668650	19:24436404	T:0.110463	3431	2591	7	1	0.0173957	2.29979e-05	-0.312802	0.0738856	3.44717e-05	-0.463356	0.111875	1.30285e-06	-0.401329	0.0829309	1.24833e-05	-0.82711	0.189315	0.017599	0.379187	0.159729	2.29664e-08	7.08974e-09	0.0173957	1	0.483012
rs223362	4:103769234	T:0.447132	rs223357	4:103772252	A:0.466396	3452	2609	7	1	0.0174151	0.00109775	-1.28622	0.394038	0.00824966	1.03571	0.392067	0.0336561	-0.905294	0.426187	0.00388545	1.14025	0.394916	0.0176909	-0.247416	0.104306	2.58208e-05	6.53832e-06	0.0174151	1	0.483012
rs6501392	17:68434200	A:0.443842	rs111561715	19:24431330	T:0.114663	3410	2571	7	1	0.0174393	2.471e-05	-0.31073	0.0736776	3.17685e-05	-0.45732	0.109922	1.38733e-06	-0.402336	0.0833543	1.22597e-05	-0.816966	0.186824	0.0176463	0.373525	0.157409	1.92831e-08	5.9898e-09	0.0174393	1	0.483012
rs766752	17:68424292	G:0.4448	rs73031052	19:24386845	T:0.109962	3433	2596	7	1	0.0174515	7.10032e-05	-0.293093	0.0737731	2.9465e-05	-0.467188	0.111833	4.08768e-06	-0.38145	0.0828001	1.14507e-05	-0.831074	0.189406	0.0176487	0.378494	0.159506	6.07082e-08	1.83602e-08	0.0174515	1	0.483012
rs9897538	17:68432122	A:0.443092	rs111561715	19:24431330	T:0.114696	3409	2570	7	1	0.017527	2.64757e-05	-0.310406	0.0738738	3.21738e-05	-0.456992	0.10992	1.49105e-06	-0.402452	0.0836275	1.24611e-05	-0.816475	0.186864	0.0177327	0.373485	0.157512	2.05368e-08	6.39731e-09	0.017527	1	0.483801
rs4697771	4:10662260	C:0.333719	rs10135821	14:97199889	A:0.141823	3455	2610	7	1	0.0175783	1.95832e-05	0.335834	0.0786572	0.000537687	-0.358016	0.103436	0.0160917	0.221164	0.0918901	3.30137e-05	-0.585541	0.141039	0.0183105	0.371081	0.157286	3.32216e-07	9.67967e-08	0.0175783	1	0.48392
rs9897538	17:68432122	A:0.442786	rs8070093	17:68474421	T:0.429031	3417	2580	7	1	0.0177258	0.0410675	-0.447572	0.219092	0.529641	0.137946	0.219465	0.00610967	-0.62829	0.229149	0.549004	-0.14784	0.246708	0.0179416	0.245614	0.103774	6.86376e-05	1.70305e-05	0.0177258	1	0.484704
rs6836615	4:10662329	C:0.333913	rs10135821	14:97199889	A:0.141906	3453	2608	7	1	0.0177307	1.91323e-05	0.336237	0.0786558	0.000545076	-0.357614	0.103429	0.0158315	0.221713	0.0918913	3.37304e-05	-0.584835	0.141036	0.018467	0.370557	0.157274	3.28306e-07	9.6395e-08	0.0177307	1	0.484704
rs6855114	4:10662390	T:0.333479	chr14:97199654:d	14:97199654	A:0.140825	3444	2601	7	1	0.017753	1.90301e-05	0.336367	0.0786644	0.000544045	-0.359493	0.103957	0.0155498	0.222173	0.0918331	3.32862e-05	-0.586028	0.141221	0.0185014	0.371053	0.157531	3.25115e-07	9.55853e-08	0.017753	1	0.484704
rs3777925	6:112526101	A:0.0962715	rs12703037	7:10592802	A:0.244101	3433	2592	7	1	0.0177951	0.0598631	0.23273	0.123674	0.0016376	-0.264817	0.0840922	0.00322253	0.494456	0.167858	0.0664568	-0.171071	0.0932098	0.0178359	-0.458871	0.193698	0.00129005	0.000283692	0.0177951	1	0.484704
rs4697771	4:10662260	C:0.334208	rs17280499	14:97198358	T:0.13867	3429	2590	7	1	0.0178821	1.99427e-05	0.336927	0.0789884	0.00031799	-0.378854	0.105232	0.0152165	0.223328	0.0920112	2.17846e-05	-0.611492	0.144024	0.0186404	0.375033	0.159409	2.20279e-07	6.58386e-08	0.0178821	1	0.48478
rs34969545	2:134448827	T:0.161512	rs9521389	13:110120579	A:0.458418	3427	2590	7	1	0.017892	2.41682e-05	0.421742	0.0998813	0.00152023	-0.251465	0.0793065	2.58896e-05	0.779617	0.185319	0.100919	-0.148355	0.0904375	0.0191273	-0.324081	0.138316	7.64452e-07	2.21025e-07	0.017892	1	0.48478
rs6836615	4:10662329	C:0.334403	rs17280499	14:97198358	T:0.138751	3427	2588	7	1	0.0180397	1.94791e-05	0.337335	0.0789868	0.000322498	-0.378446	0.105226	0.0149664	0.223884	0.0920123	2.22697e-05	-0.610765	0.14402	0.0188017	0.374493	0.159397	2.17686e-07	6.5573e-08	0.0180397	1	0.485983
rs6501392	17:68434200	A:0.44349	rs73031052	19:24386845	T:0.109816	3433	2593	7	1	0.0181533	2.21144e-05	-0.312402	0.073638	3.67594e-05	-0.461683	0.11187	1.29947e-06	-0.399457	0.0825353	1.3802e-05	-0.823195	0.189371	0.0183618	0.376857	0.159804	2.41127e-08	7.71135e-09	0.0181533	1	0.485983
rs9897538	17:68432122	A:0.442745	rs73031052	19:24386845	T:0.109848	3432	2592	7	1	0.0182395	2.35707e-05	-0.312181	0.0738353	3.69318e-05	-0.46155	0.111867	1.38943e-06	-0.399631	0.0827992	1.39589e-05	-0.822932	0.189419	0.0184474	0.37678	0.159889	2.55459e-08	8.19175e-09	0.0182395	1	0.485983
rs1396515	17:68430993	G:0.445484	rs73030462	19:28086653	A:0.113709	3421	2583	7	1	0.0183006	3.20751e-05	-0.306752	0.0737702	4.17261e-05	-0.45369	0.110718	1.88253e-06	-0.39678	0.0832584	1.50252e-05	-0.8107	0.187301	0.0184878	0.37156	0.157728	3.8749e-08	1.23383e-08	0.0183006	1	0.485983
rs1396514	17:68431026	C:0.4455	rs73030462	19:28086653	A:0.113676	3422	2584	7	1	0.0183032	3.21208e-05	-0.306737	0.0737723	4.17035e-05	-0.453709	0.110719	1.88535e-06	-0.396768	0.0832611	1.50217e-05	-0.810719	0.187304	0.018489	0.371563	0.157731	3.87773e-08	1.23486e-08	0.0183032	1	0.485983
rs6501392	17:68434200	A:0.443534	rs8070093	17:68474421	T:0.42876	3418	2581	7	1	0.0183594	0.0402281	-0.434382	0.211749	0.557367	0.124773	0.212649	0.00610293	-0.607967	0.221708	0.494588	-0.165534	0.242353	0.0185752	0.244158	0.103723	6.69822e-05	1.71349e-05	0.0183594	1	0.485983
rs7213968	17:68483944	C:0.430321	rs111561715	19:24431330	T:0.115015	3430	2585	7	1	0.018362	0.000504887	-0.255368	0.0734206	3.87843e-05	-0.449813	0.109321	3.08152e-05	-0.34602	0.0830311	1.4013e-05	-0.799507	0.184063	0.0186741	0.371088	0.157777	4.26209e-07	1.28025e-07	0.018362	1	0.485983
rs766752	17:68424292	G:0.444606	rs117498028	19:24396258	T:0.109475	3430	2593	7	1	0.0183774	6.68206e-05	-0.294187	0.0737803	2.81025e-05	-0.469814	0.112172	4.00693e-06	-0.381659	0.082771	1.1756e-05	-0.830566	0.189537	0.0185754	0.375674	0.159593	5.61253e-08	1.7775e-08	0.0183774	1	0.485983
rs17001726	4:77177027	G:0.0706427	rs8080721	17:64585357	C:0.439056	3454	2609	7	1	0.0186017	0.162463	-0.197313	0.141257	0.000348116	0.26783	0.0748843	0.298881	0.249244	0.239926	2.90703e-05	0.338884	0.0810606	0.0190959	-0.453105	0.193333	0.000622761	0.000147006	0.0186017	1	0.485983
rs4582144	4:10674007	T:0.312464	rs223357	4:103772252	A:0.466522	3450	2607	7	1	0.0186355	1.70683e-05	0.344154	0.080033	0.00240879	-0.22906	0.0754836	1.49586e-05	0.618759	0.142924	0.478757	-0.0714697	0.100903	0.0189451	-0.272027	0.115923	1.34987e-06	3.97548e-07	0.0186355	1	0.485983
rs7213968	17:68483944	C:0.429461	rs11668650	19:24436404	T:0.110805	3452	2606	7	1	0.0186667	0.000392897	-0.260283	0.0734266	4.02554e-05	-0.456665	0.111219	2.49733e-05	-0.346563	0.0822205	1.4338e-05	-0.809533	0.186588	0.0189884	0.37625	0.160396	4.17303e-07	1.27192e-07	0.0186667	1	0.485983
rs4697771	4:10662260	C:0.333965	rs28438428	14:97198604	A:0.138921	3430	2591	7	1	0.0188211	2.43398e-05	0.333124	0.0789236	0.000332068	-0.376802	0.104991	0.0164049	0.220597	0.0919236	2.35157e-05	-0.605818	0.143267	0.0195851	0.371017	0.158948	2.75551e-07	8.55245e-08	0.0188211	1	0.485983
rs7213968	17:68483944	C:0.429337	rs73031052	19:24386845	T:0.110194	3453	2607	7	1	0.0188868	0.000377	-0.261048	0.0734171	4.3555e-05	-0.454583	0.111206	2.41866e-05	-0.346883	0.0821558	1.53846e-05	-0.807156	0.186707	0.0192102	0.376029	0.160598	4.35731e-07	1.33983e-07	0.0188868	1	0.485983
rs6836615	4:10662329	C:0.33416	rs28438428	14:97198604	A:0.139002	3428	2589	7	1	0.018982	2.37795e-05	0.333531	0.0789221	0.000336736	-0.376398	0.104985	0.016138	0.221151	0.0919247	2.40345e-05	-0.6051	0.143264	0.0197524	0.370483	0.158936	2.72407e-07	8.51898e-08	0.018982	1	0.485983
rs1396513	17:68420598	C:0.445142	rs7213968	17:68483944	C:0.430551	3427	2592	7	1	0.0190059	0.063393	-0.340669	0.183508	0.795232	0.0476081	0.183445	0.00856014	-0.51835	0.197156	0.278694	-0.235742	0.217623	0.0192421	0.242567	0.103625	0.000262634	6.55294e-05	0.0190059	1	0.485983
rs6855114	4:10662390	T:0.333478	rs3777925	6:112526101	A:0.0959201	3456	2611	7	1	0.0190298	2.8625e-05	0.328279	0.0784581	0.083984	0.214056	0.123873	1.91138e-06	0.419586	0.0881006	0.0046978	0.476712	0.168625	0.0182135	-0.421831	0.178647	2.29655e-05	6.29342e-06	0.0190298	1	0.485983
rs3846927	6:56117245	G:0.189291	rs11668650	19:24436404	T:0.110709	3455	2609	7	1	0.019083	0.000800629	-0.308275	0.0919516	3.35663e-05	-0.461521	0.111269	0.0582916	-0.196546	0.103801	0.0520173	-0.269642	0.138777	0.0189243	-0.457576	0.19496	7.4229e-07	2.26897e-07	0.019083	1	0.485983
rs6501392	17:68434200	A:0.443294	rs117498028	19:24396258	T:0.109329	3430	2590	7	1	0.0191765	2.07462e-05	-0.313487	0.0736455	3.48803e-05	-0.464434	0.112209	1.27589e-06	-0.39962	0.0825069	1.41885e-05	-0.822613	0.189502	0.0193877	0.373845	0.1599	2.21325e-08	7.43246e-09	0.0191765	1	0.485983
rs9897538	17:68432122	A:0.443116	rs9302917	17:68485688	G:0.428676	3428	2588	7	1	0.0191818	0.0417249	-0.377071	0.185179	0.692996	0.07316	0.185312	0.00533109	-0.553283	0.198571	0.339746	-0.209084	0.219012	0.0194061	0.241787	0.103432	0.000116472	3.02658e-05	0.0191818	1	0.485983
rs9897538	17:68432122	A:0.442549	rs117498028	19:24396258	T:0.109361	3429	2589	7	1	0.0192624	2.20941e-05	-0.313289	0.0738437	3.50354e-05	-0.464306	0.112205	1.36283e-06	-0.399813	0.0827709	1.43437e-05	-0.822365	0.189549	0.0194737	0.373776	0.159984	2.34308e-08	7.88799e-09	0.0192624	1	0.485983
rs1396515	17:68430993	G:0.444493	rs7213968	17:68483944	C:0.429962	3441	2600	7	1	0.0192651	0.0456235	-0.37069	0.185451	0.690977	0.0737365	0.185487	0.00598294	-0.546364	0.198771	0.340958	-0.208833	0.219299	0.0194957	0.241329	0.103312	0.000167962	4.31719e-05	0.0192651	1	0.485983
rs1396514	17:68431026	C:0.444509	rs7213968	17:68483944	C:0.429837	3442	2601	7	1	0.019292	0.0459038	-0.370149	0.18542	0.693189	0.0731661	0.185451	0.00603003	-0.545766	0.198739	0.339673	-0.209366	0.219275	0.0195233	0.241278	0.103314	0.000168393	4.3329e-05	0.019292	1	0.485983
rs9302917	17:68485688	G:0.430216	rs111561715	19:24431330	T:0.114948	3432	2587	7	1	0.0193243	0.000569895	-0.252671	0.0733324	3.43424e-05	-0.452613	0.109259	3.63311e-05	-0.342371	0.0829055	1.39244e-05	-0.799286	0.183953	0.0196407	0.367772	0.15763	4.27721e-07	1.34174e-07	0.0193243	1	0.485983
rs766752	17:68424292	G:0.445142	rs7213968	17:68483944	C:0.430406	3427	2590	7	1	0.0193649	0.0675913	-0.33599	0.18383	0.800991	0.0463212	0.183767	0.00941684	-0.512544	0.197395	0.278973	-0.235867	0.217865	0.0195982	0.241557	0.103497	0.000312457	7.86141e-05	0.0193649	1	0.485983
rs766752	17:68424292	G:0.44614	rs73030462	19:28086653	A:0.11359	3407	2573	7	1	0.0195334	5.64388e-05	-0.297883	0.0739673	3.0204e-05	-0.46277	0.110925	3.50795e-06	-0.387176	0.0834686	1.33697e-05	-0.816222	0.187466	0.0197331	0.368121	0.157898	5.06679e-08	1.69461e-08	0.0195334	1	0.485983
rs6501392	17:68434200	A:0.443861	rs9302917	17:68485688	G:0.428405	3429	2589	7	1	0.0195798	0.0399435	-0.370977	0.180583	0.712028	0.0668794	0.181179	0.00512083	-0.542198	0.193688	0.31252	-0.218848	0.216693	0.0198046	0.240907	0.103392	0.000111532	2.95364e-05	0.0195798	1	0.485983
rs9302917	17:68485688	G:0.429357	rs11668650	19:24436404	T:0.110741	3454	2608	7	1	0.0195935	0.000444493	-0.257579	0.0733395	3.61304e-05	-0.459148	0.111149	2.94409e-05	-0.342997	0.082101	1.43139e-05	-0.809093	0.18647	0.0199199	0.373008	0.160237	4.25326e-07	1.35021e-07	0.0195935	1	0.485983
rs9375004	6:121476771	G:0.32566	rs10847270	12:127568802	G:0.398387	3410	2576	7	1	0.0196868	0.076251	-0.170012	0.0958968	0.0015689	0.23477	0.0742561	0.887517	0.0177721	0.125645	9.31314e-05	0.371782	0.0951378	0.0196005	-0.240851	0.103197	0.0015329	0.000363608	0.0196868	1	0.485983
rs9302917	17:68485688	G:0.429233	rs73031052	19:24386845	T:0.11013	3455	2609	7	1	0.0198221	0.000426768	-0.258339	0.0733301	3.90873e-05	-0.457076	0.111135	2.85274e-05	-0.343317	0.0820368	1.53543e-05	-0.806724	0.186589	0.0201504	0.372785	0.160439	4.44217e-07	1.42246e-07	0.0198221	1	0.485983
rs3801888	7:26388832	G:0.2764	rs7093189	10:84534939	T:0.167445	3428	2583	7	1	0.0198971	0.00415548	-0.229069	0.0799233	3.77073e-05	-0.441547	0.107143	0.238966	-0.111549	0.0947274	0.0638043	-0.252221	0.136075	0.0203308	-0.33966	0.146393	3.31658e-06	1.00525e-06	0.0198971	1	0.485983
rs1396515	17:68430993	G:0.443961	rs114264651	19:24376878	A:0.109466	3444	2604	7	1	0.0199222	3.03016e-05	-0.307246	0.0736592	3.94516e-05	-0.460838	0.112108	1.92333e-06	-0.393265	0.0825958	1.62723e-05	-0.817261	0.189588	0.0201349	0.371157	0.159718	3.58851e-08	1.23075e-08	0.0199222	1	0.485983
rs1396514	17:68431026	C:0.443977	rs114264651	19:24376878	A:0.109434	3445	2605	7	1	0.0199222	3.03437e-05	-0.307232	0.0736612	3.94368e-05	-0.460852	0.112109	1.92619e-06	-0.393252	0.0825984	1.62708e-05	-0.817274	0.18959	0.0201368	0.371158	0.159721	3.59201e-08	1.23192e-08	0.0199222	1	0.485983
rs7213968	17:68483944	C:0.42913	rs117498028	19:24396258	T:0.10971	3450	2604	7	1	0.0199445	0.000356661	-0.262139	0.0734234	4.15574e-05	-0.457153	0.111538	2.38014e-05	-0.347057	0.0821266	1.58528e-05	-0.806412	0.186821	0.0202741	0.373009	0.160694	4.04662e-07	1.3059e-07	0.0199445	1	0.485983
rs8080721	17:64585357	C:0.440671	rs9915253	17:64591671	A:0.438484	3430	2589	7	1	0.0199501	0.35753	-0.51699	0.561895	0.157422	0.794162	0.561723	0.248867	-0.648018	0.561976	0.419584	0.465019	0.576129	0.0200699	0.244256	0.105054	0.000491203	0.000124237	0.0199501	1	0.485983
rs4697771	4:10662260	C:0.334062	rs28497405	14:97198464	T:0.138816	3429	2590	7	1	0.0199864	2.10328e-05	0.335938	0.0789767	0.000348935	-0.375598	0.105034	0.0147145	0.224397	0.0919911	2.62218e-05	-0.602439	0.143301	0.0207726	0.367577	0.15898	2.48151e-07	8.12834e-08	0.0199864	1	0.485983
rs6836615	4:10662329	C:0.333913	rs3777925	6:112526101	A:0.0960035	3453	2608	7	1	0.0200283	3.41133e-05	0.325077	0.0784431	0.0819756	0.215451	0.12387	2.37096e-06	0.415639	0.0880792	0.0047587	0.476068	0.168643	0.019186	-0.418379	0.17865	2.68986e-05	7.65358e-06	0.0200283	1	0.485983
rs1396513	17:68420598	C:0.444721	rs11670993	19:24415489	A:0.111437	3410	2579	7	1	0.0201435	8.54311e-05	-0.291033	0.0740801	3.20966e-05	-0.464201	0.111639	5.50394e-06	-0.378353	0.0832532	1.47518e-05	-0.819389	0.189132	0.0203625	0.369922	0.159476	7.85143e-08	2.66667e-08	0.0201435	1	0.485983
rs6836615	4:10662329	C:0.334257	rs28497405	14:97198464	T:0.138897	3427	2588	7	1	0.0201576	2.05444e-05	0.336347	0.0789752	0.000353839	-0.375193	0.105028	0.0144715	0.224952	0.0919922	2.67987e-05	-0.601719	0.143297	0.0209491	0.367043	0.158969	2.4523e-07	8.09364e-08	0.0201576	1	0.485983
rs4697771	4:10662260	C:0.333719	rs3777925	6:112526101	A:0.0959479	3455	2610	7	1	0.0201604	3.49714e-05	0.324634	0.078444	0.0820464	0.215413	0.123876	2.44355e-06	0.415101	0.0880798	0.0047867	0.47577	0.16865	0.019313	-0.417963	0.17866	2.75835e-05	7.88505e-06	0.0201604	1	0.485983
rs17153475	7:26387544	C:0.277321	rs2201577	10:84532199	C:0.163484	3404	2562	7	1	0.0203617	0.0039757	-0.230561	0.0800535	1.60672e-05	-0.46102	0.106878	0.222698	-0.115167	0.094447	0.0481211	-0.269936	0.136587	0.0207739	-0.340601	0.147314	1.33496e-06	4.23975e-07	0.0203617	1	0.485983
chr10:109492624:d	10:109492624	T:0.139344	rs10847270	12:127568802	G:0.398126	3416	2584	7	1	0.0204273	0.000209892	-0.384442	0.103713	0.00106659	0.242901	0.0742283	0.43328	-0.121807	0.155447	7.14729e-05	0.338219	0.0851652	0.0203809	-0.337789	0.145645	7.1728e-06	2.16964e-06	0.0204273	1	0.485983
rs1396513	17:68420598	C:0.445158	rs9899335	17:68495920	C:0.431739	3428	2593	7	1	0.0204474	0.0404723	-0.373584	0.182334	0.634688	0.0865585	0.182175	0.00504399	-0.550518	0.196318	0.375549	-0.191395	0.21599	0.0206838	0.239313	0.103433	0.000276484	7.31777e-05	0.0204474	1	0.485983
rs12752401	1:102967150	T:0.0658353	rs2244482	10:109486048	C:0.138776	3448	2606	7	1	0.0205018	1.17799e-05	0.705283	0.160964	7.00857e-05	-0.413932	0.104108	9.64509e-07	0.891286	0.181942	0.00234983	-0.334787	0.110054	0.0173046	-0.664996	0.27939	1.63035e-08	5.8375e-09	0.0205018	1	0.485983
rs223362	4:103769234	T:0.447163	rs3777925	6:112526101	A:0.0955414	3454	2610	7	1	0.0205939	0.000193208	-0.281411	0.0754912	0.0406778	0.254554	0.124367	0.0162769	-0.200092	0.08328	0.00264028	0.683541	0.227333	0.0215229	-0.403432	0.175506	0.000147991	4.04304e-05	0.0205939	1	0.485983
rs9896031	17:68492721	G:0.430341	rs111561715	19:24431330	T:0.114981	3431	2586	7	1	0.0205967	0.000665652	-0.249739	0.0733804	3.73383e-05	-0.450804	0.109329	4.4756e-05	-0.33858	0.0829557	1.60046e-05	-0.794167	0.184074	0.020922	0.3643	0.157747	5.39042e-07	1.77372e-07	0.0205967	1	0.485983
rs8072275	17:68492918	A:0.430341	rs111561715	19:24431330	T:0.114981	3431	2586	7	1	0.0205967	0.000665652	-0.249739	0.0733804	3.73383e-05	-0.450804	0.109329	4.4756e-05	-0.33858	0.0829557	1.60046e-05	-0.794167	0.184074	0.020922	0.3643	0.157747	5.39042e-07	1.77372e-07	0.0205967	1	0.485983
rs9897538	17:68432122	A:0.443245	rs8072275	17:68492918	A:0.428801	3427	2587	7	1	0.0206169	0.0428517	-0.375216	0.185278	0.688268	0.074388	0.185411	0.00568253	-0.549484	0.198688	0.350191	-0.204728	0.219143	0.0208487	0.23913	0.103488	0.000139876	3.83356e-05	0.0206169	1	0.485983
rs9897538	17:68432122	A:0.443245	rs9896031	17:68492721	G:0.428801	3427	2587	7	1	0.0206169	0.0428517	-0.375216	0.185278	0.688268	0.074388	0.185411	0.00568253	-0.549484	0.198688	0.350191	-0.204728	0.219143	0.0208487	0.23913	0.103488	0.000139876	3.83356e-05	0.0206169	1	0.485983
rs1396515	17:68430993	G:0.444509	rs9899335	17:68495920	C:0.431145	3442	2601	7	1	0.0206574	0.0283735	-0.403921	0.184264	0.539478	0.113035	0.184215	0.00343865	-0.579033	0.197924	0.450511	-0.164233	0.217653	0.0208879	0.238219	0.103125	0.000172829	4.70422e-05	0.0206574	1	0.485983
rs9899335	17:68495920	C:0.431507	rs111561715	19:24431330	T:0.114835	3431	2586	7	1	0.020669	0.000782417	-0.245981	0.0732318	3.29752e-05	-0.453673	0.109269	5.30706e-05	-0.334517	0.082767	1.49524e-05	-0.796874	0.184062	0.0209977	0.363742	0.157599	5.55543e-07	1.83192e-07	0.020669	1	0.485983
rs1396514	17:68431026	C:0.444525	rs9899335	17:68495920	C:0.431019	3443	2602	7	1	0.0206863	0.0285662	-0.403359	0.184231	0.54152	0.112443	0.184177	0.00346808	-0.578411	0.197891	0.448934	-0.164787	0.217628	0.0209187	0.238165	0.103126	0.0001734	4.72465e-05	0.0206863	1	0.485983
rs4697771	4:10662260	C:0.333041	rs10136319	14:97201084	G:0.143316	3426	2587	7	1	0.020724	4.15856e-05	0.323487	0.0789283	0.000531028	-0.359397	0.103734	0.0218273	0.211471	0.0922104	3.89866e-05	-0.58125	0.141306	0.0215365	0.362452	0.157694	6.70358e-07	2.20396e-07	0.020724	1	0.485983
chr6:121340086:i	6:121340086	TA:0.319068	rs10984415	9:121884167	A:0.112373	3435	2596	7	1	0.0207327	0.000156341	-0.31687	0.083811	0.0044994	-0.321547	0.113187	0.0164701	-0.223397	0.0931469	0.500647	-0.100398	0.149075	0.0202772	-0.405667	0.174768	1.51404e-05	4.52419e-06	0.0207327	1	0.485983
rs2244482	10:109486048	C:0.138897	chr10:109492624:d	10:109492624	T:0.138607	3445	2603	7	1	0.0207472	0.178397	-0.487418	0.362202	0.802781	0.0902786	0.361477	0.0437563	-0.737743	0.365868	0.50742	-0.251297	0.379111	0.0228657	0.436575	0.191845	0.000580548	0.000150579	0.0207472	1	0.485983
rs9899335	17:68495920	C:0.43064	rs11668650	19:24436404	T:0.110628	3453	2607	7	1	0.0208025	0.000611768	-0.250947	0.0732405	3.47815e-05	-0.460203	0.111169	4.28861e-05	-0.335358	0.0819674	1.52432e-05	-0.807099	0.186606	0.0211405	0.369364	0.160212	5.52499e-07	1.83214e-07	0.0208025	1	0.485983
rs766752	17:68424292	G:0.445158	rs9899335	17:68495920	C:0.431593	3428	2591	7	1	0.02082	0.0432893	-0.369112	0.182647	0.639545	0.0854661	0.18249	0.00555989	-0.544966	0.196549	0.376215	-0.191327	0.216215	0.0210528	0.238326	0.103304	0.000328934	8.77314e-05	0.02082	1	0.485983
rs8072275	17:68492918	A:0.429482	rs11668650	19:24436404	T:0.110773	3453	2607	7	1	0.020855	0.000520636	-0.254647	0.0733873	3.93593e-05	-0.457258	0.111222	3.63165e-05	-0.339262	0.0821508	1.64445e-05	-0.803937	0.186598	0.0211896	0.369564	0.16036	5.36941e-07	1.78577e-07	0.020855	1	0.485983
rs9896031	17:68492721	G:0.429482	rs11668650	19:24436404	T:0.110773	3453	2607	7	1	0.020855	0.000520636	-0.254647	0.0733873	3.93593e-05	-0.457258	0.111222	3.63165e-05	-0.339262	0.0821508	1.64445e-05	-0.803937	0.186598	0.0211896	0.369564	0.16036	5.36941e-07	1.78577e-07	0.020855	1	0.485983
rs6836615	4:10662329	C:0.333236	rs10136319	14:97201084	G:0.1434	3424	2585	7	1	0.0208901	4.06738e-05	0.323886	0.0789269	0.000538644	-0.358978	0.103728	0.0214945	0.212011	0.0922114	3.98271e-05	-0.580541	0.141303	0.0217078	0.361949	0.157682	6.63519e-07	2.19691e-07	0.0208901	1	0.485983
rs9302917	17:68485688	G:0.429027	rs117498028	19:24396258	T:0.109647	3452	2606	7	1	0.0209165	0.000404098	-0.259418	0.073336	3.73133e-05	-0.459637	0.111467	2.80771e-05	-0.343491	0.0820077	1.58138e-05	-0.806003	0.186703	0.0212489	0.369794	0.160533	4.13096e-07	1.38726e-07	0.0209165	1	0.485983
rs8080721	17:64585357	C:0.440688	rs8072699	17:64592569	T:0.438356	3431	2589	7	1	0.0209869	0.236299	-0.687813	0.580782	0.0962631	0.966574	0.581137	0.168672	-0.798781	0.580306	0.298786	0.620549	0.597233	0.0211023	0.242489	0.105149	0.000338548	9.07864e-05	0.0209869	1	0.485983
rs8080721	17:64585357	C:0.440688	rs9914573	17:64591389	A:0.438356	3431	2589	7	1	0.0209869	0.236299	-0.687813	0.580782	0.0962631	0.966574	0.581137	0.168672	-0.798781	0.580306	0.298786	0.620549	0.597233	0.0211023	0.242489	0.105149	0.000338548	9.07864e-05	0.0209869	1	0.485983
rs6501392	17:68434200	A:0.443991	rs8072275	17:68492918	A:0.42853	3428	2588	7	1	0.021034	0.0410589	-0.369106	0.180674	0.707171	0.0680965	0.181272	0.00546359	-0.538434	0.193796	0.322577	-0.214473	0.21682	0.0212662	0.238262	0.103447	0.000134058	3.74256e-05	0.021034	1	0.485983
rs6501392	17:68434200	A:0.443991	rs9896031	17:68492721	G:0.42853	3428	2588	7	1	0.021034	0.0410589	-0.369106	0.180674	0.707171	0.0680965	0.181272	0.00546359	-0.538434	0.193796	0.322577	-0.214473	0.21682	0.0212662	0.238262	0.103447	0.000134058	3.74256e-05	0.021034	1	0.485983
rs9899335	17:68495920	C:0.430515	rs73031052	19:24386845	T:0.110017	3454	2608	7	1	0.0210369	0.000587929	-0.251703	0.0732308	3.76534e-05	-0.458115	0.111155	4.1579e-05	-0.335681	0.081903	1.63464e-05	-0.804726	0.186724	0.0213769	0.369152	0.160413	5.77744e-07	1.93173e-07	0.0210369	1	0.485983
rs9896031	17:68492721	G:0.429357	rs73031052	19:24386845	T:0.110162	3454	2608	7	1	0.0210989	0.00050007	-0.255408	0.0733779	4.26583e-05	-0.455133	0.111209	3.5204e-05	-0.339582	0.0820862	1.76584e-05	-0.801503	0.186717	0.0214362	0.369328	0.160562	5.62023e-07	1.8853e-07	0.0210989	1	0.485983
rs8072275	17:68492918	A:0.429357	rs73031052	19:24386845	T:0.110162	3454	2608	7	1	0.0210989	0.00050007	-0.255408	0.0733779	4.26583e-05	-0.455133	0.111209	3.5204e-05	-0.339582	0.0820862	1.76584e-05	-0.801503	0.186717	0.0214362	0.369328	0.160562	5.62023e-07	1.8853e-07	0.0210989	1	0.485983
rs4596467	6:11170423	G:0.155137	rs3777925	6:112526101	A:0.0954466	3426	2588	7	1	0.0211522	2.4506e-05	0.436192	0.10338	0.0943168	0.207921	0.124277	1.91808e-06	0.565496	0.118755	0.00823495	0.398524	0.150826	0.0209787	-0.52005	0.225289	2.02324e-05	6.08773e-06	0.0211522	1	0.485993
rs9521389	13:110120579	A:0.459463	rs11670993	19:24415489	A:0.111403	3429	2589	7	1	0.0211937	0.000995164	-0.260357	0.0790904	2.40482e-05	-0.469899	0.111257	6.80979e-05	-0.36007	0.0904053	1.39219e-05	-0.837093	0.192653	0.0207055	0.340763	0.147305	8.48343e-07	2.82377e-07	0.0211937	1	0.485993
rs4596467	6:11170423	G:0.155082	rs12281247	11:123792656	T:0.1875	3424	2587	7	1	0.0212473	1.41288e-05	0.450393	0.103733	0.00546684	-0.255427	0.0919413	1.42289e-06	0.617936	0.128155	0.23728	-0.127537	0.107916	0.0209968	-0.419695	0.18184	1.46366e-06	4.80609e-07	0.0212473	1	0.486137
rs4582144	4:10674007	T:0.312428	rs223365	4:103765916	G:0.466396	3452	2607	7	1	0.0213009	1.56595e-05	0.345542	0.0800013	0.00198507	-0.233215	0.0754141	1.70823e-05	0.614193	0.142837	0.43074	-0.0793706	0.100734	0.0216328	-0.265991	0.115812	1.04144e-06	3.46102e-07	0.0213009	1	0.486285
rs2858808	13:33719042	C:0.285194	rs73030462	19:28086653	A:0.113815	3431	2588	7	1	0.021523	0.334462	0.0772951	0.0800848	3.77416e-05	-0.453494	0.110048	0.0501154	0.180529	0.0921549	0.125881	-0.227145	0.148407	0.0214633	-0.376002	0.163498	0.000132674	3.77737e-05	0.021523	1	0.488314
rs9914573	17:64591389	A:0.438356	rs8072699	17:64592569	T:0.438356	3431	2589	7	1	0.0215261	0.000147034	0.28421	0.0748703	3.29444e-83			0.423098	-0.16869	0.210583	3.29444e-83			0.0216451	0.240772	0.104841	0.000132306	4.79109e-05	0.0215261	1	0.488314
rs17001726	4:77177027	G:0.0707027	chr10:109492624:d	10:109492624	T:0.139082	3444	2603	7	1	0.0215321	0.211118	-0.1772	0.141704	0.000395713	-0.365394	0.103133	0.925237	0.015629	0.166552	0.011194	-0.279636	0.110241	0.0221739	-0.56248	0.245906	0.000773999	0.000204341	0.0215321	1	0.488314
rs6501392	17:68434200	A:0.444819	rs73030462	19:28086653	A:0.113443	3407	2570	7	1	0.0216745	1.77056e-05	-0.316944	0.073845	3.29344e-05	-0.460595	0.110929	1.20178e-06	-0.404251	0.0832591	1.62319e-05	-0.807936	0.187401	0.0218869	0.362151	0.157984	1.73698e-08	6.5112e-09	0.0216745	1	0.490129
rs3801888	7:26388832	G:0.275958	chr18:34831179:d	18:34831179	C:0.122989	3419	2578	7	1	0.0217415	0.00477324	-0.225982	0.0800801	0.000387953	0.496984	0.140069	0.0930018	-0.146549	0.0872436	4.29861e-05	0.739136	0.180682	0.0213931	-0.376091	0.163449	2.67316e-05	8.15128e-06	0.0217415	1	0.490129
rs4582144	4:10674007	T:0.312319	rs223367	4:103764993	A:0.466522	3450	2605	7	1	0.0217995	1.58133e-05	0.345462	0.0800228	0.0019801	-0.233301	0.0754237	1.77448e-05	0.613329	0.142916	0.426493	-0.0800977	0.100726	0.0221305	-0.265083	0.115852	1.0603e-06	3.59144e-07	0.0217995	1	0.490129
rs9897538	17:68432122	A:0.444069	rs73030462	19:28086653	A:0.113476	3406	2569	7	1	0.0218025	1.89492e-05	-0.316651	0.0740372	3.3162e-05	-0.460407	0.110926	1.29157e-06	-0.404325	0.0835202	1.64656e-05	-0.80753	0.187444	0.0220158	0.361994	0.158069	1.84924e-08	6.95661e-09	0.0218025	1	0.490129
rs1396513	17:68420598	C:0.444784	rs11668650	19:24436404	T:0.110577	3432	2597	7	1	0.0218976	5.89077e-05	-0.29696	0.0739231	3.71551e-05	-0.46182	0.11197	4.05107e-06	-0.382444	0.0829822	1.81383e-05	-0.813592	0.189796	0.0221181	0.365302	0.159637	6.17169e-08	2.26378e-08	0.0218976	1	0.491192
merged_del_2_3968	1:72766323	TGCAATAGTAGAATTAAAATTCATATTCTAAATATTAAAACATAAAAACATACAAGTAGTATTGACATTTCAGCAAATTGGATAAGTGATATGGAGGAAAAACATGAAGAAATATCCAGATACCTGAGGGAAAAAAATGTGATGTATAATAAGTATTAAATGTGTATGATAAATTTGACACAACAAGTAAATAAGAAAAGGAAAGGTTTTTTAAAAAGTAGTAATGAGAAAATGTGTTAACTACTTGGAGAAAATTAGCATTAGACCCTCATCTGATATCATGCTCTAGAGGAAACTAAAGTCGGCCAGGAAAATGGGAGAGGGTAATATTTTACTGATCTCAGGATGGGGGATTACATTAAAGTATACATAATATAAAATATCAAAAGAGAAAAAAAT…	rs7626113	3:192179172	A:0.10686	3411	2576	7	1	0.0220579	0.502554	0.0498871	0.0744053	0.00304876	0.527648	0.178092	0.874555	-0.0125117	0.0792505	0.464001	0.168887	0.230633	0.0244301	0.412417	0.183272	0.0078477	0.00187192	0.0220579	1	0.491547
rs2764609	13:33719567	G:0.284965	rs73030462	19:28086653	A:0.113782	3432	2589	7	1	0.0220796	0.34405	0.0757587	0.0800669	3.67896e-05	-0.454158	0.110052	0.0526774	0.178497	0.0921247	0.123128	-0.228798	0.148399	0.0220203	-0.374401	0.163493	0.000132141	3.84391e-05	0.0220796	1	0.491547
rs12659622	5:15618181	A:0.0880476	rs388749	5:178028134	C:0.212794	3447	2602	7	1	0.0220858	9.99039e-05	-0.486955	0.125155	2.98481e-05	0.435722	0.104374	0.0134114	-0.345527	0.139739	3.19985e-06	0.51855	0.111335	0.0203107	-0.565234	0.243577	4.33862e-08	1.61693e-08	0.0220858	1	0.491547
rs9899335	17:68495920	C:0.43031	rs117498028	19:24396258	T:0.109533	3451	2605	7	1	0.0221759	0.000557292	-0.252783	0.0732367	3.59266e-05	-0.460694	0.111488	4.09196e-05	-0.335866	0.0818741	1.68174e-05	-0.804052	0.18684	0.0225237	0.366183	0.160507	5.374e-07	1.88262e-07	0.0221759	1	0.491547
rs4582144	4:10674007	T:0.312174	chr4:103764833:i	4:103764833	A:0.466667	3450	2605	7	1	0.0222008	1.61253e-05	0.345096	0.0800181	0.00217046	-0.2312	0.0754113	1.83805e-05	0.611972	0.14286	0.435955	-0.0784618	0.100716	0.0225394	-0.264231	0.115832	1.16338e-06	3.99106e-07	0.0222008	1	0.491547
rs9896031	17:68492721	G:0.429151	rs117498028	19:24396258	T:0.109678	3451	2605	7	1	0.0222476	0.000473823	-0.256486	0.0733838	4.07332e-05	-0.457683	0.111541	3.46523e-05	-0.339759	0.0820572	1.81802e-05	-0.800784	0.186831	0.022591	0.366344	0.160657	5.22968e-07	1.83846e-07	0.0222476	1	0.491547
rs8072275	17:68492918	A:0.429151	rs117498028	19:24396258	T:0.109678	3451	2605	7	1	0.0222476	0.000473823	-0.256486	0.0733838	4.07332e-05	-0.457683	0.111541	3.46523e-05	-0.339759	0.0820572	1.81802e-05	-0.800784	0.186831	0.022591	0.366344	0.160657	5.22968e-07	1.83846e-07	0.0222476	1	0.491547
rs12703037	7:10592802	A:0.244166	rs4931592	12:32141419	C:0.430863	3428	2587	7	1	0.0223666	0.002107	-0.259665	0.0844514	1.90549e-05	-0.306827	0.0717608	0.000198556	-0.497441	0.13369	2.09922e-06	-0.43977	0.0927075	0.0224422	0.263356	0.115365	7.65479e-07	2.67447e-07	0.0223666	1	0.491694
rs36113945	3:83965317	C:0.153017	rs7016717	8:78630367	A:0.113815	3431	2588	7	1	0.0224389	0.0402585	-0.204665	0.0997839	8.4666e-06	-0.564708	0.126814	0.00586344	-0.296737	0.107696	6.06569e-07	-0.685062	0.137311	0.0257166	0.565594	0.253577	6.58856e-06	2.16299e-06	0.0224389	1	0.491694
rs9521389	13:110120579	A:0.459318	rs111561715	19:24431330	T:0.114756	3429	2586	7	1	0.0224389	0.00109028	-0.257886	0.0789577	2.18161e-05	-0.465542	0.109657	7.81059e-05	-0.356711	0.0903034	1.32643e-05	-0.818164	0.187838	0.0219642	0.332619	0.145186	8.27984e-07	2.8943e-07	0.0224389	1	0.491694
rs1396513	17:68420598	C:0.445161	rs111561715	19:24431330	T:0.114809	3410	2576	7	1	0.0224452	6.75864e-05	-0.2945	0.073909	3.43347e-05	-0.455739	0.110012	4.68333e-06	-0.38311	0.0836759	1.84391e-05	-0.802302	0.187322	0.0226735	0.358778	0.157435	5.49056e-08	2.06253e-08	0.0224452	1	0.491694
rs3846927	6:56117245	G:0.189236	rs73031052	19:24386845	T:0.110098	3456	2610	7	1	0.0225812	0.000791488	-0.308586	0.0919573	3.67739e-05	-0.459217	0.111275	0.0532988	-0.200386	0.103693	0.050011	-0.272179	0.138876	0.022427	-0.445083	0.19495	7.97334e-07	2.80508e-07	0.0225812	1	0.492645
rs3846927	6:56117245	G:0.189256	rs117498028	19:24396258	T:0.109615	3453	2607	7	1	0.0225844	0.000784311	-0.308794	0.0919502	3.52387e-05	-0.46152	0.111568	0.0528437	-0.200715	0.103665	0.0477938	-0.275012	0.138951	0.0224058	-0.446047	0.195342	7.74408e-07	2.727e-07	0.0225844	1	0.492645
rs1396513	17:68420598	C:0.4448	rs73031052	19:24386845	T:0.109962	3433	2598	7	1	0.0228524	6.00137e-05	-0.296441	0.0738747	3.9915e-05	-0.459913	0.111956	4.27696e-06	-0.380919	0.0828544	2.01949e-05	-0.809483	0.189898	0.0230791	0.36307	0.159793	6.8281e-08	2.59034e-08	0.0228524	1	0.497439
rs766752	17:68424292	G:0.444606	rs114264651	19:24376878	A:0.109475	3430	2594	7	1	0.0229458	5.49212e-05	-0.297925	0.0738602	2.60171e-05	-0.472196	0.112273	3.92526e-06	-0.382377	0.0828499	1.52669e-05	-0.820516	0.189723	0.0231764	0.362606	0.159702	4.31854e-08	1.66263e-08	0.0229458	1	0.497521
rs4697771	4:10662260	C:0.333721	chr14:97199654:d	14:97199654	A:0.140866	3443	2600	7	1	0.0230654	2.33252e-05	0.332716	0.0786484	0.000560971	-0.358621	0.103954	0.0150981	0.223191	0.0918474	4.56565e-05	-0.576096	0.14131	0.023908	0.355497	0.157397	4.08932e-07	1.49218e-07	0.0230654	1	0.497521
rs9897538	17:68432122	A:0.443082	rs7213968	17:68483944	C:0.42878	3426	2586	7	1	0.0230751	0.0410938	-0.378086	0.185102	0.701287	0.0710467	0.185218	0.00566944	-0.549292	0.198565	0.354325	-0.202838	0.218993	0.0233192	0.234792	0.103516	0.000100675	3.07128e-05	0.0230751	1	0.497521
rs17153475	7:26387544	C:0.276788	rs11195879	10:84531521	C:0.167883	3425	2581	7	1	0.0230816	0.00376359	-0.231798	0.0800042	2.51362e-05	-0.451291	0.107104	0.216653	-0.117101	0.0947821	0.0510158	-0.265794	0.136211	0.0234942	-0.331033	0.146132	2.0388e-06	7.10899e-07	0.0230816	1	0.497521
rs7448000	5:120772327	T:0.129916	rs2244482	10:109486048	C:0.1388	3433	2591	7	1	0.0230978	3.58652e-05	-0.432349	0.104619	0.000135037	-0.398797	0.104477	0.0114591	-0.302474	0.119632	0.0212934	-0.273725	0.118869	0.0221921	-0.445284	0.194697	1.49322e-07	5.60359e-08	0.0230978	1	0.497521
rs6836615	4:10662329	C:0.333915	chr14:97199654:d	14:97199654	A:0.140947	3441	2598	7	1	0.0232608	2.27887e-05	0.333121	0.0786468	0.000568554	-0.358223	0.103947	0.0148493	0.223746	0.0918485	4.66348e-05	-0.575384	0.141307	0.0241105	0.354961	0.157385	4.0402e-07	1.48528e-07	0.0232608	1	0.498747
rs9401364	6:121337778	T:0.313246	rs10984415	9:121884167	A:0.112373	3435	2596	7	1	0.0232837	0.000153749	-0.320385	0.0846475	0.0046092	-0.320664	0.113183	0.0155112	-0.227708	0.0940859	0.469315	-0.10716	0.148094	0.0228038	-0.401446	0.176328	1.48693e-05	4.90132e-06	0.0232837	1	0.498747
rs4582144	4:10674007	T:0.312373	rs223362	4:103769234	T:0.447262	3451	2607	7	1	0.0233	1.51285e-05	0.346324	0.0800414	0.000136186	-0.289218	0.0758109	1.58557e-05	0.600839	0.139197	0.173811	-0.137487	0.101089	0.0236535	-0.258636	0.114304	8.61153e-08	3.30173e-08	0.0233	1	0.498747
rs6501392	17:68434200	A:0.443828	rs7213968	17:68483944	C:0.428509	3427	2587	7	1	0.0235471	0.0393719	-0.371907	0.180513	0.720947	0.0646846	0.181092	0.00545256	-0.538252	0.193685	0.326627	-0.212545	0.216677	0.0237903	0.233908	0.103476	9.64643e-05	2.99797e-05	0.0235471	1	0.502372
rs2388982	12:32134240	C:0.309476	rs9302917	17:68485688	G:0.428861	3451	2606	7	1	0.023567	9.2052e-05	-0.296815	0.0758994	0.000481223	-0.25549	0.0731853	0.53012	-0.077429	0.123329	0.322916	-0.0993361	0.100493	0.0237341	-0.244245	0.108006	8.94827e-07	3.25291e-07	0.023567	1	0.502372
rs6712538	2:134473174	T:0.168259	rs2388982	12:32134240	C:0.309586	3453	2608	7	1	0.0237033	2.50409e-05	0.422376	0.100221	0.000173795	-0.285588	0.0760687	0.100993	0.21897	0.133513	1.20916e-05	-0.388262	0.0887268	0.0242273	0.322375	0.143055	4.43771e-08	1.75499e-08	0.0237033	1	0.504129
rs2388982	12:32134240	C:0.309392	rs8070093	17:68474421	T:0.429195	3439	2598	7	1	0.0237835	7.03928e-05	-0.302344	0.0760623	0.00028135	-0.266773	0.0734528	0.51278	-0.0812499	0.124137	0.270199	-0.110974	0.100647	0.0239618	-0.243386	0.107801	4.2971e-07	1.60692e-07	0.0237835	1	0.504129
rs9401363	6:121334537	G:0.3131	rs10984415	9:121884167	A:0.112373	3435	2596	7	1	0.0238203	0.000143564	-0.321956	0.0846819	0.00460598	-0.320701	0.113187	0.0147325	-0.229572	0.0941298	0.465961	-0.107977	0.148103	0.0233311	-0.399941	0.176343	1.39327e-05	4.69153e-06	0.0238203	1	0.504129
rs4946532	6:121334822	A:0.313339	rs10984415	9:121884167	A:0.112668	3426	2587	7	1	0.0238505	0.000153182	-0.320611	0.0846865	0.00504255	-0.317325	0.113156	0.0153639	-0.228182	0.0941469	0.47989	-0.104621	0.148088	0.0233626	-0.399692	0.176274	1.60874e-05	5.39625e-06	0.0238505	1	0.504129
rs6501392	17:68434200	A:0.443294	rs114264651	19:24376878	A:0.109329	3430	2591	7	1	0.0238942	1.67144e-05	-0.317383	0.0737279	3.22498e-05	-0.466867	0.11231	1.23582e-06	-0.40053	0.0825869	1.83346e-05	-0.812683	0.18969	0.0241369	0.360788	0.159999	1.66515e-08	6.78703e-09	0.0238942	1	0.504129
rs9897538	17:68432122	A:0.442549	rs114264651	19:24376878	A:0.109361	3429	2590	7	1	0.0240055	1.78472e-05	-0.317158	0.0739254	3.24039e-05	-0.46673	0.112306	1.3238e-06	-0.400679	0.0828509	1.85462e-05	-0.8124	0.189737	0.0242494	0.360694	0.160084	1.76714e-08	7.2211e-09	0.0240055	1	0.504622
rs1396513	17:68420598	C:0.444606	rs117498028	19:24396258	T:0.109475	3430	2595	7	1	0.0240156	5.64569e-05	-0.297532	0.0738816	3.81302e-05	-0.462506	0.112299	4.19066e-06	-0.381136	0.0828251	2.0725e-05	-0.808951	0.190031	0.0242463	0.360244	0.159881	6.31882e-08	2.50483e-08	0.0240156	1	0.504622
rs17001726	4:77177027	G:0.0709282	rs8072699	17:64592569	T:0.437828	3426	2585	7	1	0.0243116	0.16794	-0.195063	0.141468	0.000100345	0.292106	0.0750962	0.342947	0.225295	0.237563	9.27349e-06	0.36052	0.0813181	0.0249	-0.431193	0.192244	0.000192569	5.97726e-05	0.0243116	1	0.506787
rs17001726	4:77177027	G:0.0709282	rs9914573	17:64591389	A:0.437828	3426	2585	7	1	0.0243116	0.16794	-0.195063	0.141468	0.000100345	0.292106	0.0750962	0.342947	0.225295	0.237563	9.27349e-06	0.36052	0.0813181	0.0249	-0.431193	0.192244	0.000192569	5.97726e-05	0.0243116	1	0.506787
rs12659622	5:15618181	A:0.0880046	rs776153	5:178028817	C:0.213186	3443	2599	7	1	0.0244421	7.27718e-05	-0.49721	0.125335	2.77428e-05	0.438226	0.104558	0.0105769	-0.357778	0.139955	3.1681e-06	0.5191	0.111404	0.0225515	-0.556294	0.243887	2.96736e-08	1.21617e-08	0.0244421	1	0.506787
rs17153475	7:26387544	C:0.276754	rs7093189	10:84534939	T:0.167251	3420	2576	7	1	0.0245179	0.00404295	-0.229996	0.0800045	3.03849e-05	-0.44707	0.107197	0.219329	-0.116435	0.0947928	0.053236	-0.263413	0.136271	0.024939	-0.328021	0.146285	2.64227e-06	9.61729e-07	0.0245179	1	0.506787
rs9897538	17:68432122	A:0.443099	rs9899335	17:68495920	C:0.429968	3427	2587	7	1	0.0246461	0.025394	-0.411162	0.183936	0.548822	0.110292	0.183966	0.00325791	-0.5818	0.197737	0.465923	-0.158495	0.217376	0.0248886	0.231782	0.10333	0.000104507	3.36309e-05	0.0246461	1	0.506787
rs79060911	5:15632124	G:0.0880394	rs2172349	8:19607876	G:0.225022	3453	2609	7	1	0.0246704	0.000101552	-0.484469	0.124643	0.250541	-0.100613	0.0875629	0.0759205	-0.277319	0.156248	0.935923	-0.0078201	0.0972711	0.0240021	-0.449891	0.199323	0.000255674	7.93804e-05	0.0246704	1	0.506787
rs76027611	5:15633959	A:0.0880394	rs2172349	8:19607876	G:0.225022	3453	2609	7	1	0.0246704	0.000101552	-0.484469	0.124643	0.250541	-0.100613	0.0875629	0.0759205	-0.277319	0.156248	0.935923	-0.0078201	0.0972711	0.0240021	-0.449891	0.199323	0.000255674	7.93804e-05	0.0246704	1	0.506787
rs7213968	17:68483944	C:0.42913	rs114264651	19:24376878	A:0.10971	3450	2605	7	1	0.0247994	0.000295616	-0.266004	0.0734998	3.86223e-05	-0.459453	0.111638	2.30528e-05	-0.347964	0.0822015	2.04573e-05	-0.796645	0.187013	0.0251816	0.359925	0.160781	3.16114e-07	1.23486e-07	0.0247994	1	0.506787
rs76809045	5:15627840	A:0.0895089	rs16939543	8:78629884	A:0.112758	3441	2599	7	1	0.0248029	2.44674e-05	-0.524112	0.124207	1.02298e-05	-0.564305	0.127895	0.00182013	-0.415403	0.133223	0.000834855	-0.457788	0.137022	0.0217824	-0.624038	0.272014	1.13069e-08	4.79936e-09	0.0248029	1	0.506787
rs74892066	5:15626073	T:0.0895089	rs16939543	8:78629884	A:0.112758	3441	2599	7	1	0.0248029	2.44674e-05	-0.524112	0.124207	1.02298e-05	-0.564305	0.127895	0.00182013	-0.415403	0.133223	0.000834855	-0.457788	0.137022	0.0217824	-0.624038	0.272014	1.13069e-08	4.79936e-09	0.0248029	1	0.506787
rs12187510	5:15623695	T:0.0886886	rs16939543	8:78629884	A:0.112678	3439	2597	7	1	0.0248134	3.4757e-05	-0.51551	0.124525	1.08895e-05	-0.562555	0.127891	0.00231705	-0.406759	0.133527	0.000838674	-0.457015	0.136843	0.0217198	-0.625392	0.272474	1.66535e-08	7.00822e-09	0.0248134	1	0.506787
rs2388982	12:32134240	C:0.309565	rs9899335	17:68495920	C:0.430145	3450	2605	7	1	0.0249889	9.31913e-05	-0.296564	0.0758928	0.000656621	-0.24903	0.0730918	0.51946	-0.0794249	0.123297	0.345834	-0.0946244	0.100376	0.0251592	-0.241669	0.107939	1.21995e-06	4.6174e-07	0.0249889	1	0.506787
rs4582144	4:10674007	T:0.312319	rs3777925	6:112526101	A:0.0958647	3458	2612	7	1	0.0249959	4.12934e-05	0.32663	0.0796634	0.0803656	0.216781	0.123976	3.38727e-06	0.415644	0.0894663	0.00553271	0.46634	0.168095	0.0239852	-0.408868	0.181126	3.26206e-05	1.10996e-05	0.0249959	1	0.506787
rs4946532	6:121334822	A:0.312136	chr18:34831179:d	18:34831179	C:0.124272	3436	2595	7	1	0.02501	0.0003187	-0.305754	0.084941	0.000559096	0.48107	0.139411	2.97897e-05	-0.382029	0.0915024	0.482716	0.141346	0.201365	0.0264024	0.375176	0.16898	2.21986e-06	8.25946e-07	0.02501	1	0.506787
rs12703037	7:10592802	A:0.244131	rs3801888	7:26388832	G:0.276702	3408	2567	7	1	0.0250206	0.00172542	-0.26385	0.084194	0.00400017	-0.230177	0.0799739	0.000122701	-0.424359	0.110491	0.000257459	-0.371608	0.101679	0.0254259	0.298414	0.133526	0.000132367	4.27291e-05	0.0250206	1	0.506787
rs17001726	4:77177027	G:0.0709489	rs9915253	17:64591671	A:0.437956	3425	2585	7	1	0.025063	0.167034	-0.195441	0.14144	0.00011186	0.289848	0.0750258	0.34854	0.222634	0.237495	1.0595e-05	0.357757	0.0812225	0.0256594	-0.428773	0.19216	0.000212687	6.74264e-05	0.025063	1	0.506787
rs7448000	5:120772327	T:0.129684	chr10:109490842:d	10:109490842	G:0.134953	3416	2581	7	1	0.0250877	3.30436e-05	-0.435444	0.104891	0.000120078	-0.404594	0.1052	0.010211	-0.30772	0.1198	0.0189769	-0.280766	0.119679	0.02466	-0.455463	0.202726	1.28708e-07	5.19914e-08	0.0250877	1	0.506787
merged_del_2_3968	1:72766323	TGCAATAGTAGAATTAAAATTCATATTCTAAATATTAAAACATAAAAACATACAAGTAGTATTGACATTTCAGCAAATTGGATAAGTGATATGGAGGAAAAACATGAAGAAATATCCAGATACCTGAGGGAAAAAAATGTGATGTATAATAAGTATTAAATGTGTATGATAAATTTGACACAACAAGTAAATAAGAAAAGGAAAGGTTTTTTAAAAAGTAGTAATGAGAAAATGTGTTAACTACTTGGAGAAAATTAGCATTAGACCCTCATCTGATATCATGCTCTAGAGGAAACTAAAGTCGGCCAGGAAAATGGGAGAGGGTAATATTTTACTGATCTCAGGATGGGGGATTACATTAAAGTATACATAATATAAAATATCAAAAGAGAAAAAAAT…	rs10984415	9:121884167	A:0.113102	3404	2571	7	1	0.0251373	0.408572	0.0614968	0.0744146	0.00660771	-0.308029	0.113413	0.793739	-0.0217481	0.0831796	0.000456668	-0.586239	0.16726	0.0254556	0.35293	0.157952	0.019896	0.00497508	0.0251373	1	0.506787
rs388749	5:178028134	C:0.212794	rs10984414	9:121881005	A:0.116623	3447	2602	7	1	0.025187	1.21554e-05	0.456571	0.104364	0.00107398	-0.363463	0.111137	1.158e-06	0.561248	0.115419	0.073366	-0.227185	0.12688	0.0232098	-0.449719	0.198117	4.10733e-07	1.61399e-07	0.025187	1	0.506787
rs388749	5:178028134	C:0.213618	rs10984415	9:121884167	A:0.1128	3422	2584	7	1	0.0252154	9.577e-06	0.462658	0.10452	0.00336077	-0.332178	0.113269	9.11978e-07	0.564896	0.115056	0.130492	-0.19516	0.12906	0.0231171	-0.465378	0.204877	9.10918e-07	3.50354e-07	0.0252154	1	0.506787
rs2388982	12:32134240	C:0.30942	rs8072275	17:68492918	A:0.428986	3450	2605	7	1	0.0252367	8.44256e-05	-0.298596	0.0759501	0.000567974	-0.252408	0.0732368	0.508034	-0.0816685	0.123384	0.329895	-0.0979795	0.100561	0.0254041	-0.241547	0.108065	9.59072e-07	3.6859e-07	0.0252367	1	0.506787
rs2388982	12:32134240	C:0.30942	rs9896031	17:68492721	G:0.428986	3450	2605	7	1	0.0252367	8.44256e-05	-0.298596	0.0759501	0.000567974	-0.252408	0.0732368	0.508034	-0.0816685	0.123384	0.329895	-0.0979795	0.100561	0.0254041	-0.241547	0.108065	9.59072e-07	3.6859e-07	0.0252367	1	0.506787
rs6501392	17:68434200	A:0.443845	rs9899335	17:68495920	C:0.429697	3428	2588	7	1	0.0253045	0.0245402	-0.403396	0.179401	0.569078	0.102432	0.179891	0.00318171	-0.56902	0.192913	0.431142	-0.169335	0.215099	0.0255465	0.230633	0.103282	0.000100872	3.32271e-05	0.0253045	1	0.506787
rs1749689	13:33717001	G:0.284858	rs111561715	19:24431330	T:0.114733	3421	2580	7	1	0.0253509	0.391046	0.0689878	0.0804314	3.44898e-05	-0.453957	0.109609	0.0656993	0.170586	0.0926863	0.114406	-0.233721	0.148047	0.0253791	-0.369635	0.165342	0.000135374	4.41384e-05	0.0253509	1	0.506787
rs1396513	17:68420598	C:0.44614	rs73030462	19:28086653	A:0.11359	3407	2575	7	1	0.025358	4.74359e-05	-0.301313	0.0740707	4.05582e-05	-0.455768	0.111047	3.66034e-06	-0.386704	0.0835251	2.31945e-05	-0.795293	0.187938	0.0255832	0.353118	0.158173	5.61939e-08	2.33912e-08	0.025358	1	0.506787
rs78149699	5:15603801	A:0.0871907	rs76809045	5:15627840	A:0.0892285	3435	2593	7	1	0.0254476	0.772548	0.222234	0.76886	0.328721	-0.743619	0.761364	0.511198	-0.549155	0.835886	0.294092	-0.790268	0.753219	0.0295662	0.694106	0.319004	0.000133633	4.37318e-05	0.0254476	1	0.506787
rs78149699	5:15603801	A:0.0871907	rs74892066	5:15626073	T:0.0892285	3435	2593	7	1	0.0254476	0.772548	0.222234	0.76886	0.328721	-0.743619	0.761364	0.511198	-0.549155	0.835886	0.294092	-0.790268	0.753219	0.0295662	0.694106	0.319004	0.000133633	4.37318e-05	0.0254476	1	0.506787
rs1749689	13:33717001	G:0.284962	rs73030462	19:28086653	A:0.113663	3418	2579	7	1	0.0258713	0.365371	0.0726392	0.0802485	8.42582e-05	-0.434189	0.110426	0.0613767	0.1726	0.0922613	0.15096	-0.213905	0.148943	0.0257785	-0.36573	0.164039	0.00030078	9.64601e-05	0.0258713	1	0.513439
rs9401363	6:121334537	G:0.311847	chr18:34831179:d	18:34831179	C:0.124419	3444	2603	7	1	0.0259554	0.000299111	-0.307135	0.0849362	0.000547313	0.482021	0.139455	2.84716e-05	-0.383037	0.0915182	0.471011	0.145048	0.201222	0.0273686	0.372511	0.168846	2.01259e-06	7.748e-07	0.0259554	1	0.513439
rs55959921	5:120765906	C:0.130183	rs2858808	13:33719042	C:0.28501	3449	2603	7	1	0.0259554	3.78248e-05	-0.428711	0.104047	0.355145	0.0743342	0.0803911	4.51317e-06	-0.628212	0.136978	0.823946	-0.0201846	0.0907285	0.0266435	0.357596	0.161319	0.000130267	4.33798e-05	0.0259554	1	0.513439
rs9302917	17:68485688	G:0.429027	rs114264651	19:24376878	A:0.109647	3452	2607	7	1	0.0259811	0.000335773	-0.263256	0.073412	3.4651e-05	-0.461945	0.111567	2.72307e-05	-0.344373	0.0820821	2.04121e-05	-0.79623	0.186894	0.0263655	0.356706	0.160622	3.23334e-07	1.31274e-07	0.0259811	1	0.513439
rs139031524	6:29477679	G:0.0762761	rs9401363	6:121334537	G:0.312935	3448	2604	7	1	0.0261874	0.45562	0.908774	1.21807	8.17907e-05	-0.333067	0.0845543	0.512652	0.807058	1.23269	7.16408e-06	-0.413658	0.0921544	0.0261828	0.257115	0.115636	0.000287708	9.33784e-05	0.0261874	1	0.516411
rs12703037	7:10592802	A:0.244634	rs17153475	7:26387544	C:0.277124	3401	2561	7	1	0.0262318	0.00188667	-0.261695	0.0842136	0.00417176	-0.229258	0.0800237	0.000139686	-0.421018	0.11054	0.000280234	-0.369805	0.101793	0.0266379	0.29602	0.133536	0.000150138	5.0148e-05	0.0262318	1	0.516411
rs2858808	13:33719042	C:0.28509	rs111561715	19:24431330	T:0.114881	3434	2589	7	1	0.0264588	0.355997	0.0740757	0.0802536	2.90338e-05	-0.45636	0.109153	0.0586992	0.174923	0.0925301	0.106098	-0.23838	0.147514	0.0264812	-0.365842	0.164862	0.000108431	3.69591e-05	0.0264588	1	0.519886
rs9401364	6:121337778	T:0.311992	chr18:34831179:d	18:34831179	C:0.124419	3444	2603	7	1	0.0267824	0.000326036	-0.305097	0.0848982	0.000559243	0.481165	0.139442	3.18644e-05	-0.380381	0.0914441	0.468432	0.145936	0.201281	0.0282231	0.370369	0.168797	2.18304e-06	8.60679e-07	0.0267824	1	0.523691
rs139031524	6:29477679	G:0.0762761	rs9401364	6:121337778	T:0.31308	3448	2604	7	1	0.02679	0.455601	0.908923	1.21822	8.77574e-05	-0.331502	0.0845203	0.512372	0.807667	1.2328	7.83533e-06	-0.411675	0.0921049	0.0267838	0.256056	0.115619	0.00030765	0.000101451	0.02679	1	0.523691
rs9375004	6:121476771	G:0.326845	rs10984414	9:121881005	A:0.116647	3442	2598	7	1	0.0268051	0.0868237	-0.16362	0.0955504	0.00174045	-0.346572	0.11068	0.493471	-0.0714407	0.104324	0.228266	-0.165922	0.137713	0.0248736	-0.370939	0.16535	0.00181372	0.000550266	0.0268051	1	0.523691
rs3846927	6:56117245	G:0.189111	rs114264651	19:24376878	A:0.109615	3453	2608	7	1	0.0268962	0.000897117	-0.305673	0.0920439	3.20862e-05	-0.464356	0.111674	0.0529599	-0.200768	0.103743	0.041366	-0.283501	0.138982	0.026677	-0.433404	0.195561	8.17838e-07	3.33098e-07	0.0268962	1	0.524476
rs2764609	13:33719567	G:0.284862	rs111561715	19:24431330	T:0.114847	3435	2590	7	1	0.0270602	0.365896	0.072548	0.0802356	2.81848e-05	-0.457112	0.109157	0.0615265	0.17295	0.092502	0.103708	-0.240015	0.147507	0.0270785	-0.364401	0.164859	0.000107469	3.73336e-05	0.0270602	1	0.526677
rs139031524	6:29477679	G:0.0764757	rs4946532	6:121334822	A:0.313172	3439	2595	7	1	0.0271599	0.455993	0.908193	1.2183	8.76255e-05	-0.331694	0.0845612	0.512627	0.8072	1.23283	7.89121e-06	-0.411791	0.0921622	0.0271544	0.255518	0.115656	0.000307387	0.000102523	0.0271599	1	0.52762
rs75203591	5:15613500	G:0.0871974	rs388749	5:178028134	C:0.213473	3429	2590	7	1	0.027233	0.000133426	-0.480197	0.125705	3.31446e-05	0.433448	0.104427	0.0141708	-0.343898	0.1402	4.06477e-06	0.512531	0.111225	0.0251931	-0.549494	0.245482	6.39564e-08	2.81808e-08	0.027233	1	0.528044
rs2388982	12:32134240	C:0.30951	rs7213968	17:68483944	C:0.428965	3449	2604	7	1	0.0273411	0.000102203	-0.295026	0.0759338	0.000429183	-0.258033	0.0732744	0.51108	-0.0810845	0.123387	0.294137	-0.10558	0.100639	0.0275138	-0.238266	0.108099	8.72925e-07	3.59783e-07	0.0273411	1	0.528674
rs55959921	5:120765906	C:0.13029	rs2764609	13:33719567	G:0.284783	3450	2604	7	1	0.0273682	4.18539e-05	-0.426141	0.104013	0.367046	0.0724939	0.0803685	5.22847e-06	-0.623548	0.136881	0.815277	-0.0211942	0.0907194	0.0280735	0.354199	0.161274	0.000146267	5.06555e-05	0.0273682	1	0.528674
rs10486089	7:10592074	G:0.245423	rs4931592	12:32141419	C:0.430398	3441	2597	7	1	0.027473	0.00264744	-0.252617	0.0840387	1.83656e-05	-0.306859	0.071631	0.000302056	-0.48215	0.133429	2.64399e-06	-0.436035	0.0928386	0.0275726	0.252398	0.114554	8.62229e-07	3.56936e-07	0.027473	1	0.529285
rs9899335	17:68495920	C:0.43031	rs114264651	19:24376878	A:0.109533	3451	2606	7	1	0.0275274	0.00046507	-0.256599	0.0733116	3.33925e-05	-0.462971	0.111586	3.97475e-05	-0.33672	0.081948	2.1731e-05	-0.794177	0.187027	0.0279243	0.353044	0.160595	4.22944e-07	1.78937e-07	0.0275274	1	0.529285
rs8072275	17:68492918	A:0.429151	rs114264651	19:24376878	A:0.109678	3451	2606	7	1	0.0276055	0.000394352	-0.260329	0.0734596	3.78171e-05	-0.460007	0.111641	3.36244e-05	-0.340634	0.0821316	2.34399e-05	-0.790977	0.187022	0.0280002	0.353205	0.160746	4.09982e-07	1.74015e-07	0.0276055	1	0.529285
rs9896031	17:68492721	G:0.429151	rs114264651	19:24376878	A:0.109678	3451	2606	7	1	0.0276055	0.000394352	-0.260329	0.0734596	3.78171e-05	-0.460007	0.111641	3.36244e-05	-0.340634	0.0821316	2.34399e-05	-0.790977	0.187022	0.0280002	0.353205	0.160746	4.09982e-07	1.74015e-07	0.0276055	1	0.529285
rs776153	5:178028817	C:0.213186	rs10984414	9:121881005	A:0.116613	3443	2599	7	1	0.0277622	1.08007e-05	0.459789	0.104486	0.00118271	-0.360829	0.111263	1.09994e-06	0.563366	0.115613	0.0747658	-0.226453	0.127085	0.025691	-0.442619	0.198408	4.14106e-07	1.76553e-07	0.0277622	1	0.531066
rs75203591	5:15613500	G:0.0871533	rs776153	5:178028817	C:0.213869	3425	2587	7	1	0.0278015	9.98834e-05	-0.489714	0.125862	3.16442e-05	0.435232	0.10459	0.0116015	-0.354119	0.140298	3.93673e-06	0.513742	0.111327	0.025722	-0.548346	0.245853	4.51586e-08	2.04225e-08	0.0278015	1	0.531066
rs78149699	5:15603801	A:0.0875	rs2172349	8:19607876	G:0.225145	3440	2598	7	1	0.027908	5.95362e-05	-0.502383	0.125138	0.291347	-0.0925424	0.0877037	0.0567222	-0.298816	0.156822	0.985807	-0.00173253	0.0973924	0.0272134	-0.441182	0.199771	0.000172008	6.01374e-05	0.027908	1	0.532113
rs776153	5:178028817	C:0.214014	rs10984415	9:121884167	A:0.112785	3418	2581	7	1	0.0279872	8.56599e-06	0.465698	0.104639	0.00367999	-0.329358	0.113401	8.74454e-07	0.566819	0.115255	0.132624	-0.194403	0.129272	0.0257805	-0.457461	0.205185	9.16159e-07	3.84524e-07	0.0279872	1	0.532636
rs75203591	5:15613500	G:0.0869502	rs74892066	5:15626073	T:0.0895718	3433	2594	7	1	0.028266	0.329552	0.663881	0.680892	0.0810004	-1.17296	0.672219	0.879785	-0.116717	0.771725	0.0751882	-1.19711	0.672793	0.0327967	0.682188	0.319591	8.21485e-05	2.99024e-05	0.028266	1	0.535962
rs75203591	5:15613500	G:0.0869502	rs76809045	5:15627840	A:0.0895718	3433	2594	7	1	0.028266	0.329552	0.663881	0.680892	0.0810004	-1.17296	0.672219	0.879785	-0.116717	0.771725	0.0751882	-1.19711	0.672793	0.0327967	0.682188	0.319591	8.21485e-05	2.99024e-05	0.028266	1	0.535962
rs12659622	5:15618181	A:0.0881076	rs2172349	8:19607876	G:0.224971	3456	2611	7	1	0.0284025	6.94581e-05	-0.495469	0.124548	0.262022	-0.0981794	0.0875332	0.0591761	-0.294165	0.1559	0.937928	-0.00757297	0.0972455	0.0276673	-0.438626	0.199197	0.000185237	6.55064e-05	0.0284025	1	0.53756
rs78149699	5:15603801	A:0.0872993	rs75203591	5:15613500	G:0.0868613	3425	2588	7	1	0.0285883	0.115141	-1.72858	1.09716	0.268823	1.21696	1.10055	0.0894768	-1.79919	1.05949	0.660865	0.487649	1.11153	0.0329285	0.67845	0.31808	0.000103883	3.7818e-05	0.0285883	1	0.540083
rs75203591	5:15613500	G:0.0869755	rs12187510	5:15623695	T:0.0888695	3432	2593	7	1	0.0288898	0.612247	0.417397	0.823482	0.25729	-0.923729	0.815425	0.692843	-0.355609	0.900277	0.243816	-0.952084	0.816887	0.0334745	0.679444	0.319536	0.000179933	6.46084e-05	0.0288898	1	0.542647
rs12187510	5:15623695	T:0.0886957	rs7016717	8:78630367	A:0.113768	3450	2605	7	1	0.0289226	4.18925e-05	-0.508844	0.124206	4.36337e-06	-0.583199	0.126968	0.00247299	-0.403223	0.133225	0.00037013	-0.482711	0.135573	0.0255573	-0.607421	0.272036	8.63657e-09	4.19918e-09	0.0289226	1	0.542647
rs74892066	5:15626073	T:0.0895133	rs7016717	8:78630367	A:0.113847	3452	2607	7	1	0.0289349	2.95715e-05	-0.517465	0.123892	4.09647e-06	-0.584894	0.126973	0.00194267	-0.411909	0.132923	0.000368369	-0.483495	0.135746	0.0256493	-0.606011	0.271573	5.88244e-09	2.88607e-09	0.0289349	1	0.542647
rs76809045	5:15627840	A:0.0895133	rs7016717	8:78630367	A:0.113847	3452	2607	7	1	0.0289349	2.95715e-05	-0.517465	0.123892	4.09647e-06	-0.584894	0.126973	0.00194267	-0.411909	0.132923	0.000368369	-0.483495	0.135746	0.0256493	-0.606011	0.271573	5.88244e-09	2.88607e-09	0.0289349	1	0.542647
rs74892066	5:15626073	T:0.0895133	rs76809045	5:15627840	A:0.0895133	3452	2607	7	1	0.0290212	3.77473e-05	-0.510564	0.123898	3.29444e-83			0.000845119	-1.30729	0.391688	3.29444e-83			0.0336361	0.678233	0.319258	4.07332e-05	2.03662e-05	0.0290212	1	0.543276
rs78149699	5:15603801	A:0.0874238	rs12659622	5:15618181	A:0.0877142	3443	2600	7	1	0.0291036	0.48745	0.843711	1.21507	0.265311	-1.35121	1.21302	0.940628	0.0924926	1.24183	0.240469	-1.399	1.19184	0.033596	0.678815	0.319459	0.000189816	6.84193e-05	0.0291036	1	0.543831
rs9766351	6:85745915	G:0.0858689	rs10984415	9:121884167	A:0.112639	3418	2584	7	1	0.0292651	3.24585e-05	-0.639215	0.153824	0.00351122	-0.330438	0.113201	0.000852678	-0.537837	0.161266	0.020726	-0.269859	0.116674	0.0237692	-0.805245	0.356171	3.30809e-06	1.3866e-06	0.0292651	1	0.544968
rs36113945	3:83965317	C:0.15307	rs16939543	8:78629884	A:0.112719	3420	2580	7	1	0.0293025	0.039335	-0.205722	0.0998329	1.9847e-05	-0.545129	0.127766	0.00644284	-0.293434	0.107708	1.75112e-06	-0.661623	0.138409	0.0330123	0.541477	0.253984	1.44894e-05	5.7917e-06	0.0293025	1	0.544968
rs55959921	5:120765906	C:0.130093	rs1749689	13:33717001	G:0.284779	3436	2594	7	1	0.0293232	4.30237e-05	-0.426888	0.104358	0.390301	0.0692055	0.0805585	5.84794e-06	-0.622737	0.137415	0.795844	-0.0235274	0.0909346	0.030051	0.350671	0.161643	0.000156749	5.73069e-05	0.0293232	1	0.544968
rs9767240	6:85745698	T:0.0857226	rs10984415	9:121884167	A:0.112639	3418	2584	7	1	0.0294567	3.11665e-05	-0.6403	0.153742	0.00351325	-0.330413	0.1132	0.000823057	-0.539123	0.161176	0.020708	-0.269897	0.116673	0.0239405	-0.804234	0.356158	3.18758e-06	1.34494e-06	0.0294567	1	0.546098
rs3846927	6:56117245	G:0.189921	rs11670993	19:24415489	A:0.111564	3433	2591	7	1	0.0294902	0.000648651	-0.314217	0.0921347	2.8372e-05	-0.464595	0.110984	0.0432247	-0.210209	0.103985	0.0370309	-0.287911	0.138059	0.0292646	-0.424725	0.194837	5.41681e-07	2.41107e-07	0.0294902	1	0.546098
rs36113945	3:83965317	C:0.153151	rs4582144	4:10674007	T:0.312427	3428	2585	7	1	0.0297424	0.0442232	-0.200996	0.0999	3.88853e-05	0.327627	0.079637	0.983733	-0.00276565	0.135646	4.02786e-06	0.436569	0.0947016	0.0299803	-0.328794	0.151494	2.25984e-05	9.00393e-06	0.0297424	1	0.54978
rs1396513	17:68420598	C:0.444606	rs114264651	19:24376878	A:0.109475	3430	2596	7	1	0.0297973	4.62835e-05	-0.301296	0.0739624	3.53515e-05	-0.464877	0.112399	4.10438e-06	-0.381862	0.0829049	2.67888e-05	-0.798755	0.190217	0.030061	0.347062	0.159989	4.85546e-08	2.3233e-08	0.0297973	1	0.549809
rs2764609	13:33719567	G:0.285631	rs9565493	13:79923962	G:0.0636841	3431	2592	7	1	0.0298609	0.348402	0.0755959	0.0806189	2.69947e-05	-0.581925	0.138638	0.095876	0.144801	0.0869581	0.1041	-0.306625	0.188659	0.029399	-0.4571	0.209862	0.000103719	3.91437e-05	0.0298609	1	0.549995
rs3846927	6:56117245	G:0.190067	rs111561715	19:24431330	T:0.114914	3433	2588	7	1	0.0300267	0.000801846	-0.308609	0.0920629	2.42494e-05	-0.461918	0.109416	0.0501047	-0.203988	0.104125	0.0335718	-0.288913	0.135948	0.0297911	-0.420422	0.193488	5.89642e-07	2.65802e-07	0.0300267	1	0.552062
rs17153475	7:26387544	C:0.276246	chr18:34831179:d	18:34831179	C:0.122581	3410	2571	7	1	0.0300865	0.00526861	-0.223948	0.0802641	0.000210625	0.522313	0.14094	0.0877122	-0.149166	0.0873547	3.35841e-05	0.751142	0.181099	0.0296045	-0.357823	0.16449	1.56687e-05	6.38455e-06	0.0300865	1	0.552175
rs55959921	5:120765906	C:0.13022	rs2244482	10:109486048	C:0.139211	3448	2602	7	1	0.0301506	4.12231e-05	-0.427473	0.104249	0.000126173	-0.397954	0.103801	0.0113471	-0.302555	0.119501	0.0179468	-0.279359	0.118037	0.02904	-0.421423	0.193052	1.52434e-07	7.15428e-08	0.0301506	1	0.552368
rs12187510	5:15623695	T:0.0886957	rs76809045	5:15627840	A:0.0894203	3450	2605	7	1	0.030288	0.290872	1.23414	1.16846	0.135332	-1.73992	1.16507	0.712628	0.450559	1.22325	0.132861	-1.74888	1.16366	0.0349711	0.673765	0.319518	0.000119088	4.52217e-05	0.030288	1	0.552917
rs12187510	5:15623695	T:0.0886957	rs74892066	5:15626073	T:0.0894203	3450	2605	7	1	0.030288	0.290872	1.23414	1.16846	0.135332	-1.73992	1.16507	0.712628	0.450559	1.22325	0.132861	-1.74888	1.16366	0.0349711	0.673765	0.319518	0.000119088	4.52217e-05	0.030288	1	0.552917
rs55959921	5:120765906	C:0.129991	chr10:109490842:d	10:109490842	G:0.135238	3431	2592	7	1	0.0306953	3.81001e-05	-0.430462	0.104514	0.000137222	-0.39973	0.10483	0.0105031	-0.30623	0.119677	0.0189258	-0.2801	0.119345	0.0301514	-0.435956	0.201078	1.57715e-07	7.50709e-08	0.0306953	1	0.555903
rs74892066	5:15626073	T:0.0895133	rs79060911	5:15632124	G:0.0876304	3452	2607	7	1	0.0307215	0.255415	-0.926967	0.815062	0.60565	0.424943	0.823067	0.242185	-0.954903	0.816476	0.706788	-0.338426	0.899654	0.0354589	0.672053	0.319557	0.000194151	7.31008e-05	0.0307215	1	0.555903
rs74892066	5:15626073	T:0.0895133	rs76027611	5:15633959	A:0.0876304	3452	2607	7	1	0.0307215	0.255415	-0.926967	0.815062	0.60565	0.424943	0.823067	0.242185	-0.954903	0.816476	0.706788	-0.338426	0.899654	0.0354589	0.672053	0.319557	0.000194151	7.31008e-05	0.0307215	1	0.555903
rs76809045	5:15627840	A:0.0895133	rs76027611	5:15633959	A:0.0876304	3452	2607	7	1	0.0307215	0.255415	-0.926967	0.815062	0.60565	0.424943	0.823067	0.242185	-0.954903	0.816476	0.706788	-0.338426	0.899654	0.0354589	0.672053	0.319557	0.000194151	7.31008e-05	0.0307215	1	0.555903
rs76809045	5:15627840	A:0.0895133	rs79060911	5:15632124	G:0.0876304	3452	2607	7	1	0.0307215	0.255415	-0.926967	0.815062	0.60565	0.424943	0.823067	0.242185	-0.954903	0.816476	0.706788	-0.338426	0.899654	0.0354589	0.672053	0.319557	0.000194151	7.31008e-05	0.0307215	1	0.555903
rs9375004	6:121476771	G:0.327188	rs10984415	9:121884167	A:0.112526	3417	2580	7	1	0.0309143	0.113983	-0.151648	0.0959473	0.0044047	-0.321671	0.112961	0.549094	-0.0625929	0.104475	0.288483	-0.147623	0.139076	0.0284068	-0.380948	0.17382	0.00541475	0.00173726	0.0309143	1	0.55841
rs79060911	5:15632124	G:0.0879791	rs388749	5:178028134	C:0.212689	3444	2600	7	1	0.0311394	0.000149865	-0.47479	0.125232	2.83323e-05	0.437294	0.104454	0.0143448	-0.342066	0.139704	3.73142e-06	0.514629	0.111252	0.0289364	-0.534563	0.244724	5.89266e-08	2.91149e-08	0.0311394	1	0.560008
rs76027611	5:15633959	A:0.0879791	rs388749	5:178028134	C:0.212689	3444	2600	7	1	0.0311394	0.000149865	-0.47479	0.125232	2.83323e-05	0.437294	0.104454	0.0143448	-0.342066	0.139704	3.73142e-06	0.514629	0.111252	0.0289364	-0.534563	0.244724	5.89266e-08	2.91149e-08	0.0311394	1	0.560008
rs7725138	5:57254897	G:0.114129	rs7016717	8:78630367	A:0.114707	3461	2615	7	1	0.0311659	0.000127851	0.45674	0.119236	1.12651e-05	-0.559391	0.127385	0.00601272	0.352525	0.128327	1.42704e-06	-0.641633	0.133086	0.0437114	0.68403	0.339158	2.10854e-08	1.06907e-08	0.0311659	1	0.560008
rs1749689	13:33717001	G:0.285443	chr18:34831179:d	18:34831179	C:0.123979	3428	2591	7	1	0.0312636	0.346931	0.0757949	0.0805849	0.000150188	0.533903	0.140843	0.868661	0.0141533	0.0855906	0.0197447	0.368223	0.157957	0.0358039	0.429478	0.204597	0.000410366	0.000151706	0.0312636	1	0.560785
rs7725138	5:57254897	G:0.113378	rs9191	17:73894963	G:0.153017	3431	2595	9	1	0.0317027	6.48098e-05	0.482503	0.120789	0.124721	0.610244	0.397486	0.000328804	0.439669	0.12242	0.351787	0.392656	0.421698	0.137722	1.42581	0.960579	7.25932e-05	2.91919e-05	0.0317027	1	0.567444
chr10:109490842:d	10:109490842	G:0.13531	rs10847270	12:127568802	G:0.398298	3407	2578	7	1	0.0318112	5.30937e-05	-0.424702	0.105083	0.00104859	0.243841	0.0744064	0.260398	-0.177409	0.157634	9.93239e-05	0.331138	0.0850766	0.0318006	-0.318132	0.148181	1.99717e-06	9.11421e-07	0.0318112	1	0.567444
rs139031524	6:29477679	G:0.0762761	chr6:121340086:i	6:121340086	TA:0.319026	3448	2604	7	1	0.0318339	0.456065	0.908503	1.21891	0.00010026	-0.325547	0.0836891	0.510339	0.811842	1.23322	1.01586e-05	-0.402204	0.0911248	0.0317607	0.24654	0.114808	0.000350319	0.000132376	0.0318339	1	0.567444
rs7448000	5:120772327	T:0.129878	rs2858808	13:33719042	C:0.285236	3434	2592	7	1	0.0318792	3.44384e-05	-0.43241	0.104398	0.449783	0.0610122	0.0807278	5.47128e-06	-0.626198	0.137751	0.746798	-0.0293392	0.0908715	0.0325992	0.347178	0.162461	0.000137976	5.43223e-05	0.0318792	1	0.567444
rs78149699	5:15603801	A:0.0875	rs76027611	5:15633959	A:0.0876454	3440	2598	7	1	0.0319656	0.66606	-1.0037	2.32573	0.8297	0.500365	2.32635	0.480562	-1.3968	1.98015	0.955252	0.111146	1.98079	0.0366336	0.664604	0.318019	0.000305927	0.000116692	0.0319656	1	0.567444
rs78149699	5:15603801	A:0.0875	rs79060911	5:15632124	G:0.0876454	3440	2598	7	1	0.0319656	0.66606	-1.0037	2.32573	0.8297	0.500365	2.32635	0.480562	-1.3968	1.98015	0.955252	0.111146	1.98079	0.0366336	0.664604	0.318019	0.000305927	0.000116692	0.0319656	1	0.567444
chr6:121340086:i	6:121340086	TA:0.318497	rs10984414	9:121881005	A:0.116474	3460	2614	7	1	0.0322445	0.000120657	-0.321873	0.0837166	0.00184853	-0.345262	0.11089	0.0124039	-0.233621	0.0934318	0.33972	-0.140465	0.147127	0.0317041	-0.362321	0.168669	4.91717e-06	2.20608e-06	0.0322445	1	0.570835
rs4582144	4:10674007	T:0.311901	rs139031524	6:29477679	G:0.0763425	3445	2601	7	1	0.0322675	3.29779e-05	0.33061	0.0796292	0.349902	1.16846	1.24998	3.72167e-06	0.396629	0.0857325	0.333851	1.2078	1.24981	0.0311945	-0.249531	0.115814	0.000107719	4.32681e-05	0.0322675	1	0.570835
rs75203591	5:15613500	G:0.087184	rs12659622	5:15618181	A:0.0880558	3441	2601	7	1	0.0331865	0.0969331	1.64955	0.993758	0.0301524	-2.14632	0.989962	0.404587	0.881146	1.05722	0.0289628	-2.1583	0.988236	0.0380989	0.662584	0.319504	6.07724e-05	2.55522e-05	0.0331865	1	0.585583
rs2858808	13:33719042	C:0.28586	rs9565493	13:79923962	G:0.0634111	3430	2591	7	1	0.0332149	0.335962	0.0775937	0.080644	2.20322e-05	-0.589133	0.138841	0.0947217	0.145294	0.0869505	0.0927124	-0.317999	0.189144	0.0327187	-0.448745	0.210134	8.41376e-05	3.49534e-05	0.0332149	1	0.585583
rs1749689	13:33717001	G:0.285631	rs9565493	13:79923962	G:0.063506	3417	2582	7	1	0.0333478	0.373104	0.0719837	0.0808193	2.85669e-05	-0.58246	0.139191	0.108475	0.139893	0.0871558	0.0985619	-0.312414	0.189128	0.0328407	-0.448972	0.210388	0.000113843	4.68772e-05	0.0333478	1	0.585613
rs146564899	5:39036514	C:0.0679895	rs4394153	5:120833832	G:0.146192	3427	2591	7	1	0.0334622	1.75145e-05	-0.628556	0.146366	3.72099e-05	-0.410683	0.09958	0.00725855	-0.455741	0.169752	0.0013641	-0.337778	0.105485	0.0336862	-0.583855	0.274909	2.71437e-08	1.4517e-08	0.0334622	1	0.585613
rs75203591	5:15613500	G:0.08726	rs76027611	5:15633959	A:0.0879872	3438	2599	7	1	0.0334957	0.28648	1.2453	1.16834	0.135447	-1.73923	1.16496	0.697088	0.476128	1.22318	0.13291	-1.74855	1.16359	0.0384353	0.661002	0.319297	0.000188086	7.61272e-05	0.0334957	1	0.585613
rs75203591	5:15613500	G:0.08726	rs79060911	5:15632124	G:0.0879872	3438	2599	7	1	0.0334957	0.28648	1.2453	1.16834	0.135447	-1.73923	1.16496	0.697088	0.476128	1.22318	0.13291	-1.74855	1.16359	0.0384353	0.661002	0.319297	0.000188086	7.61272e-05	0.0334957	1	0.585613
rs2244482	10:109486048	C:0.139074	rs12281247	11:123792656	T:0.187265	3455	2610	7	1	0.03351	9.65201e-05	-0.403967	0.103603	0.00740877	-0.245387	0.0916343	9.21064e-06	-0.549973	0.12401	0.000751638	-0.351756	0.104378	0.0358831	0.374318	0.178395	1.76707e-05	7.83875e-06	0.03351	1	0.585613
rs7448000	5:120772327	T:0.129985	rs2764609	13:33719567	G:0.285007	3435	2593	7	1	0.0335579	3.79712e-05	-0.429943	0.104368	0.463584	0.0591528	0.0807041	6.30656e-06	-0.621639	0.137657	0.738122	-0.030379	0.0908621	0.0342944	0.343774	0.162419	0.000153961	6.29375e-05	0.0335579	1	0.585613
rs76027611	5:15633959	A:0.087936	rs776153	5:178028817	C:0.213081	3440	2597	7	1	0.0342843	0.00010997	-0.48502	0.12541	2.62995e-05	0.439823	0.104636	0.0113371	-0.354295	0.13992	3.68284e-06	0.515243	0.111319	0.0319606	-0.525593	0.245043	4.05343e-08	2.1906e-08	0.0342843	1	0.596269
rs79060911	5:15632124	G:0.087936	rs776153	5:178028817	C:0.213081	3440	2597	7	1	0.0342843	0.00010997	-0.48502	0.12541	2.62995e-05	0.439823	0.104636	0.0113371	-0.354295	0.13992	3.68284e-06	0.515243	0.111319	0.0319606	-0.525593	0.245043	4.05343e-08	2.1906e-08	0.0342843	1	0.596269
rs17001726	4:77177027	G:0.0707232	rs139031524	6:29477679	G:0.0763869	3443	2600	7	1	0.0350222	0.200003	-0.181157	0.141359	0.45179	0.932827	1.23975	0.0873431	-0.247267	0.144636	0.466926	0.905706	1.24498	0.0621245	0.761339	0.408136	0.313782	0.0798759	0.0350222	1	0.608075
merged_del_2_3968	1:72766323	TGCAATAGTAGAATTAAAATTCATATTCTAAATATTAAAACATAAAAACATACAAGTAGTATTGACATTTCAGCAAATTGGATAAGTGATATGGAGGAAAAACATGAAGAAATATCCAGATACCTGAGGGAAAAAAATGTGATGTATAATAAGTATTAAATGTGTATGATAAATTTGACACAACAAGTAAATAAGAAAAGGAAAGGTTTTTTAAAAAGTAGTAATGAGAAAATGTGTTAACTACTTGGAGAAAATTAGCATTAGACCCTCATCTGATATCATGCTCTAGAGGAAACTAAAGTCGGCCAGGAAAATGGGAGAGGGTAATATTTTACTGATCTCAGGATGGGGGATTACATTAAAGTATACATAATATAAAATATCAAAAGAGAAAAAAAT…	rs10984414	9:121881005	A:0.117201	3430	2590	7	1	0.0351275	0.372179	0.0662574	0.0742464	0.00262286	-0.334264	0.111096	0.866221	-0.0140568	0.0834431	0.000314246	-0.586625	0.162804	0.0356367	0.326227	0.155269	0.00810077	0.00281067	0.0351275	1	0.60855
rs7725138	5:57254897	G:0.114203	rs16939543	8:78629884	A:0.113623	3450	2607	7	1	0.0351677	0.00012351	0.458638	0.119467	2.52874e-05	-0.540669	0.128357	0.00553756	0.356634	0.128564	3.51106e-06	-0.622269	0.134156	0.0483086	0.669978	0.33929	4.64331e-08	2.55451e-08	0.0351677	1	0.60855
rs7725138	5:57254897	G:0.114402	chr18:34831179:d	18:34831179	C:0.124419	3444	2603	7	1	0.0352332	8.2295e-05	0.472201	0.11992	0.000404723	0.496049	0.140246	0.00203574	0.388841	0.126044	0.00620598	0.401201	0.1466	0.057174	0.713135	0.374944	4.50552e-07	2.33783e-07	0.0352332	1	0.608659
chr10:109492624:d	10:109492624	T:0.138784	rs4765500	12:127564518	G:0.400204	3437	2598	7	1	0.0352988	0.000204794	-0.385881	0.103926	0.00270569	0.221966	0.0740051	0.348633	-0.14609	0.155872	0.000281768	0.307644	0.0847152	0.0352167	-0.30699	0.145779	1.60032e-05	7.43589e-06	0.0352988	1	0.608771
rs74892066	5:15626073	T:0.0895761	rs7093189	10:84534939	T:0.167102	3444	2600	7	1	0.0358075	3.29552e-05	-0.516487	0.124394	3.54382e-05	-0.445238	0.107666	0.00659217	-0.381106	0.140279	0.00158051	-0.363306	0.114989	0.0336881	-0.523488	0.246488	4.40264e-08	2.46197e-08	0.0358075	1	0.614347
rs76809045	5:15627840	A:0.0895761	rs7093189	10:84534939	T:0.167102	3444	2600	7	1	0.0358075	3.29552e-05	-0.516487	0.124394	3.54382e-05	-0.445238	0.107666	0.00659217	-0.381106	0.140279	0.00158051	-0.363306	0.114989	0.0336881	-0.523488	0.246488	4.40264e-08	2.46197e-08	0.0358075	1	0.614347
rs36113945	3:83965317	C:0.15296	rs12281247	11:123792656	T:0.187227	3429	2587	7	1	0.0359153	0.0559113	-0.190728	0.0997672	0.00883146	-0.239468	0.0914519	0.00555012	-0.336642	0.121389	0.000815125	-0.363316	0.10853	0.0375051	0.354416	0.170374	0.00452088	0.00165408	0.0359153	1	0.614347
rs79060911	5:15632124	G:0.0879375	rs76027611	5:15633959	A:0.0879375	3457	2612	7	1	0.0359204	9.36779e-05	-0.486222	0.124468	3.29444e-83			0.00139746	-1.25289	0.392121	3.29444e-83			0.041045	0.652081	0.319166	0.000100492	5.7475e-05	0.0359204	1	0.614347
rs7448000	5:120772327	T:0.129787	rs1749689	13:33717001	G:0.285004	3421	2583	7	1	0.0359204	3.90391e-05	-0.430731	0.104722	0.489882	0.0558599	0.0808981	7.05979e-06	-0.620808	0.138207	0.71955	-0.0327035	0.0910808	0.0366752	0.340154	0.162803	0.000163771	7.05975e-05	0.0359204	1	0.614347
rs2244482	10:109486048	C:0.139311	rs10847270	12:127568802	G:0.39778	3424	2588	7	1	0.0360131	4.58016e-05	-0.424477	0.104139	0.000986314	0.244663	0.0742662	0.227741	-0.187395	0.15536	0.000102613	0.32999	0.0849542	0.0359888	-0.305972	0.145906	1.7066e-06	8.67326e-07	0.0360131	1	0.61491
rs78149699	5:15603801	A:0.0874381	rs388749	5:178028134	C:0.211892	3431	2589	7	1	0.0360802	8.46154e-05	-0.494417	0.125776	2.3625e-05	0.443289	0.104857	0.00930963	-0.364819	0.14029	3.38543e-06	0.518933	0.111696	0.0337668	-0.522252	0.246015	2.9594e-08	1.68174e-08	0.0360802	1	0.615036
chr10:109492624:d	10:109492624	T:0.1391	rs10773364	12:127559710	A:0.400935	3422	2586	7	1	0.0366164	0.000150142	-0.394733	0.104128	0.00362598	0.215063	0.0739303	0.305704	-0.158881	0.155115	0.00039016	0.300631	0.0847646	0.0365201	-0.302694	0.144754	1.52722e-05	7.32549e-06	0.0366164	1	0.623145
rs34969545	2:134448827	T:0.160933	rs2388982	12:32134240	C:0.309475	3430	2592	7	1	0.0368111	6.11103e-05	0.400938	0.100022	0.000135691	-0.291096	0.0762852	0.110561	0.213072	0.133531	1.41049e-05	-0.384193	0.0884783	0.0373346	0.297901	0.143078	9.80232e-08	5.49603e-08	0.0368111	1	0.625424
rs9401364	6:121337778	T:0.312572	rs10984414	9:121881005	A:0.116474	3460	2614	7	1	0.0374553	0.000111087	-0.326744	0.0845392	0.00193077	-0.343857	0.110897	0.010932	-0.240112	0.0943517	0.310716	-0.148114	0.14611	0.0368729	-0.354644	0.169916	4.53544e-06	2.309e-06	0.0374553	1	0.63532
rs12328009	2:208096911	C:0.441468	rs3801888	7:26388832	G:0.276354	3434	2589	7	1	0.0375898	0.0020822	0.229232	0.0744682	0.00285052	-0.237286	0.0795351	0.000236716	0.362599	0.0986337	0.726255	-0.043073	0.123026	0.0377422	-0.226019	0.108786	0.00011107	5.04957e-05	0.0375898	1	0.636421
rs4582144	4:10674007	T:0.312319	chr6:121340086:i	6:121340086	TA:0.318681	3458	2612	7	1	0.0376438	2.43932e-05	0.336872	0.079821	9.01016e-05	-0.328374	0.0838585	6.72003e-06	0.486202	0.107988	0.0848182	-0.186563	0.108254	0.0372198	-0.238399	0.114431	6.86153e-08	3.95529e-08	0.0376438	1	0.636421
rs6435367	2:208096604	G:0.443642	rs7725138	5:57254897	G:0.114017	3460	2614	7	1	0.0377953	0.00288279	0.222533	0.0746763	9.11254e-05	0.466799	0.119292	0.000351377	0.295879	0.0827832	4.24846e-05	0.745855	0.182203	0.0376963	-0.328205	0.157932	3.59879e-06	1.85962e-06	0.0377953	1	0.637936
rs6750839	2:114941169	C:0.0755949	rs6855114	4:10662390	T:0.33343	3446	2604	7	1	0.0381934	3.02721e-05	0.830735	0.19915	2.53628e-05	0.331584	0.0787321	1.32034e-05	1.1669	0.26784	3.62851e-06	0.384014	0.0829117	0.0364319	-0.492835	0.235572	7.7097e-09	4.74189e-09	0.0381934	1	0.641345
rs4946532	6:121334822	A:0.312663	rs10984414	9:121881005	A:0.116778	3451	2605	7	1	0.0382264	0.000110578	-0.326983	0.0845765	0.00212749	-0.340579	0.110871	0.0108404	-0.240555	0.0944168	0.319111	-0.145565	0.146108	0.0376451	-0.35314	0.169885	4.94304e-06	2.55193e-06	0.0382264	1	0.641345
rs4582144	4:10674007	T:0.311409	chr4:103773212:i	4:103773212	A:0.43961	3436	2594	7	1	0.0382593	2.07196e-05	0.341162	0.0801416	0.000375036	-0.272062	0.0764853	3.31787e-05	0.56737	0.1367	0.183319	-0.13467	0.101209	0.038705	-0.234255	0.113314	2.49914e-07	1.41119e-07	0.0382593	1	0.641345
chr4:103764833:i	4:103764833	A:0.46754	chr4:103773212:i	4:103773212	A:0.439592	3435	2593	7	1	0.0382923	0.173658	0.353602	0.259898	0.0219713	-0.60259	0.26304	0.0844545	0.4565	0.264576	0.353092	-0.283174	0.304944	0.038585	-0.215416	0.104137	0.00102563	0.000428126	0.0382923	1	0.641345
rs9401363	6:121334537	G:0.312428	rs10984414	9:121881005	A:0.116474	3460	2614	7	1	0.0383088	0.000103671	-0.328296	0.0845725	0.00193213	-0.343845	0.110901	0.010375	-0.241957	0.0944012	0.308096	-0.14893	0.146121	0.0377206	-0.353123	0.169944	4.24715e-06	2.20739e-06	0.0383088	1	0.641345
rs13420163	2:208096470	T:0.441921	rs3801888	7:26388832	G:0.276419	3435	2589	7	1	0.0384963	0.00256384	0.224563	0.0744647	0.00278171	-0.23786	0.0795285	0.000292044	0.35771	0.0987535	0.720172	-0.0441261	0.123178	0.0386485	-0.225014	0.108812	0.00013057	6.01233e-05	0.0384963	1	0.643438
rs223357	4:103772252	A:0.467559	chr4:103773212:i	4:103773212	A:0.439482	3437	2595	7	1	0.0388351	0.189211	0.340978	0.259711	0.024694	-0.590301	0.262805	0.0931733	0.443976	0.264446	0.371872	-0.272092	0.304703	0.0391289	-0.214828	0.104143	0.00110021	0.000462867	0.0388351	1	0.648049
rs13420163	2:208096470	T:0.443497	rs7725138	5:57254897	G:0.114162	3460	2614	7	1	0.039059	0.00302831	0.221465	0.0746968	8.93462e-05	0.467306	0.119276	0.000377931	0.29444	0.0828233	4.37515e-05	0.744609	0.182202	0.03896	-0.326013	0.157905	3.66485e-06	1.94457e-06	0.039059	1	0.650052
rs6435367	2:208096604	G:0.442067	rs3801888	7:26388832	G:0.276274	3435	2589	7	1	0.0390814	0.00244959	0.225531	0.0744449	0.00274482	-0.23817	0.0795237	0.000285019	0.358308	0.0987468	0.714625	-0.0450364	0.123167	0.0392362	-0.224284	0.108786	0.000124165	5.80018e-05	0.0390814	1	0.650052
rs223367	4:103764993	A:0.467394	chr4:103773212:i	4:103773212	A:0.439738	3435	2593	7	1	0.0393577	0.208297	0.32757	0.260335	0.0286173	-0.57675	0.26351	0.104587	0.430249	0.265093	0.395392	-0.25949	0.305326	0.0396615	-0.214197	0.104118	0.00123353	0.000521538	0.0393577	1	0.653008
rs6750839	2:114941169	C:0.0756168	rs4697771	4:10662260	C:0.333672	3445	2603	7	1	0.039386	3.01148e-05	0.831368	0.199245	3.11247e-05	0.32787	0.0787187	1.35516e-05	1.16575	0.267926	4.5654e-06	0.379964	0.0828922	0.037604	-0.489992	0.23567	9.38635e-09	5.89556e-09	0.039386	1	0.653008
rs76809045	5:15627840	A:0.0895652	rs11195879	10:84531521	C:0.167826	3450	2605	7	1	0.0395677	3.36954e-05	-0.515445	0.124295	2.92448e-05	-0.448604	0.10734	0.00636407	-0.382555	0.140212	0.00129684	-0.368668	0.114612	0.0372514	-0.5107	0.245176	3.71918e-08	2.2689e-08	0.0395677	1	0.653054
rs74892066	5:15626073	T:0.0895652	rs11195879	10:84531521	C:0.167826	3450	2605	7	1	0.0395677	3.36954e-05	-0.515445	0.124295	2.92448e-05	-0.448604	0.10734	0.00636407	-0.382555	0.140212	0.00129684	-0.368668	0.114612	0.0372514	-0.5107	0.245176	3.71918e-08	2.2689e-08	0.0395677	1	0.653054
rs78149699	5:15603801	A:0.0873942	rs776153	5:178028817	C:0.212285	3427	2586	7	1	0.039579	6.11897e-05	-0.504851	0.125955	2.17319e-05	0.446016	0.105036	0.00725568	-0.377241	0.140506	3.30663e-06	0.519775	0.11176	0.0371431	-0.513424	0.246342	1.98297e-08	1.2287e-08	0.039579	1	0.653054
rs223365	4:103765916	G:0.467268	chr4:103773212:i	4:103773212	A:0.439482	3437	2595	7	1	0.0396588	0.200891	0.332693	0.260116	0.0269409	-0.582491	0.263288	0.100422	0.435105	0.264854	0.384072	-0.265604	0.305145	0.0399587	-0.213891	0.104125	0.00115315	0.000492244	0.0396588	1	0.653323
rs733170	2:134528895	C:0.162023	rs7448000	5:120772327	T:0.129472	3410	2579	7	1	0.0401526	5.90543e-06	0.467448	0.103195	6.3851e-06	-0.478283	0.105974	0.00270825	0.351203	0.117105	7.90787e-07	-0.612749	0.124098	0.0414931	0.431565	0.2117	1.96845e-09	1.30099e-09	0.0401526	1	0.660401
rs2388982	12:32134240	C:0.308545	rs1396513	17:68420598	C:0.444444	3429	2595	7	1	0.0405709	0.00020313	-0.283591	0.0763348	6.54021e-05	-0.294396	0.0737388	0.550116	-0.0759714	0.12713	0.126839	-0.153694	0.100672	0.0407911	-0.222734	0.108882	2.85725e-07	1.68726e-07	0.0405709	1	0.665635
rs6750839	2:114941169	C:0.0753703	rs6836615	4:10662329	C:0.333866	3443	2601	7	1	0.0406001	3.10712e-05	0.829563	0.199152	3.05843e-05	0.328176	0.0787168	1.43723e-05	1.16214	0.267891	4.56679e-06	0.379941	0.0828884	0.0388023	-0.487089	0.235733	9.48194e-09	6.1059e-09	0.0406001	1	0.665635
rs1490070	3:176417144	C:0.119745	rs9833783	3:192164179	C:0.112351	3449	2605	7	1	0.0409171	0.000177829	-0.408223	0.1089	0.00101856	0.553847	0.168581	3.13455e-05	-0.476213	0.114379	0.00949016	0.45231	0.174376	0.06132	0.692838	0.370268	2.74619e-06	1.52777e-06	0.0409171	1	0.669378
rs12752401	1:102967150	T:0.0658926	rs223362	4:103769234	T:0.44688	3445	2605	7	1	0.0409584	1.46071e-05	0.700815	0.161682	0.000373976	-0.270078	0.0759114	0.263766	0.283996	0.254127	5.51392e-05	-0.32585	0.080802	0.0403417	0.445322	0.217206	7.20575e-08	4.44855e-08	0.0409584	1	0.669378
rs3777925	6:112526101	A:0.0959361	rs1749689	13:33717001	G:0.284761	3445	2603	7	1	0.041326	0.078367	0.217624	0.123633	0.366379	0.0724682	0.0802281	0.00790386	0.467487	0.176002	0.0912578	0.150635	0.0891964	0.0406645	-0.392921	0.191956	0.133693	0.0423008	0.041326	1	0.673056
rs3846927	6:56117245	G:0.189449	rs73030462	19:28086653	A:0.113815	3431	2588	7	1	0.0413677	0.000608021	-0.315446	0.0920202	3.34411e-05	-0.457798	0.110348	0.0377798	-0.216438	0.104195	0.0327672	-0.293095	0.137286	0.0410441	-0.395212	0.193439	5.80997e-07	3.41739e-07	0.0413677	1	0.673056
rs9836218	3:176450475	G:0.118555	rs9833783	3:192164179	C:0.112729	3433	2597	7	1	0.0413796	0.000210997	-0.407252	0.109906	0.00130353	0.542623	0.168768	3.70111e-05	-0.476378	0.115475	0.0114733	0.441303	0.17457	0.0618948	0.690661	0.369921	4.39214e-06	2.4293e-06	0.0413796	1	0.673056
rs1027175	3:176450118	G:0.118701	rs9833783	3:192164179	C:0.112729	3433	2597	7	1	0.041914	0.000224681	-0.405404	0.10988	0.00130551	0.542573	0.168775	3.98239e-05	-0.474285	0.11544	0.0114308	0.441552	0.174579	0.062532	0.688881	0.369868	4.65491e-06	2.59692e-06	0.041914	1	0.677577
rs4931592	12:32141419	C:0.430009	rs10773364	12:127559710	A:0.400846	3429	2589	7	1	0.0421323	2.98509e-05	-0.29978	0.0718104	0.00479314	0.208631	0.0739666	2.10022e-05	-0.46943	0.110351	0.836905	0.0240709	0.116931	0.0423285	0.207385	0.102146	2.67211e-06	1.52398e-06	0.0421323	1	0.677577
rs4596467	6:11170423	G:0.155572	rs9766351	6:85745915	G:0.0856305	3410	2577	7	1	0.0422235	3.10214e-05	0.43129	0.10353	3.65365e-05	-0.638651	0.154699	6.61631e-06	0.479768	0.106481	0.00115563	-0.531734	0.16363	0.0325289	-0.64445	0.301448	2.33765e-08	1.522e-08	0.0422235	1	0.677577
rs977944	3:176430967	C:0.119518	rs9833783	3:192164179	C:0.112112	3443	2601	7	1	0.042254	0.000226062	-0.402289	0.109082	0.00112394	0.549437	0.168668	4.08701e-05	-0.47004	0.114574	0.0101023	0.448731	0.174447	0.0629234	0.688069	0.369983	3.89407e-06	2.19958e-06	0.042254	1	0.677577
rs4857659	3:176431965	T:0.119518	rs9833783	3:192164179	C:0.112112	3443	2601	7	1	0.042254	0.000226062	-0.402289	0.109082	0.00112394	0.549437	0.168668	4.08701e-05	-0.47004	0.114574	0.0101023	0.448731	0.174447	0.0629234	0.688069	0.369983	3.89407e-06	2.19958e-06	0.042254	1	0.677577
rs1490074	3:176422629	C:0.119414	rs9833783	3:192164179	C:0.112449	3446	2604	7	1	0.0423395	0.000222808	-0.402702	0.109085	0.00110947	0.550035	0.168661	4.03e-05	-0.470422	0.114576	0.00997715	0.449439	0.17443	0.0630302	0.687812	0.369995	3.78858e-06	2.14543e-06	0.0423395	1	0.677577
rs1490072	3:176421963	C:0.119414	rs9833783	3:192164179	C:0.112449	3446	2604	7	1	0.0423395	0.000222808	-0.402702	0.109085	0.00110947	0.550035	0.168661	4.03e-05	-0.470422	0.114576	0.00997715	0.449439	0.17443	0.0630302	0.687812	0.369995	3.78858e-06	2.14543e-06	0.0423395	1	0.677577
rs1490076	3:176422653	A:0.119414	rs9833783	3:192164179	C:0.112449	3446	2604	7	1	0.0423395	0.000222808	-0.402702	0.109085	0.00110947	0.550035	0.168661	4.03e-05	-0.470422	0.114576	0.00997715	0.449439	0.17443	0.0630302	0.687812	0.369995	3.78858e-06	2.14543e-06	0.0423395	1	0.677577
rs4596467	6:11170423	G:0.155218	rs2388982	12:32134240	C:0.309559	3421	2584	7	1	0.0425846	3.12155e-05	0.432795	0.103927	9.13863e-05	-0.298101	0.0761942	1.28886e-05	0.633212	0.145166	0.0172258	-0.209434	0.0879292	0.0433873	-0.308371	0.152662	4.47743e-08	2.88905e-08	0.0425846	1	0.677577
rs139031524	6:29477679	G:0.0766764	rs9375004	6:121476771	G:0.327551	3430	2588	7	1	0.0426461	0.454326	0.926042	1.23766	0.0794184	-0.167664	0.0955856	0.478586	0.881345	1.24382	0.0172244	-0.245231	0.102957	0.0426667	0.256822	0.126703	0.150885	0.0483006	0.0426461	1	0.677577
rs1490070	3:176417144	C:0.119635	rs9872335	3:192166609	T:0.112094	3448	2604	7	1	0.0426769	0.000175187	-0.408624	0.108898	0.00110116	0.550941	0.168828	3.15312e-05	-0.476059	0.114379	0.00958234	0.451641	0.174342	0.0633205	0.688801	0.370935	2.88009e-06	1.65604e-06	0.0426769	1	0.677577
rs4596467	6:11170423	G:0.155572	rs9767240	6:85745698	T:0.0854839	3410	2577	7	1	0.0427139	3.08788e-05	0.431389	0.103528	3.50468e-05	-0.639768	0.154611	6.61615e-06	0.479761	0.106479	0.00111329	-0.53317	0.163539	0.0329654	-0.642891	0.301472	2.23961e-08	1.47365e-08	0.0427139	1	0.677577
rs1490070	3:176417144	C:0.119635	rs9814017	3:192164123	A:0.112094	3448	2604	7	1	0.0428684	0.000175041	-0.408667	0.108904	0.00110357	0.55102	0.168885	3.15812e-05	-0.476035	0.114383	0.00958137	0.451802	0.174402	0.0635335	0.688266	0.370945	2.89206e-06	1.66881e-06	0.0428684	1	0.677577
rs6855114	4:10662390	T:0.333526	rs2764609	13:33719567	G:0.284887	3454	2609	7	1	0.0429613	2.41432e-05	0.330965	0.0783783	0.399107	0.0675567	0.0801179	8.83652e-06	0.478029	0.107571	0.0479375	0.215187	0.108795	0.0432523	-0.2404	0.118935	7.18351e-05	3.70546e-05	0.0429613	1	0.677577
rs9836218	3:176450475	G:0.118444	rs9872335	3:192166609	T:0.112471	3432	2596	7	1	0.043204	0.00020782	-0.40766	0.109902	0.00140748	0.539704	0.169021	3.72343e-05	-0.476221	0.115475	0.011576	0.44067	0.174536	0.063965	0.686508	0.3706	4.59956e-06	2.63149e-06	0.043204	1	0.677577
rs733170	2:134528895	C:0.161898	rs55959921	5:120765906	C:0.129781	3425	2590	7	1	0.0433227	4.93391e-06	0.470714	0.103055	7.40707e-06	-0.47308	0.10556	0.00230285	0.356443	0.116939	9.81857e-07	-0.60444	0.123475	0.044734	0.424096	0.211293	1.87418e-09	1.32056e-09	0.0433227	1	0.677577
rs76809045	5:15627840	A:0.0898483	rs2201577	10:84532199	C:0.163361	3428	2585	7	1	0.0433353	3.685e-05	-0.512764	0.124264	1.90741e-05	-0.457893	0.107098	0.00635049	-0.382486	0.14015	0.000932186	-0.378939	0.114475	0.0409771	-0.502446	0.245843	2.57526e-08	1.709e-08	0.0433353	1	0.677577
rs74892066	5:15626073	T:0.0898483	rs2201577	10:84532199	C:0.163361	3428	2585	7	1	0.0433353	3.685e-05	-0.512764	0.124264	1.90741e-05	-0.457893	0.107098	0.00635049	-0.382486	0.14015	0.000932186	-0.378939	0.114475	0.0409771	-0.502446	0.245843	2.57526e-08	1.709e-08	0.0433353	1	0.677577
rs2244482	10:109486048	C:0.137765	chr10:109490842:d	10:109490842	G:0.134711	3437	2598	7	1	0.0433353	0.792761	0.180973	0.688827	0.390936	-0.594277	0.692695	0.877968	0.10558	0.687611	0.147547	-1.05174	0.726211	0.0464335	0.39086	0.196271	0.000403954	0.000194862	0.0433353	1	0.677577
rs146564899	5:39036514	C:0.0680421	rs10847270	12:127568802	G:0.397717	3417	2583	7	1	0.0433541	2.46097e-05	-0.614346	0.145637	0.00196494	0.230026	0.0743103	0.0829744	-0.347179	0.200255	0.000323956	0.285397	0.0793796	0.0436562	-0.393727	0.195168	1.18242e-06	7.07875e-07	0.0433541	1	0.677577
rs8070093	17:68474421	T:0.429994	rs9191	17:73894963	G:0.150557	3414	2582	7	1	0.0433603	0.000127967	-0.283258	0.073951	0.123227	0.614046	0.398377	0.00103922	-0.248552	0.0757854	0.0277663	0.971564	0.441505	0.0437037	-0.365629	0.181281	0.000182789	9.13929e-05	0.0433603	1	0.677577
rs9836218	3:176450475	G:0.118444	rs9814017	3:192164123	A:0.112471	3432	2596	7	1	0.0433791	0.000207772	-0.407689	0.109908	0.00141179	0.539739	0.169079	3.73127e-05	-0.476184	0.11548	0.0115839	0.440782	0.174597	0.0641671	0.686003	0.370609	4.62772e-06	2.65584e-06	0.0433791	1	0.677577
chr14:97199654:d	14:97199654	A:0.140006	rs8070093	17:68474421	T:0.429924	3432	2592	7	1	0.0434356	0.00220469	-0.31954	0.104385	0.000451862	-0.257273	0.0733434	0.791266	-0.0456918	0.172639	0.0457354	-0.170016	0.0851006	0.0441451	-0.296725	0.147426	1.20342e-05	6.69422e-06	0.0434356	1	0.677577
rs75203591	5:15613500	G:0.0872415	rs25887	5:131416061	C:0.461841	3433	2593	7	1	0.0435928	5.13612e-05	-0.508522	0.125581	0.000194702	-0.27482	0.0737614	2.95663e-05	-0.807431	0.193314	2.44264e-05	-0.343785	0.0814649	0.0437054	0.351261	0.174159	4.51157e-07	2.79048e-07	0.0435928	1	0.677577
rs9766351	6:85745915	G:0.0852454	rs10984414	9:121881005	A:0.116759	3443	2602	7	1	0.0437506	2.28197e-05	-0.651433	0.153808	0.00114225	-0.361106	0.11101	0.000579686	-0.555959	0.161572	0.00820157	-0.303246	0.114707	0.0371835	-0.72199	0.346487	9.74056e-07	5.90912e-07	0.0437506	1	0.677577
rs1027175	3:176450118	G:0.11859	rs9872335	3:192166609	T:0.112471	3432	2596	7	1	0.0437569	0.000221334	-0.405808	0.109876	0.00140935	0.539662	0.169028	4.00654e-05	-0.474127	0.115441	0.0115329	0.440921	0.174545	0.064619	0.684727	0.370546	4.87533e-06	2.81303e-06	0.0437569	1	0.677577
rs2172349	8:19607876	G:0.224709	chr18:34831179:d	18:34831179	C:0.124564	3440	2600	7	1	0.0438519	0.245782	-0.102216	0.0880679	0.000373273	0.496108	0.139423	0.828574	-0.0209896	0.0969356	6.70956e-05	0.694675	0.174263	0.0427818	-0.326457	0.161147	0.000712432	0.00033773	0.0438519	1	0.677577
rs3777925	6:112526101	A:0.0958647	rs2858808	13:33719042	C:0.284991	3458	2612	7	1	0.0438582	0.0634071	0.229256	0.1235	0.334314	0.0772963	0.0800616	0.00679699	0.476275	0.175966	0.0830348	0.154242	0.0889851	0.0431874	-0.387936	0.191868	0.105104	0.0356277	0.0438582	1	0.677577
rs1027175	3:176450118	G:0.11859	rs9814017	3:192164123	A:0.112471	3432	2596	7	1	0.0439407	0.000221279	-0.405837	0.109882	0.00141369	0.539695	0.169086	4.01485e-05	-0.47409	0.115445	0.0115411	0.441031	0.174605	0.0648225	0.684223	0.370555	4.90518e-06	2.83939e-06	0.0439407	1	0.677577
rs9767240	6:85745698	T:0.0851002	rs10984414	9:121881005	A:0.116759	3443	2602	7	1	0.044017	2.18912e-05	-0.652519	0.153726	0.00114546	-0.361006	0.111006	0.000558905	-0.557243	0.161482	0.0082076	-0.303212	0.114705	0.0374358	-0.720978	0.346461	9.40063e-07	5.73738e-07	0.044017	1	0.677577
rs4857659	3:176431965	T:0.119407	rs9872335	3:192166609	T:0.111854	3442	2600	7	1	0.0440807	0.000222718	-0.402694	0.109079	0.00121435	0.546526	0.168916	4.11084e-05	-0.469887	0.114574	0.0101999	0.448062	0.174413	0.064984	0.683992	0.370653	4.08195e-06	2.38326e-06	0.0440807	1	0.677577
rs977944	3:176430967	C:0.119407	rs9872335	3:192166609	T:0.111854	3442	2600	7	1	0.0440807	0.000222718	-0.402694	0.109079	0.00121435	0.546526	0.168916	4.11084e-05	-0.469887	0.114574	0.0101999	0.448062	0.174413	0.064984	0.683992	0.370653	4.08195e-06	2.38326e-06	0.0440807	1	0.677577
rs1490072	3:176421963	C:0.119303	rs9872335	3:192166609	T:0.112192	3445	2603	7	1	0.0441701	0.00021952	-0.403105	0.109082	0.00119878	0.547125	0.168909	4.05366e-05	-0.470267	0.114576	0.010074	0.448768	0.174395	0.065092	0.683738	0.370665	3.97136e-06	2.3246e-06	0.0441701	1	0.677577
rs1490076	3:176422653	A:0.119303	rs9872335	3:192166609	T:0.112192	3445	2603	7	1	0.0441701	0.00021952	-0.403105	0.109082	0.00119878	0.547125	0.168909	4.05366e-05	-0.470267	0.114576	0.010074	0.448768	0.174395	0.065092	0.683738	0.370665	3.97136e-06	2.3246e-06	0.0441701	1	0.677577
rs1490074	3:176422629	C:0.119303	rs9872335	3:192166609	T:0.112192	3445	2603	7	1	0.0441701	0.00021952	-0.403105	0.109082	0.00119878	0.547125	0.168909	4.05366e-05	-0.470267	0.114576	0.010074	0.448768	0.174395	0.065092	0.683738	0.370665	3.97136e-06	2.3246e-06	0.0441701	1	0.677577
rs6855114	4:10662390	T:0.333333	rs2858808	13:33719042	C:0.285114	3453	2608	7	1	0.044266	2.57669e-05	0.329884	0.078395	0.389476	0.0689626	0.0801362	9.66104e-06	0.476164	0.107617	0.0474626	0.215655	0.108798	0.0445605	-0.238943	0.118949	7.51448e-05	3.96422e-05	0.044266	1	0.677577
rs977944	3:176430967	C:0.119407	rs9814017	3:192164123	A:0.111854	3442	2600	7	1	0.044266	0.000222563	-0.402734	0.109085	0.00121716	0.546599	0.168973	4.11785e-05	-0.469858	0.114578	0.0102	0.448217	0.174473	0.0652017	0.683456	0.370663	4.10093e-06	2.40219e-06	0.044266	1	0.677577
rs4857659	3:176431965	T:0.119407	rs9814017	3:192164123	A:0.111854	3442	2600	7	1	0.044266	0.000222563	-0.402734	0.109085	0.00121716	0.546599	0.168973	4.11785e-05	-0.469858	0.114578	0.0102	0.448217	0.174473	0.0652017	0.683456	0.370663	4.10093e-06	2.40219e-06	0.044266	1	0.677577
rs1490072	3:176421963	C:0.119303	rs9814017	3:192164123	A:0.112192	3445	2603	7	1	0.0443557	0.000219359	-0.403147	0.109088	0.00120149	0.5472	0.168966	4.06041e-05	-0.47024	0.11458	0.0100737	0.448925	0.174456	0.0653101	0.683202	0.370675	3.98885e-06	2.34251e-06	0.0443557	1	0.677577
rs1490076	3:176422653	A:0.119303	rs9814017	3:192164123	A:0.112192	3445	2603	7	1	0.0443557	0.000219359	-0.403147	0.109088	0.00120149	0.5472	0.168966	4.06041e-05	-0.47024	0.11458	0.0100737	0.448925	0.174456	0.0653101	0.683202	0.370675	3.98885e-06	2.34251e-06	0.0443557	1	0.677577
rs1490074	3:176422629	C:0.119303	rs9814017	3:192164123	A:0.112192	3445	2603	7	1	0.0443557	0.000219359	-0.403147	0.109088	0.00120149	0.5472	0.168966	4.06041e-05	-0.47024	0.11458	0.0100737	0.448925	0.174456	0.0653101	0.683202	0.370675	3.98885e-06	2.34251e-06	0.0443557	1	0.677577
rs17001726	4:77177027	G:0.0706601	rs776153	5:178028817	C:0.213434	3439	2596	7	1	0.0444457	0.169465	-0.194141	0.141304	1.77436e-05	0.447768	0.104337	0.0316037	-0.340053	0.158209	0.000365258	0.386332	0.108399	0.0490995	0.588278	0.298964	2.98942e-05	1.63962e-05	0.0444457	1	0.677944
rs3777925	6:112526101	A:0.0958369	rs2764609	13:33719567	G:0.284764	3459	2613	7	1	0.0448657	0.0652782	0.227663	0.123505	0.344914	0.0755991	0.0800414	0.00712305	0.473539	0.175969	0.0872508	0.15211	0.0889487	0.0441868	-0.386175	0.191906	0.109879	0.0377345	0.0448657	1	0.683339
rs9872335	3:192166609	T:0.109913	rs3801888	7:26388832	G:0.276239	3430	2585	7	1	0.0450348	0.00128914	0.546621	0.169843	0.00411669	-0.228627	0.0796865	0.000243283	0.77314	0.210709	0.0488999	-0.167819	0.0852103	0.0437625	-0.357416	0.177258	6.14663e-05	3.31454e-05	0.0450348	1	0.684902
rs76869875	5:39025543	T:0.0512224	chr10:109492624:d	10:109492624	T:0.138824	3436	2596	7	1	0.0452964	6.17384e-05	-0.646141	0.161291	0.000897823	-0.345352	0.103999	7.13432e-06	-0.853244	0.190047	0.000128079	-0.426331	0.11131	0.0491983	0.486863	0.247532	9.48014e-07	5.92173e-07	0.0452964	1	0.687864
rs9814017	3:192164123	A:0.109913	rs3801888	7:26388832	G:0.276385	3430	2585	7	1	0.0455134	0.00129202	0.546722	0.169908	0.0041507	-0.228431	0.0796906	0.00024582	0.772903	0.210797	0.0489711	-0.167771	0.0852128	0.0442373	-0.356728	0.177315	6.22972e-05	3.38643e-05	0.0455134	1	0.689227
chr6:121340086:i	6:121340086	TA:0.317984	rs7093189	10:84534939	T:0.16797	3453	2608	7	1	0.04552	0.000157809	-0.31649	0.083762	3.35298e-05	-0.443252	0.106858	1.93302e-05	-0.413976	0.0968934	9.97039e-06	-0.642262	0.14538	0.0467602	0.266484	0.134015	1.43671e-07	9.50191e-08	0.04552	1	0.689227
rs9833783	3:192164179	C:0.110172	rs3801888	7:26388832	G:0.27645	3431	2586	7	1	0.0461845	0.00120925	0.549096	0.169647	0.00416995	-0.228328	0.0796954	0.000233862	0.775209	0.210694	0.0488365	-0.167874	0.0852146	0.04491	-0.355758	0.177392	5.85872e-05	3.23051e-05	0.0461845	1	0.69826
rs12328009	2:208096911	C:0.441022	rs17153475	7:26387544	C:0.276642	3425	2582	7	1	0.0465475	0.00223871	0.228026	0.0746014	0.0031205	-0.235519	0.0796854	0.00031513	0.356073	0.0988396	0.687787	-0.0494905	0.123153	0.0467159	-0.216805	0.109009	0.000128326	6.89736e-05	0.0465475	1	0.702503
rs28497405	14:97198464	T:0.137946	rs8070093	17:68474421	T:0.429637	3418	2582	7	1	0.0466015	0.00143226	-0.336214	0.10546	0.000666278	-0.250681	0.0736628	0.70676	-0.0653496	0.173704	0.0525633	-0.165239	0.0852408	0.047325	-0.294345	0.148406	1.18998e-05	7.01226e-06	0.0466015	1	0.702503
rs10486089	7:10592074	G:0.245678	rs17153475	7:26387544	C:0.277176	3413	2571	7	1	0.0466827	0.0026177	-0.252483	0.0838984	0.00379162	-0.231532	0.0799766	0.0003366	-0.393804	0.109836	0.000446742	-0.357282	0.101766	0.0471798	0.264036	0.133037	0.000184786	9.80158e-05	0.0466827	1	0.702698
rs13420163	2:208096470	T:0.441477	rs17153475	7:26387544	C:0.276708	3426	2582	7	1	0.0476271	0.00275272	0.22335	0.0745973	0.00304573	-0.236095	0.0796789	0.00038739	0.351162	0.09896	0.681775	-0.0505605	0.123306	0.0477978	-0.215799	0.109035	0.000150689	8.19444e-05	0.0476271	1	0.715867
rs17001726	4:77177027	G:0.0706019	rs7016717	8:78630367	A:0.114873	3456	2611	7	1	0.0477795	0.170084	-0.1948	0.141989	6.10607e-06	-0.573709	0.126851	0.0505221	-0.293698	0.150189	9.7817e-07	-0.648144	0.132383	0.0571388	0.835238	0.439079	1.56668e-05	9.32978e-06	0.0477795	1	0.717111
rs10984415	9:121884167	A:0.112536	rs2388982	12:32134240	C:0.308746	3430	2592	7	1	0.0479742	0.00471838	-0.320007	0.11325	0.000129702	-0.291212	0.0760935	0.000608551	-0.531086	0.154936	1.67797e-05	-0.36543	0.0849061	0.0477868	0.337302	0.170418	1.25794e-05	7.57467e-06	0.0479742	1	0.718174
rs8080721	17:64585357	C:0.43949	rs9899335	17:68495920	C:0.430515	3454	2608	7	1	0.0480649	0.000533196	0.259378	0.0748889	0.000600779	-0.251033	0.0731605	0.498714	0.0795444	0.11758	0.000207851	-0.423817	0.114259	0.0482811	0.199002	0.100767	6.10161e-06	3.77223e-06	0.0480649	1	0.718174
rs9859131	3:192176323	G:0.108937	rs3801888	7:26388832	G:0.276431	3424	2578	7	1	0.0481138	0.00202339	0.524311	0.169857	0.00425137	-0.227772	0.0796716	0.00038313	0.748909	0.210875	0.0489274	-0.167785	0.0852035	0.0468517	-0.351947	0.177068	0.000102086	5.68926e-05	0.0481138	1	0.718174
rs4533516	2:134498958	T:0.158132	rs2388982	12:32134240	C:0.309427	3437	2598	7	1	0.0482749	2.00439e-05	0.442519	0.10377	0.000313576	-0.274737	0.0762351	0.0578984	0.260855	0.137548	4.06438e-05	-0.360622	0.0878754	0.0488567	0.290888	0.147671	6.31419e-08	4.47721e-08	0.0482749	1	0.718174
rs6435367	2:208096604	G:0.441623	rs17153475	7:26387544	C:0.276562	3426	2582	7	1	0.0483521	0.00262824	0.22434	0.0745767	0.00300618	-0.236401	0.0796741	0.00037809	0.351771	0.0989532	0.676286	-0.0514801	0.123295	0.0485171	-0.215054	0.109009	0.000143245	7.90194e-05	0.0483521	1	0.718174
rs2388982	12:32134240	C:0.309364	rs9897538	17:68432122	A:0.442386	3428	2589	7	1	0.0484013	7.31728e-05	-0.302318	0.0762328	2.46155e-05	-0.310993	0.0737248	0.40963	-0.104122	0.126279	0.0827134	-0.174917	0.100808	0.048646	-0.213826	0.108449	4.31643e-08	3.09698e-08	0.0484013	1	0.718174
rs8080721	17:64585357	C:0.43949	rs8072275	17:68492918	A:0.429357	3454	2608	7	1	0.0484084	0.000664824	0.255043	0.0749313	0.000519968	-0.25436	0.0732971	0.521019	0.07548	0.117611	0.000190344	-0.427239	0.114495	0.048633	0.198844	0.100844	6.50068e-06	4.03367e-06	0.0484084	1	0.718174
rs8080721	17:64585357	C:0.43949	rs9896031	17:68492721	G:0.429357	3454	2608	7	1	0.0484084	0.000664824	0.255043	0.0749313	0.000519968	-0.25436	0.0732971	0.521019	0.07548	0.117611	0.000190344	-0.427239	0.114495	0.048633	0.198844	0.100844	6.50068e-06	4.03367e-06	0.0484084	1	0.718174
rs4394153	5:120833832	G:0.146731	rs12703037	7:10592802	A:0.243624	3411	2578	7	1	0.0485422	4.60435e-05	-0.404472	0.0992606	0.00259197	-0.254711	0.0845543	1.03939e-05	-0.564079	0.127944	0.000317702	-0.354823	0.0985503	0.0499779	0.319757	0.163128	3.15698e-06	2.01045e-06	0.0485422	1	0.718778
rs11681656	2:134495020	A:0.158331	rs2388982	12:32134240	C:0.309392	3439	2600	7	1	0.0487048	1.8685e-05	0.444046	0.103748	0.000310688	-0.274932	0.0762383	0.0560422	0.262762	0.137521	4.06067e-05	-0.360693	0.0878881	0.0492904	0.290337	0.147674	5.79918e-08	4.151e-08	0.0487048	1	0.718778
rs10486089	7:10592074	G:0.24525	rs3801888	7:26388832	G:0.27682	3421	2577	7	1	0.0488325	0.00203216	-0.258634	0.0838225	0.00325678	-0.234965	0.079855	0.000282323	-0.398504	0.10975	0.000405723	-0.359174	0.101567	0.0493499	0.261161	0.132869	0.000127063	7.10115e-05	0.0488325	1	0.718778
rs9872335	3:192166609	T:0.109471	rs17153475	7:26387544	C:0.276527	3421	2578	7	1	0.0488538	0.0021206	0.524046	0.170543	0.00443736	-0.227111	0.0798206	0.00040522	0.747445	0.211342	0.0498438	-0.167365	0.0853334	0.0475765	-0.352132	0.177743	0.000108696	6.11663e-05	0.0488538	1	0.718778
rs17280499	14:97198358	T:0.1378	rs8070093	17:68474421	T:0.429637	3418	2582	7	1	0.0488538	0.00136234	-0.338176	0.105597	0.000692317	-0.249991	0.0736872	0.692653	-0.0688399	0.174164	0.0522544	-0.165465	0.085246	0.0495384	-0.291958	0.14866	1.15774e-05	7.09535e-06	0.0488538	1	0.718778
rs13144136	4:10666909	T:0.33642	rs73030462	19:28086653	A:0.114198	3402	2566	7	1	0.048868	1.36461e-06	0.383761	0.0794518	3.6926e-05	-0.455787	0.110469	2.4471e-07	0.466863	0.0904475	0.0693353	-0.266847	0.146924	0.0487382	-0.326419	0.165621	1.19787e-09	9.41101e-10	0.048868	1	0.718778
rs4394153	5:120833832	G:0.145997	rs2244482	10:109486048	C:0.139156	3435	2597	7	1	0.0489462	3.79284e-05	-0.409273	0.0993442	0.000100159	-0.405428	0.104218	0.00614771	-0.307436	0.112211	0.0163482	-0.289257	0.120471	0.0482856	-0.383476	0.19418	1.26033e-07	8.87653e-08	0.0489462	1	0.718902
rs2764609	13:33719567	G:0.285444	chr18:34831179:d	18:34831179	C:0.124492	3442	2601	7	1	0.0491459	0.324827	0.0791302	0.0803689	0.000324612	0.50112	0.1394	0.792824	0.0224389	0.0854341	0.0249758	0.351132	0.156631	0.0542851	0.386599	0.200877	0.000858099	0.000441536	0.0491459	1	0.719806
rs2858808	13:33719042	C:0.285673	chr18:34831179:d	18:34831179	C:0.124382	3441	2600	7	1	0.0491817	0.315379	0.0807108	0.0803893	0.000327193	0.500872	0.139411	0.778546	0.0240304	0.085452	0.0251629	0.35078	0.156676	0.0543237	0.386578	0.200898	0.00084976	0.000437713	0.0491817	1	0.719806
rs9401364	6:121337778	T:0.312626	chr6:121340086:i	6:121340086	TA:0.31855	3461	2615	7	1	0.0492175	0.602211	-0.238552	0.457677	0.844681	-0.0888567	0.45356	0.25869	-0.54577	0.483199	0.718695	-0.163919	0.455074	0.0498554	0.23377	0.119197	0.000516476	0.000272764	0.0492175	1	0.719806
rs11724833	4:186910924	T:0.282242	rs10984415	9:121884167	A:0.112373	3435	2596	7	1	0.0492891	2.7241e-05	-0.344775	0.0821797	0.00303296	-0.335713	0.113249	3.63439e-06	-0.425923	0.0919668	0.000434673	-0.548466	0.155899	0.050171	0.355986	0.181764	2.94479e-06	1.90297e-06	0.0492891	1	0.719831
rs9814017	3:192164123	A:0.109471	rs17153475	7:26387544	C:0.276673	3421	2578	7	1	0.0493753	0.00212583	0.52413	0.170612	0.00447438	-0.226912	0.0798248	0.000409527	0.74718	0.211434	0.0499154	-0.167317	0.0853359	0.0481003	-0.351418	0.1778	0.000110193	6.25046e-05	0.0493753	1	0.720068
rs4394153	5:120833832	G:0.145992	chr10:109490842:d	10:109490842	G:0.135167	3418	2587	7	1	0.0497938	3.73134e-05	-0.410365	0.0995183	0.000111311	-0.406472	0.105181	0.0057607	-0.30971	0.112169	0.0164705	-0.29089	0.121289	0.0491412	-0.387308	0.196866	1.40532e-07	1.00083e-07	0.0497938	1	0.725144
rs8080721	17:64585357	C:0.440442	rs8070093	17:68474421	T:0.429692	3442	2600	7	1	0.0498809	0.00060099	0.257445	0.0750314	0.000246591	-0.26933	0.0734716	0.499199	0.0794138	0.117519	0.000116701	-0.440307	0.114278	0.0500939	0.195866	0.0999745	3.19771e-06	2.08102e-06	0.0498809	1	0.725386
rs28438428	14:97198604	A:0.138052	rs8070093	17:68474421	T:0.429658	3419	2583	7	1	0.0499535	0.00139422	-0.336918	0.105424	0.000625081	-0.251863	0.0736337	0.686316	-0.0701251	0.173637	0.0491207	-0.167671	0.0852186	0.0506891	-0.2898	0.148304	1.07926e-05	6.75124e-06	0.0499535	1	0.725418
rs9833783	3:192164179	C:0.109731	rs17153475	7:26387544	C:0.276739	3422	2579	7	1	0.0501357	0.00198992	0.526635	0.170337	0.00449634	-0.226801	0.0798297	0.000389467	0.7496	0.211326	0.0497758	-0.167423	0.0853378	0.0488603	-0.350385	0.177878	0.000103769	5.97376e-05	0.0501357	1	0.727039
rs1490070	3:176417144	C:0.119407	rs9859131	3:192176323	G:0.111127	3442	2597	7	1	0.0502088	0.00016682	-0.41024	0.108973	0.00185769	0.525717	0.168928	3.27761e-05	-0.475029	0.114375	0.012728	0.433446	0.173985	0.0719671	0.672212	0.373591	4.47385e-06	2.89524e-06	0.0502088	1	0.727074
rs76869875	5:39025543	T:0.0514791	rs9401363	6:121334537	G:0.311775	3448	2604	7	1	0.0505463	2.72334e-05	-0.672918	0.160392	2.56013e-05	-0.358296	0.0851173	1.68499e-05	-1.01999	0.237042	4.22502e-06	-0.410161	0.0891656	0.0519085	0.397438	0.204455	3.04255e-08	2.28164e-08	0.0505463	1	0.730015
rs75203591	5:15613500	G:0.0872347	rs2858808	13:33719042	C:0.285257	3439	2599	7	1	0.0505537	9.79917e-05	-0.486961	0.125006	0.342823	0.0761805	0.0803081	0.103755	-0.272117	0.16726	0.0942155	0.148233	0.0885732	0.0494949	-0.369364	0.188038	0.00032014	0.000176641	0.0505537	1	0.730015
chr4:103773212:i	4:103773212	A:0.439655	chr18:34831179:d	18:34831179	C:0.124342	3422	2585	7	1	0.0507308	0.000819936	-0.256086	0.0765354	0.000197817	0.523919	0.140771	0.000157389	-0.306353	0.0810648	0.0522991	0.329512	0.169793	0.0556339	0.340794	0.178063	2.2104e-06	1.47558e-06	0.0507308	1	0.731056
rs4697771	4:10662260	C:0.333768	rs2764609	13:33719567	G:0.284825	3453	2608	7	1	0.0507678	2.95865e-05	0.327294	0.0783632	0.404748	0.0667516	0.0801175	1.27431e-05	0.469082	0.107477	0.0543746	0.209345	0.108816	0.0510657	-0.231947	0.118891	8.87478e-05	5.19407e-05	0.0507678	1	0.731056
rs9836218	3:176450475	G:0.118214	rs9859131	3:192176323	G:0.1115	3426	2589	7	1	0.0509086	0.000197733	-0.409325	0.109978	0.00234578	0.514576	0.169126	3.87226e-05	-0.475164	0.115472	0.0152513	0.422627	0.174182	0.0728072	0.669662	0.373271	7.02891e-06	4.53113e-06	0.0509086	1	0.731762
rs16829231	2:134531622	C:0.15711	rs2388982	12:32134240	C:0.309151	3453	2610	7	1	0.0511764	1.19331e-05	0.455907	0.104117	0.000170878	-0.285865	0.0760566	0.0458425	0.275749	0.138092	2.37546e-05	-0.369786	0.0874959	0.0517762	0.287608	0.147871	2.04842e-08	1.56688e-08	0.0511764	1	0.731762
rs8080721	17:64585357	C:0.439907	rs7213968	17:68483944	C:0.429337	3453	2607	7	1	0.0512361	0.000398141	0.265599	0.0750001	0.000388928	-0.260204	0.0733489	0.452348	0.0883816	0.117606	0.00016853	-0.431219	0.114624	0.0514601	0.196486	0.100885	3.03012e-06	2.01878e-06	0.0512361	1	0.731762
rs76869875	5:39025543	T:0.0514791	rs9401364	6:121337778	T:0.31192	3448	2604	7	1	0.051266	2.68633e-05	-0.673416	0.160393	2.71622e-05	-0.357037	0.0850891	1.7053e-05	-1.01943	0.237058	4.5343e-06	-0.408648	0.0891222	0.0526339	0.396156	0.204424	3.22025e-08	2.4395e-08	0.051266	1	0.731762
rs9401363	6:121334537	G:0.312482	chr6:121340086:i	6:121340086	TA:0.31855	3461	2615	7	1	0.0512959	0.541259	-0.277576	0.454364	0.909641	-0.0510903	0.45017	0.225818	-0.581285	0.479924	0.779848	-0.126261	0.451712	0.0519514	0.231785	0.119259	0.000489647	0.000267956	0.0512959	1	0.731762
rs75203591	5:15613500	G:0.0872093	rs2764609	13:33719567	G:0.285029	3440	2600	7	1	0.0514008	9.51993e-05	-0.487849	0.125009	0.352623	0.0746297	0.080289	0.101637	-0.273795	0.167257	0.0982717	0.146399	0.0885501	0.0503296	-0.368015	0.188036	0.000318075	0.000177901	0.0514008	1	0.731762
rs12281247	11:123792656	T:0.186829	rs4765500	12:127564518	G:0.399768	3447	2605	7	1	0.0514233	0.00524549	-0.255815	0.0916386	0.00250796	0.223757	0.0740334	0.0009023	-0.458703	0.138191	0.172203	0.123061	0.090144	0.0512847	0.258116	0.132429	0.000280906	0.00015806	0.0514233	1	0.731762
rs1027175	3:176450118	G:0.11836	rs9859131	3:192176323	G:0.1115	3426	2589	7	1	0.0515509	0.000210851	-0.407441	0.109951	0.0023477	0.514554	0.169133	4.17047e-05	-0.473042	0.115437	0.0151929	0.42289	0.17419	0.0735407	0.667855	0.373216	7.45944e-06	4.84787e-06	0.0515509	1	0.731762
rs80028883	2:134521148	C:0.156994	rs2388982	12:32134240	C:0.309344	3446	2606	7	1	0.0517166	1.11573e-05	0.457304	0.104088	0.000197354	-0.283369	0.0761258	0.0448533	0.277206	0.138187	2.75464e-05	-0.367255	0.0875907	0.0523275	0.287111	0.147962	2.29636e-08	1.76674e-08	0.0517166	1	0.731762
rs4857659	3:176431965	T:0.119179	rs9859131	3:192176323	G:0.110885	3436	2593	7	1	0.0517695	0.000212041	-0.40433	0.109154	0.00203643	0.521377	0.169011	4.26618e-05	-0.468882	0.114569	0.0135189	0.429879	0.174054	0.0737773	0.667437	0.373289	6.29606e-06	4.12947e-06	0.0517695	1	0.731762
rs977944	3:176430967	C:0.119179	rs9859131	3:192176323	G:0.110885	3436	2593	7	1	0.0517695	0.000212041	-0.40433	0.109154	0.00203643	0.521377	0.169011	4.26618e-05	-0.468882	0.114569	0.0135189	0.429879	0.174054	0.0737773	0.667437	0.373289	6.29606e-06	4.12947e-06	0.0517695	1	0.731762
rs1490072	3:176421963	C:0.119075	rs9859131	3:192176323	G:0.111224	3439	2596	7	1	0.0518753	0.000208979	-0.404743	0.109157	0.00201113	0.521982	0.169004	4.20684e-05	-0.469263	0.114571	0.013356	0.43059	0.174037	0.0739012	0.667174	0.373302	6.12773e-06	4.02939e-06	0.0518753	1	0.731762
rs1490076	3:176422653	A:0.119075	rs9859131	3:192176323	G:0.111224	3439	2596	7	1	0.0518753	0.000208979	-0.404743	0.109157	0.00201113	0.521982	0.169004	4.20684e-05	-0.469263	0.114571	0.013356	0.43059	0.174037	0.0739012	0.667174	0.373302	6.12773e-06	4.02939e-06	0.0518753	1	0.731762
rs1490074	3:176422629	C:0.119075	rs9859131	3:192176323	G:0.111224	3439	2596	7	1	0.0518753	0.000208979	-0.404743	0.109157	0.00201113	0.521982	0.169004	4.20684e-05	-0.469263	0.114571	0.013356	0.43059	0.174037	0.0739012	0.667174	0.373302	6.12773e-06	4.02939e-06	0.0518753	1	0.731762
rs6836615	4:10662329	C:0.333961	rs2764609	13:33719567	G:0.2847	3451	2606	7	1	0.0518829	2.88626e-05	0.327736	0.0783634	0.412939	0.0656378	0.0801701	1.28641e-05	0.468833	0.107471	0.0564536	0.207766	0.10892	0.0521841	-0.23091	0.118927	8.76282e-05	5.2215e-05	0.0518829	1	0.731762
rs4697771	4:10662260	C:0.333575	rs2858808	13:33719042	C:0.285052	3452	2607	7	1	0.0522858	3.15477e-05	0.326217	0.0783799	0.394979	0.0681653	0.0801357	1.39145e-05	0.467212	0.107523	0.0538442	0.209815	0.10882	0.0525799	-0.23048	0.118905	9.27461e-05	5.54789e-05	0.0522858	1	0.736395
rs4946532	6:121334822	A:0.312717	chr6:121340086:i	6:121340086	TA:0.317352	3452	2606	7	1	0.0524157	0.911168	0.0561686	0.503456	0.440528	-0.385696	0.500058	0.6403	-0.246285	0.527061	0.359123	-0.460255	0.501893	0.0530756	0.23071	0.119273	0.000394356	0.000221813	0.0524157	1	0.736395
rs2309733	4:183430683	G:0.149179	rs3801888	7:26388832	G:0.276377	3412	2575	7	1	0.0525153	3.25244e-05	0.482129	0.116035	0.00628069	-0.219173	0.0802021	1.15436e-05	0.665856	0.151813	0.12779	-0.137831	0.0905071	0.0512321	-0.30465	0.156268	2.23946e-06	1.53683e-06	0.0525153	1	0.736395
rs9859131	3:192176323	G:0.108492	rs17153475	7:26387544	C:0.27672	3415	2571	7	1	0.0525613	0.00330553	0.501162	0.170591	0.00460247	-0.226144	0.0798077	0.000639459	0.722327	0.211559	0.0498733	-0.167331	0.0853272	0.0513016	-0.346115	0.177591	0.000178969	0.000104554	0.0525613	1	0.736395
rs4394153	5:120833832	G:0.145973	rs3777925	6:112526101	A:0.0956673	3439	2601	7	1	0.052569	4.29455e-05	-0.405263	0.0990612	0.0810907	0.216711	0.124233	5.88131e-06	-0.497186	0.109739	0.578932	0.0789146	0.142202	0.0564323	0.448582	0.235145	4.72892e-05	2.91885e-05	0.052569	1	0.736395
rs76869875	5:39025543	T:0.0514685	rs4946532	6:121334822	A:0.312009	3439	2595	7	1	0.0526843	2.79525e-05	-0.672196	0.160446	2.72763e-05	-0.357083	0.0851192	1.81735e-05	-1.01589	0.237013	4.62546e-06	-0.408508	0.0891725	0.0540746	0.393669	0.204372	3.3367e-08	2.58233e-08	0.0526843	1	0.737007
rs3801888	7:26388832	G:0.276496	rs16939543	8:78629884	A:0.113285	3425	2582	7	1	0.0528384	0.00319205	-0.235274	0.0797916	2.37431e-05	-0.540442	0.127872	0.0715985	-0.15997	0.0887904	0.0348073	-0.346347	0.164099	0.052752	-0.305349	0.157644	1.43342e-06	1.0024e-06	0.0528384	1	0.737562
chr10:109490842:d	10:109490842	G:0.134772	rs4765500	12:127564518	G:0.400379	3428	2592	7	1	0.0529079	5.19356e-05	-0.426144	0.105306	0.00266681	0.222826	0.0741829	0.201393	-0.201944	0.158066	0.000379931	0.30075	0.0846314	0.0528606	-0.287087	0.148284	4.45423e-06	3.00777e-06	0.0529079	1	0.737562
rs3846927	6:56117245	G:0.189475	rs9521389	13:110120579	A:0.457669	3449	2605	7	1	0.0529388	0.00103314	-0.302013	0.0920395	0.00178121	-0.245773	0.0786605	0.760077	-0.0491833	0.161056	0.119197	-0.146359	0.0939309	0.0538251	-0.241578	0.125284	2.86159e-05	1.81077e-05	0.0529388	1	0.737562
rs2388982	12:32134240	C:0.308836	rs766752	17:68424292	G:0.444444	3429	2593	7	1	0.0530317	0.000141658	-0.290102	0.0762372	7.71904e-05	-0.291086	0.0736375	0.454386	-0.0947941	0.126709	0.116037	-0.158126	0.100613	0.0532691	-0.209949	0.108628	2.40751e-07	1.77857e-07	0.0530317	1	0.737857
rs146564899	5:39036514	C:0.0675834	rs9915253	17:64591671	A:0.438707	3418	2579	7	1	0.053117	4.13697e-05	-0.598936	0.146093	0.000248647	0.274788	0.0750039	1.21557e-05	-0.849612	0.194207	0.00417383	0.226424	0.0790388	0.0557204	0.39849	0.208283	2.60759e-07	1.92464e-07	0.053117	1	0.738047
rs9382597	6:56130834	A:0.201775	rs11668650	19:24436404	T:0.110852	3437	2595	7	1	0.0533426	9.38841e-05	-0.350837	0.089823	3.48379e-05	-0.461816	0.111569	0.00907636	-0.263024	0.100808	0.0318902	-0.30028	0.139939	0.0530526	-0.374851	0.193772	9.75815e-08	7.42192e-08	0.0533426	1	0.738119
rs75203591	5:15613500	G:0.0874197	rs1749689	13:33717001	G:0.285026	3426	2590	7	1	0.0533426	8.79649e-05	-0.491172	0.125248	0.376708	0.0711501	0.0804885	0.096601	-0.278414	0.167562	0.10824	0.142611	0.0887902	0.0522472	-0.365543	0.188318	0.000307688	0.000177528	0.0533426	1	0.738119
rs12281247	11:123792656	T:0.187974	rs10847270	12:127568802	G:0.397694	3426	2591	7	1	0.0534128	0.00526841	-0.255105	0.0914307	0.000994865	0.244427	0.0742493	0.000934677	-0.454368	0.137293	0.110139	0.144368	0.0903676	0.053289	0.255671	0.132296	0.000121987	7.33833e-05	0.0534128	1	0.738119
rs6836615	4:10662329	C:0.333768	rs2858808	13:33719042	C:0.284928	3450	2605	7	1	0.0534284	3.07793e-05	0.326659	0.0783801	0.403045	0.0670531	0.0801883	1.40461e-05	0.466963	0.107517	0.0559054	0.208237	0.108923	0.0537242	-0.229444	0.118941	9.16097e-05	5.5785e-05	0.0534284	1	0.738119
rs36113945	3:83965317	C:0.153306	rs76869875	5:39025543	T:0.0510532	3418	2577	7	1	0.05353	0.0354642	-0.210313	0.100005	4.07785e-05	-0.65893	0.160596	0.0109682	-0.26378	0.103699	5.60853e-06	-0.804136	0.177098	0.0564576	0.682648	0.357878	3.24261e-05	2.06051e-05	0.05353	1	0.738119
rs76869875	5:39025543	T:0.0514791	chr6:121340086:i	6:121340086	TA:0.317865	3448	2604	7	1	0.0535848	2.72487e-05	-0.672916	0.160397	3.25174e-05	-0.350014	0.0842377	1.92846e-05	-1.01996	0.238698	5.62668e-06	-0.400504	0.0882177	0.0549368	0.392906	0.204705	3.8438e-08	3.00549e-08	0.0535848	1	0.738119
rs6750839	2:114941169	C:0.0760012	rs36113945	3:83965317	C:0.153172	3421	2581	7	1	0.053624	2.35299e-05	0.838666	0.198339	0.0329507	-0.21262	0.0996959	0.000502837	0.71276	0.204861	0.0118691	-0.258618	0.102789	0.0899685	0.751189	0.443032	6.38195e-06	4.30453e-06	0.053624	1	0.738119
rs12328009	2:208096911	C:0.442745	rs10773364	12:127559710	A:0.400787	3432	2593	7	1	0.0538519	0.00295327	0.222956	0.0750049	0.00536229	0.205588	0.073835	0.000638679	0.381694	0.111782	0.000990368	0.361384	0.109735	0.054023	-0.194656	0.101033	0.000219733	0.000129701	0.0538519	1	0.740092
merged_del_2_3968	1:72766323	TGCAATAGTAGAATTAAAATTCATATTCTAAATATTAAAACATAAAAACATACAAGTAGTATTGACATTTCAGCAAATTGGATAAGTGATATGGAGGAAAAACATGAAGAAATATCCAGATACCTGAGGGAAAAAAATGTGATGTATAATAAGTATTAAATGTGTATGATAAATTTGACACAACAAGTAAATAAGAAAAGGAAAGGTTTTTTAAAAAGTAGTAATGAGAAAATGTGTTAACTACTTGGAGAAAATTAGCATTAGACCCTCATCTGATATCATGCTCTAGAGGAAACTAAAGTCGGCCAGGAAAATGGGAGAGGGTAATATTTTACTGATCTCAGGATGGGGGATTACATTAAAGTATACATAATATAAAATATCAAAAGAGAAAAAAAT…	rs11724833	4:186910924	T:0.283528	3430	2590	7	1	0.0540333	0.343622	0.0705635	0.0745101	4.80713e-05	-0.33419	0.0822155	0.0465988	0.20108	0.101049	0.207332	-0.156276	0.123937	0.0545189	-0.22262	0.115786	0.000181411	0.00010828	0.0540333	1	0.740092
rs17001726	4:77177027	G:0.0708273	rs16939543	8:78629884	A:0.113788	3445	2603	7	1	0.0541361	0.165291	-0.196979	0.141967	1.46871e-05	-0.553789	0.127798	0.0510319	-0.292946	0.150135	2.58253e-06	-0.627297	0.133425	0.0639447	0.813676	0.439216	3.52068e-05	2.25046e-05	0.0541361	1	0.740092
rs10984415	9:121884167	A:0.112522	rs72635728	13:90549311	C:0.107852	3426	2592	7	1	0.054152	0.00565946	-0.312578	0.112971	0.0347226	-0.24234	0.114767	0.000843461	-0.417104	0.124952	0.00576843	-0.353468	0.128038	0.0583351	0.487357	0.257429	0.00221058	0.00116821	0.054152	1	0.740092
rs73007615	2:134510949	T:0.157147	rs2388982	12:32134240	C:0.309075	3449	2607	7	1	0.0541758	9.64442e-06	0.4605	0.104068	0.000194192	-0.283572	0.0760971	0.0408481	0.282452	0.138114	2.83383e-05	-0.366601	0.0875691	0.0548009	0.284123	0.147946	1.92079e-08	1.54152e-08	0.0541758	1	0.740092
rs146564899	5:39036514	C:0.0675636	rs9914573	17:64591389	A:0.438579	3419	2579	7	1	0.0542789	4.14493e-05	-0.598949	0.146112	0.000223395	0.2771	0.0750749	1.25276e-05	-0.848415	0.194225	0.00381707	0.228883	0.0791189	0.0569023	0.396683	0.208335	2.36239e-07	1.77942e-07	0.0542789	1	0.740092
rs146564899	5:39036514	C:0.0675636	rs8072699	17:64592569	T:0.438579	3419	2579	7	1	0.0542789	4.14493e-05	-0.598949	0.146112	0.000223395	0.2771	0.0750749	1.25276e-05	-0.848415	0.194225	0.00381707	0.228883	0.0791189	0.0569023	0.396683	0.208335	2.36239e-07	1.77942e-07	0.0542789	1	0.740092
chr6:121340086:i	6:121340086	TA:0.318445	rs11195879	10:84531521	C:0.16869	3459	2613	7	1	0.0543425	0.000116588	-0.322423	0.0836768	2.75793e-05	-0.446841	0.106579	1.71776e-05	-0.41637	0.0968588	1.09347e-05	-0.638141	0.145104	0.0556109	0.255232	0.133345	8.84162e-08	6.84482e-08	0.0543425	1	0.740092
rs6750839	2:114941169	C:0.0763425	rs223365	4:103765916	G:0.466473	3445	2603	7	1	0.054438	2.46309e-05	0.833388	0.197572	0.00363005	-0.219197	0.0753607	0.0147494	0.568877	0.233292	0.000904649	-0.260817	0.078592	0.0619713	0.461372	0.247186	7.29e-07	5.32983e-07	0.054438	1	0.740414
rs17001726	4:77177027	G:0.0707232	rs388749	5:178028134	C:0.213041	3443	2599	7	1	0.0545256	0.196723	-0.182208	0.141143	1.93772e-05	0.445098	0.104191	0.0419736	-0.321213	0.157939	0.000353369	0.386587	0.108207	0.0595591	0.562517	0.298569	3.59669e-05	2.31043e-05	0.0545256	1	0.740628
chr10:109490842:d	10:109490842	G:0.135072	rs10773364	12:127559710	A:0.401113	3413	2580	7	1	0.0546855	3.64638e-05	-0.435624	0.105508	0.00357979	0.215872	0.0741065	0.171072	-0.21526	0.157266	0.000524067	0.293695	0.0846835	0.0546284	-0.282872	0.147189	4.06306e-06	2.82634e-06	0.0546855	1	0.740955
rs73005736	2:134503462	T:0.157068	rs2388982	12:32134240	C:0.309482	3438	2598	7	1	0.0547175	1.28313e-05	0.454215	0.104107	0.000332479	-0.273591	0.0762391	0.0455684	0.276357	0.138222	4.81359e-05	-0.356688	0.087757	0.0553439	0.283748	0.148081	4.43013e-08	3.5108e-08	0.0547175	1	0.740955
rs12525967	6:56126942	T:0.202085	rs11668650	19:24436404	T:0.110596	3454	2608	7	1	0.0547656	7.02701e-05	-0.356631	0.0897102	3.06646e-05	-0.464833	0.111512	0.00740594	-0.269552	0.100653	0.0297107	-0.304157	0.139911	0.0544611	-0.372391	0.193636	6.4924e-08	5.09873e-08	0.0547656	1	0.740955
rs2309733	4:183430683	G:0.14984	chr6:121340086:i	6:121340086	TA:0.317719	3437	2600	7	1	0.054886	2.45353e-05	0.489888	0.116114	0.00024458	-0.309447	0.0843669	0.117897	0.259029	0.165656	3.54161e-05	-0.383696	0.0927807	0.0580208	0.294214	0.155214	1.17548e-07	9.10513e-08	0.054886	1	0.741609
rs7626113	3:192179172	A:0.108486	rs76869875	5:39025543	T:0.0511811	3429	2590	7	1	0.055063	0.0006958	0.601974	0.177509	3.72045e-05	-0.669242	0.162272	0.0302618	0.425139	0.19622	6.66875e-06	-0.867496	0.192606	0.062613	0.530082	0.284695	6.61982e-07	4.89866e-07	0.055063	1	0.743026
rs6750839	2:114941169	C:0.0763869	rs223357	4:103772252	A:0.466599	3443	2603	7	1	0.0554515	2.46915e-05	0.83323	0.19756	0.00437592	-0.214945	0.075427	0.0146812	0.569544	0.233406	0.00111407	-0.256423	0.0786569	0.0630232	0.459586	0.247218	8.69947e-07	6.42218e-07	0.0554515	1	0.747289
merged_del_2_3968	1:72766323	TGCAATAGTAGAATTAAAATTCATATTCTAAATATTAAAACATAAAAACATACAAGTAGTATTGACATTTCAGCAAATTGGATAAGTGATATGGAGGAAAAACATGAAGAAATATCCAGATACCTGAGGGAAAAAAATGTGATGTATAATAAGTATTAAATGTGTATGATAAATTTGACACAACAAGTAAATAAGAAAAGGAAAGGTTTTTTAAAAAGTAGTAATGAGAAAATGTGTTAACTACTTGGAGAAAATTAGCATTAGACCCTCATCTGATATCATGCTCTAGAGGAAACTAAAGTCGGCCAGGAAAATGGGAGAGGGTAATATTTTACTGATCTCAGGATGGGGGATTACATTAAAGTATACATAATATAAAATATCAAAAGAGAAAAAAAT…	rs7448000	5:120772327	T:0.130467	3407	2571	7	1	0.0555409	0.396868	0.0633534	0.0747772	1.75166e-05	-0.450605	0.104928	0.0997362	0.13992	0.0849994	0.198792	-0.211343	0.164469	0.0564104	-0.293602	0.153891	8.16187e-05	5.15107e-05	0.0555409	1	0.747515
rs6750839	2:114941169	C:0.0760964	rs223367	4:103764993	A:0.466599	3443	2601	7	1	0.0557611	2.67964e-05	0.830628	0.19781	0.00370306	-0.218757	0.0753707	0.0148357	0.568333	0.233271	0.000933301	-0.260174	0.0786049	0.0634058	0.458865	0.247189	8.10879e-07	6.02574e-07	0.0557611	1	0.748029
rs12187510	5:15623695	T:0.0887565	rs7093189	10:84534939	T:0.167054	3442	2598	7	1	0.0558265	4.81553e-05	-0.507036	0.12475	3.84068e-05	-0.443246	0.107666	0.00644965	-0.383236	0.140689	0.00130882	-0.369121	0.114846	0.0531681	-0.479054	0.247759	6.56412e-08	5.2345e-08	0.0558265	1	0.748029
rs12328009	2:208096911	C:0.443047	rs7725138	5:57254897	G:0.113906	3459	2614	7	1	0.0558265	0.00235752	0.227217	0.0747166	6.16346e-05	0.481351	0.120144	0.000372627	0.294454	0.082741	5.20462e-05	0.737561	0.182283	0.0554651	-0.306564	0.160068	2.07673e-06	1.50091e-06	0.0558265	1	0.748029
rs13144136	4:10666909	T:0.335823	rs139031524	6:29477679	G:0.0768893	3414	2577	7	1	0.0559822	1.42182e-06	0.38072	0.078956	0.499813	0.894136	1.32507	2.43469e-07	0.44423	0.0860467	0.482233	0.932446	1.32692	0.0552688	-0.210062	0.109592	5.92038e-06	4.1446e-06	0.0559822	1	0.748029
rs9401363	6:121334537	G:0.312717	rs4946532	6:121334822	A:0.312717	3452	2606	7	1	0.0559904	0.000106804	-0.326887	0.0843668	3.29444e-83			0.00097778	-0.696374	0.211224	3.29444e-83			0.0566886	0.226842	0.119033	0.000101892	8.46631e-05	0.0559904	1	0.748029
rs6750839	2:114941169	C:0.0760964	chr4:103764833:i	4:103764833	A:0.466744	3443	2601	7	1	0.056015	2.61117e-05	0.830795	0.197575	0.00408821	-0.216365	0.075355	0.0149093	0.568053	0.233328	0.00104021	-0.257712	0.0785847	0.0636282	0.458234	0.247056	8.4452e-07	6.2912e-07	0.056015	1	0.748029
rs12281247	11:123792656	T:0.186626	rs10773364	12:127559710	A:0.400495	3432	2593	7	1	0.0563527	0.00426339	-0.262946	0.0920039	0.00334783	0.216993	0.0739617	0.000852767	-0.461698	0.138437	0.188944	0.118348	0.0900868	0.0562108	0.252926	0.132464	0.000299023	0.000180468	0.0563527	1	0.751564
rs36113945	3:83965317	C:0.152867	rs139031524	6:29477679	G:0.0760679	3418	2577	7	1	0.0566427	0.0436345	-0.200861	0.0995552	0.469937	0.896952	1.24132	0.0134689	-0.256417	0.103765	0.486916	0.866269	1.24603	0.0638121	0.362146	0.195386	0.0938471	0.0390367	0.0566427	1	0.754165
rs733170	2:134528895	C:0.161713	rs11668650	19:24436404	T:0.11014	3432	2597	7	1	0.0567258	1.44306e-05	0.445778	0.10278	8.31827e-05	-0.443369	0.112672	0.00336974	0.340147	0.116019	1.32949e-05	-0.569111	0.130674	0.0580093	0.415284	0.219075	1.84653e-08	1.53987e-08	0.0567258	1	0.754165
rs4582144	4:10674007	T:0.312319	rs9401363	6:121334537	G:0.312608	3458	2612	7	1	0.0567675	2.45111e-05	0.336898	0.0798479	7.45559e-05	-0.33557	0.0847131	1.10333e-05	0.472307	0.107443	0.0629617	-0.203658	0.109525	0.0562796	-0.221343	0.115956	5.71206e-08	4.63378e-08	0.0567675	1	0.754165
rs2309733	4:183430683	G:0.148986	rs17153475	7:26387544	C:0.276668	3403	2568	7	1	0.0573199	4.02011e-05	0.479344	0.116733	0.0064365	-0.218909	0.0803433	1.52862e-05	0.661168	0.152888	0.124484	-0.139212	0.0906198	0.0560591	-0.299857	0.156946	3.00287e-06	2.19102e-06	0.0573199	1	0.760523
rs6750839	2:114941169	C:0.0753725	rs1873277	3:176412151	G:0.122845	3423	2586	7	1	0.0578101	3.75119e-05	0.826538	0.200504	0.000119551	-0.419092	0.108939	0.000745121	0.698034	0.206983	2.7531e-05	-0.475188	0.113329	0.0774726	0.786419	0.445426	5.81975e-08	4.78898e-08	0.0578101	1	0.76604
rs8080721	17:64585357	C:0.439653	rs9302917	17:68485688	G:0.429233	3455	2609	7	1	0.0579802	0.000530034	0.259447	0.0748742	0.000447824	-0.257134	0.0732542	0.456907	0.0873596	0.117427	0.000217076	-0.42303	0.114386	0.0582084	0.190721	0.100691	4.50014e-06	3.27031e-06	0.0579802	1	0.767306
rs76869875	5:39025543	T:0.0514277	rs1749689	13:33717001	G:0.284819	3432	2592	7	1	0.0581935	9.87664e-05	-0.627748	0.161226	0.352171	0.0751044	0.0807237	1.96236e-05	-0.850722	0.199273	0.776057	0.0241929	0.0850479	0.0611442	0.464374	0.248003	0.000397109	0.000242627	0.0581935	1	0.768412
rs4582144	4:10674007	T:0.312319	rs9401364	6:121337778	T:0.312753	3458	2612	7	1	0.0582705	2.42837e-05	0.337064	0.0798474	7.91251e-05	-0.334253	0.0846847	1.13289e-05	0.471637	0.107432	0.0638139	-0.203026	0.109538	0.0577798	-0.219947	0.115922	6.04494e-08	5.00144e-08	0.0582705	1	0.768412
rs6855114	4:10662390	T:0.333285	rs1749689	13:33717001	G:0.284884	3440	2599	7	1	0.0582877	1.49521e-05	0.340819	0.0787221	0.429259	0.0634965	0.0803286	9.16889e-06	0.478886	0.107957	0.0641343	0.201661	0.108933	0.0585892	-0.225443	0.119203	4.66642e-05	3.13019e-05	0.0582877	1	0.768412
rs10984415	9:121884167	A:0.112409	rs12860268	13:90540632	A:0.107883	3425	2589	7	1	0.0583648	0.00594945	-0.310826	0.113005	0.0362506	-0.239518	0.114377	0.000938334	-0.413272	0.124916	0.00638416	-0.347733	0.127498	0.0626829	0.47916	0.257415	0.00239868	0.00133826	0.0583648	1	0.768445
rs8080721	17:64585357	C:0.440122	rs6501392	17:68434200	A:0.443619	3432	2592	7	1	0.0585796	0.00019016	0.281955	0.0755557	1.68244e-05	-0.316493	0.0735459	0.382215	0.10493	0.120081	2.59319e-05	-0.482131	0.114615	0.0588189	0.190745	0.100948	9.66214e-08	7.93082e-08	0.0585796	1	0.770288
rs10984415	9:121884167	A:0.112489	rs11843666	13:90541866	C:0.10782	3427	2591	7	1	0.058683	0.00601193	-0.31044	0.113005	0.0359995	-0.239857	0.114385	0.0009525	-0.41273	0.124911	0.00635635	-0.347945	0.127508	0.0630099	0.478604	0.257436	0.00240777	0.00134878	0.058683	1	0.770664
rs1374404	2:134495807	A:0.161483	rs2388982	12:32134240	C:0.309302	3440	2602	7	1	0.0587953	2.96638e-05	0.430843	0.10317	0.000308838	-0.275006	0.0762259	0.0606256	0.257216	0.137093	4.81057e-05	-0.35812	0.0881061	0.0593721	0.277112	0.146975	9.68576e-08	7.97334e-08	0.0587953	1	0.771155
rs9859131	3:192176323	G:0.110303	rs76869875	5:39025543	T:0.0513679	3436	2592	7	1	0.0589598	0.00107378	0.56658	0.173242	4.06826e-05	-0.662567	0.161461	0.0367766	0.399005	0.191073	7.93149e-06	-0.860073	0.192538	0.0654166	0.504909	0.27405	1.05102e-06	8.10642e-07	0.0589598	1	0.772328
rs733170	2:134528895	C:0.161619	rs73031052	19:24386845	T:0.109493	3434	2599	7	1	0.0590552	1.50533e-05	0.444837	0.102783	8.86397e-05	-0.441622	0.112666	0.00334344	0.340335	0.115987	1.47595e-05	-0.566033	0.130656	0.0603539	0.411444	0.219063	2.04093e-08	1.75416e-08	0.0590552	1	0.772595
rs4582144	4:10674007	T:0.312264	rs4946532	6:121334822	A:0.312844	3449	2603	7	1	0.0592728	2.59281e-05	0.336065	0.0798905	7.8708e-05	-0.334505	0.0847212	1.22344e-05	0.470436	0.107568	0.0626343	-0.203914	0.109527	0.0587642	-0.219216	0.11599	6.44423e-08	5.39694e-08	0.0592728	1	0.772864
chr10:109490842:d	10:109490842	G:0.135108	rs12281247	11:123792656	T:0.187609	3438	2600	7	1	0.0593077	0.00010376	-0.405719	0.104523	0.00603471	-0.25224	0.0918608	1.84738e-05	-0.538211	0.125675	0.000927439	-0.345376	0.104291	0.0622534	0.335014	0.179682	1.64347e-05	1.16275e-05	0.0593077	1	0.772864
rs13144136	4:10666909	T:0.336204	rs2764609	13:33719567	G:0.285401	3425	2586	7	1	0.0593775	1.57413e-06	0.379067	0.0789462	0.368029	0.0725473	0.0805928	1.86109e-06	0.517617	0.108562	0.0542419	0.210117	0.109157	0.0596536	-0.225312	0.119634	4.20177e-06	3.1195e-06	0.0593775	1	0.772864
rs4715603	6:56130740	A:0.200873	rs11668650	19:24436404	T:0.110771	3435	2593	7	1	0.059395	9.93004e-05	-0.34984	0.0898801	4.18409e-05	-0.457573	0.111683	0.00876538	-0.264271	0.100825	0.0315467	-0.300602	0.139808	0.0590605	-0.36603	0.193898	1.234e-07	1.01761e-07	0.059395	1	0.772864
rs7448000	5:120772327	T:0.130073	chr10:109492624:d	10:109492624	T:0.138978	3425	2587	7	1	0.0594999	2.78232e-05	-0.438678	0.104682	0.000448756	-0.364571	0.103878	0.00576101	-0.330534	0.119712	0.0246507	-0.26397	0.117486	0.0585449	-0.380811	0.201318	3.71429e-07	2.97539e-07	0.0594999	1	0.772864
rs2244482	10:109486048	C:0.138752	rs4765500	12:127564518	G:0.399855	3445	2602	7	1	0.0595262	4.57431e-05	-0.425355	0.104346	0.00252578	0.22362	0.0740405	0.175243	-0.211149	0.155767	0.000393521	0.299539	0.0845107	0.059466	-0.275147	0.145988	3.89645e-06	2.90586e-06	0.0595262	1	0.772864
merged_del_2_3968	1:72766323	TGCAATAGTAGAATTAAAATTCATATTCTAAATATTAAAACATAAAAACATACAAGTAGTATTGACATTTCAGCAAATTGGATAAGTGATATGGAGGAAAAACATGAAGAAATATCCAGATACCTGAGGGAAAAAAATGTGATGTATAATAAGTATTAAATGTGTATGATAAATTTGACACAACAAGTAAATAAGAAAAGGAAAGGTTTTTTAAAAAGTAGTAATGAGAAAATGTGTTAACTACTTGGAGAAAATTAGCATTAGACCCTCATCTGATATCATGCTCTAGAGGAAACTAAAGTCGGCCAGGAAAATGGGAGAGGGTAATATTTTACTGATCTCAGGATGGGGGATTACATTAAAGTATACATAATATAAAATATCAAAAGAGAAAAAAAT…	rs55959921	5:120765906	C:0.130918	3422	2582	7	1	0.059684	0.344303	0.0705543	0.0746056	2.35163e-05	-0.441794	0.104478	0.0857344	0.145737	0.0848128	0.204964	-0.207549	0.163743	0.0605914	-0.287712	0.153326	9.93928e-05	6.58906e-05	0.059684	1	0.773938
rs9872335	3:192166609	T:0.111273	rs76869875	5:39025543	T:0.0514236	3442	2599	7	1	0.0598864	0.000678972	0.588231	0.173114	4.7972e-05	-0.657214	0.161665	0.0265933	0.422679	0.190616	9.33457e-06	-0.853387	0.192549	0.0666665	0.505442	0.275608	7.44014e-07	5.87144e-07	0.0598864	1	0.775182
rs10984415	9:121884167	A:0.112427	rs141481669	13:90536135	C:0.107602	3420	2586	7	1	0.0599305	0.0049388	-0.317851	0.113074	0.0478372	-0.227017	0.114724	0.000785224	-0.41976	0.125005	0.00879549	-0.335139	0.12792	0.0642869	0.476862	0.257737	0.00256463	0.00145521	0.0599305	1	0.775182
rs9814017	3:192164123	A:0.111273	rs76869875	5:39025543	T:0.0514236	3442	2599	7	1	0.0600276	0.000682617	0.588172	0.173172	4.74724e-05	-0.657596	0.161661	0.0266687	0.422641	0.190694	9.27321e-06	-0.853677	0.192553	0.066819	0.505184	0.275621	7.41023e-07	5.85963e-07	0.0600276	1	0.775464
rs388749	5:178028134	C:0.211953	rs9375004	6:121476771	G:0.325802	3430	2587	7	1	0.0601249	2.79296e-05	0.435835	0.104025	0.0898691	-0.162378	0.0957369	0.0801666	0.250052	0.14291	0.0191961	-0.246371	0.10521	0.0618861	0.220511	0.118103	3.36356e-05	2.34238e-05	0.0601249	1	0.775747
chr10:109492624:d	10:109492624	T:0.139106	rs12281247	11:123792656	T:0.186684	3447	2606	7	1	0.0603911	0.000394168	-0.365492	0.103131	0.00586137	-0.252979	0.091811	6.32977e-05	-0.493513	0.123373	0.000910233	-0.345957	0.104301	0.0639807	0.326562	0.176299	5.53745e-05	3.79512e-05	0.0603911	1	0.778206
rs4394153	5:120833832	G:0.145675	chr18:34831179:d	18:34831179	C:0.124781	3422	2589	7	1	0.0606049	0.000101417	-0.387102	0.0995844	0.000452197	0.490108	0.139728	0.00246195	-0.320112	0.105718	9.3651e-05	0.603748	0.15455	0.056662	-0.405785	0.212909	8.79449e-07	6.97228e-07	0.0606049	1	0.77853
rs11724833	4:186910924	T:0.281792	rs10984414	9:121881005	A:0.116474	3460	2614	7	1	0.060748	3.56479e-05	-0.339103	0.0820276	0.00109248	-0.362262	0.110934	5.78873e-06	-0.417523	0.0920879	0.000237414	-0.559287	0.152167	0.061741	0.334533	0.179071	1.58666e-06	1.23779e-06	0.060748	1	0.77853
rs6435367	2:208096604	G:0.443344	rs10773364	12:127559710	A:0.40067	3433	2593	7	1	0.0607838	0.0033831	0.219766	0.07499	0.00494711	0.207451	0.073814	0.000813098	0.374097	0.111728	0.0010736	0.359467	0.109912	0.0609592	-0.189299	0.101024	0.000237241	0.000153646	0.0607838	1	0.77853
rs4946532	6:121334822	A:0.312137	rs7093189	10:84534939	T:0.167828	3444	2599	7	1	0.0608465	0.000134548	-0.323106	0.0846276	3.25002e-05	-0.444523	0.10698	2.20374e-05	-0.415413	0.0979014	1.34833e-05	-0.627733	0.144236	0.0622189	0.252296	0.135299	1.23505e-07	1.0385e-07	0.0608465	1	0.77853
rs73005736	2:134503462	T:0.157367	rs11668650	19:24436404	T:0.110869	3441	2600	7	1	0.0609183	9.07531e-06	0.461376	0.103958	5.48731e-05	-0.450915	0.111783	0.00234679	0.356708	0.117245	9.45171e-06	-0.57029	0.128752	0.0624761	0.413587	0.222012	7.22494e-09	6.52752e-09	0.0609183	1	0.77853
rs9833783	3:192164179	C:0.111531	rs76869875	5:39025543	T:0.0514087	3443	2600	7	1	0.0609362	0.000644916	0.590104	0.17295	4.72592e-05	-0.657813	0.161673	0.0252956	0.425722	0.190322	9.38604e-06	-0.85314	0.192545	0.067769	0.503273	0.275533	6.90794e-07	5.54035e-07	0.0609362	1	0.77853
rs76869875	5:39025543	T:0.051211	chr10:109490842:d	10:109490842	G:0.134812	3427	2590	7	1	0.0610621	8.69222e-05	-0.634347	0.161639	0.000257781	-0.384397	0.105187	1.30659e-05	-0.815554	0.187097	4.15601e-05	-0.464475	0.113324	0.0655679	0.455905	0.24759	3.78247e-07	3.09231e-07	0.0610621	1	0.77853
rs13144136	4:10666909	T:0.336011	rs2858808	13:33719042	C:0.285631	3424	2585	7	1	0.0610891	1.68926e-06	0.378025	0.0789619	0.358872	0.0739622	0.0806113	2.0444e-06	0.51577	0.108606	0.0537067	0.210593	0.109161	0.0613683	-0.223846	0.119651	4.4131e-06	3.34644e-06	0.0610891	1	0.77853
rs12187510	5:15623695	T:0.0887471	rs11195879	10:84531521	C:0.167778	3448	2603	7	1	0.0611611	4.92345e-05	-0.505991	0.124652	3.16526e-05	-0.446664	0.107339	0.00623396	-0.384638	0.140625	0.00107094	-0.374449	0.114469	0.0582839	-0.466705	0.24647	5.53835e-08	4.7759e-08	0.0611611	1	0.77853
rs9382597	6:56130834	A:0.201716	rs73031052	19:24386845	T:0.110239	3438	2596	7	1	0.0612333	9.30594e-05	-0.351046	0.0898272	3.82069e-05	-0.459485	0.111578	0.00819455	-0.266308	0.100723	0.0306464	-0.302707	0.140036	0.0609524	-0.363109	0.193778	1.04677e-07	8.88603e-08	0.0612333	1	0.77853
rs9382597	6:56130834	A:0.201747	rs117498028	19:24396258	T:0.109753	3435	2593	7	1	0.0612875	9.20867e-05	-0.351246	0.0898202	3.65426e-05	-0.461828	0.111868	0.0081021	-0.26662	0.100695	0.0292304	-0.3055	0.140114	0.0609625	-0.363832	0.194171	1.01506e-07	8.63004e-08	0.0612875	1	0.77853
rs13420163	2:208096470	T:0.443198	rs10773364	12:127559710	A:0.40067	3433	2593	7	1	0.0613236	0.00353285	0.218812	0.0750098	0.00491705	0.207597	0.0738143	0.000848905	0.372874	0.111761	0.0010799	0.359319	0.109923	0.0615034	-0.188952	0.101052	0.00024543	0.000159819	0.0613236	1	0.77853
rs6750839	2:114941169	C:0.0765099	rs223362	4:103769234	T:0.4473	3444	2603	7	1	0.0616409	1.99578e-05	0.846176	0.198383	0.000230268	-0.279101	0.0757755	0.00647117	0.616787	0.226519	5.40635e-05	-0.318316	0.0788433	0.0690626	0.48147	0.264833	4.94157e-08	4.30078e-08	0.0616409	1	0.780189
rs16829231	2:134531622	C:0.157407	rs11668650	19:24436404	T:0.110677	3456	2612	7	1	0.0617136	8.00106e-06	0.464119	0.103942	5.81788e-05	-0.448955	0.111678	0.00214459	0.359808	0.117223	1.01071e-05	-0.567916	0.128637	0.063286	0.41211	0.221901	6.62997e-09	6.06527e-09	0.0617136	1	0.780189
rs2388982	12:32134240	C:0.308943	rs1396514	17:68431026	C:0.443815	3444	2604	7	1	0.0618503	9.71708e-05	-0.29658	0.0760939	4.15805e-05	-0.301085	0.073462	0.387017	-0.109129	0.126154	0.0861894	-0.17254	0.100556	0.0620975	-0.201992	0.108272	9.47526e-08	8.13027e-08	0.0618503	1	0.780189
rs2388982	12:32134240	C:0.309033	rs1396515	17:68430993	G:0.443799	3443	2603	7	1	0.0618868	9.75038e-05	-0.296517	0.0760939	4.15289e-05	-0.301099	0.0734602	0.387172	-0.109091	0.126152	0.0861255	-0.172571	0.100554	0.0621259	-0.201966	0.10827	9.49146e-08	8.14768e-08	0.0618868	1	0.780189
rs388749	5:178028134	C:0.212707	rs4946532	6:121334822	A:0.311864	3439	2594	7	1	0.0619325	8.54157e-06	0.464649	0.104389	5.94653e-05	-0.341071	0.0849508	0.0468	0.281871	0.141779	1.02776e-05	-0.433322	0.0982312	0.0635766	0.23028	0.124131	2.42159e-08	2.15388e-08	0.0619325	1	0.780189
rs733170	2:134528895	C:0.161469	rs117498028	19:24396258	T:0.109006	3431	2596	7	1	0.0619508	1.5936e-05	0.443598	0.102796	8.66193e-05	-0.443433	0.112968	0.00332496	0.340457	0.11596	1.50769e-05	-0.56684	0.130984	0.0632689	0.407322	0.219309	2.11783e-08	1.89037e-08	0.0619508	1	0.780189
rs9401363	6:121334537	G:0.311903	rs7093189	10:84534939	T:0.16797	3453	2608	7	1	0.0620148	0.000125099	-0.32457	0.0846136	3.22251e-05	-0.444617	0.106953	2.09699e-05	-0.416516	0.0979046	1.36744e-05	-0.626751	0.144113	0.0633826	0.251041	0.135223	1.14993e-07	9.83734e-08	0.0620148	1	0.780189
rs12752401	1:102967150	T:0.0654328	chr10:109490842:d	10:109490842	G:0.1348	3431	2596	7	1	0.0620605	5.8663e-06	0.736113	0.162456	8.88792e-05	-0.411947	0.105113	1.22906e-06	0.881073	0.181631	0.00174989	-0.347471	0.111024	0.0552848	-0.552272	0.288147	8.61445e-09	7.86827e-09	0.0620605	1	0.780189
rs2244482	10:109486048	C:0.139067	rs10773364	12:127559710	A:0.400583	3430	2590	7	1	0.0621705	3.23294e-05	-0.434546	0.104548	0.00338113	0.216778	0.0739658	0.147467	-0.224542	0.155013	0.000545104	0.292357	0.0845561	0.0620963	-0.270221	0.144843	3.57297e-06	2.76691e-06	0.0621705	1	0.780619
rs4931592	12:32141419	C:0.429878	rs4765500	12:127564518	G:0.400116	3444	2601	7	1	0.0624003	2.22437e-05	-0.303971	0.0716729	0.00353874	0.215947	0.0740408	3.0279e-05	-0.459175	0.110078	0.691454	0.0464673	0.117081	0.0625953	0.190188	0.102139	1.56454e-06	1.24763e-06	0.0624003	1	0.782549
rs73007604	2:134506084	T:0.15713	rs2388982	12:32134240	C:0.309178	3443	2602	7	1	0.0625478	1.01343e-05	0.459509	0.104096	0.000311929	-0.274679	0.07619	0.037577	0.287305	0.138165	5.11827e-05	-0.355217	0.0877045	0.063193	0.27493	0.147984	3.22143e-08	2.86781e-08	0.0625478	1	0.783445
rs388749	5:178028134	C:0.212732	rs9401364	6:121337778	T:0.311775	3448	2603	7	1	0.0626309	9.33233e-06	0.462587	0.104372	6.10577e-05	-0.34031	0.0848932	0.0476848	0.280556	0.141683	1.06732e-05	-0.432392	0.0982025	0.0642844	0.229611	0.1241	2.65344e-08	2.37616e-08	0.0626309	1	0.783533
rs12525967	6:56126942	T:0.202026	rs73031052	19:24386845	T:0.109986	3455	2609	7	1	0.0628997	6.95837e-05	-0.356856	0.0897141	3.37297e-05	-0.462457	0.111524	0.00666252	-0.272869	0.100569	0.0285364	-0.306596	0.140009	0.0626091	-0.360561	0.193646	6.97894e-08	6.11895e-08	0.0628997	1	0.784501
rs12525967	6:56126942	T:0.202057	rs117498028	19:24396258	T:0.109502	3452	2606	7	1	0.0629182	6.88832e-05	-0.357045	0.0897073	3.22095e-05	-0.464828	0.111811	0.00658995	-0.273158	0.100541	0.0272062	-0.309388	0.140086	0.0625879	-0.361314	0.194035	6.7601e-08	5.9334e-08	0.0629182	1	0.784501
rs55959921	5:120765906	C:0.130378	chr10:109492624:d	10:109492624	T:0.138953	3440	2598	7	1	0.0629368	3.15749e-05	-0.434135	0.104314	0.000354124	-0.369732	0.103505	0.00623001	-0.326913	0.119511	0.0209804	-0.270405	0.117143	0.0619238	-0.372959	0.199781	3.26427e-07	2.74583e-07	0.0629368	1	0.784501
rs73005736	2:134503462	T:0.157321	rs73031052	19:24386845	T:0.110256	3442	2601	7	1	0.0633565	9.28206e-06	0.460892	0.103962	6.01145e-05	-0.448506	0.111781	0.00229923	0.357342	0.117216	1.07574e-05	-0.566623	0.128738	0.0649403	0.409753	0.222008	8.04722e-09	7.48582e-09	0.0633565	1	0.788174
rs4394153	5:120833832	G:0.146192	chr10:109492624:d	10:109492624	T:0.139189	3427	2593	7	1	0.0633846	2.87031e-05	-0.415606	0.0993436	0.000401579	-0.367504	0.103843	0.00420979	-0.320447	0.111966	0.0278137	-0.261942	0.11907	0.0624622	-0.364247	0.195517	3.81074e-07	3.20962e-07	0.0633846	1	0.788174
rs9401364	6:121337778	T:0.312047	rs7093189	10:84534939	T:0.16797	3453	2608	7	1	0.0636568	0.000131278	-0.323476	0.0845898	3.15814e-05	-0.445061	0.106941	2.24677e-05	-0.4146	0.0978099	1.39782e-05	-0.626097	0.144122	0.0650334	0.249319	0.13513	1.20379e-07	1.05041e-07	0.0636568	1	0.790603
rs733170	2:134528895	C:0.162075	rs111561715	19:24431330	T:0.114302	3412	2577	7	1	0.0640342	1.16298e-05	0.450642	0.102783	5.36529e-05	-0.447583	0.110812	0.00307765	0.345392	0.116692	1.00274e-05	-0.56897	0.128826	0.0653052	0.399761	0.216888	1.10302e-08	1.02723e-08	0.0640342	1	0.79392
rs16829231	2:134531622	C:0.157362	rs73031052	19:24386845	T:0.110067	3457	2613	7	1	0.0641764	8.18219e-06	0.463641	0.103947	6.36309e-05	-0.446573	0.111673	0.00210074	0.360441	0.117193	1.14818e-05	-0.564279	0.128619	0.0657615	0.408298	0.221896	7.36743e-09	6.93922e-09	0.0641764	1	0.79392
rs1374404	2:134495807	A:0.161778	rs11668650	19:24436404	T:0.11095	3443	2604	7	1	0.0642428	2.16128e-05	0.437541	0.10301	5.37838e-05	-0.45102	0.111679	0.00386499	0.33546	0.116117	9.84333e-06	-0.569687	0.128871	0.0657955	0.406073	0.220714	1.67473e-08	1.54814e-08	0.0642428	1	0.79392
chr4:103773212:i	4:103773212	A:0.439482	rs12281247	11:123792656	T:0.187809	3437	2596	7	1	0.0642713	0.000551732	-0.263493	0.0762799	0.00746379	-0.245396	0.0917229	0.0515832	-0.175098	0.0899508	0.871974	-0.0244537	0.151743	0.0647492	-0.238131	0.12893	7.38264e-05	5.25461e-05	0.0642713	1	0.79392
rs3846927	6:56117245	G:0.188624	rs16939543	8:78629884	A:0.113175	3446	2603	7	1	0.0643094	0.000625264	-0.315682	0.0922935	9.53275e-06	-0.56594	0.127824	0.000116391	-0.382666	0.0993006	1.80519e-06	-0.691551	0.144855	0.0697526	0.407792	0.224863	2.72075e-07	2.34061e-07	0.0643094	1	0.79392
rs80028883	2:134521148	C:0.157292	rs11668650	19:24436404	T:0.110757	3449	2608	7	1	0.0645571	7.88461e-06	0.464372	0.103926	5.39333e-05	-0.450772	0.111635	0.00205688	0.361209	0.117204	9.85095e-06	-0.568319	0.128567	0.0661556	0.407574	0.221825	6.03371e-09	5.73675e-09	0.0645571	1	0.796024
rs12187510	5:15623695	T:0.0889892	chr18:34831179:d	18:34831179	C:0.123507	3433	2593	7	1	0.0646622	3.69301e-05	-0.514036	0.124588	0.000488448	0.486839	0.139615	0.000826858	-0.438457	0.131131	0.0001185	0.574346	0.149211	0.0603623	-0.558495	0.297366	4.49673e-07	3.83023e-07	0.0646622	1	0.796367
rs388749	5:178028134	C:0.212732	rs9401363	6:121334537	G:0.31163	3448	2603	7	1	0.065075	9.27193e-06	0.462721	0.10437	5.64579e-05	-0.342039	0.0849333	0.0464622	0.282227	0.141739	1.03047e-05	-0.433184	0.0982125	0.0667436	0.227537	0.124107	2.46213e-08	2.27811e-08	0.065075	1	0.798333
rs2388982	12:32134240	C:0.309128	rs6501392	17:68434200	A:0.443132	3429	2590	7	1	0.0650942	7.43181e-05	-0.302013	0.0762271	2.38441e-05	-0.310682	0.073526	0.356007	-0.116605	0.126333	0.0692358	-0.183142	0.1008	0.0653544	-0.199208	0.108099	4.14398e-08	3.78541e-08	0.0650942	1	0.798333
rs12281247	11:123792656	T:0.187211	rs2858808	13:33719042	C:0.285156	3456	2611	7	1	0.0652775	0.00835263	-0.240951	0.0913569	0.342901	0.0759795	0.0801092	0.00133888	-0.386034	0.120353	0.791347	-0.0256899	0.0971034	0.0666771	0.264565	0.144268	0.0195971	0.010387	0.0652775	1	0.798333
rs1490070	3:176417144	C:0.119651	rs7626113	3:192179172	A:0.10917	3435	2595	7	1	0.0653452	0.000136183	-0.415813	0.108994	0.00161558	0.547749	0.173719	3.07213e-05	-0.476592	0.114344	0.0115364	0.453438	0.179507	0.0886896	0.636499	0.373894	3.25362e-06	2.62994e-06	0.0653452	1	0.798333
rs73007604	2:134506084	T:0.157429	rs11668650	19:24436404	T:0.110708	3446	2604	7	1	0.0655196	7.16868e-06	0.466594	0.10395	4.95981e-05	-0.453468	0.11176	0.00191284	0.363813	0.117229	9.25488e-06	-0.570803	0.128736	0.067116	0.406345	0.221938	5.07036e-09	4.89825e-09	0.0655196	1	0.798333
rs17153475	7:26387544	C:0.276786	rs16939543	8:78629884	A:0.112998	3416	2575	7	1	0.065675	0.00364823	-0.232468	0.0799662	1.57204e-05	-0.556909	0.128964	0.0704316	-0.160904	0.0889403	0.0255029	-0.369987	0.165639	0.0655723	-0.292589	0.1589	1.04373e-06	8.77964e-07	0.065675	1	0.798333
rs36002992	2:113782097	G:0.140384	rs8070093	17:68474421	T:0.42959	3437	2598	7	1	0.0657918	0.763924	-0.311346	1.03667	0.000155919	-0.277641	0.0734219	0.918989	-0.103405	1.0167	0.000805213	-0.250489	0.0747507	0.0656447	-0.346755	0.188367	0.00073433	0.000479521	0.0657918	1	0.798333
rs9836218	3:176450475	G:0.118456	rs7626113	3:192179172	A:0.109535	3419	2587	7	1	0.066222	0.000163049	-0.414745	0.110003	0.00204591	0.536276	0.173919	3.66906e-05	-0.476503	0.115449	0.0138404	0.442322	0.179705	0.0896976	0.633916	0.373552	5.18913e-06	4.17404e-06	0.066222	1	0.798333
rs12187510	5:15623695	T:0.0887728	rs2858808	13:33719042	C:0.28474	3447	2602	7	1	0.0662416	6.00963e-05	-0.498983	0.124359	0.366084	0.0726021	0.0803269	0.0718606	-0.298941	0.166078	0.113322	0.140176	0.0885262	0.0649719	-0.34671	0.187873	0.000210107	0.000146424	0.0662416	1	0.798333
rs4394153	5:120833832	G:0.145864	rs9375004	6:121476771	G:0.328413	3421	2585	7	1	0.0664186	3.92929e-05	-0.407849	0.0991948	0.10222	-0.156343	0.0956704	0.0408196	-0.260848	0.127532	0.490516	-0.0731873	0.106147	0.0659802	-0.262058	0.142535	5.38217e-05	3.98238e-05	0.0664186	1	0.798333
rs8080721	17:64585357	C:0.440396	rs9897538	17:68432122	A:0.442874	3431	2591	7	1	0.0664678	0.000184902	0.282495	0.0755578	1.74899e-05	-0.316762	0.0737558	0.356203	0.110771	0.120061	3.25325e-05	-0.478474	0.115157	0.0667202	0.18548	0.101159	9.92513e-08	9.01257e-08	0.0664678	1	0.798333
rs73005736	2:134503462	T:0.157168	rs117498028	19:24396258	T:0.10977	3439	2598	7	1	0.0664776	9.86648e-06	0.459586	0.103977	5.85947e-05	-0.450344	0.11207	0.00228829	0.357427	0.117188	1.09689e-05	-0.567443	0.129048	0.068065	0.405509	0.222248	8.35655e-09	8.07349e-09	0.0664776	1	0.798333
rs10984414	9:121881005	A:0.116464	rs2244482	10:109486048	C:0.139178	3456	2610	7	1	0.0666059	0.00180525	-0.345899	0.110846	9.04117e-05	-0.404971	0.103441	0.0650094	-0.234346	0.127003	0.00507162	-0.319593	0.114041	0.0636124	-0.385995	0.208096	4.121e-06	3.35594e-06	0.0666059	1	0.798333
rs12187510	5:15623695	T:0.0890251	rs2201577	10:84532199	C:0.16331	3426	2583	7	1	0.0666454	5.37544e-05	-0.50331	0.124623	2.05817e-05	-0.456071	0.107097	0.00621859	-0.384592	0.140566	0.000761624	-0.384884	0.114332	0.0637539	-0.458156	0.247131	3.82415e-08	3.56722e-08	0.0666454	1	0.798333
rs733170	2:134528895	C:0.161782	rs11670993	19:24415489	A:0.110932	3412	2580	7	1	0.0668928	1.22048e-05	0.450674	0.103037	6.60697e-05	-0.448542	0.112416	0.00285451	0.347789	0.116591	1.2738e-05	-0.570091	0.130618	0.0681889	0.398792	0.218665	1.3357e-08	1.28254e-08	0.0668928	1	0.798333
rs1374404	2:134495807	A:0.161731	rs73031052	19:24386845	T:0.110337	3444	2605	7	1	0.0669424	2.20878e-05	0.437055	0.103014	5.89991e-05	-0.448581	0.111677	0.00378505	0.336135	0.116087	1.12367e-05	-0.565918	0.128855	0.0685093	0.402056	0.220711	1.86716e-08	1.77941e-08	0.0669424	1	0.798333
rs1027175	3:176450118	G:0.118602	rs7626113	3:192179172	A:0.109535	3419	2587	7	1	0.0670119	0.000174011	-0.412857	0.109977	0.00204791	0.536247	0.173926	3.95233e-05	-0.474383	0.115415	0.013786	0.442598	0.179714	0.0905717	0.632102	0.373497	5.51167e-06	4.4664e-06	0.0670119	1	0.798333
rs12281247	11:123792656	T:0.187301	rs2764609	13:33719567	G:0.284929	3457	2612	7	1	0.0670119	0.00862856	-0.239947	0.0913585	0.353313	0.0743369	0.0800887	0.00141542	-0.38402	0.120326	0.783263	-0.0267082	0.0970963	0.0684338	0.262814	0.144234	0.0205627	0.0110775	0.0670119	1	0.798333
rs73007615	2:134510949	T:0.157445	rs11668650	19:24436404	T:0.11066	3452	2609	7	1	0.0671213	6.72638e-06	0.467791	0.103903	5.35937e-05	-0.451091	0.111673	0.00179844	0.365726	0.117158	1.01858e-05	-0.567545	0.128602	0.0687292	0.403812	0.221851	5.09394e-09	5.01709e-09	0.0671213	1	0.798333
rs34969545	2:134448827	T:0.161229	rs11668650	19:24436404	T:0.110253	3433	2594	7	1	0.0671213	3.91772e-05	0.410386	0.0997952	5.25183e-05	-0.455147	0.112545	0.00648984	0.309002	0.113522	1.00556e-05	-0.575618	0.130349	0.068394	0.387219	0.212477	3.62461e-08	3.40507e-08	0.0671213	1	0.798333
rs36113945	3:83965317	C:0.153193	chr18:34831179:d	18:34831179	C:0.122291	3414	2576	7	1	0.0671213	0.0443161	-0.201094	0.0999925	0.000316681	0.504218	0.140012	0.0127242	-0.264315	0.106091	0.00623218	0.4062	0.148502	0.077517	0.456877	0.258813	0.000182054	0.000129022	0.0671213	1	0.798333
rs9872335	3:192166609	T:0.112135	rs4596467	6:11170423	G:0.155409	3420	2583	7	1	0.0671413	0.00194062	0.529846	0.170964	2.29613e-05	0.438256	0.10351	0.00822523	0.461211	0.174524	0.00011599	0.405169	0.105117	0.141613	1.03174	0.70195	5.44465e-07	4.75286e-07	0.0671413	1	0.798333
rs80028883	2:134521148	C:0.157246	rs73031052	19:24386845	T:0.110145	3450	2609	7	1	0.0671512	8.0604e-06	0.463902	0.103931	5.90784e-05	-0.448371	0.111633	0.00201343	0.361863	0.117174	1.12088e-05	-0.564653	0.128551	0.068757	0.403716	0.22182	6.71468e-09	6.5736e-09	0.0671512	1	0.798333
rs733170	2:134528895	C:0.161323	rs114264651	19:24376878	A:0.109006	3431	2597	7	1	0.067211	1.66774e-05	0.443014	0.1029	8.30166e-05	-0.445071	0.113091	0.00321397	0.341944	0.116051	1.568e-05	-0.565665	0.130974	0.068576	0.400395	0.219852	2.07712e-08	1.9807e-08	0.067211	1	0.798333
rs4857659	3:176431965	T:0.119423	rs7626113	3:192179172	A:0.108924	3429	2591	7	1	0.067211	0.000173661	-0.409902	0.109175	0.00177826	0.543124	0.173802	4.00277e-05	-0.470446	0.114538	0.0122873	0.449616	0.179575	0.0907757	0.631844	0.37358	4.61925e-06	3.77446e-06	0.067211	1	0.798333
rs977944	3:176430967	C:0.119423	rs7626113	3:192179172	A:0.108924	3429	2591	7	1	0.067211	0.000173661	-0.409902	0.109175	0.00177826	0.543124	0.173802	4.00277e-05	-0.470446	0.114538	0.0122873	0.449616	0.179575	0.0907757	0.631844	0.37358	4.61925e-06	3.77446e-06	0.067211	1	0.798333
rs10136319	14:97201084	G:0.14246	rs8070093	17:68474421	T:0.430161	3415	2579	7	1	0.067221	0.00208134	-0.320723	0.104186	0.00024001	-0.270462	0.0736413	0.676442	-0.072018	0.172571	0.0256635	-0.190789	0.0855071	0.0680991	-0.267541	0.14665	6.10906e-06	4.94544e-06	0.067221	1	0.798333
rs9814017	3:192164123	A:0.112135	rs4596467	6:11170423	G:0.155409	3420	2583	7	1	0.0672609	0.00195551	0.529706	0.171043	2.29188e-05	0.438307	0.103512	0.00827884	0.461059	0.174612	0.000115673	0.405243	0.105118	0.141759	1.0313	0.701914	5.4693e-07	4.78053e-07	0.0672609	1	0.798333
rs12187510	5:15623695	T:0.0887471	rs2764609	13:33719567	G:0.284513	3448	2603	7	1	0.0673008	5.82241e-05	-0.499926	0.124363	0.376152	0.0710736	0.0803084	0.0702228	-0.300677	0.166077	0.117972	0.138361	0.0885035	0.0660327	-0.345347	0.187872	0.000208014	0.000146852	0.0673008	1	0.798333
rs1490072	3:176421963	C:0.119318	rs7626113	3:192179172	A:0.109266	3432	2594	7	1	0.0673507	0.000171126	-0.410315	0.109178	0.00175568	0.543754	0.173794	3.94721e-05	-0.470825	0.114541	0.0121359	0.450359	0.179557	0.0909349	0.631551	0.373591	4.49356e-06	3.68122e-06	0.0673507	1	0.798333
rs1490076	3:176422653	A:0.119318	rs7626113	3:192179172	A:0.109266	3432	2594	7	1	0.0673507	0.000171126	-0.410315	0.109178	0.00175568	0.543754	0.173794	3.94721e-05	-0.470825	0.114541	0.0121359	0.450359	0.179557	0.0909349	0.631551	0.373591	4.49356e-06	3.68122e-06	0.0673507	1	0.798333
rs1490074	3:176422629	C:0.119318	rs7626113	3:192179172	A:0.109266	3432	2594	7	1	0.0673507	0.000171126	-0.410315	0.109178	0.00175568	0.543754	0.173794	3.94721e-05	-0.470825	0.114541	0.0121359	0.450359	0.179557	0.0909349	0.631551	0.373591	4.49356e-06	3.68122e-06	0.0673507	1	0.798333
rs16829231	2:134531622	C:0.157209	rs117498028	19:24396258	T:0.109583	3454	2610	7	1	0.0673807	8.69869e-06	0.462338	0.103961	6.21686e-05	-0.448349	0.111963	0.00208889	0.360555	0.117166	1.17446e-05	-0.56501	0.128931	0.0689885	0.403958	0.222138	7.67309e-09	7.50905e-09	0.0673807	1	0.798333
rs25887	5:131416061	C:0.460881	rs10984414	9:121881005	A:0.116633	3451	2605	7	1	0.0675909	0.000517873	-0.255438	0.0735849	0.00224683	-0.339444	0.111093	0.0260639	-0.184876	0.0830808	0.670446	-0.0776744	0.182533	0.0679659	-0.285159	0.156232	2.03811e-05	1.58748e-05	0.0675909	1	0.799473
rs9814017	3:192164123	A:0.112351	rs223365	4:103765916	G:0.466657	3449	2605	7	1	0.0678724	0.000692093	0.577932	0.170346	0.00324301	-0.221231	0.0751536	0.0646484	0.369845	0.200167	0.000741727	-0.269481	0.0798777	0.071074	0.334807	0.185488	3.33657e-05	2.55912e-05	0.0678724	1	0.799473
rs9833783	3:192164179	C:0.112394	rs4596467	6:11170423	G:0.155364	3421	2584	7	1	0.0679026	0.00182926	0.532215	0.170766	2.30338e-05	0.438209	0.103516	0.00773852	0.464099	0.174259	0.000115779	0.405235	0.105122	0.142563	1.02915	0.701864	5.15426e-07	4.54735e-07	0.0679026	1	0.799473
rs4715603	6:56130740	A:0.200815	rs73031052	19:24386845	T:0.110157	3436	2594	7	1	0.0679732	9.85047e-05	-0.350033	0.0898847	4.57491e-05	-0.455284	0.111689	0.00792004	-0.267516	0.100742	0.0303149	-0.303029	0.139906	0.0676532	-0.354315	0.1939	1.32066e-07	1.21161e-07	0.0679732	1	0.799473
rs4715603	6:56130740	A:0.200845	rs117498028	19:24396258	T:0.109671	3433	2591	7	1	0.0680438	9.74352e-05	-0.350243	0.0898776	4.38344e-05	-0.457597	0.111984	0.00782776	-0.267839	0.100714	0.0289224	-0.3058	0.139984	0.0676779	-0.355019	0.194302	1.28253e-07	1.17854e-07	0.0680438	1	0.799473
rs73007604	2:134506084	T:0.157383	rs73031052	19:24386845	T:0.110096	3447	2605	7	1	0.0680843	7.33398e-06	0.466109	0.103955	5.431e-05	-0.451084	0.111758	0.00187422	0.36443	0.1172	1.0519e-05	-0.567175	0.128722	0.0697019	0.402552	0.221933	5.64674e-09	5.61225e-09	0.0680843	1	0.799473
rs9767240	6:85745698	T:0.0850846	rs9375004	6:121476771	G:0.324723	3426	2587	7	1	0.0681854	4.12176e-05	-0.63097	0.153875	0.100274	-0.157783	0.0960029	0.000108118	-1.04111	0.268908	0.033813	-0.213496	0.100597	0.0676507	0.333175	0.182329	5.5051e-05	4.15493e-05	0.0681854	1	0.799473
rs9872335	3:192166609	T:0.112351	rs223365	4:103765916	G:0.466657	3449	2605	7	1	0.068236	0.0006894	0.577881	0.170278	0.00322528	-0.221354	0.0751521	0.0644043	0.37009	0.200117	0.000739613	-0.269537	0.0798758	0.0714439	0.334324	0.185463	3.30011e-05	2.54296e-05	0.068236	1	0.799473
rs4697771	4:10662260	C:0.333527	rs1749689	13:33717001	G:0.284821	3439	2598	7	1	0.0683882	1.84017e-05	0.337134	0.0787063	0.43512	0.0626928	0.0803279	1.32258e-05	0.469889	0.107863	0.0723494	0.195783	0.108955	0.0686853	-0.21693	0.11916	5.79117e-05	4.37216e-05	0.0683882	1	0.799473
rs13420163	2:208096470	T:0.443497	rs11724833	4:186910924	T:0.281647	3460	2614	7	1	0.0684288	0.00185701	0.232185	0.0746048	4.10318e-05	-0.336445	0.082028	0.256372	0.112651	0.0992508	3.49229e-05	-0.493966	0.119352	0.0692661	0.201186	0.110744	2.36361e-06	2.00263e-06	0.0684288	1	0.799473
rs4946532	6:121334822	A:0.312754	rs11195879	10:84531521	C:0.168551	3450	2604	7	1	0.0684593	0.000108248	-0.327296	0.0845437	2.73299e-05	-0.447526	0.10669	2.02185e-05	-0.417162	0.0978687	1.40122e-05	-0.625673	0.144043	0.0698386	0.244118	0.134652	8.25438e-08	7.71238e-08	0.0684593	1	0.799473
rs36113945	3:83965317	C:0.153339	rs78149699	5:15603801	A:0.087727	3414	2574	7	1	0.0684695	0.0402383	-0.204885	0.099881	5.16334e-05	-0.506743	0.12518	0.00843646	-0.290797	0.110398	9.89844e-06	-0.648047	0.146637	0.070417	0.433036	0.23935	3.81513e-05	2.9312e-05	0.0684695	1	0.799473
rs9382597	6:56130834	A:0.201456	rs2172349	8:19607876	G:0.224745	3435	2594	7	1	0.0685407	0.000154453	-0.340456	0.0899774	0.354263	-0.08122	0.0876772	0.0598377	-0.214323	0.113881	0.70492	0.0421173	0.111219	0.0677971	-0.265033	0.145116	0.000418562	0.000290161	0.0685407	1	0.799473
rs7626113	3:192179172	A:0.10943	rs223365	4:103765916	G:0.466676	3436	2596	7	1	0.0685814	0.0010821	0.57197	0.175007	0.00311398	-0.22299	0.0754298	0.0853425	0.355246	0.206479	0.000740313	-0.269284	0.0798068	0.0731967	0.356864	0.199187	4.58847e-05	3.50437e-05	0.0685814	1	0.799473
rs146564899	5:39036514	C:0.0677401	rs8080721	17:64585357	C:0.439803	3447	2603	7	1	0.0687957	2.60746e-05	-0.611777	0.145478	0.000717062	0.253367	0.0748949	1.25716e-05	-0.84984	0.194586	0.00842664	0.207923	0.0789236	0.0714629	0.372882	0.206867	4.82841e-07	4.31273e-07	0.0687957	1	0.799473
rs9833783	3:192164179	C:0.112609	rs223365	4:103765916	G:0.466522	3450	2606	7	1	0.0692058	0.000656456	0.579711	0.170146	0.0032172	-0.221411	0.0751519	0.0615314	0.373397	0.199714	0.000742998	-0.269451	0.0798799	0.0724354	0.33301	0.185379	3.0979e-05	2.41979e-05	0.0692058	1	0.799473
rs9814017	3:192164123	A:0.112272	chr4:103764833:i	4:103764833	A:0.466928	3447	2603	7	1	0.0693809	0.000704396	0.576904	0.170286	0.00364243	-0.218488	0.0751443	0.0647251	0.36979	0.200195	0.000848467	-0.266474	0.0798668	0.0726048	0.332952	0.185457	3.68649e-05	2.86592e-05	0.0693809	1	0.799473
rs12187510	5:15623695	T:0.0889633	rs1749689	13:33717001	G:0.284508	3434	2593	7	1	0.0696289	5.34385e-05	-0.503424	0.124608	0.401775	0.0675036	0.0805095	0.0664405	-0.305399	0.16639	0.129685	0.134473	0.0887409	0.0683258	-0.343003	0.188168	0.00019963	0.000145014	0.0696289	1	0.799473
rs1374404	2:134495807	A:0.162186	rs111561715	19:24431330	T:0.115137	3422	2583	7	1	0.0696289	1.6745e-05	0.443404	0.103012	3.67653e-05	-0.453431	0.109871	0.00354278	0.340652	0.116812	7.57947e-06	-0.569397	0.12719	0.0711498	0.39409	0.218391	1.01677e-08	1.01482e-08	0.0696289	1	0.799473
rs10486089	7:10592074	G:0.246271	rs73030462	19:28086653	A:0.114215	3419	2578	7	1	0.0696703	0.00335334	-0.246406	0.0840018	5.29105e-05	-0.445781	0.110277	0.000563296	-0.329041	0.0954101	2.34063e-05	-0.625561	0.147899	0.0709672	0.311636	0.172586	2.75525e-06	2.35639e-06	0.0696703	1	0.799473
rs9814017	3:192164123	A:0.112272	rs223367	4:103764993	A:0.466783	3447	2603	7	1	0.069691	0.00070186	0.576942	0.170247	0.00327821	-0.221008	0.0751633	0.064143	0.370382	0.200079	0.000760869	-0.26896	0.0798893	0.072924	0.332486	0.185404	3.40986e-05	2.6683e-05	0.069691	1	0.799473
rs73007615	2:134510949	T:0.157399	rs73031052	19:24386845	T:0.110049	3453	2610	7	1	0.0697325	6.88016e-06	0.467312	0.103908	5.85942e-05	-0.448738	0.111671	0.0017616	0.36635	0.117129	1.15578e-05	-0.563948	0.128586	0.0713673	0.400019	0.221847	5.66123e-09	5.73538e-09	0.0697325	1	0.799473
rs9872335	3:192166609	T:0.112272	chr4:103764833:i	4:103764833	A:0.466928	3447	2603	7	1	0.0697532	0.000701664	0.576853	0.170217	0.00362276	-0.218611	0.0751429	0.0644801	0.370036	0.200144	0.000846089	-0.26653	0.0798649	0.0729824	0.332467	0.185431	3.64576e-05	2.84749e-05	0.0697532	1	0.799473
rs9401363	6:121334537	G:0.312518	rs11195879	10:84531521	C:0.16869	3459	2613	7	1	0.0698155	0.000100428	-0.328783	0.0845297	2.70356e-05	-0.447675	0.106663	1.92368e-05	-0.418265	0.0978725	1.42051e-05	-0.624703	0.143919	0.0711921	0.242806	0.134574	7.65552e-08	7.28038e-08	0.0698155	1	0.799473
rs6836615	4:10662329	C:0.333721	rs1749689	13:33717001	G:0.284696	3437	2596	7	1	0.0698259	1.79467e-05	0.337572	0.0787063	0.443684	0.061571	0.0803812	1.33576e-05	0.469628	0.107857	0.0750028	0.194176	0.10906	0.0701308	-0.215874	0.119197	5.71253e-05	4.38652e-05	0.0698259	1	0.799473
rs6435367	2:208096604	G:0.443642	rs11724833	4:186910924	T:0.281792	3460	2614	7	1	0.0698778	0.00178326	0.233023	0.0745881	4.1511e-05	-0.336225	0.0820281	0.249761	0.114185	0.0992113	3.62547e-05	-0.492914	0.119346	0.0707198	0.200105	0.110722	2.30041e-06	1.98355e-06	0.0698778	1	0.799473
rs36113945	3:83965317	C:0.152684	chr4:103773212:i	4:103773212	A:0.440598	3409	2570	7	1	0.0699194	0.0355153	-0.210425	0.100086	0.000591113	-0.262473	0.0763966	0.815824	0.0399711	0.171609	0.0401175	-0.181645	0.0884978	0.0708485	-0.25681	0.142163	0.000234649	0.000169762	0.0699194	1	0.799473
rs34969545	2:134448827	T:0.161182	rs73031052	19:24386845	T:0.109639	3434	2595	7	1	0.069961	4.02577e-05	0.409762	0.099796	5.73219e-05	-0.452811	0.112539	0.00638152	0.309548	0.113491	1.14378e-05	-0.571892	0.13033	0.0712593	0.383249	0.212465	4.02483e-08	3.8983e-08	0.069961	1	0.799473
rs7626113	3:192179172	A:0.109348	chr4:103764833:i	4:103764833	A:0.466948	3434	2594	7	1	0.0699818	0.00110066	0.570932	0.174948	0.0034946	-0.220263	0.0754196	0.0854735	0.355142	0.206505	0.000844901	-0.266336	0.0797973	0.0746222	0.35505	0.199155	5.06844e-05	3.91758e-05	0.0699818	1	0.799473
rs9872335	3:192166609	T:0.112272	rs223367	4:103764993	A:0.466783	3447	2603	7	1	0.0700651	0.000699254	0.576881	0.170178	0.0032599	-0.221134	0.0751618	0.0638991	0.370628	0.200028	0.000758676	-0.269017	0.0798874	0.0733133	0.331989	0.185378	3.3726e-05	2.65144e-05	0.0700651	1	0.799473
rs10984415	9:121884167	A:0.112358	rs2244482	10:109486048	C:0.138881	3431	2592	7	1	0.0700755	0.00477182	-0.319123	0.113082	0.00011186	-0.400009	0.10354	0.105659	-0.208801	0.129048	0.00533299	-0.317057	0.113795	0.0666803	-0.38759	0.211356	1.20724e-05	9.86275e-06	0.0700755	1	0.799473
rs16829231	2:134531622	C:0.157787	rs111561715	19:24431330	T:0.114847	3435	2591	7	1	0.0702425	6.2557e-06	0.469577	0.103945	3.96593e-05	-0.45148	0.109864	0.00191883	0.365862	0.117924	8.11621e-06	-0.566126	0.126875	0.0717984	0.395369	0.219601	4.0657e-09	4.17471e-09	0.0702425	1	0.799473
rs1374404	2:134495807	A:0.161581	rs117498028	19:24396258	T:0.109852	3441	2602	7	1	0.0702634	2.3405e-05	0.435768	0.103027	5.74602e-05	-0.450439	0.111966	0.00376583	0.336241	0.11606	1.14656e-05	-0.566717	0.129166	0.0718503	0.397729	0.220953	1.93208e-08	1.91256e-08	0.0702634	1	0.799473
rs16939543	8:78629884	A:0.113656	rs7912728	10:54749169	G:0.128588	3449	2606	7	1	0.0702843	1.8138e-05	-0.550118	0.128333	2.70223e-05	0.465587	0.110928	3.1573e-06	-0.645445	0.138498	0.00183146	0.376526	0.120825	0.0812795	0.414518	0.237776	1.03594e-08	1.04128e-08	0.0702843	1	0.799473
rs9766351	6:85745915	G:0.0852306	rs9375004	6:121476771	G:0.324577	3426	2587	7	1	0.0703157	4.28753e-05	-0.62989	0.153954	0.0984182	-0.158637	0.0959939	0.000115522	-1.03671	0.268895	0.0334145	-0.213982	0.100599	0.0697915	0.33066	0.182356	5.63083e-05	4.35019e-05	0.0703157	1	0.799473
rs36113945	3:83965317	C:0.153061	rs12659622	5:15618181	A:0.0883382	3430	2587	7	1	0.0704204	0.0376816	-0.207279	0.0997346	5.96685e-05	-0.500119	0.12459	0.00795699	-0.292717	0.110297	1.16113e-05	-0.639192	0.145776	0.072349	0.428808	0.238636	4.21113e-05	3.29517e-05	0.0704204	1	0.799473
rs80028883	2:134521148	C:0.157093	rs117498028	19:24396258	T:0.109661	3447	2606	7	1	0.0704623	8.57979e-06	0.462575	0.103945	5.76026e-05	-0.450197	0.111922	0.00200383	0.361945	0.117147	1.14429e-05	-0.565434	0.128861	0.0720899	0.399389	0.222062	6.98557e-09	7.10158e-09	0.0704623	1	0.799473
rs7626113	3:192179172	A:0.109348	rs223367	4:103764993	A:0.466803	3434	2594	7	1	0.0706408	0.00110123	0.570768	0.174905	0.00314732	-0.222772	0.07544	0.0846821	0.355835	0.206384	0.000760151	-0.268741	0.0798183	0.0752997	0.354094	0.199082	4.70187e-05	3.67216e-05	0.0706408	1	0.799473
rs36002992	2:113782097	G:0.142878	rs7725138	5:57254897	G:0.113926	3454	2611	9	1	0.0707145	0.734618	-0.358424	1.05733	9.37995e-05	0.465913	0.119278	0.397217	-0.982188	1.16015	0.000285264	0.43674	0.12037	0.219101	1.24964	1.01686	0.000348443	0.000249697	0.0707145	1	0.799473
rs9833783	3:192164179	C:0.112529	chr4:103764833:i	4:103764833	A:0.466792	3448	2604	7	1	0.0707566	0.000668027	0.578692	0.170085	0.00361393	-0.218668	0.0751428	0.061594	0.373356	0.19974	0.000850019	-0.266441	0.079869	0.0739985	0.331145	0.185347	3.42195e-05	2.70963e-05	0.0707566	1	0.799473
rs11195879	10:84531521	C:0.168512	rs17280499	14:97198358	T:0.138509	3433	2593	7	1	0.0709676	5.64397e-05	-0.430213	0.106826	0.000801497	-0.352862	0.10526	1.0354e-05	-0.537786	0.121957	0.000145306	-0.471202	0.124035	0.0734594	0.330013	0.184368	6.67826e-07	6.0565e-07	0.0709676	1	0.799473
rs73005736	2:134503462	T:0.157749	rs111561715	19:24431330	T:0.115058	3420	2579	7	1	0.0709781	7.17384e-06	0.466643	0.103965	3.82459e-05	-0.452782	0.109957	0.00207148	0.363226	0.117938	7.93439e-06	-0.567093	0.126953	0.072532	0.394554	0.219714	4.51628e-09	4.66504e-09	0.0709781	1	0.799473
rs9833783	3:192164179	C:0.112529	rs223367	4:103764993	A:0.466647	3448	2604	7	1	0.0710627	0.000665576	0.57873	0.170046	0.00325206	-0.221189	0.0751616	0.0610389	0.37394	0.199625	0.000762176	-0.268929	0.0798915	0.0743178	0.330687	0.185295	3.16479e-05	2.52215e-05	0.0710627	1	0.799473
rs2201577	10:84532199	C:0.164028	rs17280499	14:97198358	T:0.138229	3411	2573	7	1	0.0712641	3.45127e-05	-0.441163	0.106524	0.000596024	-0.361717	0.105352	6.69123e-06	-0.551354	0.122434	0.000108487	-0.477042	0.123242	0.0737476	0.332036	0.185684	3.2955e-07	3.06093e-07	0.0712641	1	0.799473
rs9814017	3:192164123	A:0.112417	rs223357	4:103772252	A:0.466783	3447	2605	7	1	0.0713809	0.000699647	0.577404	0.17034	0.00395596	-0.216771	0.0752246	0.0631729	0.371983	0.200209	0.000939541	-0.264488	0.0799532	0.0746434	0.330689	0.185504	4.01779e-05	3.1835e-05	0.0713809	1	0.799473
rs73007604	2:134506084	T:0.15723	rs117498028	19:24396258	T:0.109611	3444	2602	7	1	0.0713809	7.80178e-06	0.464802	0.10397	5.29336e-05	-0.452926	0.112047	0.00186543	0.364508	0.117173	1.07278e-05	-0.567996	0.129033	0.0730101	0.398305	0.222173	5.86881e-09	6.05299e-09	0.0713809	1	0.799473
rs9382597	6:56130834	A:0.201601	rs114264651	19:24376878	A:0.109753	3435	2594	7	1	0.0713916	0.000106912	-0.348345	0.0899106	3.316e-05	-0.464767	0.111976	0.00811164	-0.26679	0.100775	0.0249336	-0.314268	0.140146	0.0710155	-0.350954	0.194394	1.0906e-07	1.04592e-07	0.0713916	1	0.799473
rs776153	5:178028817	C:0.212347	rs9375004	6:121476771	G:0.326036	3426	2584	7	1	0.0715939	2.62101e-05	0.437943	0.10417	0.0819334	-0.167049	0.0960285	0.0684233	0.260318	0.142858	0.0190711	-0.246909	0.105331	0.0733892	0.212068	0.118447	2.85392e-05	2.29691e-05	0.0715939	1	0.799473
rs9401364	6:121337778	T:0.312663	rs11195879	10:84531521	C:0.16869	3459	2613	7	1	0.0716366	0.000105458	-0.327686	0.0845057	2.64816e-05	-0.448125	0.106651	2.06129e-05	-0.416353	0.0977781	1.45198e-05	-0.62405	0.143928	0.0730132	0.241093	0.134482	8.019e-08	7.77496e-08	0.0716366	1	0.799473
rs9872335	3:192166609	T:0.112417	rs223357	4:103772252	A:0.466783	3447	2605	7	1	0.0717541	0.000696813	0.577359	0.170271	0.0039348	-0.216894	0.0752232	0.0629294	0.372234	0.200159	0.00093693	-0.264544	0.0799513	0.075028	0.330207	0.185479	3.9739e-05	3.16304e-05	0.0717541	1	0.799473
rs76869875	5:39025543	T:0.0513008	rs766752	17:68424292	G:0.444753	3421	2586	7	1	0.0717541	4.53431e-05	-0.658235	0.161395	3.93786e-05	-0.30471	0.0741189	0.164382	-0.337809	0.242943	0.00081368	-0.261003	0.0779556	0.0730149	-0.380031	0.211984	6.20493e-08	6.06463e-08	0.0717541	1	0.799473
rs13144136	4:10666909	T:0.336174	rs11670993	19:24415489	A:0.11196	3403	2568	7	1	0.0717648	2.74053e-06	0.372186	0.0793681	3.11598e-05	-0.462989	0.111167	6.82218e-07	0.446848	0.089975	0.0519058	-0.28799	0.148149	0.0715401	-0.300729	0.166883	2.08443e-09	2.21033e-09	0.0717648	1	0.799473
chr4:103764833:i	4:103764833	A:0.466134	rs139031524	6:29477679	G:0.0761628	3440	2597	7	1	0.0718504	0.00427636	-0.214508	0.075081	0.416609	1.00392	1.23587	0.000987815	-0.26391	0.080119	0.543988	0.759695	1.25198	0.0732312	0.20838	0.116323	0.0116963	0.00692763	0.0718504	1	0.799473
rs7626113	3:192179172	A:0.109493	rs223357	4:103772252	A:0.466803	3434	2596	7	1	0.0720756	0.00109304	0.571457	0.175003	0.00380849	-0.218475	0.0755027	0.0834789	0.357467	0.206527	0.000939256	-0.264264	0.0798835	0.0767596	0.352542	0.199198	5.54286e-05	4.36909e-05	0.0720756	1	0.799473
rs73005736	2:134503462	T:0.157456	rs11670993	19:24415489	A:0.111696	3420	2582	7	1	0.0720863	7.50254e-06	0.4668	0.104222	4.50401e-05	-0.455023	0.111526	0.00194962	0.365028	0.117835	9.38912e-06	-0.570212	0.128693	0.0736674	0.396259	0.221538	5.26591e-09	5.48782e-09	0.0720863	1	0.799473
rs10135821	14:97199889	A:0.14097	rs8070093	17:68474421	T:0.429588	3444	2602	7	1	0.0721401	0.00217273	-0.318267	0.103821	0.00045346	-0.257329	0.0733791	0.662115	-0.0750716	0.171791	0.0350914	-0.179473	0.0851673	0.0730005	-0.261793	0.146023	1.16327e-05	9.73703e-06	0.0721401	1	0.799473
rs9814017	3:192164123	A:0.112156	chr6:121340086:i	6:121340086	TA:0.318524	3455	2610	7	1	0.0721723	0.000969353	0.558794	0.169369	0.000122743	-0.321467	0.0837027	0.446668	0.194496	0.255585	2.3319e-05	-0.381138	0.0900932	0.0715649	0.328137	0.182109	2.01874e-06	1.79336e-06	0.0721723	1	0.799473
rs9859131	3:192176323	G:0.111192	chr6:121340086:i	6:121340086	TA:0.317773	3449	2603	7	1	0.0723123	0.00164633	0.533306	0.169434	0.000127535	-0.320871	0.0837526	0.49957	0.171864	0.25455	2.43214e-05	-0.38029	0.0900946	0.0716752	0.328572	0.182421	3.37416e-06	2.95254e-06	0.0723123	1	0.799473
rs79060911	5:15632124	G:0.088022	rs25887	5:131416061	C:0.461427	3448	2603	7	1	0.072377	5.78368e-05	-0.503219	0.125133	0.000245368	-0.270368	0.0737292	6.84008e-05	-0.769969	0.193373	4.58815e-05	-0.331906	0.0814359	0.0724706	0.312135	0.17378	6.00172e-07	5.54626e-07	0.072377	1	0.799473
rs76027611	5:15633959	A:0.088022	rs25887	5:131416061	C:0.461427	3448	2603	7	1	0.072377	5.78368e-05	-0.503219	0.125133	0.000245368	-0.270368	0.0737292	6.84008e-05	-0.769969	0.193373	4.58815e-05	-0.331906	0.0814359	0.0724706	0.312135	0.17378	6.00172e-07	5.54626e-07	0.072377	1	0.799473
rs73005736	2:134503462	T:0.157022	rs114264651	19:24376878	A:0.10977	3439	2599	7	1	0.0723986	1.03887e-05	0.458897	0.104084	5.59405e-05	-0.452057	0.112192	0.00220669	0.358973	0.117277	1.14127e-05	-0.566281	0.129037	0.0740524	0.398045	0.222833	8.19592e-09	8.4829e-09	0.0723986	1	0.799473
rs7725138	5:57254897	G:0.114045	rs141481669	13:90536135	C:0.107226	3446	2605	7	1	0.0725067	0.000100115	0.46539	0.119628	0.0262314	-0.254677	0.114577	2.21718e-05	0.572252	0.134907	0.226888	-0.154845	0.128139	0.0746105	-0.468702	0.262895	3.83568e-05	3.08247e-05	0.0725067	1	0.799473
rs9872335	3:192166609	T:0.112156	chr6:121340086:i	6:121340086	TA:0.318379	3455	2610	7	1	0.0725067	0.00096625	0.558746	0.169308	0.000122524	-0.321484	0.0836975	0.444853	0.195152	0.255427	2.33552e-05	-0.3811	0.0900917	0.0718919	0.327608	0.182025	2.00376e-06	1.78701e-06	0.0725067	1	0.799473
rs12659622	5:15618181	A:0.0880821	rs2858808	13:33719042	C:0.285074	3457	2611	7	1	0.0727666	7.10201e-05	-0.494508	0.124472	0.341574	0.0762054	0.0801267	0.0757992	-0.296604	0.167044	0.10704	0.142499	0.0884185	0.071469	-0.337932	0.187481	0.000239832	0.000178836	0.0727666	1	0.799473
rs12525967	6:56126942	T:0.201767	rs2172349	8:19607876	G:0.225087	3452	2607	7	1	0.0727775	0.000117068	-0.34616	0.0898607	0.315286	-0.0877719	0.0874054	0.0509717	-0.222008	0.11375	0.765336	0.0330533	0.110738	0.0719954	-0.260468	0.144773	0.000293705	0.000216988	0.0727775	1	0.799473
rs9833783	3:192164179	C:0.112674	rs223357	4:103772252	A:0.466647	3448	2606	7	1	0.0727883	0.000663399	0.579196	0.170138	0.00392478	-0.216954	0.0752229	0.0601041	0.375545	0.199755	0.000941101	-0.264458	0.0799553	0.0760665	0.328887	0.185395	3.72949e-05	3.00959e-05	0.0727883	1	0.799473
rs16829231	2:134531622	C:0.157496	rs11670993	19:24415489	A:0.111499	3435	2594	7	1	0.0729188	6.5796e-06	0.469642	0.104206	4.79082e-05	-0.452983	0.111418	0.00177718	0.368188	0.117815	1.00538e-05	-0.567794	0.128576	0.0745049	0.394922	0.221431	4.82638e-09	5.08637e-09	0.0729188	1	0.799473
rs12328009	2:208096911	C:0.442559	rs4765500	12:127564518	G:0.400058	3447	2605	7	1	0.0729405	0.00311478	0.220699	0.0746568	0.00412646	0.211956	0.0738953	0.000952013	0.368026	0.111377	0.00114282	0.356444	0.109581	0.0731039	-0.180887	0.100931	0.000180087	0.000136292	0.0729405	1	0.799473
rs7626113	3:192179172	A:0.106965	rs3801888	7:26388832	G:0.276266	3417	2576	7	1	0.0730276	0.00181498	0.544417	0.174552	0.00444044	-0.22736	0.0799141	0.000496084	0.757873	0.217601	0.0411583	-0.173999	0.0852131	0.0702109	-0.332959	0.1839	9.33253e-05	7.27427e-05	0.0730276	1	0.799473
rs12752401	1:102967150	T:0.0655072	rs11195879	10:84531521	C:0.168551	3450	2608	7	1	0.0730494	1.22355e-05	0.70638	0.161519	1.41017e-05	-0.463828	0.106817	3.48219e-06	0.868024	0.18707	0.00023039	-0.4096	0.11121	0.0675525	-0.563032	0.308008	4.16568e-09	4.41123e-09	0.0730494	1	0.799473
rs73007615	2:134510949	T:0.157246	rs117498028	19:24396258	T:0.109565	3450	2607	7	1	0.0731476	7.32498e-06	0.465992	0.103923	5.71768e-05	-0.450545	0.11196	0.00175309	0.366432	0.117102	1.1807e-05	-0.564712	0.128897	0.0747944	0.3957	0.222088	5.8961e-09	6.20055e-09	0.0731476	1	0.799473
rs16829231	2:134531622	C:0.157064	rs114264651	19:24376878	A:0.109583	3454	2611	7	1	0.0731912	9.14067e-06	0.461707	0.104069	5.94882e-05	-0.450007	0.112086	0.00201491	0.362089	0.117256	1.22121e-05	-0.563872	0.128921	0.0748528	0.396759	0.222727	7.52559e-09	7.87296e-09	0.0731912	1	0.799473
rs12525967	6:56126942	T:0.201912	rs114264651	19:24376878	A:0.109502	3452	2607	7	1	0.0732459	8.00091e-05	-0.35419	0.0897962	2.91725e-05	-0.4678	0.111918	0.00659055	-0.273368	0.100619	0.0231549	-0.318194	0.14012	0.0728703	-0.348426	0.194256	7.25961e-08	7.18325e-08	0.0732459	1	0.799473
rs776153	5:178028817	C:0.2131	rs4946532	6:121334822	A:0.312082	3435	2591	7	1	0.0733005	8.5129e-06	0.465395	0.104539	6.0999e-05	-0.341271	0.0851282	0.0406742	0.29031	0.141834	1.24706e-05	-0.429501	0.0983021	0.0749778	0.222111	0.124739	2.29888e-08	2.34385e-08	0.0733005	1	0.799473
rs34969545	2:134448827	T:0.161032	rs117498028	19:24396258	T:0.109152	3431	2592	7	1	0.0733005	4.26799e-05	0.408475	0.0998113	5.57188e-05	-0.454802	0.112847	0.00636008	0.309604	0.113466	1.1641e-05	-0.572868	0.130666	0.0745951	0.379226	0.212696	4.15969e-08	4.17825e-08	0.0733005	1	0.799473
rs80028883	2:134521148	C:0.157672	rs111561715	19:24431330	T:0.114936	3428	2587	7	1	0.0734977	6.1671e-06	0.469819	0.103929	3.64149e-05	-0.453473	0.109823	0.00183714	0.367316	0.117905	7.86264e-06	-0.566689	0.126808	0.075071	0.390759	0.219524	3.66142e-09	3.90773e-09	0.0734977	1	0.799929
chr6:121340086:i	6:121340086	TA:0.31801	rs2201577	10:84532199	C:0.164242	3437	2593	7	1	0.0734977	9.86953e-05	-0.326353	0.083814	1.7753e-05	-0.456254	0.106318	1.956e-05	-0.411921	0.096472	1.32571e-05	-0.638227	0.146523	0.074878	0.238648	0.133981	4.88161e-08	4.89377e-08	0.0734977	1	0.799929
rs12659622	5:15618181	A:0.0880567	rs2764609	13:33719567	G:0.284847	3458	2612	7	1	0.0739269	6.9009e-05	-0.495372	0.124475	0.351275	0.0746701	0.0801078	0.0741577	-0.298276	0.167042	0.111513	0.140676	0.0883958	0.0726252	-0.336556	0.187478	0.000238256	0.000179922	0.0739269	1	0.802409
rs36113945	3:83965317	C:0.152981	rs74892066	5:15626073	T:0.0897136	3422	2580	7	1	0.0739821	0.0412877	-0.203918	0.099929	4.66224e-05	-0.50625	0.124326	0.00905471	-0.288398	0.110498	9.66687e-06	-0.642312	0.145172	0.0759392	0.423327	0.238528	3.64087e-05	2.97869e-05	0.0739821	1	0.802409
rs36113945	3:83965317	C:0.152981	rs76809045	5:15627840	A:0.0897136	3422	2580	7	1	0.0739821	0.0412877	-0.203918	0.099929	4.66224e-05	-0.50625	0.124326	0.00905471	-0.288398	0.110498	9.66687e-06	-0.642312	0.145172	0.0759392	0.423327	0.238528	3.64087e-05	2.97869e-05	0.0739821	1	0.802409
rs733170	2:134528895	C:0.161432	rs73030462	19:28086653	A:0.113296	3407	2575	7	1	0.0740374	1.19135e-05	0.451451	0.103091	7.60324e-05	-0.441792	0.11166	0.00288768	0.349181	0.117197	1.58738e-05	-0.55857	0.129412	0.0754144	0.385493	0.216821	1.50912e-08	1.56707e-08	0.0740374	1	0.802409
rs776153	5:178028817	C:0.213124	rs9401364	6:121337778	T:0.311992	3444	2600	7	1	0.0741259	9.25497e-06	0.463451	0.104525	6.2512e-05	-0.340558	0.0850732	0.0413782	0.289109	0.14174	1.29257e-05	-0.428606	0.0982736	0.0757987	0.221448	0.124717	2.50182e-08	2.56823e-08	0.0741259	1	0.802524
rs11195879	10:84531521	C:0.168026	rs28438428	14:97198604	A:0.138759	3434	2594	7	1	0.0745813	4.29492e-05	-0.437169	0.106861	0.000823154	-0.351483	0.10508	8.37167e-06	-0.542982	0.121869	0.00015571	-0.46777	0.12369	0.0770841	0.325717	0.184244	5.29391e-07	5.02863e-07	0.0745813	1	0.806239
rs1374404	2:134495807	A:0.161601	rs11670993	19:24415489	A:0.111777	3422	2586	7	1	0.0746705	1.91296e-05	0.441533	0.103287	4.42032e-05	-0.455071	0.111419	0.00339724	0.341892	0.116715	9.64081e-06	-0.570004	0.128812	0.076223	0.390524	0.220257	1.30715e-08	1.37135e-08	0.0746705	1	0.806239
rs2201577	10:84532199	C:0.16354	rs28438428	14:97198604	A:0.138482	3412	2574	7	1	0.074704	2.62892e-05	-0.447953	0.106568	0.000612071	-0.360338	0.105171	5.4234e-06	-0.556408	0.122349	0.000115992	-0.473738	0.122907	0.0772016	0.327955	0.185583	2.61844e-07	2.54147e-07	0.074704	1	0.806239
rs388749	5:178028134	C:0.212732	chr6:121340086:i	6:121340086	TA:0.31772	3448	2603	7	1	0.0749052	8.85004e-06	0.463823	0.104382	6.59539e-05	-0.335358	0.0840407	0.0449367	0.28662	0.142935	1.3675e-05	-0.422003	0.0970342	0.0764882	0.218008	0.123068	2.86415e-08	2.95477e-08	0.0749052	1	0.80624
rs9833783	3:192164179	C:0.112413	chr6:121340086:i	6:121340086	TA:0.318432	3456	2611	7	1	0.0749724	0.000924072	0.560453	0.169184	0.000121444	-0.321676	0.0837001	0.427704	0.201785	0.254417	2.37357e-05	-0.380725	0.0900804	0.0742631	0.324123	0.181582	1.87136e-06	1.71744e-06	0.0749724	1	0.80624
rs6855114	4:10662390	T:0.333478	chr6:121340086:i	6:121340086	TA:0.318287	3456	2611	7	1	0.0750172	1.77023e-05	0.337368	0.0786028	0.000109366	-0.32484	0.0839637	1.43797e-05	0.466759	0.107598	0.0674081	-0.200215	0.10947	0.0743521	-0.199359	0.111721	5.60637e-08	5.69223e-08	0.0750172	1	0.80624
rs72635728	13:90549311	C:0.107414	rs17280499	14:97198358	T:0.1385	3426	2591	7	1	0.0750172	0.0220634	-0.263589	0.115141	0.000432185	-0.370399	0.105239	0.00392877	-0.379793	0.131698	7.94707e-05	-0.46959	0.119004	0.0771053	0.422446	0.238976	0.000149061	0.000116284	0.0750172	1	0.80624
rs7621575	3:176456273	A:0.118992	rs9833783	3:192164179	C:0.113166	3433	2597	7	1	0.0752644	0.000145552	-0.417213	0.109835	0.00122334	0.546009	0.168866	3.44548e-05	-0.47817	0.115449	0.00935438	0.455086	0.175112	0.0978664	0.58341	0.352453	2.92223e-06	2.65177e-06	0.0752644	1	0.808052
rs34969545	2:134448827	T:0.16139	rs111561715	19:24431330	T:0.114483	3411	2573	7	1	0.0754447	3.29122e-05	0.414395	0.0997984	3.60124e-05	-0.457257	0.110671	0.00598881	0.31371	0.114143	8.0769e-06	-0.573256	0.128442	0.0766903	0.372646	0.210508	2.37331e-08	2.47401e-08	0.0754447	1	0.809144
rs7725138	5:57254897	G:0.114104	rs11843666	13:90541866	C:0.107443	3453	2610	7	1	0.0755576	7.31706e-05	0.474269	0.119592	0.0195605	-0.266788	0.114272	1.70253e-05	0.580004	0.134862	0.186438	-0.168666	0.127663	0.0776862	-0.463399	0.262657	2.1738e-05	1.84426e-05	0.0755576	1	0.809512
rs11681656	2:134495020	A:0.158629	rs11668650	19:24436404	T:0.110982	3442	2602	7	1	0.0757386	1.28628e-05	0.451871	0.103583	5.4529e-05	-0.450869	0.111731	0.00253111	0.352932	0.11688	1.17983e-05	-0.564715	0.128893	0.077342	0.390373	0.221009	1.00627e-08	1.07443e-08	0.0757386	1	0.810372
rs7725138	5:57254897	G:0.114025	rs12860268	13:90540632	A:0.107505	3451	2608	7	1	0.0757953	7.42672e-05	0.473868	0.119598	0.0196863	-0.266498	0.114265	1.73129e-05	0.579551	0.134873	0.186955	-0.168458	0.127654	0.0779158	-0.463009	0.262639	2.21938e-05	1.88611e-05	0.0757953	1	0.810372
rs11195879	10:84531521	C:0.16822	rs28497405	14:97198464	T:0.138654	3433	2593	7	1	0.0761135	5.25056e-05	-0.432489	0.106941	0.000844552	-0.350829	0.105109	1.03512e-05	-0.537853	0.12197	0.000162704	-0.466548	0.123725	0.0786372	0.324129	0.184306	6.65547e-07	6.38124e-07	0.0761135	1	0.811767
rs73007604	2:134506084	T:0.15781	rs111561715	19:24431330	T:0.114891	3425	2583	7	1	0.0761705	5.6463e-06	0.471884	0.103957	3.46733e-05	-0.455174	0.109935	0.00168407	0.370387	0.117922	7.80799e-06	-0.567467	0.126939	0.0777516	0.387425	0.219643	3.17373e-09	3.49651e-09	0.0761705	1	0.811767
rs76869875	5:39025543	T:0.0511546	rs1396513	17:68420598	C:0.444753	3421	2588	7	1	0.0762503	5.15793e-05	-0.654784	0.161741	3.23381e-05	-0.30851	0.0742262	0.162961	-0.339284	0.243183	0.000674825	-0.265404	0.0780689	0.0775376	-0.374316	0.212058	5.88476e-08	6.04519e-08	0.0762503	1	0.811767
rs80028883	2:134521148	C:0.15738	rs11670993	19:24415489	A:0.111581	3428	2590	7	1	0.0763531	6.50735e-06	0.469819	0.104191	4.41684e-05	-0.454923	0.111378	0.00170324	0.369598	0.117795	9.78218e-06	-0.568244	0.128506	0.0779703	0.390149	0.22135	4.38054e-09	4.79993e-09	0.0763531	1	0.811767
rs1374404	2:134495807	A:0.161436	rs114264651	19:24376878	A:0.109852	3441	2603	7	1	0.0763988	2.4596e-05	0.435072	0.103135	5.48511e-05	-0.452153	0.112087	0.00364064	0.33773	0.116149	1.19212e-05	-0.565581	0.129157	0.0780422	0.390357	0.221522	1.8924e-08	2.00371e-08	0.0763988	1	0.811767
rs2201577	10:84532199	C:0.163735	rs28497405	14:97198464	T:0.138376	3411	2573	7	1	0.0763988	3.20373e-05	-0.443467	0.106642	0.000628812	-0.359663	0.105199	6.6912e-06	-0.551406	0.122445	0.000121595	-0.472454	0.122942	0.0789056	0.326188	0.185643	3.28426e-07	3.22411e-07	0.0763988	1	0.811767
rs80028883	2:134521148	C:0.156948	rs114264651	19:24376878	A:0.109661	3447	2607	7	1	0.0765247	9.01543e-06	0.461944	0.104052	5.51643e-05	-0.451828	0.112044	0.00193151	0.363498	0.117236	1.19145e-05	-0.564254	0.12885	0.0782197	0.392114	0.222651	6.85548e-09	7.44754e-09	0.0765247	1	0.812267
rs12659622	5:15618181	A:0.0882695	rs1749689	13:33717001	G:0.284843	3444	2602	7	1	0.0766738	6.38608e-05	-0.498612	0.124713	0.375242	0.0712067	0.0803056	0.0702699	-0.302933	0.167351	0.122588	0.136852	0.0886345	0.075347	-0.333906	0.187762	0.000230588	0.00017942	0.0766738	1	0.81233
rs36113945	3:83965317	C:0.152696	rs75203591	5:15613500	G:0.0874853	3412	2575	7	1	0.0767542	0.0401908	-0.204803	0.0998169	8.1346e-05	-0.493009	0.125116	0.0090021	-0.288073	0.11029	1.70036e-05	-0.629718	0.146412	0.0787406	0.420506	0.23919	5.91332e-05	4.88384e-05	0.0767542	1	0.81233
rs776153	5:178028817	C:0.213124	rs9401363	6:121334537	G:0.311847	3444	2600	7	1	0.0768462	9.19e-06	0.463599	0.104522	5.79277e-05	-0.342234	0.0851097	0.0403128	0.290754	0.141795	1.24922e-05	-0.429383	0.0982836	0.0785425	0.219406	0.124719	2.32655e-08	2.46226e-08	0.0768462	1	0.81233
rs4533516	2:134498958	T:0.15843	rs11668650	19:24436404	T:0.110901	3440	2600	7	1	0.0768462	1.40161e-05	0.45004	0.10361	5.2979e-05	-0.451717	0.111754	0.00263579	0.351531	0.116893	1.16462e-05	-0.565014	0.128878	0.0784554	0.389035	0.221078	1.05856e-08	1.14202e-08	0.0768462	1	0.81233
rs146564899	5:39036514	C:0.0679245	rs2172349	8:19607876	G:0.225109	3445	2602	7	1	0.0770306	2.64456e-05	-0.610022	0.145171	0.235746	-0.103876	0.0876083	0.0228064	-0.417188	0.183245	0.689179	-0.0381855	0.095471	0.077664	-0.350704	0.198766	8.47561e-05	6.91594e-05	0.0770306	1	0.813443
rs73007615	2:134510949	T:0.157826	rs111561715	19:24431330	T:0.11469	3431	2588	7	1	0.0772617	5.28072e-06	0.473134	0.10391	3.62106e-05	-0.453802	0.109868	0.00158995	0.37213	0.117847	8.2452e-06	-0.565556	0.126843	0.078859	0.385867	0.219574	3.08322e-09	3.43777e-09	0.0772617	1	0.814946
rs73007604	2:134506084	T:0.157518	rs11670993	19:24415489	A:0.111533	3425	2586	7	1	0.0773312	5.90332e-06	0.472074	0.104215	4.06949e-05	-0.457551	0.111503	0.00158275	0.372199	0.117819	9.20265e-06	-0.570701	0.128678	0.0789532	0.389069	0.221466	3.68204e-09	4.09188e-09	0.0773312	1	0.814946
rs34969545	2:134448827	T:0.161243	rs11670993	19:24415489	A:0.111111	3411	2576	7	1	0.0775285	3.39128e-05	0.414675	0.100031	4.29201e-05	-0.459297	0.112266	0.00563564	0.315743	0.114058	9.78769e-06	-0.576003	0.130264	0.0788026	0.372834	0.212118	2.75476e-08	2.92364e-08	0.0775285	1	0.815134
rs73007604	2:134506084	T:0.157085	rs114264651	19:24376878	A:0.109611	3444	2603	7	1	0.0775866	8.20529e-06	0.464153	0.104076	5.06086e-05	-0.4546	0.112169	0.00179732	0.366069	0.117261	1.11659e-05	-0.566825	0.129021	0.079282	0.390916	0.222761	5.7546e-09	6.3464e-09	0.0775866	1	0.815134
rs3801888	7:26388832	G:0.276339	rs7016717	8:78630367	A:0.114377	3436	2590	7	1	0.0775866	0.00386426	-0.230226	0.0796895	9.58867e-06	-0.561835	0.126932	0.0693583	-0.161233	0.0887809	0.0161072	-0.389074	0.161678	0.0773899	-0.276464	0.156545	7.51499e-07	7.28883e-07	0.0775866	1	0.815134
rs17001726	4:77177027	G:0.0706837	rs2244482	10:109486048	C:0.13905	3452	2607	7	1	0.0777728	0.226099	-0.171745	0.141883	8.99972e-05	-0.405393	0.10352	0.885765	-0.0238968	0.166337	0.00206326	-0.340043	0.110369	0.0781367	-0.432739	0.245651	0.000203816	0.00016126	0.0777728	1	0.816258
rs12281247	11:123792656	T:0.186756	rs1749689	13:33717001	G:0.284926	3443	2602	7	1	0.0779129	0.0129536	-0.228349	0.0918896	0.37275	0.0715479	0.0802706	0.00237793	-0.368531	0.121289	0.791258	-0.025743	0.0972615	0.0793995	0.25408	0.144842	0.0306916	0.0179356	0.0779129	1	0.816895
rs4715603	6:56130740	A:0.200553	rs2172349	8:19607876	G:0.224731	3433	2592	7	1	0.0779947	0.000170405	-0.338535	0.0900533	0.283095	-0.0939401	0.087517	0.05757	-0.216409	0.113962	0.824785	0.0245148	0.110729	0.0771961	-0.256119	0.14493	0.000384141	0.000295708	0.0779947	1	0.816921
rs7621575	3:176456273	A:0.118881	rs9872335	3:192166609	T:0.112908	3432	2596	7	1	0.0783581	0.00014334	-0.417614	0.109831	0.00132155	0.54309	0.169121	3.47097e-05	-0.47798	0.11545	0.00945796	0.454348	0.175083	0.10111	0.578936	0.353118	3.05985e-06	2.86194e-06	0.0783581	1	0.81758
rs4394153	5:120833832	G:0.14632	rs10486089	7:10592074	G:0.244889	3424	2588	7	1	0.0784404	3.50309e-05	-0.410331	0.0991612	0.00309489	-0.248962	0.0841612	1.54776e-05	-0.55293	0.12794	0.000571124	-0.337798	0.0980553	0.0800604	0.284339	0.162448	2.81921e-06	2.64614e-06	0.0784404	1	0.81758
rs7621575	3:176456273	A:0.118881	rs9814017	3:192164123	A:0.112908	3432	2596	7	1	0.0786525	0.0001433	-0.417644	0.109837	0.00132553	0.543127	0.169178	3.47813e-05	-0.477943	0.115455	0.00946374	0.454467	0.175143	0.101419	0.578427	0.353128	3.07859e-06	2.88739e-06	0.0786525	1	0.81758
rs11681656	2:134495020	A:0.158583	rs73031052	19:24386845	T:0.110369	3443	2603	7	1	0.0787587	1.31621e-05	0.451369	0.103587	5.97679e-05	-0.448449	0.111729	0.00247951	0.353573	0.116851	1.34311e-05	-0.560995	0.128877	0.0803868	0.386418	0.221007	1.12176e-08	1.23237e-08	0.0787587	1	0.81758
rs7626113	3:192179172	A:0.106514	rs17153475	7:26387544	C:0.276555	3408	2569	7	1	0.0788533	0.00307042	0.518861	0.175256	0.0047655	-0.225911	0.0800402	0.000838785	0.72904	0.218297	0.0419442	-0.17358	0.085336	0.0760453	-0.326939	0.184284	0.000169011	0.000136308	0.0788533	1	0.81758
rs72635728	13:90549311	C:0.107268	rs28497405	14:97198464	T:0.138646	3426	2591	7	1	0.0789599	0.0214092	-0.264996	0.115181	0.000460579	-0.368063	0.10508	0.00395563	-0.379491	0.131691	8.82901e-05	-0.465474	0.118722	0.0810702	0.416776	0.238907	0.000155472	0.000125988	0.0789599	1	0.81758
rs73005736	2:134503462	T:0.157155	rs73030462	19:28086653	A:0.113989	3417	2579	7	1	0.0789717	7.37583e-06	0.467428	0.104277	5.01832e-05	-0.449255	0.110797	0.00200953	0.365955	0.118477	1.12379e-05	-0.560165	0.127546	0.0806186	0.383646	0.219589	5.87383e-09	6.56655e-09	0.0789717	1	0.81758
rs6750839	2:114941169	C:0.0763547	chr6:121340086:i	6:121340086	TA:0.318314	3451	2608	7	1	0.079031	2.18547e-05	0.839021	0.197647	0.000170435	-0.315585	0.0839492	0.236227	0.373821	0.315602	3.95023e-05	-0.36171	0.0879994	0.0776844	0.41324	0.234226	3.7667e-08	4.02698e-08	0.079031	1	0.81758
rs4715603	6:56130740	A:0.200699	rs114264651	19:24376878	A:0.109671	3433	2592	7	1	0.0790548	0.000113061	-0.347339	0.0899678	3.97826e-05	-0.460549	0.11209	0.00783675	-0.268009	0.100792	0.0246674	-0.314558	0.140017	0.0786343	-0.342108	0.194527	1.37679e-07	1.4228e-07	0.0790548	1	0.81758
rs12659622	5:15618181	A:0.0880904	rs25887	5:131416061	C:0.461171	3451	2605	7	1	0.0790785	4.01131e-05	-0.513453	0.125024	0.00029824	-0.266403	0.0736566	6.20483e-05	-0.774032	0.193272	5.98531e-05	-0.326471	0.0813455	0.0791807	0.304857	0.173662	5.08986e-07	5.0699e-07	0.0790785	1	0.81758
rs73007615	2:134510949	T:0.157534	rs11670993	19:24415489	A:0.111484	3431	2591	7	1	0.0791616	5.53278e-06	0.473289	0.104168	4.40524e-05	-0.455139	0.111414	0.00148643	0.37413	0.11775	1.0136e-05	-0.567411	0.128541	0.0807928	0.386548	0.221377	3.70096e-09	4.18968e-09	0.0791616	1	0.81758
rs36113945	3:83965317	C:0.15307	rs12187510	5:15623695	T:0.0888889	3420	2578	7	1	0.0791973	0.041719	-0.203444	0.0999082	6.50158e-05	-0.498072	0.12471	0.00957625	-0.285839	0.11033	1.41517e-05	-0.631903	0.14555	0.0812218	0.416978	0.239142	5.05608e-05	4.30658e-05	0.0791973	1	0.81758
rs12752401	1:102967150	T:0.0659117	rs7093189	10:84534939	T:0.167828	3444	2603	7	1	0.0792091	1.06519e-05	0.709377	0.161094	1.62203e-05	-0.46209	0.107178	3.36505e-06	0.869554	0.187114	0.000251755	-0.408568	0.111616	0.0735693	-0.54865	0.306631	4.27124e-09	4.82174e-09	0.0792091	1	0.81758
rs79060911	5:15632124	G:0.0880139	rs2858808	13:33719042	C:0.285177	3454	2609	7	1	0.0792805	0.000103553	-0.483574	0.124565	0.325271	0.078846	0.0801538	0.0823744	-0.290171	0.167046	0.104337	0.143611	0.0884207	0.0779053	-0.330955	0.187726	0.00033002	0.000259163	0.0792805	1	0.81758
rs76027611	5:15633959	A:0.0880139	rs2858808	13:33719042	C:0.285177	3454	2609	7	1	0.0792805	0.000103553	-0.483574	0.124565	0.325271	0.078846	0.0801538	0.0823744	-0.290171	0.167046	0.104337	0.143611	0.0884207	0.0779053	-0.330955	0.187726	0.00033002	0.000259163	0.0792805	1	0.81758
rs13144136	4:10666909	T:0.335817	rs114264651	19:24376878	A:0.109991	3423	2585	7	1	0.0793281	1.86904e-06	0.378761	0.0794533	3.71361e-05	-0.461549	0.111901	5.17176e-07	0.450227	0.0896898	0.0504282	-0.290967	0.148732	0.0789877	-0.29544	0.16819	1.59138e-09	1.83892e-09	0.0793281	1	0.81758
rs73007615	2:134510949	T:0.157101	rs114264651	19:24376878	A:0.109565	3450	2608	7	1	0.0794115	7.69881e-06	0.465364	0.104029	5.47333e-05	-0.452191	0.112083	0.00168913	0.367985	0.117191	1.22868e-05	-0.563549	0.128887	0.0811138	0.388409	0.222678	5.78418e-09	6.49724e-09	0.0794115	1	0.817621
rs12703037	7:10592802	A:0.244094	rs2172349	8:19607876	G:0.224409	3429	2589	7	1	0.079495	0.00214911	-0.258376	0.0841942	0.275011	-0.0957799	0.0877431	0.000430016	-0.362878	0.103063	0.0511102	-0.218286	0.11191	0.0801145	0.253269	0.144723	0.00543661	0.0036636	0.079495	1	0.817663
rs12752401	1:102967150	T:0.0657818	rs2201577	10:84532199	C:0.16409	3428	2588	7	1	0.0795786	1.14449e-05	0.708651	0.161501	8.3052e-06	-0.474953	0.106559	3.57503e-06	0.866695	0.187002	0.000145897	-0.42162	0.111012	0.0739389	-0.550486	0.308052	2.49718e-09	2.86411e-09	0.0795786	1	0.817672
rs776153	5:178028817	C:0.213103	rs2858808	13:33719042	C:0.285154	3442	2598	7	1	0.0797102	1.92616e-05	0.444829	0.104095	0.346632	0.0758786	0.080624	0.0160555	0.309544	0.128567	0.97279	-0.00315364	0.0924578	0.0815678	0.248371	0.142606	5.37495e-05	4.58993e-05	0.0797102	1	0.817672
rs13144136	4:10666909	T:0.335972	rs1749689	13:33717001	G:0.2854	3411	2576	7	1	0.0797341	9.23637e-07	0.389188	0.0793087	0.397339	0.068395	0.0808085	1.96218e-06	0.518491	0.108989	0.0724806	0.196324	0.109307	0.0800031	-0.209965	0.119934	2.57226e-06	2.45294e-06	0.0797341	1	0.817672
rs4533516	2:134498958	T:0.158384	rs73031052	19:24386845	T:0.110288	3441	2601	7	1	0.079902	1.43353e-05	0.449547	0.103614	5.8084e-05	-0.449294	0.111752	0.0025818	0.352179	0.116864	1.3259e-05	-0.561296	0.128862	0.0815314	0.385084	0.221075	1.1799e-08	1.30956e-08	0.079902	1	0.817676
rs34969545	2:134448827	T:0.160886	rs114264651	19:24376878	A:0.109152	3431	2593	7	1	0.0800221	4.42652e-05	0.407984	0.0998979	5.30361e-05	-0.456579	0.112964	0.00610822	0.311353	0.113553	1.21488e-05	-0.571588	0.130652	0.0813653	0.371506	0.213164	4.03467e-08	4.34862e-08	0.0800221	1	0.817676
rs7725138	5:57254897	G:0.114137	rs72635728	13:90549311	C:0.107474	3452	2611	7	1	0.0803474	7.97948e-05	0.471722	0.119574	0.0185459	-0.26984	0.114604	1.95119e-05	0.575981	0.134877	0.178696	-0.172414	0.128209	0.0825246	-0.455714	0.262475	2.29263e-05	2.03694e-05	0.0803474	1	0.817676
rs7626113	3:192179172	A:0.109239	chr6:121340086:i	6:121340086	TA:0.317112	3442	2601	7	1	0.0804078	0.00155757	0.551601	0.174351	0.000145004	-0.318805	0.0839078	0.448816	0.19609	0.258903	3.00509e-05	-0.376078	0.0901199	0.0796361	0.329144	0.187782	3.33566e-06	3.17485e-06	0.0804078	1	0.817676
rs733170	2:134528895	C:0.161417	rs2388982	12:32134240	C:0.308982	3429	2595	7	1	0.0804319	2.17487e-05	0.436858	0.102884	0.000242144	-0.280574	0.0764417	0.0425748	0.27719	0.136691	5.1409e-05	-0.357564	0.0883065	0.0810144	0.255472	0.146416	5.69188e-08	6.10514e-08	0.0804319	1	0.817676
rs16829231	2:134531622	C:0.157097	rs73030462	19:28086653	A:0.113815	3431	2590	7	1	0.080444	6.51189e-06	0.470129	0.104263	5.33071e-05	-0.447246	0.110687	0.00182868	0.369194	0.118456	1.21114e-05	-0.557561	0.127426	0.082113	0.381577	0.219479	5.40331e-09	6.14168e-09	0.080444	1	0.817676
rs7912728	10:54749169	G:0.128766	rs9521389	13:110120579	A:0.457416	3452	2608	7	1	0.0804924	4.29478e-05	0.452056	0.1105	0.00161619	-0.24858	0.0788399	0.000139431	0.701201	0.184082	0.0307645	-0.186682	0.0864225	0.0819756	-0.259461	0.149172	1.01844e-06	1.00751e-06	0.0804924	1	0.817676
rs79060911	5:15632124	G:0.0879884	rs2764609	13:33719567	G:0.284949	3455	2610	7	1	0.0805166	0.000100653	-0.484446	0.124568	0.33466	0.0773118	0.080135	0.0806132	-0.291849	0.167044	0.108711	0.141792	0.0883982	0.0791403	-0.329584	0.187723	0.000328172	0.000260886	0.0805166	1	0.817676
rs76027611	5:15633959	A:0.0879884	rs2764609	13:33719567	G:0.284949	3455	2610	7	1	0.0805166	0.000100653	-0.484446	0.124568	0.33466	0.0773118	0.080135	0.0806132	-0.291849	0.167044	0.108711	0.141792	0.0883982	0.0791403	-0.329584	0.187723	0.000328172	0.000260886	0.0805166	1	0.817676
rs6712538	2:134473174	T:0.168166	rs146564899	5:39036514	C:0.0679048	3446	2602	7	1	0.0805287	1.30426e-05	0.439517	0.100821	3.05731e-05	-0.603362	0.144721	0.000260915	0.38454	0.105316	5.38467e-06	-0.723752	0.159094	0.0834242	0.525481	0.303544	9.13763e-09	1.02674e-08	0.0805287	1	0.817676
rs13144136	4:10666909	T:0.336404	rs223357	4:103772252	A:0.46769	3420	2583	7	1	0.0806134	6.90502e-07	0.3938	0.0793309	0.00259566	-0.2283	0.0757978	2.03005e-05	0.589854	0.138413	0.289595	-0.108291	0.102257	0.0810579	-0.197388	0.113144	6.13264e-08	6.57682e-08	0.0806134	1	0.81773
rs4596467	6:11170423	G:0.155344	rs16939543	8:78629884	A:0.113909	3415	2580	7	1	0.0807833	1.57158e-05	0.447891	0.103717	2.7116e-05	-0.541457	0.129028	0.00027301	0.39342	0.108093	5.66314e-06	-0.633811	0.139649	0.0921916	0.520944	0.309359	9.71035e-09	1.09225e-08	0.0807833	1	0.818646
rs2201577	10:84532199	C:0.163244	rs10136319	14:97201084	G:0.143004	3409	2571	7	1	0.0808805	2.90735e-05	-0.447029	0.106929	0.000924691	-0.344297	0.103939	6.54569e-06	-0.554868	0.123086	0.000184957	-0.454389	0.121536	0.0833493	0.319143	0.184308	4.21604e-07	4.29844e-07	0.0808805	1	0.818826
rs388749	5:178028134	C:0.21271	rs2858808	13:33719042	C:0.284968	3446	2601	7	1	0.08099	2.09821e-05	0.442327	0.103975	0.333756	0.0778401	0.0805317	0.0171483	0.306849	0.128738	0.994333	-0.000655641	0.0923107	0.0828742	0.247288	0.142591	5.67153e-05	4.893e-05	0.08099	1	0.819129
rs776153	5:178028817	C:0.213186	rs2764609	13:33719567	G:0.284926	3443	2599	7	1	0.081234	1.8156e-05	0.446157	0.104086	0.356325	0.0743511	0.080607	0.015323	0.311646	0.128532	0.962782	-0.004314	0.0924516	0.0830977	0.247095	0.142583	5.17535e-05	4.49208e-05	0.081234	1	0.82079
rs1374404	2:134495807	A:0.161304	rs73030462	19:28086653	A:0.114068	3419	2583	7	1	0.0815646	1.81812e-05	0.44281	0.103312	4.94374e-05	-0.449209	0.11069	0.00341153	0.343479	0.117309	1.15509e-05	-0.559895	0.127658	0.083207	0.378191	0.218308	1.41044e-08	1.58433e-08	0.0815646	1	0.823322
rs6435367	2:208096604	G:0.443155	rs4765500	12:127564518	G:0.399942	3448	2605	7	1	0.0816997	0.00355699	0.217584	0.0746431	0.00379779	0.213828	0.0738744	0.00119997	0.360581	0.111329	0.00123604	0.354567	0.109758	0.081864	-0.175606	0.100924	0.000193465	0.00015941	0.0816997	1	0.823878
rs223362	4:103769234	T:0.448065	chr4:103773212:i	4:103773212	A:0.439482	3437	2595	7	1	0.0819706	0.229496	-0.415609	0.345863	0.671609	0.147992	0.349086	0.366273	-0.32049	0.354729	0.293537	0.403247	0.383901	0.0825778	-0.179717	0.103528	0.00130765	0.000982109	0.0819706	1	0.824599
rs11195879	10:84531521	C:0.167638	rs10136319	14:97201084	G:0.143149	3430	2590	7	1	0.0822425	4.65042e-05	-0.436656	0.10722	0.00121775	-0.33594	0.103855	1.00573e-05	-0.54137	0.122595	0.000247306	-0.44814	0.122274	0.0847404	0.315424	0.18298	8.23247e-07	8.33706e-07	0.0822425	1	0.824599
rs36113945	3:83965317	C:0.152903	rs79060911	5:15632124	G:0.0882696	3427	2585	7	1	0.0822796	0.0420716	-0.203006	0.0998644	8.78064e-05	-0.488955	0.124669	0.00981845	-0.285159	0.110434	1.97582e-05	-0.622818	0.145941	0.0842859	0.412063	0.238692	6.56946e-05	5.70326e-05	0.0822796	1	0.824599
rs36113945	3:83965317	C:0.152903	rs76027611	5:15633959	A:0.0882696	3427	2585	7	1	0.0822796	0.0420716	-0.203006	0.0998644	8.78064e-05	-0.488955	0.124669	0.00981845	-0.285159	0.110434	1.97582e-05	-0.622818	0.145941	0.0842859	0.412063	0.238692	6.56946e-05	5.70326e-05	0.0822796	1	0.824599
rs6712538	2:134473174	T:0.168745	rs55959921	5:120765906	C:0.130328	3449	2603	7	1	0.0823788	6.64188e-06	0.451068	0.100129	2.44506e-05	-0.439977	0.104265	0.00173812	0.355966	0.113666	6.26945e-06	-0.552272	0.122263	0.0843366	0.354803	0.205556	6.18812e-09	7.14489e-09	0.0823788	1	0.824599
rs13420163	2:208096470	T:0.44301	rs4765500	12:127564518	G:0.399942	3448	2605	7	1	0.0823912	0.00371428	0.216631	0.0746627	0.00377401	0.213975	0.0738746	0.00125155	0.359349	0.111362	0.00124334	0.354416	0.109769	0.0825645	-0.175251	0.100952	0.000200094	0.000165698	0.0823912	1	0.824599
rs11681656	2:134495020	A:0.15843	rs117498028	19:24396258	T:0.109884	3440	2600	7	1	0.0824657	1.39672e-05	0.450081	0.103601	5.82841e-05	-0.450269	0.112017	0.00246794	0.353657	0.116825	1.3708e-05	-0.561779	0.12919	0.0841071	0.382167	0.221246	1.16388e-08	1.32494e-08	0.0824657	1	0.824599
rs388749	5:178028134	C:0.212794	rs2764609	13:33719567	G:0.28474	3447	2602	7	1	0.0825153	1.98114e-05	0.44362	0.103965	0.343164	0.0763226	0.0805149	0.0163894	0.308906	0.128704	0.98434	-0.00181178	0.0923038	0.0843947	0.246035	0.142568	5.47227e-05	4.79712e-05	0.0825153	1	0.824599
rs2244482	10:109486048	C:0.138881	rs11843666	13:90541866	C:0.107567	3449	2606	7	1	0.0825526	5.86024e-05	-0.41791	0.104	0.0200924	-0.265176	0.114073	1.12771e-05	-0.499504	0.113753	0.00393652	-0.380888	0.132106	0.0880072	0.374805	0.219697	2.73889e-05	2.46856e-05	0.0825526	1	0.824599
rs72635728	13:90549311	C:0.107528	rs28438428	14:97198604	A:0.138751	3427	2592	7	1	0.0826024	0.024793	-0.258333	0.11509	0.000441484	-0.36907	0.10503	0.00476771	-0.371453	0.131613	8.82587e-05	-0.465374	0.118694	0.0847457	0.411396	0.238658	0.000169631	0.000141804	0.0826024	1	0.824599
rs4697771	4:10662260	C:0.333719	chr6:121340086:i	6:121340086	TA:0.318379	3455	2610	7	1	0.0826521	2.21381e-05	0.333355	0.0785816	0.000117767	-0.323301	0.0839584	1.93999e-05	0.459508	0.10757	0.0656487	-0.201626	0.109531	0.0819659	-0.19437	0.111746	7.37033e-08	8.02277e-08	0.0826521	1	0.824599
rs2244482	10:109486048	C:0.138961	rs12860268	13:90540632	A:0.10763	3447	2604	7	1	0.0828516	5.9257e-05	-0.417612	0.103993	0.0202218	-0.264885	0.114066	1.14408e-05	-0.499125	0.113748	0.00397366	-0.380472	0.132097	0.0883192	0.374421	0.219688	2.78338e-05	2.51417e-05	0.0828516	1	0.825142
rs7093189	10:84534939	T:0.167785	rs17280499	14:97198358	T:0.138313	3427	2588	7	1	0.0829515	7.22448e-05	-0.425321	0.107167	0.000505728	-0.367025	0.105537	1.53715e-05	-0.528851	0.122326	0.000109688	-0.48056	0.124237	0.0854298	0.317792	0.184761	5.29844e-07	5.4738e-07	0.0829515	1	0.825142
rs9859131	3:192176323	G:0.111274	rs4596467	6:11170423	G:0.155198	3415	2577	7	1	0.0830015	0.00278819	0.511316	0.170999	2.50422e-05	0.436419	0.103554	0.00992776	0.449206	0.174223	0.000114278	0.405549	0.105117	0.160643	0.988118	0.704334	8.99756e-07	9.15313e-07	0.0830015	1	0.825142
rs6712538	2:134473174	T:0.168754	rs7448000	5:120772327	T:0.130023	3434	2592	7	1	0.0830515	6.21473e-06	0.453571	0.100371	2.18519e-05	-0.444167	0.104631	0.00166653	0.358324	0.113971	5.75526e-06	-0.556968	0.12281	0.0849576	0.354812	0.205972	5.2975e-09	6.17841e-09	0.0830515	1	0.825142
rs6750839	2:114941169	C:0.0751386	rs2201577	10:84532199	C:0.163408	3427	2586	7	1	0.0832018	2.7379e-05	0.832471	0.19848	2.92218e-05	-0.448961	0.107421	9.0105e-05	1.22012	0.31159	0.00162833	-0.369054	0.117131	0.0840692	-0.412028	0.238504	9.80684e-09	1.1289e-08	0.0832018	1	0.825142
rs10984415	9:121884167	A:0.112536	rs4931592	12:32141419	C:0.429738	3430	2591	7	1	0.0832771	0.00460899	-0.320738	0.113208	2.37201e-05	-0.30301	0.0716904	0.00156189	-0.552878	0.174799	5.58098e-06	-0.367379	0.0808906	0.0833069	0.267862	0.154671	2.46588e-06	2.43648e-06	0.0832771	1	0.825142
rs17001726	4:77177027	G:0.0710335	chr10:109490842:d	10:109490842	G:0.13508	3435	2597	7	1	0.0834027	0.211524	-0.177333	0.141936	0.000101784	-0.406059	0.104485	0.834054	-0.0346931	0.165595	0.00236747	-0.339601	0.111719	0.0837981	-0.425469	0.24607	0.000215668	0.000179671	0.0834027	1	0.825142
rs76027611	5:15633959	A:0.0882011	rs1749689	13:33717001	G:0.284946	3441	2600	7	1	0.0834278	9.32389e-05	-0.487677	0.124804	0.35782	0.0738682	0.0803328	0.0764561	-0.296484	0.167351	0.119514	0.137992	0.0886374	0.0820227	-0.326957	0.188007	0.000318503	0.000260613	0.0834278	1	0.825142
rs79060911	5:15632124	G:0.0882011	rs1749689	13:33717001	G:0.284946	3441	2600	7	1	0.0834278	9.32389e-05	-0.487677	0.124804	0.35782	0.0738682	0.0803328	0.0764561	-0.296484	0.167351	0.119514	0.137992	0.0886374	0.0820227	-0.326957	0.188007	0.000318503	0.000260613	0.0834278	1	0.825142
rs9859131	3:192176323	G:0.111385	rs223365	4:103765916	G:0.466454	3443	2598	7	1	0.0836292	0.00118432	0.552229	0.170303	0.0029166	-0.224109	0.0752954	0.0738055	0.357182	0.199787	0.000750867	-0.269209	0.079877	0.0870186	0.318591	0.186165	4.9167e-05	4.37421e-05	0.0836292	1	0.826046
rs4533516	2:134498958	T:0.158232	rs117498028	19:24396258	T:0.109802	3438	2598	7	1	0.0836797	1.52247e-05	0.448236	0.103629	5.65815e-05	-0.45115	0.112041	0.00257074	0.35225	0.116837	1.35231e-05	-0.562102	0.129175	0.0853222	0.3808	0.221317	1.22332e-08	1.4071e-08	0.0836797	1	0.826046
rs139031524	6:29477679	G:0.0763647	rs2172349	8:19607876	G:0.224884	3444	2601	7	1	0.0839451	0.450635	0.933785	1.23785	0.198982	-0.112194	0.0873475	0.420505	0.994036	1.23399	0.682388	-0.03976	0.0971635	0.0847577	-0.193572	0.112299	0.311568	0.149868	0.0839451	1	0.827579
rs80028883	2:134521148	C:0.15698	rs73030462	19:28086653	A:0.113902	3424	2586	7	1	0.0839957	6.40781e-06	0.470412	0.104247	4.94017e-05	-0.449039	0.110643	0.00174986	0.370668	0.118436	1.18065e-05	-0.557948	0.127352	0.0856762	0.377087	0.219407	4.90837e-09	5.78621e-09	0.0839957	1	0.827579
rs139031524	6:29477679	G:0.0763204	rs12281247	11:123792656	T:0.187464	3446	2603	7	1	0.0841986	0.470069	0.894383	1.23813	0.00987734	-0.235886	0.0914253	0.48393	0.867836	1.23977	0.00241856	-0.29743	0.0980534	0.0874093	0.235323	0.137678	0.0258513	0.0162349	0.0841986	1	0.827993
rs12328009	2:208096911	C:0.443047	rs11724833	4:186910924	T:0.281584	3459	2614	7	1	0.0841986	0.00155359	0.236061	0.0745969	4.32917e-05	-0.335367	0.0820135	0.214183	0.123116	0.0991158	4.72802e-05	-0.483484	0.118831	0.0850641	0.19015	0.110422	2.06485e-06	2.06974e-06	0.0841986	1	0.827993
rs73007604	2:134506084	T:0.157218	rs73030462	19:28086653	A:0.113822	3422	2583	7	1	0.084721	5.82134e-06	0.472638	0.104271	4.52217e-05	-0.451848	0.110773	0.00163327	0.373138	0.11846	1.09931e-05	-0.56071	0.127531	0.0864074	0.3764	0.219519	4.10961e-09	4.89766e-09	0.084721	1	0.832032
rs2902271	3:176412881	C:0.119448	rs9833783	3:192164179	C:0.112337	3445	2601	7	1	0.084849	0.000183569	-0.408283	0.109149	0.000865396	0.562006	0.168721	4.75216e-05	-0.466186	0.114613	0.00653363	0.475283	0.174754	0.108069	0.567556	0.353192	2.64938e-06	2.6502e-06	0.084849	1	0.832032
rs223365	4:103765916	G:0.465863	rs139031524	6:29477679	G:0.0761185	3442	2599	7	1	0.0850542	0.00391465	-0.216621	0.0750863	0.41627	1.00465	1.23588	0.000987984	-0.263926	0.0801251	0.537688	0.771255	1.2514	0.086451	0.199029	0.116091	0.0107843	0.00729834	0.0850542	1	0.832032
rs76869875	5:39025543	T:0.0514791	rs3777925	6:112526101	A:0.0958527	3448	2604	7	1	0.0853887	3.55563e-05	-0.661252	0.159931	0.0685903	0.226283	0.124255	0.000974256	-0.562574	0.170588	0.0267411	0.287785	0.129909	0.0802622	-0.723729	0.413757	4.26129e-05	3.87512e-05	0.0853887	1	0.832032
rs9859131	3:192176323	G:0.111305	chr4:103764833:i	4:103764833	A:0.466725	3441	2596	7	1	0.0854145	0.0012047	0.551208	0.170243	0.00328024	-0.221352	0.0752854	0.0738938	0.357121	0.199814	0.000859046	-0.266196	0.0798659	0.0888132	0.316742	0.186133	5.44229e-05	4.9016e-05	0.0854145	1	0.832032
rs2309733	4:183430683	G:0.149912	rs28438428	14:97198604	A:0.139068	3412	2581	7	1	0.0854532	3.3276e-05	0.483289	0.116461	0.000586991	-0.361932	0.105288	0.00393775	0.376957	0.130747	0.000121049	-0.456411	0.118734	0.0907965	0.382812	0.226354	3.27985e-07	3.51727e-07	0.0854532	1	0.832032
rs2309733	4:183430683	G:0.149956	rs17280499	14:97198358	T:0.138816	3411	2580	7	1	0.085479	2.84164e-05	0.488049	0.116596	0.000582194	-0.362892	0.105499	0.00354264	0.381681	0.130881	0.000120411	-0.457811	0.119058	0.0908354	0.383105	0.226554	2.73173e-07	2.94555e-07	0.085479	1	0.832032
rs6836615	4:10662329	C:0.333913	chr6:121340086:i	6:121340086	TA:0.317984	3453	2608	7	1	0.0855694	2.14142e-05	0.333946	0.0785828	0.00011274	-0.324236	0.0839685	1.98776e-05	0.458931	0.107572	0.0633152	-0.203525	0.1096	0.0848728	-0.192646	0.111803	6.901e-08	7.73349e-08	0.0855694	1	0.832032
rs10984414	9:121881005	A:0.116643	rs2388982	12:32134240	C:0.309262	3455	2610	7	1	0.0855823	0.00185888	-0.345475	0.111018	7.89384e-05	-0.299831	0.0759527	0.00056698	-0.529946	0.153744	1.73259e-05	-0.365379	0.0850346	0.0853248	0.290147	0.168632	3.25481e-06	3.25568e-06	0.0855823	1	0.832032
rs12328009	2:208096911	C:0.443205	rs9521389	13:110120579	A:0.457114	3451	2608	7	1	0.0856211	0.00225264	0.22767	0.0745304	0.00161014	-0.248164	0.0786806	0.00132594	0.395277	0.123127	0.288016	-0.116431	0.109583	0.0860554	-0.166638	0.0970757	6.03511e-05	5.4227e-05	0.0856211	1	0.832032
rs223367	4:103764993	A:0.465988	rs139031524	6:29477679	G:0.0761628	3440	2597	7	1	0.085634	0.00394833	-0.21645	0.0750972	0.416011	1.00527	1.23594	0.00100082	-0.263671	0.0801359	0.537155	0.772299	1.25146	0.0870459	0.198645	0.116086	0.0108649	0.00738651	0.085634	1	0.832032
rs2244482	10:109486048	C:0.138921	rs72635728	13:90549311	C:0.107599	3448	2607	7	1	0.085647	6.39867e-05	-0.41596	0.104052	0.0193342	-0.267722	0.114459	1.27337e-05	-0.497163	0.113907	0.00387716	-0.382308	0.132379	0.0911001	0.371853	0.22008	2.87806e-05	2.66423e-05	0.085647	1	0.832032
rs4582144	4:10674007	T:0.312172	rs2309733	4:183430683	G:0.149971	3434	2597	7	1	0.0856599	3.70333e-05	0.331282	0.080306	3.63268e-05	0.4801	0.116256	8.75519e-06	0.399988	0.0899691	2.53507e-05	0.648858	0.154062	0.0838535	-0.293062	0.169522	1.69903e-08	1.97481e-08	0.0856599	1	0.832032
rs1387775	3:176410303	C:0.119518	rs9833783	3:192164179	C:0.112112	3443	2599	7	1	0.0858542	0.000184379	-0.408161	0.109148	0.000907667	0.559545	0.168655	4.80772e-05	-0.465856	0.114608	0.00672483	0.473336	0.174652	0.109102	0.566121	0.353331	2.77923e-06	2.80143e-06	0.0858542	1	0.832475
rs9859131	3:192176323	G:0.111305	rs223367	4:103764993	A:0.466579	3441	2596	7	1	0.0858672	0.00120132	0.551212	0.170203	0.00294727	-0.223898	0.0753057	0.0732439	0.357718	0.199697	0.000770162	-0.26869	0.0798886	0.0892764	0.316196	0.186082	5.02286e-05	4.55726e-05	0.0858672	1	0.832475
rs13144136	4:10666909	T:0.336174	rs111561715	19:24431330	T:0.115339	3403	2565	7	1	0.0861661	1.66092e-06	0.37965	0.0792452	3.18823e-05	-0.45589	0.1096	5.32666e-07	0.451658	0.0900766	0.0455726	-0.291753	0.145925	0.0858931	-0.28471	0.165773	1.11164e-09	1.38236e-09	0.0861661	1	0.833597
rs2309733	4:183430683	G:0.149269	rs776153	5:178028817	C:0.212427	3420	2585	7	1	0.0862443	1.27803e-05	0.513167	0.117595	2.19096e-05	0.447025	0.105319	0.0118864	0.365187	0.145175	0.00149752	0.365416	0.115086	0.0934247	0.283296	0.168869	8.85001e-09	1.05063e-08	0.0862443	1	0.833597
rs13144136	4:10666909	T:0.335963	rs117498028	19:24396258	T:0.109991	3423	2584	7	1	0.0863486	1.69375e-06	0.379386	0.0792549	3.82254e-05	-0.460256	0.111768	5.23931e-07	0.449639	0.089617	0.0480325	-0.293682	0.148543	0.0860832	-0.287205	0.167327	1.54543e-09	1.91122e-09	0.0863486	1	0.833597
rs12328009	2:208096911	C:0.443047	rs9401364	6:121337778	T:0.312518	3459	2614	7	1	0.0863486	0.00199485	0.230552	0.0745881	0.000101706	-0.327807	0.0843454	0.21887	0.120695	0.0981632	8.5614e-05	-0.48021	0.122249	0.0870309	0.18265	0.106733	4.52935e-06	4.51193e-06	0.0863486	1	0.833597
rs6750839	2:114941169	C:0.076399	rs11195879	10:84531521	C:0.167875	3449	2606	7	1	0.0863877	1.70791e-05	0.854111	0.19863	3.6086e-05	-0.444672	0.107637	9.39783e-05	1.26003	0.322617	0.00166002	-0.367613	0.116882	0.0878469	-0.41881	0.245368	8.85542e-09	1.05264e-08	0.0863877	1	0.833597
rs36113945	3:83965317	C:0.15279	rs223357	4:103772252	A:0.466842	3423	2583	7	1	0.0865315	0.035429	-0.210127	0.0998979	0.00486935	-0.212104	0.075333	0.851985	0.0324465	0.173896	0.127085	-0.134223	0.0879749	0.0871968	-0.243627	0.142441	0.00171593	0.00132294	0.0865315	1	0.834203
rs7093189	10:84534939	T:0.167299	rs28438428	14:97198604	A:0.138565	3428	2589	7	1	0.0869249	5.49473e-05	-0.432391	0.107199	0.00052141	-0.36552	0.105352	1.24081e-05	-0.534208	0.122236	0.000117765	-0.47706	0.123888	0.0894219	0.313588	0.184631	4.21553e-07	4.54843e-07	0.0869249	1	0.835818
rs73007615	2:134510949	T:0.157135	rs73030462	19:28086653	A:0.113802	3427	2587	7	1	0.0870696	5.47081e-06	0.473796	0.104226	4.91078e-05	-0.449352	0.110682	0.0015311	0.375147	0.118391	1.21969e-05	-0.557214	0.127391	0.0887672	0.373459	0.219432	4.15197e-09	5.05493e-09	0.0870696	1	0.835818
rs13144136	4:10666909	T:0.336106	rs73031052	19:24386845	T:0.110479	3426	2587	7	1	0.0870828	1.5708e-06	0.380521	0.079242	3.80789e-05	-0.458965	0.111431	4.94475e-07	0.450756	0.0896412	0.048816	-0.292443	0.148433	0.0868132	-0.285909	0.166959	1.46443e-09	1.82536e-09	0.0870828	1	0.835818
rs11681656	2:134495020	A:0.159018	rs111561715	19:24431330	T:0.115171	3421	2581	7	1	0.0871223	1.02104e-05	0.457102	0.103589	3.80897e-05	-0.452673	0.109905	0.00223726	0.359379	0.117568	9.90198e-06	-0.561649	0.12709	0.0887034	0.372372	0.218749	6.32173e-09	7.62542e-09	0.0871223	1	0.835818
rs76809045	5:15627840	A:0.0898108	chr18:34831179:d	18:34831179	C:0.123581	3435	2595	7	1	0.0872278	2.53692e-05	-0.523219	0.124236	0.000452265	0.489736	0.139624	0.000544682	-0.452613	0.130898	0.000128968	0.570987	0.149144	0.0823075	-0.514068	0.295875	2.99181e-07	3.26915e-07	0.0872278	1	0.835818
rs74892066	5:15626073	T:0.0898108	chr18:34831179:d	18:34831179	C:0.123581	3435	2595	7	1	0.0872278	2.53692e-05	-0.523219	0.124236	0.000452265	0.489736	0.139624	0.000544682	-0.452613	0.130898	0.000128968	0.570987	0.149144	0.0823075	-0.514068	0.295875	2.99181e-07	3.26915e-07	0.0872278	1	0.835818
rs141481669	13:90536135	C:0.107164	rs17280499	14:97198358	T:0.138304	3420	2585	7	1	0.0872674	0.0317976	-0.247281	0.115178	0.000494939	-0.366931	0.105335	0.00636786	-0.360235	0.132041	0.000103915	-0.461662	0.118946	0.0891109	0.404075	0.237676	0.000226902	0.000195294	0.0872674	1	0.835818
chr6:121340086:i	6:121340086	TA:0.317218	rs8070093	17:68474421	T:0.429588	3444	2602	7	1	0.0874656	8.30343e-05	-0.330819	0.084061	0.000344717	-0.262364	0.0733034	0.172399	-0.171644	0.125789	0.124827	-0.150601	0.0981229	0.0874639	-0.178787	0.104619	5.14609e-07	5.54691e-07	0.0874656	1	0.836939
rs776153	5:178028817	C:0.213124	chr6:121340086:i	6:121340086	TA:0.317944	3444	2600	7	1	0.0876378	8.6976e-06	0.464874	0.104531	6.84461e-05	-0.3352	0.0841867	0.0389695	0.295195	0.142986	1.66455e-05	-0.418111	0.0971062	0.0892279	0.210139	0.123649	2.73767e-08	3.20153e-08	0.0876378	1	0.837808
rs9859131	3:192176323	G:0.11145	rs223357	4:103772252	A:0.466579	3441	2598	7	1	0.0877573	0.00119583	0.551741	0.170297	0.00356665	-0.219629	0.0753665	0.0721682	0.359302	0.199828	0.000951349	-0.264206	0.0799527	0.0911815	0.314498	0.186182	5.93574e-05	5.43987e-05	0.0877573	1	0.838157
rs2309733	4:183430683	G:0.14984	rs10135821	14:97199889	A:0.141984	3437	2600	7	1	0.0879301	3.04401e-05	0.484879	0.116274	0.00093148	-0.343426	0.10374	0.00374574	0.378923	0.130716	0.000196004	-0.435126	0.11684	0.0933823	0.377277	0.224861	4.38452e-07	4.76809e-07	0.0879301	1	0.838157
rs139031524	6:29477679	G:0.0768332	rs3801888	7:26388832	G:0.276658	3423	2579	7	1	0.0879701	0.427031	0.998644	1.25729	0.00399264	-0.228962	0.0795355	0.375859	1.12291	1.26803	0.0465413	-0.171908	0.0863664	0.0894546	-0.190327	0.112071	0.011266	0.00779469	0.0879701	1	0.838157
rs2902271	3:176412881	C:0.119338	rs9872335	3:192166609	T:0.112079	3444	2600	7	1	0.0881968	0.000180967	-0.408665	0.109146	0.000935703	0.559134	0.168965	4.78772e-05	-0.465991	0.114614	0.00661319	0.474505	0.174725	0.111522	0.56313	0.353861	2.78093e-06	2.86261e-06	0.0881968	1	0.838157
rs4533516	2:134498958	T:0.158818	rs111561715	19:24431330	T:0.115092	3419	2579	7	1	0.0883705	1.11229e-05	0.455299	0.103616	3.71031e-05	-0.453417	0.109924	0.00232761	0.358016	0.117579	9.80226e-06	-0.561854	0.127073	0.0899544	0.371034	0.218817	6.66649e-09	8.12175e-09	0.0883705	1	0.838157
rs2201577	10:84532199	C:0.163212	chr14:97199654:d	14:97199654	A:0.140438	3425	2583	7	1	0.0884107	2.97108e-05	-0.444157	0.106368	0.000980337	-0.343139	0.104104	7.36611e-06	-0.548217	0.122293	0.000212639	-0.449818	0.121457	0.0909732	0.312108	0.184648	4.60561e-07	5.02267e-07	0.0884107	1	0.838157
rs34969545	2:134448827	T:0.161012	rs1749689	13:33717001	G:0.285025	3419	2584	7	1	0.0884509	6.51005e-05	0.399064	0.0999281	0.276518	0.0879956	0.0808654	4.62255e-05	0.554368	0.136077	0.0687402	0.174087	0.0956458	0.088923	-0.252759	0.148585	0.000144527	0.000128287	0.0884509	1	0.838157
rs10847270	12:127568802	G:0.398265	rs1396513	17:68420598	C:0.44531	3401	2576	7	1	0.0885313	0.00135307	0.23931	0.0746797	6.85281e-05	-0.294131	0.0738773	0.552737	0.072859	0.122728	7.9802e-05	-0.430198	0.109049	0.0886496	0.175405	0.103024	2.19802e-06	2.28674e-06	0.0885313	1	0.838157
rs2902271	3:176412881	C:0.119338	rs9814017	3:192164123	A:0.112079	3444	2600	7	1	0.0885313	0.000180788	-0.408712	0.109151	0.000937755	0.559216	0.169021	4.79429e-05	-0.46597	0.114618	0.00661248	0.474672	0.174784	0.111877	0.56259	0.353872	2.7925e-06	2.88262e-06	0.0885313	1	0.838157
rs2309733	4:183430683	G:0.149956	rs28497405	14:97198464	T:0.138962	3411	2580	7	1	0.0886655	2.81232e-05	0.48838	0.11661	0.00062248	-0.360407	0.105332	0.00342083	0.383129	0.130888	0.000132439	-0.453937	0.118773	0.094051	0.379024	0.226364	2.88212e-07	3.19329e-07	0.0886655	1	0.838157
rs11195879	10:84531521	C:0.167682	chr14:97199654:d	14:97199654	A:0.140702	3447	2603	7	1	0.0886789	4.84737e-05	-0.433342	0.106659	0.00129994	-0.334521	0.104018	1.13357e-05	-0.534736	0.121808	0.00028254	-0.443723	0.122211	0.0912773	0.309531	0.183296	9.20418e-07	9.85461e-07	0.0886789	1	0.838157
rs1374404	2:134495807	A:0.161795	rs7448000	5:120772327	T:0.12964	3421	2586	7	1	0.0886923	1.11048e-05	0.453928	0.103296	3.08529e-05	-0.436782	0.104817	0.00225402	0.357913	0.117174	8.31073e-06	-0.545833	0.122466	0.0906632	0.359134	0.212265	1.29397e-08	1.55609e-08	0.0886923	1	0.838157
rs7093189	10:84534939	T:0.167493	rs28497405	14:97198464	T:0.138459	3427	2588	7	1	0.0887326	6.73438e-05	-0.427569	0.107282	0.000534867	-0.364897	0.105381	1.53698e-05	-0.528916	0.12234	0.000123107	-0.475847	0.123923	0.0912344	0.311935	0.184695	5.31334e-07	5.78652e-07	0.0887326	1	0.838157
rs78149699	5:15603801	A:0.0874818	rs25887	5:131416061	C:0.46099	3435	2592	7	1	0.0889749	3.30141e-05	-0.521734	0.12567	0.000266177	-0.269487	0.0739095	6.41726e-05	-0.774052	0.193662	5.89762e-05	-0.32777	0.0815984	0.0890351	0.296583	0.174408	3.94757e-07	4.34608e-07	0.0889749	1	0.83852
rs223357	4:103772252	A:0.465988	rs139031524	6:29477679	G:0.0761628	3440	2599	7	1	0.0889749	0.00473186	-0.212293	0.075155	0.420958	0.995617	1.23716	0.00123544	-0.2591	0.0802026	0.541199	0.765336	1.25259	0.0903911	0.196592	0.116097	0.0129213	0.00892574	0.0889749	1	0.83852
rs11681656	2:134495020	A:0.158726	rs11670993	19:24415489	A:0.111809	3421	2584	7	1	0.0890154	1.0684e-05	0.457201	0.103842	4.48928e-05	-0.45489	0.111473	0.00210363	0.361225	0.117464	1.17829e-05	-0.56449	0.128833	0.090626	0.373204	0.220556	7.38004e-09	9.02099e-09	0.0890154	1	0.83852
rs1387775	3:176410303	C:0.119407	rs9872335	3:192166609	T:0.111854	3442	2598	7	1	0.089245	0.000181744	-0.408546	0.109146	0.000981425	0.556661	0.1689	4.84392e-05	-0.465659	0.114609	0.00680708	0.472554	0.174623	0.112612	0.561654	0.354007	2.91653e-06	3.02522e-06	0.089245	1	0.839268
rs6435367	2:208096604	G:0.443801	rs9521389	13:110120579	A:0.457416	3452	2608	7	1	0.0894346	0.00262092	0.224211	0.0745128	0.00150184	-0.249657	0.0786488	0.00155165	0.390223	0.123299	0.277526	-0.119135	0.109712	0.0898807	-0.164586	0.0970422	6.56706e-05	6.08166e-05	0.0894346	1	0.839268
rs11681656	2:134495020	A:0.158285	rs114264651	19:24376878	A:0.109884	3440	2601	7	1	0.0895702	1.47028e-05	0.449366	0.103706	5.56014e-05	-0.452003	0.112139	0.00238195	0.355175	0.116913	1.42501e-05	-0.560637	0.12918	0.091255	0.374614	0.221821	1.14095e-08	1.38696e-08	0.0895702	1	0.839268
rs776153	5:178028817	C:0.212515	rs1749689	13:33717001	G:0.285006	3428	2588	7	1	0.0895838	3.41212e-05	0.433116	0.104515	0.370894	0.0722805	0.0807784	0.0191759	0.302019	0.128952	0.962715	-0.0043291	0.0926074	0.0915058	0.241671	0.143212	0.000100307	9.13609e-05	0.0895838	1	0.839268
rs1387775	3:176410303	C:0.119407	rs9814017	3:192164123	A:0.111854	3442	2598	7	1	0.0895974	0.000181571	-0.408593	0.109151	0.000983532	0.556744	0.168956	4.85069e-05	-0.465638	0.114613	0.00680616	0.472722	0.174682	0.11297	0.561115	0.354019	2.9283e-06	3.04636e-06	0.0895974	1	0.839268
rs13144136	4:10666909	T:0.336305	rs223365	4:103765916	G:0.467553	3421	2583	7	1	0.0896654	5.87735e-07	0.396168	0.0793097	0.0021366	-0.232497	0.0757183	2.23517e-05	0.586549	0.138337	0.254642	-0.11626	0.102059	0.0901092	-0.191557	0.113025	4.38815e-08	5.16218e-08	0.0896654	1	0.839268
rs12328009	2:208096911	C:0.443188	rs4946532	6:121334822	A:0.312609	3450	2605	7	1	0.0896654	0.00198268	0.230593	0.0745577	0.000101675	-0.327961	0.0843833	0.214053	0.121919	0.0981244	8.99237e-05	-0.478634	0.122216	0.0903458	0.180872	0.106799	4.4985e-06	4.6158e-06	0.0896654	1	0.839268
rs4533516	2:134498958	T:0.158526	rs11670993	19:24415489	A:0.111729	3419	2582	7	1	0.0902794	1.16409e-05	0.455384	0.103869	4.36083e-05	-0.455733	0.111495	0.0021905	0.359841	0.117476	1.16307e-05	-0.56479	0.128818	0.0918908	0.371861	0.220623	7.7588e-09	9.57831e-09	0.0902794	1	0.843481
rs78149699	5:15603801	A:0.0877295	rs76869875	5:39025543	T:0.0514427	3431	2590	7	1	0.0902794	4.81378e-05	-0.51061	0.125627	2.69191e-05	-0.673025	0.160318	1.27318e-05	-0.567217	0.129957	6.0133e-06	-0.777731	0.171839	0.101627	0.751893	0.459307	5.32228e-08	6.2632e-08	0.0902794	1	0.843481
rs388749	5:178028134	C:0.212121	rs1749689	13:33717001	G:0.284819	3432	2591	7	1	0.0907188	3.69451e-05	0.430692	0.10439	0.35724	0.0742832	0.0806867	0.0204559	0.299297	0.129125	0.983964	-0.00185841	0.0924605	0.0926658	0.240787	0.143198	0.000105301	9.66405e-05	0.0907188	1	0.846308
rs12328009	2:208096911	C:0.443047	rs9401363	6:121334537	G:0.312374	3459	2614	7	1	0.0907463	0.00200972	0.230389	0.0745886	9.56094e-05	-0.329191	0.0843761	0.21404	0.121994	0.098182	8.79592e-05	-0.479498	0.122271	0.0914265	0.180373	0.106861	4.27054e-06	4.43073e-06	0.0907463	1	0.846308
rs4533516	2:134498958	T:0.158086	rs114264651	19:24376878	A:0.109802	3438	2599	7	1	0.090898	1.60202e-05	0.447523	0.103733	5.3978e-05	-0.45288	0.112163	0.00248065	0.353779	0.116925	1.40634e-05	-0.560947	0.129165	0.0925896	0.373199	0.221892	1.19892e-08	1.4726e-08	0.090898	1	0.84631
rs13144136	4:10666909	T:0.336209	rs223367	4:103764993	A:0.467681	3419	2581	7	1	0.0909394	5.87904e-07	0.396279	0.0793328	0.00212811	-0.232617	0.0757278	2.29241e-05	0.586057	0.138406	0.252043	-0.116884	0.102046	0.0913624	-0.190865	0.113055	4.43067e-08	5.26885e-08	0.0909394	1	0.84631
rs2201577	10:84532199	C:0.16409	rs12860268	13:90540632	A:0.107351	3428	2587	7	1	0.0910084	6.92494e-06	-0.480643	0.106905	0.0105803	-0.29347	0.114804	0.000426853	-0.40781	0.11576	0.196497	-0.174508	0.13511	0.0903446	-0.336503	0.198693	2.77686e-06	2.92928e-06	0.0910084	1	0.84631
rs13420163	2:208096470	T:0.443656	rs9521389	13:110120579	A:0.457271	3452	2608	7	1	0.0912436	0.00273499	0.223301	0.0745319	0.00149434	-0.24977	0.0786483	0.0016356	0.388453	0.123339	0.274313	-0.119948	0.109724	0.0916806	-0.163701	0.0970599	6.78959e-05	6.37675e-05	0.0912436	1	0.84631
rs7621575	3:176456273	A:0.118651	rs9859131	3:192176323	G:0.111938	3426	2589	7	1	0.0912713	0.000136283	-0.419272	0.109906	0.00220974	0.517919	0.169227	3.6173e-05	-0.47687	0.115447	0.012581	0.436	0.17472	0.114798	0.560822	0.355628	4.68398e-06	4.86619e-06	0.0912713	1	0.84631
rs2201577	10:84532199	C:0.163994	rs11843666	13:90541866	C:0.107289	3430	2589	7	1	0.091299	6.85034e-06	-0.480921	0.106912	0.010503	-0.293783	0.114812	0.000422313	-0.408158	0.115765	0.195472	-0.17492	0.135119	0.0906439	-0.336214	0.198706	2.73214e-06	2.8908e-06	0.091299	1	0.84631
rs12659622	5:15618181	A:0.0883377	rs76869875	5:39025543	T:0.0514941	3447	2603	7	1	0.0915212	5.63024e-05	-0.503409	0.124984	3.33365e-05	-0.663307	0.159857	1.50655e-05	-0.559741	0.129338	7.48101e-06	-0.767528	0.171341	0.102992	0.744115	0.456367	7.52856e-08	8.87336e-08	0.0915212	1	0.84631
rs36113945	3:83965317	C:0.152936	chr4:103764833:i	4:103764833	A:0.466988	3423	2581	7	1	0.0916742	0.0357339	-0.20957	0.0997982	0.00438366	-0.214425	0.0752593	0.867043	0.0290985	0.173811	0.116405	-0.137946	0.0878617	0.0923548	-0.239602	0.142357	0.00157098	0.00127186	0.0916742	1	0.84631
rs141481669	13:90536135	C:0.107018	rs28497405	14:97198464	T:0.13845	3420	2585	7	1	0.0916881	0.0308992	-0.248678	0.115216	0.000527324	-0.364592	0.105176	0.00641113	-0.359922	0.132034	0.000115258	-0.457572	0.118665	0.0935589	0.398448	0.237608	0.000236836	0.000211306	0.0916881	1	0.84631
rs74892066	5:15626073	T:0.0895912	rs2858808	13:33719042	C:0.284865	3449	2604	7	1	0.0917717	4.2259e-05	-0.507677	0.123982	0.354834	0.0743199	0.0803238	0.0507746	-0.323846	0.165787	0.122606	0.136818	0.0886167	0.090283	-0.317293	0.187314	0.000149042	0.000135911	0.0917717	1	0.84631
rs2309733	4:183430683	G:0.149635	chr14:97199654:d	14:97199654	A:0.141022	3425	2590	7	1	0.0917717	3.01964e-05	0.485264	0.116315	0.000948872	-0.344674	0.10428	0.00359249	0.38069	0.130736	0.00020697	-0.435978	0.117503	0.0972579	0.373511	0.225238	4.52868e-07	5.08735e-07	0.0917717	1	0.84631
rs76809045	5:15627840	A:0.0895912	rs2858808	13:33719042	C:0.284865	3449	2604	7	1	0.0917717	4.2259e-05	-0.507677	0.123982	0.354834	0.0743199	0.0803238	0.0507746	-0.323846	0.165787	0.122606	0.136818	0.0886167	0.090283	-0.317293	0.187314	0.000149042	0.000135911	0.0917717	1	0.84631
rs7725138	5:57254897	G:0.114294	rs2388982	12:32134240	C:0.309317	3456	2611	7	1	0.0918415	0.000114376	0.460901	0.11947	0.00010314	-0.295811	0.0761794	0.0854061	0.276037	0.160473	2.36543e-05	-0.354387	0.0838336	0.0939952	0.310161	0.185205	1.70906e-07	1.97532e-07	0.0918415	1	0.84631
rs13144136	4:10666909	T:0.336401	rs4931592	12:32141419	C:0.430324	3423	2584	7	1	0.0922891	9.24182e-07	0.388815	0.0792348	1.40253e-05	-0.313148	0.0720964	0.0659291	0.227701	0.123824	1.45285e-05	-0.423616	0.0977037	0.0926131	0.184205	0.10953	4.52775e-10	6.05829e-10	0.0922891	1	0.84631
rs2201577	10:84532199	C:0.164183	rs141481669	13:90536135	C:0.10707	3423	2584	7	1	0.0923172	6.32647e-06	-0.48374	0.107137	0.0147436	-0.28074	0.115123	0.000383832	-0.411543	0.115896	0.231599	-0.162029	0.135448	0.0915418	-0.335907	0.199077	3.28074e-06	3.48016e-06	0.0923172	1	0.84631
rs11195879	10:84531521	C:0.168318	rs9565493	13:79923962	G:0.0636841	3431	2592	7	1	0.0923593	2.86064e-05	-0.45087	0.107753	2.01927e-05	-0.592182	0.13892	6.71082e-06	-0.511401	0.113578	5.09573e-06	-0.706323	0.154868	0.100419	0.486252	0.295985	2.6053e-08	3.17875e-08	0.0923593	1	0.84631
rs13144136	4:10666909	T:0.336063	chr4:103764833:i	4:103764833	A:0.467827	3419	2581	7	1	0.0924857	6.0642e-07	0.39575	0.079322	0.00233788	-0.230443	0.0757148	2.38928e-05	0.584484	0.138339	0.258696	-0.115253	0.102041	0.0929251	-0.18992	0.113037	4.9073e-08	5.89753e-08	0.0924857	1	0.84631
rs2309733	4:183430683	G:0.149241	rs388749	5:178028134	C:0.212033	3424	2588	7	1	0.092542	2.07415e-05	0.497332	0.116834	2.51147e-05	0.443206	0.105181	0.01527	0.351412	0.144858	0.00161251	0.362858	0.11506	0.0996234	0.275614	0.167376	1.56464e-08	1.93639e-08	0.092542	1	0.84631
rs10984414	9:121881005	A:0.116879	chr10:109492624:d	10:109492624	T:0.139211	3448	2606	7	1	0.092711	0.00177021	-0.346169	0.110728	0.000393977	-0.365521	0.103135	0.0543575	-0.244034	0.126838	0.0113071	-0.287853	0.113638	0.090867	-0.368408	0.217884	1.59369e-05	1.60436e-05	0.092711	1	0.84631
rs4946532	6:121334822	A:0.312281	rs2201577	10:84532199	C:0.16409	3428	2584	7	1	0.0927392	9.00106e-05	-0.331649	0.0846897	1.73951e-05	-0.457195	0.106425	2.28284e-05	-0.412765	0.0974591	1.71014e-05	-0.625339	0.145437	0.0942018	0.226362	0.135251	4.45562e-08	5.37964e-08	0.0927392	1	0.84631
rs7093189	10:84534939	T:0.167732	rs12860268	13:90540632	A:0.107319	3443	2601	7	1	0.0930783	1.48321e-05	-0.465436	0.107462	0.0120842	-0.288373	0.114904	0.000689448	-0.393939	0.116078	0.217797	-0.167615	0.136006	0.0923636	-0.33311	0.197919	5.90667e-06	6.18098e-06	0.0930783	1	0.84631
rs9382597	6:56130834	A:0.20205	rs11670993	19:24415489	A:0.111713	3415	2577	7	1	0.0931491	6.3817e-05	-0.36015	0.0900772	3.03266e-05	-0.464123	0.111274	0.00510832	-0.283252	0.101157	0.0200217	-0.324273	0.139416	0.092745	-0.325648	0.193712	6.02799e-08	7.24585e-08	0.0931491	1	0.84631
rs3777925	6:112526101	A:0.0956031	rs114264651	19:24376878	A:0.109488	3457	2612	7	1	0.0931633	0.0657479	0.228166	0.123994	2.99419e-05	-0.465181	0.11145	0.0161271	0.343109	0.142604	0.00316262	-0.370186	0.125424	0.0925598	-0.392439	0.23331	3.61033e-05	3.53531e-05	0.0931633	1	0.84631
rs74892066	5:15626073	T:0.0895652	rs2764609	13:33719567	G:0.284638	3450	2605	7	1	0.0931916	4.09358e-05	-0.508605	0.123986	0.364672	0.0727966	0.0803053	0.0495411	-0.325587	0.165785	0.127553	0.135002	0.0885942	0.0917042	-0.315898	0.187312	0.000147576	0.000136229	0.0931916	1	0.84631
rs76809045	5:15627840	A:0.0895652	rs2764609	13:33719567	G:0.284638	3450	2605	7	1	0.0931916	4.09358e-05	-0.508605	0.123986	0.364672	0.0727966	0.0803053	0.0495411	-0.325587	0.165785	0.127553	0.135002	0.0885942	0.0917042	-0.315898	0.187312	0.000147576	0.000136229	0.0931916	1	0.84631
rs9915253	17:64591671	A:0.438394	rs9899335	17:68495920	C:0.431533	3425	2584	7	1	0.0932058	0.000186483	0.280292	0.0750115	0.00114777	-0.23886	0.0734603	0.275253	0.128113	0.117422	0.000723514	-0.38358	0.113468	0.0934143	0.169019	0.100747	3.87274e-06	4.11586e-06	0.0932058	1	0.84631
rs34969545	2:134448827	T:0.161276	rs2858808	13:33719042	C:0.285256	3432	2593	7	1	0.0932767	3.08422e-05	0.414983	0.0995841	0.25199	0.0924712	0.0807235	2.91707e-05	0.568324	0.135968	0.0636405	0.176966	0.0954152	0.0937168	-0.248578	0.148307	6.37979e-05	6.11019e-05	0.0932767	1	0.84631
rs8080721	17:64585357	C:0.43993	rs1396515	17:68430993	G:0.444283	3446	2605	7	1	0.0933051	0.000305167	0.271614	0.0752211	3.31766e-05	-0.304956	0.0734746	0.339353	0.114537	0.119878	7.88962e-05	-0.451609	0.114397	0.0935425	0.168987	0.100768	2.6861e-07	3.10333e-07	0.0933051	1	0.84631
rs12328009	2:208096911	C:0.443188	rs25887	5:131416061	C:0.46087	3450	2605	7	1	0.0933335	0.00318093	0.219979	0.0745769	0.000786983	-0.246699	0.0734808	0.581081	0.0653224	0.118379	0.000476777	-0.38254	0.109501	0.0937946	0.168943	0.100819	2.87384e-05	2.84349e-05	0.0933335	1	0.84631
rs8080721	17:64585357	C:0.439803	rs1396514	17:68431026	C:0.444299	3447	2606	7	1	0.0933477	0.000305671	0.271587	0.0752227	3.32339e-05	-0.304935	0.0734768	0.339413	0.114526	0.119882	7.90466e-05	-0.451577	0.114402	0.0935866	0.16897	0.100771	2.69431e-07	3.11365e-07	0.0933477	1	0.84631
rs12703037	7:10592802	A:0.245302	rs73030462	19:28086653	A:0.114651	3406	2568	7	1	0.0933761	0.00298056	-0.250654	0.0844028	5.19087e-05	-0.446331	0.110291	0.000637531	-0.327073	0.095772	3.48973e-05	-0.613171	0.148148	0.0947215	0.289059	0.172985	2.37953e-06	2.57372e-06	0.0933761	1	0.84631
rs7093189	10:84534939	T:0.167634	rs11843666	13:90541866	C:0.107257	3445	2603	7	1	0.0933903	1.46814e-05	-0.465709	0.107469	0.0119975	-0.288684	0.114912	0.000682462	-0.394283	0.116084	0.216692	-0.16803	0.136016	0.0926732	-0.332817	0.197933	5.81438e-06	6.10353e-06	0.0933903	1	0.84631
merged_del_2_3968	1:72766323	TGCAATAGTAGAATTAAAATTCATATTCTAAATATTAAAACATAAAAACATACAAGTAGTATTGACATTTCAGCAAATTGGATAAGTGATATGGAGGAAAAACATGAAGAAATATCCAGATACCTGAGGGAAAAAAATGTGATGTATAATAAGTATTAAATGTGTATGATAAATTTGACACAACAAGTAAATAAGAAAAGGAAAGGTTTTTTAAAAAGTAGTAATGAGAAAATGTGTTAACTACTTGGAGAAAATTAGCATTAGACCCTCATCTGATATCATGCTCTAGAGGAAACTAAAGTCGGCCAGGAAAATGGGAGAGGGTAATATTTTACTGATCTCAGGATGGGGGATTACATTAAAGTATACATAATATAAAATATCAAAAGAGAAAAAAAT…	rs139031524	6:29477679	G:0.0734563	3417	2579	7	1	0.0935325	0.422719	0.0594741	0.0741839	0.459499	0.91648	1.23904	0.916989	0.00835519	0.0801636	0.575813	0.691255	1.23546	0.0951529	0.175399	0.105104	0.514316	0.246499	0.0935325	1	0.84631
rs7093189	10:84534939	T:0.16783	rs141481669	13:90536135	C:0.107039	3438	2598	7	1	0.093675	1.32528e-05	-0.469161	0.107707	0.0167382	-0.275656	0.115221	0.000613488	-0.398149	0.116228	0.256085	-0.154858	0.136355	0.0928703	-0.333224	0.198295	6.80684e-06	7.12298e-06	0.093675	1	0.84631
rs1374404	2:134495807	A:0.161962	rs55959921	5:120765906	C:0.129948	3436	2597	7	1	0.0938605	8.3452e-06	0.459697	0.103161	3.37375e-05	-0.433155	0.104459	0.00179403	0.365353	0.117011	9.56916e-06	-0.539771	0.121936	0.0958846	0.352786	0.211865	1.05572e-08	1.33381e-08	0.0938605	1	0.84631
rs12752401	1:102967150	T:0.0655977	chr4:103773212:i	4:103773212	A:0.439359	3430	2592	7	1	0.0939462	1.58057e-05	0.698068	0.161697	0.00083263	-0.256038	0.0766188	0.160221	0.357578	0.254625	0.00021095	-0.301652	0.0814059	0.0929671	0.364705	0.217093	1.67764e-07	1.97462e-07	0.0939462	1	0.84631
rs2172349	8:19607876	G:0.225116	rs10984414	9:121881005	A:0.116609	3456	2611	7	1	0.0940035	0.198548	-0.112127	0.0872106	0.00166244	-0.347249	0.110423	0.0586771	-0.182951	0.0967686	0.000402456	-0.476753	0.134734	0.097829	0.326664	0.197324	0.00357108	0.00280585	0.0940035	1	0.84631
rs9915253	17:64591671	A:0.438394	rs8072275	17:68492918	A:0.430365	3425	2584	7	1	0.0941754	0.000236076	0.275963	0.075053	0.00100063	-0.242158	0.0735966	0.290187	0.124231	0.117453	0.000670042	-0.386741	0.113695	0.0943954	0.168642	0.100823	4.22904e-06	4.51726e-06	0.0941754	1	0.84631
rs9915253	17:64591671	A:0.438394	rs9896031	17:68492721	G:0.430365	3425	2584	7	1	0.0941754	0.000236076	0.275963	0.075053	0.00100063	-0.242158	0.0735966	0.290187	0.124231	0.117453	0.000670042	-0.386741	0.113695	0.0943954	0.168642	0.100823	4.22904e-06	4.51726e-06	0.0941754	1	0.84631
rs11843666	13:90541866	C:0.107383	rs17280499	14:97198358	T:0.138459	3427	2590	7	1	0.0941897	0.0238909	-0.259437	0.114852	0.000434148	-0.370133	0.105199	0.00499713	-0.369922	0.131775	9.81868e-05	-0.463173	0.118914	0.0960072	0.393848	0.236613	0.000155434	0.000144323	0.0941897	1	0.84631
chr4:103773212:i	4:103773212	A:0.439778	rs12860268	13:90540632	A:0.107466	3429	2590	7	1	0.0942901	0.000525086	-0.264615	0.0763102	0.0285769	-0.251907	0.115064	0.000121673	-0.322721	0.0839821	0.00637315	-0.475712	0.174385	0.0939886	0.260893	0.155783	0.00023954	0.000218229	0.0942901	1	0.84631
rs10773364	12:127559710	A:0.400939	rs1396513	17:68420598	C:0.444673	3407	2578	7	1	0.0943332	0.00390274	0.214919	0.0744715	0.000101162	-0.287383	0.0739195	0.672301	0.0517998	0.122461	0.000116999	-0.422311	0.109625	0.0944657	0.172048	0.102881	8.22064e-06	8.59178e-06	0.0943332	1	0.84631
rs79060911	5:15632124	G:0.087928	rs16939543	8:78629884	A:0.113175	3446	2604	7	1	0.0943763	5.93115e-05	-0.500899	0.12474	1.33832e-05	-0.554967	0.127469	0.00155422	-0.421795	0.133295	0.000432938	-0.478111	0.13586	0.0875347	-0.481203	0.281644	3.48916e-08	4.29771e-08	0.0943763	1	0.84631
rs76027611	5:15633959	A:0.087928	rs16939543	8:78629884	A:0.113175	3446	2604	7	1	0.0943763	5.93115e-05	-0.500899	0.12474	1.33832e-05	-0.554967	0.127469	0.00155422	-0.421795	0.133295	0.000432938	-0.478111	0.13586	0.0875347	-0.481203	0.281644	3.48916e-08	4.29771e-08	0.0943763	1	0.84631
rs12860268	13:90540632	A:0.107445	rs17280499	14:97198358	T:0.13854	3425	2588	7	1	0.0944482	0.0240332	-0.259158	0.114844	0.000439799	-0.369753	0.105194	0.00503823	-0.369558	0.13177	9.96789e-05	-0.462715	0.118908	0.0962665	0.393508	0.236593	0.00015821	0.000147092	0.0944482	1	0.84631
rs9401363	6:121334537	G:0.312045	rs2201577	10:84532199	C:0.164242	3437	2593	7	1	0.0945778	8.33728e-05	-0.333153	0.0846751	1.72965e-05	-0.457219	0.106399	2.1721e-05	-0.41387	0.0974631	1.74172e-05	-0.624165	0.145301	0.0960285	0.224971	0.135165	4.14752e-08	5.09448e-08	0.0945778	1	0.84631
rs12187510	5:15623695	T:0.0889892	rs9767240	6:85745698	T:0.0849112	3433	2593	7	1	0.0946354	5.93701e-05	-0.500762	0.124714	3.0267e-05	-0.646557	0.154996	0.000875145	-0.435085	0.13074	0.000563571	-0.564856	0.163794	0.0924264	-0.566668	0.336754	5.3995e-08	6.59013e-08	0.0946354	1	0.84631
rs6750839	2:114941169	C:0.0762416	rs7093189	10:84534939	T:0.167151	3443	2601	7	1	0.0946931	2.89098e-05	0.830328	0.198553	4.41432e-05	-0.440847	0.107928	0.000140816	1.22457	0.321685	0.00180197	-0.365686	0.117167	0.0962801	-0.407798	0.245195	1.93208e-08	2.42185e-08	0.0946931	1	0.84631
chr4:103773212:i	4:103773212	A:0.439959	rs11843666	13:90541866	C:0.107403	3431	2592	7	1	0.094823	0.000533701	-0.264276	0.0763087	0.0283702	-0.252252	0.115072	0.000124224	-0.322273	0.0839768	0.00637831	-0.475698	0.174397	0.0945276	0.260481	0.155792	0.000241861	0.000221194	0.094823	1	0.84631
rs36113945	3:83965317	C:0.152847	rs223365	4:103765916	G:0.466715	3425	2583	7	1	0.0949242	0.0357029	-0.209625	0.0998075	0.00401986	-0.216509	0.0752656	0.878009	0.0266776	0.173803	0.108943	-0.140826	0.0878538	0.0956067	-0.237221	0.142344	0.00144567	0.00120734	0.0949242	1	0.84631
rs17153475	7:26387544	C:0.276627	rs7016717	8:78630367	A:0.114094	3427	2583	7	1	0.0949387	0.00439399	-0.227486	0.0798646	6.25083e-06	-0.578312	0.12801	0.0681236	-0.162227	0.0889312	0.0114139	-0.412782	0.16317	0.0947323	-0.263636	0.157776	5.3537e-07	6.14465e-07	0.0949387	1	0.84631
rs1873277	3:176412151	G:0.122812	rs9833783	3:192164179	C:0.111144	3428	2589	7	1	0.095243	0.000201348	-0.403928	0.108661	0.00135198	0.546374	0.170491	5.4247e-05	-0.462737	0.114637	0.0100792	0.456348	0.177353	0.115419	0.526701	0.334563	4.18641e-06	4.51247e-06	0.095243	1	0.848289
rs79060911	5:15632124	G:0.0882695	rs76869875	5:39025543	T:0.0515389	3444	2601	7	1	0.0954173	8.22729e-05	-0.492491	0.125071	3.05863e-05	-0.666502	0.159869	2.27653e-05	-0.548286	0.129438	7.09935e-06	-0.769417	0.171336	0.10699	0.734827	0.455884	9.8961e-08	1.19617e-07	0.0954173	1	0.848374
rs76027611	5:15633959	A:0.0882695	rs76869875	5:39025543	T:0.0515389	3444	2601	7	1	0.0954173	8.22729e-05	-0.492491	0.125071	3.05863e-05	-0.666502	0.159869	2.27653e-05	-0.548286	0.129438	7.09935e-06	-0.769417	0.171336	0.10699	0.734827	0.455884	9.8961e-08	1.19617e-07	0.0954173	1	0.848374
rs12525967	6:56126942	T:0.20236	rs11670993	19:24415489	A:0.111451	3432	2590	7	1	0.0955483	4.74942e-05	-0.365942	0.0899644	2.6633e-05	-0.467157	0.111215	0.00411608	-0.28979	0.101003	0.0185288	-0.32824	0.139387	0.0951225	-0.323072	0.193575	3.976e-08	4.92823e-08	0.0955483	1	0.848806
rs141481669	13:90536135	C:0.107279	rs28438428	14:97198604	A:0.138556	3421	2586	7	1	0.0957379	0.0355019	-0.242063	0.115126	0.000505716	-0.365602	0.105127	0.00765194	-0.351951	0.131963	0.00011513	-0.457503	0.118639	0.0976224	0.393208	0.237374	0.000256487	0.000235646	0.0957379	1	0.848941
rs7626113	3:192179172	A:0.109239	rs7725138	5:57254897	G:0.114178	3442	2601	7	1	0.0957963	0.00126722	0.565837	0.175546	4.12894e-05	0.491832	0.119955	0.00895835	0.476816	0.182434	0.000369975	0.440912	0.12383	0.142707	0.702568	0.479312	7.35615e-07	8.42136e-07	0.0957963	1	0.848941
rs7093189	10:84534939	T:0.16691	rs10136319	14:97201084	G:0.142961	3424	2585	7	1	0.0958109	5.93948e-05	-0.431865	0.107558	0.000780464	-0.349773	0.104111	1.49026e-05	-0.532455	0.122965	0.00018879	-0.457199	0.122456	0.098281	0.303132	0.183356	6.636e-07	7.62154e-07	0.0958109	1	0.848941
rs34969545	2:134448827	T:0.161229	rs2764609	13:33719567	G:0.285028	3433	2594	7	1	0.0960303	3.18723e-05	0.414221	0.0995806	0.26148	0.0906181	0.0807001	3.10824e-05	0.56624	0.135939	0.0675399	0.174349	0.0953736	0.0964769	-0.246467	0.14828	6.759e-05	6.60372e-05	0.0960303	1	0.850153
rs76809045	5:15627840	A:0.0897846	rs1749689	13:33717001	G:0.284633	3436	2595	7	1	0.0963238	3.75522e-05	-0.512086	0.124231	0.389665	0.0692534	0.0805062	0.0466984	-0.330386	0.166104	0.139997	0.131099	0.0888325	0.0948141	-0.313411	0.187611	0.000141559	0.000134273	0.0963238	1	0.851287
rs74892066	5:15626073	T:0.0897846	rs1749689	13:33717001	G:0.284633	3436	2595	7	1	0.0963238	3.75522e-05	-0.512086	0.124231	0.389665	0.0692534	0.0805062	0.0466984	-0.330386	0.166104	0.139997	0.131099	0.0888325	0.0948141	-0.313411	0.187611	0.000141559	0.000134273	0.0963238	1	0.851287
rs72635728	13:90549311	C:0.107474	rs10135821	14:97199889	A:0.141657	3452	2611	7	1	0.0965887	0.0229211	-0.261259	0.114852	0.00065387	-0.352406	0.103399	0.0049206	-0.369767	0.131487	0.000148967	-0.442274	0.116609	0.098891	0.390502	0.236631	0.000236229	0.000219349	0.0965887	1	0.852165
rs11681656	2:134495020	A:0.158426	rs73030462	19:28086653	A:0.114102	3418	2581	7	1	0.0965887	1.04866e-05	0.457854	0.103895	5.00052e-05	-0.449137	0.110745	0.0021675	0.36213	0.118101	1.39756e-05	-0.554696	0.127685	0.0982686	0.361461	0.218629	8.20694e-09	1.06678e-08	0.0965887	1	0.852165
rs9401364	6:121337778	T:0.312191	rs2201577	10:84532199	C:0.164242	3437	2593	7	1	0.0968987	8.76655e-05	-0.332037	0.0846512	1.69364e-05	-0.457666	0.106388	2.3269e-05	-0.411969	0.0973701	1.78091e-05	-0.623474	0.145307	0.0983485	0.223262	0.135072	4.35028e-08	5.43882e-08	0.0968987	1	0.852402
rs1490070	3:176417144	C:0.119423	rs3801888	7:26388832	G:0.275882	3429	2584	7	1	0.0969135	0.000166909	-0.410555	0.109061	0.0035742	-0.232535	0.0798132	8.60207e-05	-0.57443	0.146278	0.000803103	-0.302801	0.0903419	0.0963801	0.282026	0.169623	1.16853e-05	1.2313e-05	0.0969135	1	0.852402
rs36113945	3:83965317	C:0.15279	rs223367	4:103764993	A:0.466842	3423	2581	7	1	0.0970616	0.035322	-0.210056	0.099806	0.00406467	-0.216284	0.0752791	0.886337	0.0248503	0.173851	0.108079	-0.141155	0.0878439	0.0977381	-0.235758	0.142373	0.00144267	0.00122542	0.0970616	1	0.852402
rs76809045	5:15627840	A:0.0898517	rs76869875	5:39025543	T:0.0513231	3439	2596	7	1	0.0971505	2.92237e-05	-0.520619	0.124567	1.99433e-05	-0.684055	0.160368	8.00951e-06	-0.575113	0.128807	4.69168e-06	-0.786932	0.17189	0.108919	0.73358	0.457609	2.78928e-08	3.53427e-08	0.0971505	1	0.852402
rs74892066	5:15626073	T:0.0898517	rs76869875	5:39025543	T:0.0513231	3439	2596	7	1	0.0971505	2.92237e-05	-0.520619	0.124567	1.99433e-05	-0.684055	0.160368	8.00951e-06	-0.575113	0.128807	4.69168e-06	-0.786932	0.17189	0.108919	0.73358	0.457609	2.78928e-08	3.53427e-08	0.0971505	1	0.852402
rs2244482	10:109486048	C:0.139163	rs141481669	13:90536135	C:0.10735	3442	2601	7	1	0.0971654	5.1724e-05	-0.421337	0.104093	0.0275469	-0.252059	0.114381	1.15565e-05	-0.499026	0.113782	0.00613701	-0.363269	0.132562	0.102887	0.358593	0.219859	3.12486e-05	3.17865e-05	0.0971654	1	0.852402
rs4946532	6:121334822	A:0.311354	rs8070093	17:68474421	T:0.429985	3435	2593	7	1	0.097195	7.79065e-05	-0.335514	0.084924	0.000407964	-0.259486	0.0734074	0.158828	-0.179148	0.127143	0.117953	-0.152576	0.0975907	0.0971593	-0.175549	0.10583	5.28036e-07	6.17457e-07	0.097195	1	0.852402
rs2201577	10:84532199	C:0.16409	rs72635728	13:90549311	C:0.107351	3428	2589	7	1	0.0974923	6.53113e-06	-0.482009	0.106913	0.0103053	-0.295337	0.115122	0.000391806	-0.410486	0.115775	0.190757	-0.177611	0.135752	0.0968164	-0.330111	0.198803	2.52312e-06	2.81635e-06	0.0974923	1	0.852608
rs13144136	4:10666909	T:0.33635	rs11668650	19:24436404	T:0.111095	3425	2586	7	1	0.0975072	1.43825e-06	0.381965	0.0792519	3.64556e-05	-0.460323	0.111489	5.19449e-07	0.45021	0.0897014	0.0431108	-0.299698	0.148172	0.0971998	-0.276967	0.16699	1.23544e-09	1.68926e-09	0.0975072	1	0.852608
rs4533516	2:134498958	T:0.158226	rs73030462	19:28086653	A:0.114022	3416	2579	7	1	0.0978205	1.1431e-05	0.456027	0.103922	4.86358e-05	-0.449938	0.110765	0.00225951	0.360701	0.118115	1.3791e-05	-0.555005	0.127671	0.0994975	0.360249	0.218691	8.64817e-09	1.13389e-08	0.0978205	1	0.852608
rs75203591	5:15613500	G:0.0871466	rs16939543	8:78629884	A:0.113815	3431	2594	7	1	0.0980899	5.57418e-05	-0.504326	0.125138	1.83763e-05	-0.547147	0.127726	0.00143816	-0.426021	0.133679	0.000526661	-0.471515	0.136008	0.0909996	-0.477294	0.282398	4.41663e-08	5.57236e-08	0.0980899	1	0.852608
rs36113945	3:83965317	C:0.153017	rs3777925	6:112526101	A:0.095599	3431	2588	7	1	0.0981199	0.0401157	-0.204414	0.09959	0.0655886	0.227612	0.12362	0.246677	-0.12752	0.110077	0.0149102	0.364905	0.149886	0.0952179	-0.384949	0.230717	0.0222037	0.0158077	0.0981199	1	0.852608
rs12752401	1:102967150	T:0.0653824	rs17280499	14:97198358	T:0.138354	3426	2590	7	1	0.098315	1.46638e-05	0.701544	0.161882	0.000500841	-0.368017	0.105743	0.00243619	0.554928	0.183075	0.000130929	-0.426188	0.11143	0.105899	0.569468	0.352196	1.06351e-07	1.31321e-07	0.098315	1	0.852608
rs78149699	5:15603801	A:0.0873871	rs16939543	8:78629884	A:0.112729	3433	2593	7	1	0.098315	3.48884e-05	-0.518525	0.125279	7.76175e-06	-0.574351	0.128443	0.00104627	-0.439301	0.134024	0.000274203	-0.497908	0.136843	0.0918153	-0.481749	0.285752	1.25493e-08	1.63708e-08	0.098315	1	0.852608
rs78149699	5:15603801	A:0.0874746	rs2858808	13:33719042	C:0.285092	3441	2598	7	1	0.0984052	6.06406e-05	-0.50156	0.125068	0.342321	0.0762286	0.0802753	0.0574742	-0.318577	0.1677	0.121557	0.136946	0.0884506	0.0969422	-0.312683	0.188379	0.000207709	0.0001968	0.0984052	1	0.852608
rs388749	5:178028134	C:0.212165	chr10:109492624:d	10:109492624	T:0.138533	3436	2595	7	1	0.0985558	1.06259e-05	0.459783	0.1044	0.000303113	-0.375171	0.10385	0.00132293	0.373028	0.116173	9.44423e-05	-0.49502	0.126784	0.102796	0.242856	0.14886	8.40384e-08	1.0463e-07	0.0985558	1	0.852608
rs6855114	4:10662390	T:0.333478	rs7016717	8:78630367	A:0.114294	3456	2611	7	1	0.0986613	1.91685e-05	0.336376	0.0786962	2.97593e-06	-0.596387	0.127638	5.22353e-06	0.399098	0.0876059	0.010343	-0.425156	0.165808	0.0969065	-0.263093	0.158486	2.03714e-09	2.78025e-09	0.0986613	1	0.852608
rs1873277	3:176412151	G:0.122702	rs9872335	3:192166609	T:0.110884	3427	2588	7	1	0.0986613	0.000198596	-0.404296	0.108659	0.00145345	0.543587	0.170734	5.46649e-05	-0.462535	0.114638	0.0101958	0.455574	0.177327	0.11892	0.522602	0.335147	4.37502e-06	4.83873e-06	0.0986613	1	0.852608
rs9382597	6:56130834	A:0.201729	rs73030462	19:28086653	A:0.114122	3413	2574	7	1	0.0987972	6.44903e-05	-0.359159	0.0898853	4.00446e-05	-0.453992	0.110535	0.00522239	-0.282686	0.101213	0.0213652	-0.318162	0.138243	0.0983163	-0.317723	0.192202	8.04842e-08	1.00512e-07	0.0987972	1	0.852608
rs11724833	4:186910924	T:0.281603	rs3846927	6:56117245	G:0.189181	3457	2611	7	1	0.0988879	5.59583e-05	-0.330395	0.0819993	0.000750116	-0.309975	0.0919652	2.06838e-05	-0.422864	0.099325	0.00030541	-0.446811	0.123747	0.0997236	0.227685	0.13831	1.06302e-06	1.23326e-06	0.0988879	1	0.852608
rs76869875	5:39025543	T:0.0512224	rs1396514	17:68431026	C:0.444121	3436	2597	7	1	0.0989181	3.84077e-05	-0.663161	0.161084	2.01511e-05	-0.315237	0.0739435	0.121865	-0.372748	0.24095	0.000408212	-0.275043	0.0778118	0.100203	-0.346772	0.210949	2.98589e-08	3.83026e-08	0.0989181	1	0.852608
rs11843666	13:90541866	C:0.107237	rs28497405	14:97198464	T:0.138605	3427	2590	7	1	0.0989332	0.0231824	-0.260847	0.11489	0.000462809	-0.367788	0.10504	0.00503119	-0.369614	0.131768	0.000108961	-0.459069	0.118631	0.10077	0.388199	0.236543	0.00016216	0.000156028	0.0989332	1	0.852608
rs76869875	5:39025543	T:0.0512373	rs1396515	17:68430993	G:0.444105	3435	2596	7	1	0.0989787	3.85836e-05	-0.662989	0.161084	2.01319e-05	-0.315245	0.0739418	0.12196	-0.372643	0.240944	0.000407813	-0.275058	0.0778103	0.100266	-0.346691	0.210938	2.99429e-08	3.84258e-08	0.0989787	1	0.852608
rs1873277	3:176412151	G:0.122702	rs9814017	3:192164123	A:0.110884	3427	2588	7	1	0.0989938	0.000198414	-0.40434	0.108664	0.00145714	0.543636	0.170789	5.47316e-05	-0.462516	0.114642	0.0102	0.455699	0.177385	0.119256	0.522155	0.335165	4.39375e-06	4.87136e-06	0.0989938	1	0.852608
rs9521389	13:110120579	A:0.458236	chr18:34831179:d	18:34831179	C:0.124418	3436	2597	7	1	0.0990089	0.00150606	-0.25026	0.0788589	0.000390832	0.496425	0.139988	0.000463515	-0.288568	0.0824245	0.034538	0.347725	0.164508	0.101502	0.291544	0.17803	8.94633e-06	9.67648e-06	0.0990089	1	0.852608
rs9915253	17:64591671	A:0.438814	rs7213968	17:68483944	C:0.430345	3424	2583	7	1	0.0990392	0.0001369	0.286509	0.0751262	0.000759497	-0.247984	0.0736482	0.243179	0.137079	0.117455	0.000598332	-0.390709	0.113831	0.0992497	0.166282	0.100869	1.92324e-06	2.19231e-06	0.0990392	1	0.852608
rs4715603	6:56130740	A:0.201049	rs2388982	12:32134240	C:0.309295	3432	2591	7	1	0.0990392	0.000147421	-0.341826	0.0900639	0.000150954	-0.28898	0.0762582	0.101329	-0.202742	0.123741	0.0378998	-0.196523	0.0946673	0.0995084	-0.208428	0.126532	3.27265e-07	3.93796e-07	0.0990392	1	0.852608
rs12752401	1:102967150	T:0.0656977	chr14:97199654:d	14:97199654	A:0.140552	3440	2600	7	1	0.0991302	1.14569e-05	0.70597	0.160899	0.000768385	-0.351226	0.104409	0.00236744	0.55648	0.183065	0.00020292	-0.409104	0.110112	0.105723	0.556058	0.34373	1.3255e-07	1.63734e-07	0.0991302	1	0.852608
rs12860268	13:90540632	A:0.107299	rs28497405	14:97198464	T:0.138686	3425	2588	7	1	0.099206	0.0233206	-0.260569	0.114882	0.000468836	-0.367407	0.105035	0.00507251	-0.36925	0.131763	0.000110616	-0.45861	0.118625	0.101041	0.387858	0.236524	0.000165056	0.00015902	0.099206	1	0.852608
rs6435367	2:208096604	G:0.443705	rs6855114	4:10662390	T:0.333575	3455	2610	7	1	0.0994643	0.00353725	0.217956	0.0747262	2.72879e-05	0.329216	0.0784783	0.00110987	0.32887	0.100847	6.89806e-05	0.477639	0.120017	0.0992408	-0.175858	0.106675	1.42801e-06	1.64881e-06	0.0994643	1	0.852608
rs7093189	10:84534939	T:0.167828	rs72635728	13:90549311	C:0.107288	3444	2604	7	1	0.0994796	1.39655e-05	-0.466921	0.107476	0.0117959	-0.290157	0.115224	0.000633773	-0.396677	0.116098	0.211953	-0.170588	0.136665	0.0987432	-0.326989	0.198058	5.36955e-06	5.93473e-06	0.0994796	1	0.852608
rs13420163	2:208096470	T:0.44356	rs6855114	4:10662390	T:0.33343	3455	2610	7	1	0.0994948	0.00368583	0.217045	0.0747433	2.7742e-05	0.328912	0.0784757	0.00114864	0.328035	0.100892	6.97567e-05	0.477342	0.120022	0.099268	-0.175985	0.10676	1.50754e-06	1.73806e-06	0.0994948	1	0.852608
rs9382597	6:56130834	A:0.202196	rs111561715	19:24431330	T:0.115081	3415	2574	7	1	0.0995405	8.73426e-05	-0.352981	0.0899704	2.5469e-05	-0.461835	0.109684	0.00629514	-0.276723	0.10129	0.0173257	-0.326824	0.137337	0.0991058	-0.317164	0.192313	7.33175e-08	9.23259e-08	0.0995405	1	0.852608
rs776153	5:178028817	C:0.212558	chr10:109492624:d	10:109492624	T:0.13884	3432	2592	7	1	0.0996014	9.45751e-06	0.462965	0.104525	0.000289851	-0.376786	0.103964	0.00123891	0.376008	0.11642	9.18323e-05	-0.496289	0.126889	0.10379	0.242004	0.148765	7.36674e-08	9.27988e-08	0.0996014	1	0.852608
rs10486089	7:10592074	G:0.246055	rs2201577	10:84532199	C:0.163355	3422	2580	7	1	0.0997082	0.00303184	-0.248723	0.0839007	2.31991e-05	-0.450959	0.106568	0.000695868	-0.324115	0.0955753	8.52797e-06	-0.566705	0.127307	0.102117	0.260683	0.159471	1.3291e-06	1.54101e-06	0.0997082	1	0.852608
rs7093189	10:84534939	T:0.167591	rs9565493	13:79923962	G:0.0636496	3425	2587	7	1	0.0997692	3.48442e-05	-0.44742	0.108092	1.78726e-05	-0.596595	0.139068	8.65554e-06	-0.506878	0.113949	4.88125e-06	-0.707863	0.154899	0.107837	0.477057	0.296678	2.8502e-08	3.68499e-08	0.0997692	1	0.852608
rs78149699	5:15603801	A:0.0874492	rs2764609	13:33719567	G:0.284863	3442	2599	7	1	0.0998456	5.90115e-05	-0.502376	0.125071	0.352141	0.0746741	0.0802564	0.0562263	-0.320181	0.167698	0.126521	0.135116	0.0884285	0.0983794	-0.311342	0.188377	0.000206647	0.000198018	0.0998456	1	0.852608
rs36113945	3:83965317	C:0.152599	rs223362	4:103769234	T:0.447722	3424	2583	7	1	0.0998762	0.038882	-0.206433	0.0999468	0.000295231	-0.274043	0.075714	0.897634	0.0221116	0.171872	0.0230886	-0.200074	0.0880621	0.100666	-0.232611	0.141695	0.000130235	0.000127467	0.0998762	1	0.852608
rs3846927	6:56117245	G:0.189181	rs7016717	8:78630367	A:0.114261	3457	2611	7	1	0.100198	0.000512761	-0.320156	0.0921578	4.19283e-06	-0.583647	0.126836	0.000128251	-0.380012	0.0992253	1.42527e-06	-0.698185	0.144808	0.105817	0.354076	0.218932	9.87197e-08	1.23956e-07	0.100198	1	0.852608
rs72635728	13:90549311	C:0.107122	chr14:97199654:d	14:97199654	A:0.140698	3440	2601	7	1	0.100213	0.0218173	-0.263503	0.11489	0.000693287	-0.352649	0.103958	0.00481067	-0.37089	0.131547	0.00016276	-0.442138	0.117255	0.102403	0.387678	0.237356	0.000235538	0.000224958	0.100213	1	0.852608
rs12752401	1:102967150	T:0.0653824	rs28497405	14:97198464	T:0.1385	3426	2590	7	1	0.100336	1.47449e-05	0.701394	0.161893	0.000540566	-0.365229	0.105563	0.00240279	0.555706	0.18308	0.000143447	-0.422811	0.111203	0.107941	0.565999	0.352095	1.14643e-07	1.43518e-07	0.100336	1	0.852608
rs8072699	17:64592569	T:0.438266	rs9899335	17:68495920	C:0.431553	3426	2584	7	1	0.100413	0.000165725	0.282788	0.075085	0.00112435	-0.239341	0.073476	0.256949	0.133405	0.117679	0.000787429	-0.380986	0.113484	0.100627	0.165649	0.100893	3.4319e-06	3.8792e-06	0.100413	1	0.852608
rs9914573	17:64591389	A:0.438266	rs9899335	17:68495920	C:0.431553	3426	2584	7	1	0.100413	0.000165725	0.282788	0.075085	0.00112435	-0.239341	0.073476	0.256949	0.133405	0.117679	0.000787429	-0.380986	0.113484	0.100627	0.165649	0.100893	3.4319e-06	3.8792e-06	0.100413	1	0.852608
rs13144136	4:10666909	T:0.336154	chr6:121340086:i	6:121340086	TA:0.317625	3427	2588	7	1	0.100413	1.12252e-06	0.385226	0.0791206	0.000184644	-0.314837	0.0842001	2.76504e-06	0.5032	0.107348	0.0679418	-0.20002	0.109576	0.0997139	-0.184543	0.1121	5.67784e-09	7.67375e-09	0.100413	1	0.852608
rs4765500	12:127564518	G:0.400351	rs1396513	17:68420598	C:0.444915	3422	2590	7	1	0.100428	0.00350635	0.21736	0.0744521	8.20696e-05	-0.290655	0.0738026	0.643295	0.0567918	0.122635	0.000111647	-0.423016	0.109482	0.100538	0.168885	0.102837	6.03273e-06	6.68949e-06	0.100428	1	0.852608
rs12752401	1:102967150	T:0.0653633	rs28438428	14:97198604	A:0.138605	3427	2591	7	1	0.100551	1.51261e-05	0.700329	0.161857	0.000519276	-0.366211	0.105518	0.00243977	0.554757	0.183045	0.000137786	-0.423728	0.111153	0.108153	0.565406	0.351938	1.13321e-07	1.42145e-07	0.100551	1	0.852608
rs12187510	5:15623695	T:0.088637	rs25887	5:131416061	C:0.461058	3441	2596	7	1	0.100598	2.88573e-05	-0.523224	0.125104	0.000195775	-0.274789	0.0737806	7.27359e-05	-0.766599	0.193237	4.84496e-05	-0.331465	0.0815817	0.100699	0.283974	0.173	2.5703e-07	3.15228e-07	0.100598	1	0.852608
rs4931592	12:32141419	C:0.430455	rs9302917	17:68485688	G:0.429006	3451	2605	7	1	0.100922	1.95276e-05	-0.305758	0.0716023	0.000416839	-0.258397	0.0732172	0.167817	-0.158364	0.114818	0.327066	-0.112683	0.114978	0.101094	-0.167058	0.101892	1.88277e-07	2.33534e-07	0.100922	1	0.852608
rs9401363	6:121334537	G:0.311121	rs8070093	17:68474421	T:0.429588	3444	2602	7	1	0.100999	7.39557e-05	-0.336564	0.0849224	0.000378275	-0.260699	0.0733372	0.151735	-0.182128	0.127058	0.112067	-0.154984	0.0975375	0.100968	-0.173539	0.105805	4.59719e-07	5.56073e-07	0.100999	1	0.852608
rs1490070	3:176417144	C:0.119883	rs17153475	7:26387544	C:0.27617	3420	2577	7	1	0.1012	0.000172076	-0.410296	0.109213	0.00388176	-0.230915	0.0799673	9.33393e-05	-0.572188	0.146441	0.000903007	-0.300603	0.0905671	0.100657	0.278695	0.169762	1.29819e-05	1.40877e-05	0.1012	1	0.852608
rs12525967	6:56126942	T:0.202041	rs73030462	19:28086653	A:0.113848	3430	2587	7	1	0.101325	4.79313e-05	-0.36497	0.0897728	3.53561e-05	-0.456917	0.110476	0.00420481	-0.28926	0.101056	0.0198109	-0.322022	0.138212	0.100831	-0.315151	0.192067	5.33464e-08	6.86846e-08	0.101325	1	0.852608
rs9914573	17:64591389	A:0.438266	rs9896031	17:68492721	G:0.430385	3426	2584	7	1	0.101402	0.00021032	0.27844	0.0751265	0.000980387	-0.242633	0.0736121	0.271326	0.129482	0.117709	0.000729176	-0.384158	0.113711	0.101608	0.165296	0.100968	3.75726e-06	4.26612e-06	0.101402	1	0.852608
rs9914573	17:64591389	A:0.438266	rs8072275	17:68492918	A:0.430385	3426	2584	7	1	0.101402	0.00021032	0.27844	0.0751265	0.000980387	-0.242633	0.0736121	0.271326	0.129482	0.117709	0.000729176	-0.384158	0.113711	0.101608	0.165296	0.100968	3.75726e-06	4.26612e-06	0.101402	1	0.852608
rs8072699	17:64592569	T:0.438266	rs8072275	17:68492918	A:0.430385	3426	2584	7	1	0.101402	0.00021032	0.27844	0.0751265	0.000980387	-0.242633	0.0736121	0.271326	0.129482	0.117709	0.000729176	-0.384158	0.113711	0.101608	0.165296	0.100968	3.75726e-06	4.26612e-06	0.101402	1	0.852608
rs8072699	17:64592569	T:0.438266	rs9896031	17:68492721	G:0.430385	3426	2584	7	1	0.101402	0.00021032	0.27844	0.0751265	0.000980387	-0.242633	0.0736121	0.271326	0.129482	0.117709	0.000729176	-0.384158	0.113711	0.101608	0.165296	0.100968	3.75726e-06	4.26612e-06	0.101402	1	0.852608
rs139031524	6:29477679	G:0.0755712	rs17153475	7:26387544	C:0.276948	3414	2572	7	1	0.101573	0.427306	0.999701	1.25937	0.00434569	-0.227262	0.0796874	0.378151	1.11912	1.26984	0.0460971	-0.17253	0.0865029	0.103164	-0.183276	0.11246	0.0121681	0.00931411	0.101573	1	0.852608
rs12187510	5:15623695	T:0.0890311	rs76869875	5:39025543	T:0.0513529	3437	2594	7	1	0.10162	4.23946e-05	-0.511455	0.124927	2.11284e-05	-0.682063	0.160387	1.20179e-05	-0.565515	0.129194	5.16046e-06	-0.783484	0.171886	0.113483	0.724149	0.457531	4.06234e-08	5.27951e-08	0.10162	1	0.852608
rs76869875	5:39025543	T:0.051509	rs2764609	13:33719567	G:0.284823	3446	2602	7	1	0.101698	3.42993e-05	-0.66233	0.159873	0.327415	0.0788889	0.0805536	1.61444e-05	-0.855028	0.198269	0.681744	0.0348152	0.0848975	0.105091	0.396582	0.244705	0.000143841	0.000142102	0.101698	1	0.852608
rs9401364	6:121337778	T:0.311266	rs8070093	17:68474421	T:0.429588	3444	2602	7	1	0.101792	7.97597e-05	-0.334892	0.0848876	0.000379795	-0.260624	0.073338	0.154883	-0.180748	0.127064	0.111607	-0.155174	0.0975315	0.10177	-0.173151	0.105816	4.9405e-07	5.99939e-07	0.101792	1	0.852608
rs16829231	2:134531622	C:0.157688	rs7448000	5:120772327	T:0.130023	3434	2594	7	1	0.101885	3.62903e-06	0.482949	0.104273	1.88235e-05	-0.447448	0.104583	0.00100097	0.389453	0.118366	5.99417e-06	-0.549329	0.121356	0.10379	0.348169	0.214028	2.75536e-09	3.82974e-09	0.101885	1	0.852608
rs12525967	6:56126942	T:0.202506	rs111561715	19:24431330	T:0.114802	3432	2587	7	1	0.102057	6.53014e-05	-0.358781	0.0898573	2.23514e-05	-0.464817	0.109626	0.00509678	-0.283265	0.101135	0.0160142	-0.330721	0.137309	0.101598	-0.314619	0.192174	4.86674e-08	6.31629e-08	0.102057	1	0.852608
rs12659622	5:15618181	A:0.0879965	rs16939543	8:78629884	A:0.113511	3449	2606	7	1	0.102073	4.01279e-05	-0.511933	0.124657	1.22084e-05	-0.557413	0.127443	0.0011002	-0.434694	0.133196	0.000383111	-0.482318	0.135809	0.0950741	-0.470182	0.281678	2.23442e-08	2.95864e-08	0.102073	1	0.852608
rs776153	5:178028817	C:0.212729	rs2244482	10:109486048	C:0.139058	3441	2597	7	1	0.102073	1.90434e-05	0.446268	0.10437	7.47842e-05	-0.413114	0.104308	0.00211593	0.358551	0.11666	2.88902e-05	-0.530849	0.126935	0.106549	0.241197	0.14945	4.09971e-08	5.34521e-08	0.102073	1	0.852608
rs12525967	6:56126942	T:0.201451	rs16939543	8:78629884	A:0.113062	3445	2602	7	1	0.102089	4.3564e-05	-0.368033	0.0900338	5.38582e-06	-0.583715	0.128312	1.11111e-05	-0.431331	0.0981561	1.88928e-06	-0.70247	0.147425	0.108319	0.32762	0.204024	1.51373e-08	2.02409e-08	0.102089	1	0.852608
rs4931592	12:32141419	C:0.430435	rs8072275	17:68492918	A:0.42913	3450	2604	7	1	0.102104	1.87088e-05	-0.306642	0.0716492	0.000491779	-0.255353	0.0732679	0.16442	-0.159711	0.11487	0.338743	-0.110064	0.115051	0.102281	-0.166578	0.101952	2.10474e-07	2.62606e-07	0.102104	1	0.852608
rs4931592	12:32141419	C:0.430435	rs9896031	17:68492721	G:0.42913	3450	2604	7	1	0.102104	1.87088e-05	-0.306642	0.0716492	0.000491779	-0.255353	0.0732679	0.16442	-0.159711	0.11487	0.338743	-0.110064	0.115051	0.102281	-0.166578	0.101952	2.10474e-07	2.62606e-07	0.102104	1	0.852608
rs7016717	8:78630367	A:0.11474	rs7912728	10:54749169	G:0.128902	3460	2614	7	1	0.102308	7.06553e-06	-0.572275	0.127407	3.39e-05	0.458055	0.110493	1.75193e-06	-0.659744	0.138018	0.00179619	0.376804	0.120693	0.112818	0.364396	0.229808	5.71051e-09	7.82991e-09	0.102308	1	0.852927
rs2902271	3:176412881	C:0.11911	rs9859131	3:192176323	G:0.111111	3438	2593	7	1	0.102308	0.000171945	-0.410341	0.10922	0.00158838	0.533901	0.169061	4.97027e-05	-0.464971	0.114609	0.00892693	0.455919	0.174358	0.126274	0.544953	0.35642	4.32247e-06	4.91811e-06	0.102308	1	0.852927
rs4715603	6:56130740	A:0.201143	rs11670993	19:24415489	A:0.111632	3413	2575	7	1	0.102434	6.73916e-05	-0.359211	0.0901337	3.66419e-05	-0.459762	0.111385	0.00492293	-0.284508	0.101175	0.0199044	-0.324278	0.139286	0.101967	-0.317006	0.193841	7.65645e-08	9.84669e-08	0.102434	1	0.853283
rs7093189	10:84534939	T:0.166957	chr14:97199654:d	14:97199654	A:0.140511	3441	2598	7	1	0.102827	6.20058e-05	-0.428522	0.106995	0.000838845	-0.348224	0.10427	1.67349e-05	-0.525905	0.122175	0.000216162	-0.452758	0.122389	0.105386	0.297425	0.183677	7.48752e-07	9.04972e-07	0.102827	1	0.853312
rs76869875	5:39025543	T:0.0515239	rs2858808	13:33719042	C:0.285051	3445	2601	7	1	0.102906	3.50862e-05	-0.661424	0.159854	0.318067	0.0804457	0.0805715	1.67271e-05	-0.853479	0.19827	0.66728	0.036505	0.0849181	0.106289	0.395199	0.24469	0.000144034	0.000143568	0.102906	1	0.853312
rs3777925	6:112526101	A:0.0964504	rs111561715	19:24431330	T:0.11478	3437	2592	7	1	0.103112	0.05113	0.241624	0.123885	2.32543e-05	-0.46198	0.109187	0.0130749	0.354915	0.143012	0.00240209	-0.372335	0.122664	0.102471	-0.378184	0.23159	2.32022e-05	2.49888e-05	0.103112	1	0.853312
rs9859131	3:192176323	G:0.111192	rs9401364	6:121337778	T:0.311974	3449	2603	7	1	0.103159	0.00166352	0.532869	0.169459	0.000114881	-0.326178	0.0845722	0.419951	0.205654	0.254994	2.86807e-05	-0.380676	0.0909903	0.10244	0.298577	0.182824	3.04681e-06	3.53021e-06	0.103159	1	0.853312
rs4697771	4:10662260	C:0.333719	rs7016717	8:78630367	A:0.114327	3455	2610	7	1	0.103239	2.37469e-05	0.33253	0.0786794	3.05084e-06	-0.595688	0.127628	6.6919e-06	0.394406	0.0875823	0.0101006	-0.426597	0.165838	0.10148	-0.259644	0.15854	2.55639e-09	3.59593e-09	0.103239	1	0.853312
rs11843666	13:90541866	C:0.107497	rs28438428	14:97198604	A:0.138711	3428	2591	7	1	0.103302	0.0267839	-0.254241	0.1148	0.000443425	-0.368808	0.10499	0.00603342	-0.361632	0.131696	0.000108877	-0.458986	0.118604	0.10515	0.38291	0.236308	0.000176561	0.000174881	0.103302	1	0.853312
chr6:121340086:i	6:121340086	TA:0.317603	rs11844153	14:40139008	C:0.132166	3454	2610	7	1	0.103318	0.000159059	-0.316565	0.0838254	0.0754083	-0.186509	0.1049	0.00919318	-0.246205	0.0945203	0.876665	-0.0226046	0.14565	0.102706	-0.242416	0.148551	0.000148697	0.000148453	0.103318	1	0.853312
rs6435367	2:208096604	G:0.443609	rs2764609	13:33719567	G:0.284847	3458	2612	7	1	0.103366	0.00276569	0.222473	0.0743398	0.352506	0.074388	0.0800095	0.000923161	0.329435	0.0994383	0.067236	0.22073	0.120612	0.103887	-0.178501	0.109759	0.00679826	0.00549624	0.103366	1	0.853312
rs388749	5:178028134	C:0.212337	rs2244482	10:109486048	C:0.138752	3445	2600	7	1	0.103381	2.17906e-05	0.442657	0.10426	7.88362e-05	-0.411233	0.104165	0.00222914	0.355894	0.116386	3.08133e-05	-0.528589	0.12684	0.107794	0.241123	0.149934	4.6723e-08	6.13133e-08	0.103381	1	0.853312
rs78149699	5:15603801	A:0.0876604	rs1749689	13:33717001	G:0.28486	3428	2589	7	1	0.103429	5.43526e-05	-0.50578	0.125315	0.376182	0.071197	0.0804529	0.0530126	-0.325083	0.168017	0.13881	0.131248	0.0886668	0.101952	-0.308546	0.18866	0.000199046	0.000196251	0.103429	1	0.853312
rs2309733	4:183430683	G:0.14984	rs9401364	6:121337778	T:0.311754	3437	2600	7	1	0.103461	2.68015e-05	0.487469	0.11609	0.000240996	-0.31282	0.085199	0.0722836	0.295233	0.164262	5.87604e-05	-0.375599	0.0934853	0.107426	0.251809	0.156416	1.15627e-07	1.48194e-07	0.103461	1	0.853312
rs6712538	2:134473174	T:0.168547	rs11668650	19:24436404	T:0.110677	3456	2610	7	1	0.10354	1.63035e-05	0.431119	0.100021	5.92397e-05	-0.448624	0.111714	0.00253019	0.342317	0.113361	1.87863e-05	-0.557638	0.130324	0.105241	0.3433	0.211919	1.44476e-08	1.95539e-08	0.10354	1	0.853312
rs12860268	13:90540632	A:0.10756	rs28438428	14:97198604	A:0.138792	3426	2589	7	1	0.103588	0.0269402	-0.253964	0.114792	0.000449236	-0.368426	0.104985	0.00608204	-0.36127	0.13169	0.000110536	-0.458526	0.118598	0.10543	0.38257	0.236289	0.000179692	0.000178212	0.103588	1	0.853312
rs1387775	3:176410303	C:0.119179	rs9859131	3:192176323	G:0.110885	3436	2591	7	1	0.103636	0.000172626	-0.410233	0.10922	0.00166368	0.531418	0.168999	5.03022e-05	-0.464631	0.114604	0.00918101	0.453982	0.174257	0.127619	0.543297	0.356598	4.52383e-06	5.19036e-06	0.103636	1	0.853312
rs4931592	12:32141419	C:0.43058	rs9899335	17:68495920	C:0.43029	3450	2604	7	1	0.1037	2.00183e-05	-0.30533	0.0715949	0.00057295	-0.251826	0.0731181	0.165583	-0.159165	0.114793	0.350186	-0.107341	0.114898	0.103862	-0.165557	0.101793	2.60219e-07	3.26605e-07	0.1037	1	0.853312
rs6836615	4:10662329	C:0.333913	rs7016717	8:78630367	A:0.114104	3453	2608	7	1	0.103763	2.32687e-05	0.332879	0.0786768	3.14769e-06	-0.595128	0.127684	6.5991e-06	0.394686	0.0875868	0.010247	-0.426067	0.165954	0.101994	-0.259312	0.158575	2.56828e-09	3.62652e-09	0.103763	1	0.853312
rs6435367	2:208096604	G:0.443593	rs2858808	13:33719042	C:0.285074	3457	2611	7	1	0.104003	0.0028091	0.222079	0.0743263	0.342546	0.0759592	0.0800289	0.000941521	0.328829	0.0994211	0.0656662	0.222014	0.120614	0.104517	-0.17816	0.109749	0.00675854	0.00549124	0.104003	1	0.853629
chr4:103773212:i	4:103773212	A:0.439504	rs72635728	13:90549311	C:0.107434	3430	2593	7	1	0.104051	0.000608536	-0.261681	0.0763413	0.0283312	-0.253095	0.115428	0.000152282	-0.318708	0.0841515	0.00711713	-0.471586	0.175225	0.103761	0.253264	0.155674	0.0002656	0.000259525	0.104051	1	0.853629
rs72635728	13:90549311	C:0.107946	rs10136319	14:97201084	G:0.143149	3423	2588	7	1	0.104051	0.0283216	-0.252496	0.115148	0.000628372	-0.354641	0.103725	0.00647305	-0.359354	0.131979	0.000153499	-0.443133	0.117066	0.106485	0.381622	0.236416	0.000271998	0.000265475	0.104051	1	0.853629
rs10984415	9:121884167	A:0.112767	chr10:109492624:d	10:109492624	T:0.138767	3423	2588	7	1	0.104147	0.00473063	-0.319098	0.112962	0.000392365	-0.366026	0.103247	0.087305	-0.220295	0.128843	0.00996039	-0.29221	0.113383	0.102023	-0.362595	0.221753	3.82072e-05	4.06584e-05	0.104147	1	0.853736
rs9814017	3:192164123	A:0.112156	rs9401364	6:121337778	T:0.31259	3455	2610	7	1	0.104307	0.000982473	0.558231	0.169392	0.000109784	-0.326969	0.0845343	0.369877	0.229637	0.25609	2.7633e-05	-0.381426	0.0909858	0.10362	0.29718	0.182594	1.81069e-06	2.15228e-06	0.104307	1	0.854369
rs10847270	12:127568802	G:0.398559	rs766752	17:68424292	G:0.44531	3401	2574	7	1	0.104499	0.00115427	0.242517	0.0746218	8.12464e-05	-0.290707	0.0737705	0.492855	0.0840734	0.122596	0.000113639	-0.420233	0.108884	0.10461	0.16704	0.102926	2.23509e-06	2.64239e-06	0.104499	1	0.854655
rs12328009	2:208096911	C:0.443109	rs6855114	4:10662390	T:0.333237	3454	2610	7	1	0.104596	0.00294703	0.222252	0.0747514	2.28128e-05	0.332974	0.0786165	0.00101166	0.331372	0.100805	6.55282e-05	0.478909	0.119968	0.104338	-0.173985	0.107122	1.03296e-06	1.25251e-06	0.104596	1	0.854655
rs9382597	6:56130834	A:0.201138	rs16939543	8:78629884	A:0.113331	3428	2589	7	1	0.104644	5.8128e-05	-0.362416	0.0901468	6.6307e-06	-0.578713	0.128454	1.50609e-05	-0.425309	0.0982738	2.34038e-06	-0.696393	0.147492	0.110933	0.325748	0.204357	2.45253e-08	3.30291e-08	0.104644	1	0.854655
rs10486089	7:10592074	G:0.245499	rs11668650	19:24436404	T:0.111063	3444	2600	7	1	0.104741	0.00354868	-0.244935	0.0840051	5.35805e-05	-0.449353	0.111242	0.000834621	-0.31789	0.0951467	4.189e-05	-0.611714	0.149315	0.106114	0.279949	0.173246	2.86676e-06	3.36744e-06	0.104741	1	0.854655
rs9872335	3:192166609	T:0.112156	rs9401364	6:121337778	T:0.312446	3455	2610	7	1	0.104757	0.000979195	0.558187	0.16933	0.000109579	-0.326988	0.0845292	0.368261	0.230269	0.25593	2.76753e-05	-0.381386	0.0909839	0.104058	0.296666	0.182509	1.79704e-06	2.14366e-06	0.104757	1	0.854655
rs9915253	17:64591671	A:0.43935	rs8070093	17:68474421	T:0.430999	3413	2576	7	1	0.104918	0.000209869	0.278589	0.0751555	0.000529248	-0.255784	0.0738088	0.263854	0.131398	0.1176	0.000498963	-0.395278	0.113543	0.10512	0.16222	0.100103	2.31111e-06	2.73767e-06	0.104918	1	0.855292
rs13420163	2:208096470	T:0.443464	rs2764609	13:33719567	G:0.284702	3458	2612	7	1	0.105063	0.00288402	0.221577	0.0743589	0.35441	0.0740953	0.0800106	0.000974168	0.328131	0.0994975	0.0684881	0.219747	0.120622	0.105584	-0.177697	0.1098	0.00708548	0.0057813	0.105063	1	0.855799
rs11844153	14:40139008	C:0.131164	rs73030462	19:28086653	A:0.113948	3427	2586	7	1	0.105338	0.0799556	-0.185439	0.105908	3.88234e-05	-0.453181	0.110146	0.0205266	-0.277736	0.11989	1.05921e-05	-0.546104	0.123982	0.10798	0.365424	0.227347	4.39494e-05	4.69102e-05	0.105338	1	0.857344
rs7912728	10:54749169	G:0.129205	rs4765500	12:127564518	G:0.400087	3448	2605	7	1	0.105419	3.20719e-05	0.459115	0.110411	0.00322665	0.218369	0.074142	7.94435e-05	0.655792	0.166188	0.000794275	0.282131	0.0840981	0.105556	-0.251114	0.155153	1.70556e-06	2.04785e-06	0.105419	1	0.857344
rs13420163	2:208096470	T:0.443448	rs2858808	13:33719042	C:0.284929	3457	2611	7	1	0.105695	0.00292931	0.221182	0.0743455	0.344416	0.0756665	0.08003	0.000993564	0.327523	0.0994803	0.0668965	0.221029	0.120625	0.106226	-0.177355	0.109791	0.00704495	0.00577605	0.105695	1	0.858911
rs4715603	6:56130740	A:0.200234	rs16939543	8:78629884	A:0.112814	3426	2587	7	1	0.106038	6.4826e-05	-0.360294	0.090197	6.51027e-06	-0.580805	0.128807	1.69371e-05	-0.422786	0.0982798	2.34389e-06	-0.698177	0.147879	0.112381	0.324979	0.204701	2.57117e-08	3.49413e-08	0.106038	1	0.859828
rs7626113	3:192179172	A:0.109302	rs4596467	6:11170423	G:0.155516	3408	2575	7	1	0.106119	0.00226429	0.536547	0.175734	2.36165e-05	0.437662	0.103524	0.00660453	0.483949	0.178174	0.00010021	0.40879	0.105085	0.181027	0.986044	0.737175	7.54072e-07	9.33582e-07	0.106119	1	0.859828
rs79060911	5:15632124	G:0.0879375	rs7016717	8:78630367	A:0.114261	3457	2612	7	1	0.106365	7.06744e-05	-0.494508	0.124436	5.43798e-06	-0.575453	0.126553	0.00165794	-0.418342	0.132996	0.000187835	-0.502832	0.134633	0.0993258	-0.463615	0.281297	1.80927e-08	2.48641e-08	0.106365	1	0.859828
rs76027611	5:15633959	A:0.0879375	rs7016717	8:78630367	A:0.114261	3457	2612	7	1	0.106365	7.06744e-05	-0.494508	0.124436	5.43798e-06	-0.575453	0.126553	0.00165794	-0.418342	0.132996	0.000187835	-0.502832	0.134633	0.0993258	-0.463615	0.281297	1.80927e-08	2.48641e-08	0.106365	1	0.859828
rs80028883	2:134521148	C:0.157572	rs7448000	5:120772327	T:0.130143	3427	2590	7	1	0.106446	3.60955e-06	0.482989	0.104257	1.66656e-05	-0.450027	0.104525	0.000960736	0.390746	0.118344	5.66033e-06	-0.550498	0.12129	0.108382	0.343454	0.213922	2.41327e-09	3.4807e-09	0.106446	1	0.859828
rs4931592	12:32141419	C:0.43027	rs7213968	17:68483944	C:0.42911	3449	2603	7	1	0.106446	1.68849e-05	-0.308384	0.0716747	0.000370034	-0.261025	0.0733098	0.156654	-0.162951	0.115045	0.30705	-0.117541	0.115074	0.106618	-0.164632	0.102029	1.44339e-07	1.87949e-07	0.106446	1	0.859828
rs4931592	12:32141419	C:0.429156	rs10847270	12:127568802	G:0.398043	3423	2587	7	1	0.106512	2.46779e-05	-0.302839	0.0718015	0.00139123	0.237362	0.0742578	6.94873e-05	-0.436329	0.109685	0.439295	0.0906216	0.117175	0.106686	0.165214	0.10241	7.4866e-07	9.29724e-07	0.106512	1	0.859828
rs9914573	17:64591389	A:0.438686	rs7213968	17:68483944	C:0.430365	3425	2583	7	1	0.106643	0.000121364	0.289019	0.0751998	0.000743386	-0.248472	0.0736639	0.226342	0.142411	0.117711	0.000652152	-0.388093	0.113846	0.106854	0.162884	0.101013	1.69891e-06	2.05828e-06	0.106643	1	0.859828
rs8072699	17:64592569	T:0.438686	rs7213968	17:68483944	C:0.430365	3425	2583	7	1	0.106643	0.000121364	0.289019	0.0751998	0.000743386	-0.248472	0.0736639	0.226342	0.142411	0.117711	0.000652152	-0.388093	0.113846	0.106854	0.162884	0.101013	1.69891e-06	2.05828e-06	0.106643	1	0.859828
rs2201577	10:84532199	C:0.164242	rs10135821	14:97199889	A:0.141402	3437	2593	7	1	0.106643	3.06668e-05	-0.443055	0.106287	0.000999514	-0.340894	0.103594	9.51517e-06	-0.54273	0.12257	0.000260892	-0.442493	0.121187	0.109092	0.292769	0.182719	4.58654e-07	5.78583e-07	0.106643	1	0.859828
rs10486089	7:10592074	G:0.245497	rs114264651	19:24376878	A:0.109965	3442	2599	7	1	0.106841	0.0035968	-0.244837	0.0840926	5.46822e-05	-0.45052	0.111662	0.000859853	-0.316933	0.0950958	4.45559e-05	-0.613476	0.15027	0.108191	0.279589	0.174049	2.87727e-06	3.43122e-06	0.106841	1	0.860745
rs6712538	2:134473174	T:0.16845	rs7725138	5:57254897	G:0.113939	3458	2612	7	1	0.107286	8.31728e-06	0.446329	0.100144	6.13953e-05	0.481447	0.12014	2.76612e-06	0.525173	0.112038	2.35796e-05	0.600257	0.141973	0.104649	-0.352461	0.217204	1.05817e-08	1.48334e-08	0.107286	1	0.861066
rs4596467	6:11170423	G:0.155137	rs7016717	8:78630367	A:0.115003	3426	2588	7	1	0.107369	2.16905e-05	0.439602	0.103515	1.16906e-05	-0.561204	0.128033	0.000318471	0.388807	0.108008	3.16254e-06	-0.64575	0.138574	0.118748	0.472643	0.302967	5.97289e-09	8.49302e-09	0.107369	1	0.861066
rs4715603	6:56130740	A:0.201289	rs111561715	19:24431330	T:0.114855	3413	2572	7	1	0.107402	9.17645e-05	-0.352141	0.0900295	2.99463e-05	-0.458291	0.1098	0.00610802	-0.277746	0.101296	0.0172141	-0.32686	0.137215	0.106919	-0.310335	0.192492	9.0524e-08	1.20215e-07	0.107402	1	0.861066
rs2309733	4:183430683	G:0.150088	rs4946532	6:121334822	A:0.311844	3428	2591	7	1	0.107418	2.65994e-05	0.487823	0.116127	0.000245633	-0.312532	0.0852335	0.0702503	0.297579	0.164382	6.18309e-05	-0.374544	0.0935025	0.111341	0.249995	0.157013	1.14643e-07	1.51287e-07	0.107418	1	0.861066
rs6712538	2:134473174	T:0.168499	rs73031052	19:24386845	T:0.110067	3457	2611	7	1	0.107501	1.67171e-05	0.430584	0.100025	6.47852e-05	-0.446249	0.111711	0.002481	0.342906	0.113333	2.13025e-05	-0.553895	0.130304	0.109216	0.339419	0.211908	1.60802e-08	2.23459e-08	0.107501	1	0.861066
rs16829231	2:134531622	C:0.157582	rs55959921	5:120765906	C:0.130328	3449	2605	7	1	0.107501	2.98008e-06	0.4866	0.104148	2.07625e-05	-0.443646	0.104227	0.000840199	0.394749	0.118217	6.93437e-06	-0.543174	0.120821	0.109474	0.342008	0.21368	2.46387e-09	3.57924e-09	0.107501	1	0.861066
rs11195879	10:84531521	C:0.16869	rs10135821	14:97199889	A:0.141659	3459	2613	7	1	0.107501	4.99066e-05	-0.432293	0.10658	0.00131767	-0.332488	0.103511	1.45272e-05	-0.529263	0.12207	0.000346216	-0.43625	0.121925	0.109978	0.289958	0.181418	9.13479e-07	1.13552e-06	0.107501	1	0.861066
rs4697771	4:10662260	C:0.333285	rs10486089	7:10592074	G:0.24564	3440	2597	7	1	0.107617	3.63872e-05	0.324726	0.0786395	0.00271967	-0.25155	0.0839125	0.0285359	0.221483	0.101141	0.000938159	-0.371708	0.112351	0.108362	0.205375	0.127911	1.53803e-06	1.88239e-06	0.107617	1	0.861066
rs76869875	5:39025543	T:0.051462	rs9897538	17:68432122	A:0.44269	3420	2582	7	1	0.10765	4.17603e-05	-0.660067	0.161089	1.18208e-05	-0.32508	0.0742045	0.118018	-0.376722	0.241003	0.000254997	-0.285643	0.0781045	0.10896	-0.338123	0.210946	1.89749e-08	2.62885e-08	0.10765	1	0.861066
rs4582144	4:10674007	T:0.311571	rs766752	17:68424292	G:0.444477	3431	2594	7	1	0.107717	3.90419e-05	0.330227	0.0802871	4.17122e-05	-0.301851	0.0736621	0.000205217	0.50557	0.13618	0.0515443	-0.193836	0.0995604	0.108386	-0.178977	0.111478	5.81762e-08	7.83526e-08	0.107717	1	0.861066
rs4715603	6:56130740	A:0.200909	rs73030462	19:28086653	A:0.114009	3412	2573	7	1	0.10785	7.02978e-05	-0.357502	0.0899313	4.80365e-05	-0.449782	0.110648	0.00515397	-0.283125	0.101216	0.0213229	-0.317991	0.138124	0.10731	-0.309725	0.192328	1.04511e-07	1.38693e-07	0.10785	1	0.86146
rs9833783	3:192164179	C:0.112413	rs9401364	6:121337778	T:0.3125	3456	2611	7	1	0.108	0.00093596	0.559915	0.169205	0.000108683	-0.32717	0.0845325	0.353325	0.236645	0.254962	2.81209e-05	-0.381005	0.0909715	0.10721	0.29331	0.182083	1.67932e-06	2.05512e-06	0.108	1	0.861987
rs7016717	8:78630367	A:0.114104	rs7093189	10:84534939	T:0.16797	3453	2608	7	1	0.1081	2.62597e-06	-0.602499	0.128243	2.7389e-05	-0.450595	0.107434	1.82288e-06	-0.752978	0.157787	8.04425e-06	-0.544272	0.121925	0.109375	0.27114	0.169356	3.24067e-09	4.69854e-09	0.1081	1	0.862117
rs7912728	10:54749169	G:0.128605	rs10773364	12:127559710	A:0.400816	3433	2593	7	1	0.108216	3.47945e-05	0.458768	0.110825	0.00428292	0.211563	0.0740628	8.68909e-05	0.654572	0.166789	0.00107355	0.274432	0.0839112	0.108338	-0.249492	0.155379	2.38972e-06	2.89558e-06	0.108216	1	0.86238
rs13420163	2:208096470	T:0.444137	rs9836218	3:176450475	G:0.118417	3437	2600	7	1	0.108534	0.00238373	0.227588	0.0749206	0.000193994	-0.409101	0.109775	0.0454725	0.167457	0.0837175	0.000229672	-0.606317	0.164585	0.110165	0.247867	0.155164	9.22693e-06	1.06957e-05	0.108534	1	0.864133
rs6712538	2:134473174	T:0.1685	rs2172349	8:19607876	G:0.225101	3454	2609	7	1	0.108618	9.77323e-06	0.441404	0.0998171	0.181213	-0.117015	0.0875188	0.00918709	0.322384	0.123755	0.0487729	-0.199625	0.101303	0.110505	0.279448	0.175101	1.95812e-05	2.20858e-05	0.108618	1	0.864133
rs6836615	4:10662329	C:0.333479	rs10486089	7:10592074	G:0.245782	3438	2595	7	1	0.108752	3.54659e-05	0.32519	0.0786396	0.00275325	-0.251222	0.083908	0.0280011	0.222254	0.10115	0.000959334	-0.371014	0.112354	0.109483	0.204723	0.12791	1.51474e-06	1.86976e-06	0.108752	1	0.864133
rs76869875	5:39025543	T:0.0514469	rs6501392	17:68434200	A:0.443438	3421	2583	7	1	0.108853	3.84358e-05	-0.663104	0.161077	1.05585e-05	-0.326043	0.0740097	0.114636	-0.380427	0.241128	0.000230012	-0.286897	0.0778862	0.110189	-0.336868	0.210893	1.68869e-08	2.36656e-08	0.108853	1	0.864133
rs13420163	2:208096470	T:0.443497	rs9401364	6:121337778	T:0.312572	3460	2614	7	1	0.109206	0.00238999	0.22655	0.0745984	9.42814e-05	-0.329345	0.0843424	0.207619	0.123794	0.0982384	0.000117363	-0.472768	0.122747	0.109874	0.171073	0.107004	5.07511e-06	6.03701e-06	0.109206	1	0.864133
rs12187510	5:15623695	T:0.0891349	rs9766351	6:85745915	G:0.0850568	3433	2593	7	1	0.109493	6.49551e-05	-0.497678	0.124605	3.18883e-05	-0.645186	0.15511	0.000896213	-0.434212	0.130738	0.00053847	-0.567074	0.163854	0.106944	-0.539586	0.334713	6.10798e-08	8.31988e-08	0.109493	1	0.864133
rs9859131	3:192176323	G:0.111192	rs9401363	6:121334537	G:0.31183	3449	2603	7	1	0.109578	0.00166915	0.532603	0.169428	0.000107443	-0.327697	0.0846075	0.408748	0.210909	0.255308	2.81521e-05	-0.381085	0.0909963	0.108856	0.293406	0.182995	2.85907e-06	3.47687e-06	0.109578	1	0.864133
rs1490076	3:176422653	A:0.119089	rs3801888	7:26388832	G:0.275978	3426	2583	7	1	0.109747	0.000218702	-0.403918	0.109274	0.00318861	-0.235401	0.0798255	0.000126688	-0.562676	0.146805	0.000794932	-0.302926	0.090303	0.109212	0.272103	0.169879	1.3319e-05	1.53627e-05	0.109747	1	0.864133
rs1490074	3:176422629	C:0.119089	rs3801888	7:26388832	G:0.275978	3426	2583	7	1	0.109747	0.000218702	-0.403918	0.109274	0.00318861	-0.235401	0.0798255	0.000126688	-0.562676	0.146805	0.000794932	-0.302926	0.090303	0.109212	0.272103	0.169879	1.3319e-05	1.53627e-05	0.109747	1	0.864133
rs1490072	3:176421963	C:0.119089	rs3801888	7:26388832	G:0.275978	3426	2583	7	1	0.109747	0.000218702	-0.403918	0.109274	0.00318861	-0.235401	0.0798255	0.000126688	-0.562676	0.146805	0.000794932	-0.302926	0.090303	0.109212	0.272103	0.169879	1.3319e-05	1.53627e-05	0.109747	1	0.864133
rs2309733	4:183430683	G:0.14984	rs9401363	6:121334537	G:0.311609	3437	2600	7	1	0.109917	2.75298e-05	0.486861	0.116113	0.000231791	-0.313752	0.085222	0.0696329	0.298116	0.164315	5.95792e-05	-0.37534	0.0934967	0.113852	0.248156	0.15695	1.11469e-07	1.49839e-07	0.109917	1	0.864133
rs977944	3:176430967	C:0.119194	rs3801888	7:26388832	G:0.276074	3423	2580	7	1	0.110053	0.000221828	-0.403509	0.10927	0.00321935	-0.235159	0.0798238	0.000128576	-0.562128	0.146802	0.000804327	-0.302631	0.0903026	0.109515	0.271845	0.169863	1.36365e-05	1.57484e-05	0.110053	1	0.864133
rs4857659	3:176431965	T:0.119194	rs3801888	7:26388832	G:0.276074	3423	2580	7	1	0.110053	0.000221828	-0.403509	0.10927	0.00321935	-0.235159	0.0798238	0.000128576	-0.562128	0.146802	0.000804327	-0.302631	0.0903026	0.109515	0.271845	0.169863	1.36365e-05	1.57484e-05	0.110053	1	0.864133
rs6435367	2:208096604	G:0.443833	rs4697771	4:10662260	C:0.333816	3454	2609	7	1	0.110138	0.00326399	0.219901	0.0747527	3.29838e-05	0.325784	0.0784677	0.00117084	0.327686	0.100954	9.06445e-05	0.469759	0.120009	0.109909	-0.170605	0.106721	1.62428e-06	2.01998e-06	0.110138	1	0.864133
rs13420163	2:208096470	T:0.443688	rs4697771	4:10662260	C:0.333671	3454	2609	7	1	0.110138	0.00340201	0.218991	0.0747698	3.35222e-05	0.325483	0.0784651	0.00121119	0.32686	0.101	9.16046e-05	0.46948	0.120016	0.109906	-0.170746	0.106809	1.71496e-06	2.12902e-06	0.110138	1	0.864133
rs73005736	2:134503462	T:0.156934	rs9375004	6:121476771	G:0.326423	3425	2586	7	1	0.110223	5.07052e-06	0.473686	0.103836	0.0890099	-0.16366	0.0962343	0.00553269	0.354138	0.127651	0.0269849	-0.233984	0.105792	0.114758	0.245559	0.155696	4.86938e-06	5.84174e-06	0.110223	1	0.864133
rs9915253	17:64591671	A:0.438558	rs9302917	17:68485688	G:0.430239	3426	2585	7	1	0.110223	0.000185485	0.28034	0.0749973	0.000867477	-0.244954	0.0735528	0.246601	0.135876	0.117272	0.00075204	-0.382797	0.113594	0.11044	0.160697	0.100674	2.89454e-06	3.53437e-06	0.110223	1	0.864133
rs10773364	12:127559710	A:0.401115	rs766752	17:68424292	G:0.444542	3408	2577	7	1	0.110291	0.00339863	0.217967	0.0744124	0.000117448	-0.284276	0.0738111	0.60931	0.0625074	0.12231	0.000161655	-0.41286	0.109441	0.110416	0.164061	0.102774	8.3879e-06	9.87669e-06	0.110291	1	0.864133
rs75203591	5:15613500	G:0.0871586	rs7016717	8:78630367	A:0.114904	3442	2602	7	1	0.110342	6.65591e-05	-0.49784	0.124826	7.54998e-06	-0.567788	0.126807	0.00153801	-0.422452	0.133374	0.000231114	-0.496324	0.134786	0.103072	-0.459769	0.282042	2.32258e-08	3.26307e-08	0.110342	1	0.864133
rs73007615	2:134510949	T:0.157726	rs7448000	5:120772327	T:0.129883	3430	2591	7	1	0.110359	3.07496e-06	0.486326	0.104233	1.77846e-05	-0.448588	0.104541	0.000834755	0.395214	0.118292	6.27513e-06	-0.547995	0.121321	0.112298	0.339767	0.213966	2.17861e-09	3.23868e-09	0.110359	1	0.864133
rs11724833	4:186910924	T:0.281792	rs7912728	10:54749169	G:0.128902	3460	2614	7	1	0.110444	5.04587e-05	-0.332944	0.0821376	2.86428e-05	0.464373	0.110988	0.00380485	-0.266513	0.0920948	4.17295e-05	0.627914	0.153236	0.111315	-0.269823	0.169454	3.39878e-08	4.73236e-08	0.110444	1	0.864133
rs78149699	5:15603801	A:0.0873984	rs7016717	8:78630367	A:0.113821	3444	2601	7	1	0.110478	4.17167e-05	-0.512079	0.124966	3.12483e-06	-0.594521	0.127513	0.00111624	-0.435821	0.133709	0.000117265	-0.522298	0.135599	0.103819	-0.464229	0.285396	6.45981e-09	9.37279e-09	0.110478	1	0.864133
rs6435367	2:208096604	G:0.444283	rs9836218	3:176450475	G:0.118272	3437	2600	7	1	0.110513	0.00229257	0.228409	0.0749017	0.000188634	-0.409947	0.109794	0.0438778	0.168655	0.0836893	0.000231147	-0.606021	0.164577	0.112154	0.246434	0.155128	8.65099e-06	1.01908e-05	0.110513	1	0.864133
rs1873277	3:176412151	G:0.122479	rs9859131	3:192176323	G:0.109909	3421	2581	7	1	0.110598	0.000192911	-0.405324	0.108721	0.0024071	0.5184	0.17082	5.70812e-05	-0.46135	0.114634	0.0136475	0.436373	0.176926	0.131239	0.509445	0.337552	6.80102e-06	8.08532e-06	0.110598	1	0.864133
rs9814017	3:192164123	A:0.112156	rs9401363	6:121334537	G:0.312446	3455	2610	7	1	0.110684	0.000985491	0.557981	0.16936	0.00010274	-0.328469	0.0845691	0.359671	0.234867	0.256407	2.71301e-05	-0.381828	0.0909915	0.110006	0.292085	0.182763	1.70016e-06	2.11923e-06	0.110684	1	0.864133
rs13420163	2:208096470	T:0.443511	rs6836615	4:10662329	C:0.333864	3452	2607	7	1	0.110769	0.00336216	0.219256	0.0747668	3.26431e-05	0.325958	0.0784647	0.00120742	0.32692	0.100991	9.08637e-05	0.469689	0.120009	0.110535	-0.170421	0.106794	1.65551e-06	2.06657e-06	0.110769	1	0.864133
rs1027175	3:176450118	G:0.118259	rs10984415	9:121884167	A:0.112691	3412	2582	7	1	0.110786	0.00023937	-0.404266	0.110053	0.00401958	-0.324928	0.112955	0.0130845	-0.310901	0.12529	0.0777577	-0.227228	0.128825	0.1092	-0.349557	0.218228	2.0987e-05	2.39662e-05	0.110786	1	0.864133
rs6435367	2:208096604	G:0.443656	rs6836615	4:10662329	C:0.334009	3452	2607	7	1	0.110786	0.00322561	0.220166	0.0747496	3.21094e-05	0.326265	0.0784674	0.00116732	0.327742	0.100945	8.99085e-05	0.469969	0.120003	0.110549	-0.170275	0.106707	1.56741e-06	1.96025e-06	0.110786	1	0.864133
rs9872335	3:192166609	T:0.112156	rs9401363	6:121334537	G:0.312301	3455	2610	7	1	0.111181	0.000982253	0.557934	0.169299	0.000102528	-0.328492	0.0845641	0.35806	0.235509	0.256248	2.71696e-05	-0.381791	0.0909897	0.110481	0.291559	0.182677	1.68693e-06	2.11049e-06	0.111181	1	0.866555
rs6435367	2:208096604	G:0.443642	rs9401364	6:121337778	T:0.312572	3460	2614	7	1	0.111388	0.00232562	0.227121	0.0745844	9.60122e-05	-0.328982	0.0843446	0.202115	0.125187	0.0981436	0.000122368	-0.471539	0.122754	0.112041	0.169904	0.106919	4.97088e-06	6.0072e-06	0.111388	1	0.866853
rs12752401	1:102967150	T:0.065759	rs7725138	5:57254897	G:0.114282	3452	2610	7	1	0.111388	8.75975e-06	0.715759	0.160999	7.52691e-05	0.47528	0.120051	3.08367e-06	0.832911	0.178538	2.24802e-05	0.539241	0.127218	0.103697	-0.606609	0.372796	1.28124e-08	1.84018e-08	0.111388	1	0.866853
rs141481669	13:90536135	C:0.107226	rs10135821	14:97199889	A:0.141468	3446	2605	7	1	0.111715	0.0328217	-0.245177	0.114877	0.000749099	-0.348871	0.103493	0.00787975	-0.350323	0.13184	0.000193778	-0.434385	0.116551	0.113743	0.372263	0.235372	0.000356662	0.00036247	0.111715	1	0.868748
rs76869875	5:39025543	T:0.0513937	rs2244482	10:109486048	C:0.138792	3444	2600	7	1	0.111819	5.76083e-05	-0.646814	0.160803	0.00020422	-0.387024	0.104214	1.73743e-05	-0.798538	0.18587	5.21418e-05	-0.455756	0.112649	0.115867	0.377666	0.240191	2.29026e-07	3.0573e-07	0.111819	1	0.868898
rs4715603	6:56130740	A:0.201079	rs9521389	13:110120579	A:0.459172	3429	2589	7	1	0.111923	0.000130836	-0.343753	0.0898729	0.0020702	-0.242986	0.0788924	0.323676	-0.150102	0.152089	0.0872574	-0.161097	0.0942065	0.112676	-0.190919	0.120356	4.46512e-06	5.43583e-06	0.111923	1	0.86905
rs6712538	2:134473174	T:0.168356	rs117498028	19:24396258	T:0.109583	3454	2608	7	1	0.112062	1.76598e-05	0.429407	0.100034	6.31195e-05	-0.448096	0.112001	0.00246833	0.342996	0.113305	2.1727e-05	-0.554715	0.130633	0.113778	0.335467	0.212128	1.66271e-08	2.38381e-08	0.112062	1	0.869146
rs36113945	3:83965317	C:0.15279	rs9521389	13:110120579	A:0.458808	3423	2582	7	1	0.112114	0.0423055	-0.202851	0.0999018	0.00138478	-0.251595	0.0786774	0.85615	0.0326746	0.180246	0.0450843	-0.181056	0.0903532	0.113488	-0.223058	0.140935	0.000655522	0.000647652	0.112114	1	0.869146
rs80028883	2:134521148	C:0.157467	rs55959921	5:120765906	C:0.130447	3442	2601	7	1	0.112357	2.94615e-06	0.486757	0.10413	1.84424e-05	-0.446146	0.104168	0.000802394	0.396177	0.118192	6.56981e-06	-0.544256	0.120753	0.11433	0.337233	0.21357	2.15112e-09	3.24332e-09	0.112357	1	0.869146
rs9836218	3:176450475	G:0.118113	rs10984415	9:121884167	A:0.112691	3412	2582	7	1	0.112549	0.000226416	-0.405918	0.110078	0.00403948	-0.324752	0.112955	0.0125096	-0.312978	0.12532	0.077298	-0.227562	0.128815	0.110957	-0.347857	0.218242	1.99357e-05	2.30853e-05	0.112549	1	0.869146
rs9859131	3:192176323	G:0.11116	rs4946532	6:121334822	A:0.312119	3441	2595	7	1	0.11274	0.00165165	0.533256	0.169469	0.000117152	-0.325976	0.0846249	0.401036	0.214454	0.255372	3.13895e-05	-0.378938	0.0910221	0.112018	0.290826	0.183003	3.03271e-06	3.76157e-06	0.11274	1	0.869146
rs2309733	4:183430683	G:0.149738	rs7912728	10:54749169	G:0.128638	3436	2599	7	1	0.112898	1.8743e-05	0.499941	0.116826	2.4682e-05	0.471017	0.111677	0.00101655	0.417777	0.127142	0.00154374	0.388714	0.122765	0.127154	0.390288	0.255855	9.49932e-09	1.38861e-08	0.112898	1	0.869146
rs9914573	17:64591389	A:0.439221	rs8070093	17:68474421	T:0.431019	3414	2576	7	1	0.112898	0.000186351	0.281123	0.0752302	0.000518507	-0.25625	0.0738259	0.245892	0.136765	0.117861	0.000544718	-0.392646	0.113556	0.113088	0.158841	0.100249	2.05053e-06	2.57919e-06	0.112898	1	0.869146
rs8072699	17:64592569	T:0.439221	rs8070093	17:68474421	T:0.431019	3414	2576	7	1	0.112898	0.000186351	0.281123	0.0752302	0.000518507	-0.25625	0.0738259	0.245892	0.136765	0.117861	0.000544718	-0.392646	0.113556	0.113088	0.158841	0.100249	2.05053e-06	2.57919e-06	0.112898	1	0.869146
rs10486089	7:10592074	G:0.245492	rs7093189	10:84534939	T:0.167103	3438	2595	7	1	0.113055	0.00289196	-0.250119	0.0839609	4.54726e-05	-0.436892	0.10714	0.000740075	-0.323165	0.0957728	1.74664e-05	-0.54685	0.127321	0.115524	0.250312	0.159045	2.49281e-06	3.11876e-06	0.113055	1	0.869146
rs3777925	6:112526101	A:0.0954585	rs117498028	19:24396258	T:0.109488	3457	2611	7	1	0.113055	0.056018	0.237187	0.124123	3.2265e-05	-0.462806	0.111335	0.0154583	0.345094	0.142515	0.00289885	-0.373148	0.12529	0.112492	-0.371379	0.234	3.38374e-05	3.85112e-05	0.113055	1	0.869146
rs13420163	2:208096470	T:0.444137	rs1027175	3:176450118	G:0.118563	3437	2600	7	1	0.113266	0.00240124	0.227417	0.0749189	0.000207796	-0.407094	0.109748	0.0447789	0.168027	0.0837318	0.000255066	-0.601524	0.16448	0.114913	0.24451	0.155098	9.83282e-06	1.17471e-05	0.113266	1	0.869146
rs13420163	2:208096470	T:0.44364	rs4946532	6:121334822	A:0.312663	3451	2605	7	1	0.113388	0.00236841	0.226664	0.0745688	9.42534e-05	-0.3295	0.0843806	0.20254	0.125142	0.0982011	0.000123461	-0.471114	0.122713	0.11406	0.169184	0.107064	5.02702e-06	6.15554e-06	0.113388	1	0.869146
rs10486089	7:10592074	G:0.246201	rs111561715	19:24431330	T:0.115283	3422	2579	7	1	0.113441	0.00381134	-0.243003	0.0839861	4.49294e-05	-0.446273	0.109366	0.000957785	-0.315488	0.0955259	4.12206e-05	-0.602118	0.146839	0.114776	0.271017	0.171847	2.47855e-06	3.10958e-06	0.113441	1	0.869146
rs13420163	2:208096470	T:0.444283	rs7621575	3:176456273	A:0.118854	3437	2600	7	1	0.1136	0.00238015	0.227649	0.0749296	0.000134747	-0.418777	0.109696	0.0444148	0.168323	0.0837361	0.000193896	-0.613224	0.164543	0.115225	0.244125	0.154987	6.52055e-06	7.92321e-06	0.1136	1	0.869146
rs9814017	3:192164123	A:0.112014	rs4946532	6:121334822	A:0.312681	3446	2601	7	1	0.11367	0.00099268	0.557818	0.169416	0.000111728	-0.326785	0.0845804	0.354413	0.237485	0.256446	3.01241e-05	-0.379759	0.0910142	0.112974	0.289615	0.182726	1.82801e-06	2.31993e-06	0.11367	1	0.869146
rs12752401	1:102967150	T:0.0658544	rs2388982	12:32134240	C:0.309399	3447	2606	7	1	0.114041	1.39159e-05	0.697073	0.160424	7.96631e-05	-0.300906	0.0762674	2.85811e-05	0.937039	0.223932	0.00127466	-0.2598	0.0806425	0.112881	-0.370625	0.233777	1.95175e-08	2.82479e-08	0.114041	1	0.869146
rs6855114	4:10662390	T:0.333478	rs9401363	6:121334537	G:0.312211	3456	2611	7	1	0.114111	1.73703e-05	0.337822	0.0786317	8.86583e-05	-0.332514	0.0848314	2.47154e-05	0.451479	0.107052	0.0469724	-0.220141	0.110816	0.11337	-0.179047	0.11309	4.57746e-08	6.48521e-08	0.114111	1	0.869146
rs9872335	3:192166609	T:0.112014	rs4946532	6:121334822	A:0.312536	3446	2601	7	1	0.114147	0.000989633	0.557762	0.169354	0.000111508	-0.326806	0.0845753	0.352845	0.238111	0.256286	3.01695e-05	-0.37972	0.0910124	0.113454	0.289092	0.18264	1.81467e-06	2.31091e-06	0.114147	1	0.869146
rs1490074	3:176422629	C:0.119549	rs17153475	7:26387544	C:0.276266	3417	2576	7	1	0.114359	0.000224889	-0.4037	0.109425	0.00347041	-0.233752	0.0799789	0.000136772	-0.560515	0.146965	0.000894319	-0.300718	0.0905279	0.113793	0.268858	0.170016	1.47933e-05	1.75361e-05	0.114359	1	0.869146
rs1490072	3:176421963	C:0.119549	rs17153475	7:26387544	C:0.276266	3417	2576	7	1	0.114359	0.000224889	-0.4037	0.109425	0.00347041	-0.233752	0.0799789	0.000136772	-0.560515	0.146965	0.000894319	-0.300718	0.0905279	0.113793	0.268858	0.170016	1.47933e-05	1.75361e-05	0.114359	1	0.869146
rs1490076	3:176422653	A:0.119549	rs17153475	7:26387544	C:0.276266	3417	2576	7	1	0.114359	0.000224889	-0.4037	0.109425	0.00347041	-0.233752	0.0799789	0.000136772	-0.560515	0.146965	0.000894319	-0.300718	0.0905279	0.113793	0.268858	0.170016	1.47933e-05	1.75361e-05	0.114359	1	0.869146
rs9833783	3:192164179	C:0.112413	rs9401363	6:121334537	G:0.312355	3456	2611	7	1	0.114537	0.000938846	0.559665	0.169173	0.000101712	-0.328669	0.0845673	0.343506	0.241822	0.255286	2.76044e-05	-0.381412	0.0909774	0.113753	0.288244	0.182254	1.57681e-06	2.02236e-06	0.114537	1	0.869146
rs13420163	2:208096470	T:0.443497	rs9401363	6:121334537	G:0.312428	3460	2614	7	1	0.114572	0.00240683	0.226394	0.0745988	8.85669e-05	-0.330739	0.0843732	0.202869	0.125123	0.098257	0.000120619	-0.472026	0.122768	0.115229	0.168739	0.107128	4.78161e-06	5.91169e-06	0.114572	1	0.869146
rs12703037	7:10592802	A:0.244721	rs111561715	19:24431330	T:0.115543	3410	2570	7	1	0.114626	0.00304352	-0.250135	0.0844106	3.78613e-05	-0.451125	0.109492	0.000775229	-0.322301	0.0958804	3.68742e-05	-0.606671	0.147027	0.115971	0.271015	0.172411	1.69436e-06	2.16939e-06	0.114626	1	0.869146
rs4857659	3:176431965	T:0.119654	rs17153475	7:26387544	C:0.276362	3414	2573	7	1	0.114661	0.000228146	-0.403285	0.109421	0.00350393	-0.233508	0.0799772	0.000138826	-0.559961	0.146962	0.000904894	-0.300419	0.0905275	0.114108	0.268597	0.169999	1.51515e-05	1.79805e-05	0.114661	1	0.869146
rs7626113	3:192179172	A:0.109239	rs9401364	6:121337778	T:0.311302	3442	2601	7	1	0.114661	0.00158168	0.55089	0.174373	0.000131729	-0.323957	0.0847344	0.373947	0.230659	0.259429	3.57494e-05	-0.376218	0.0910197	0.113831	0.297718	0.188286	3.03715e-06	3.81565e-06	0.114661	1	0.869146
rs977944	3:176430967	C:0.119654	rs17153475	7:26387544	C:0.276362	3414	2573	7	1	0.114661	0.000228146	-0.403285	0.109421	0.00350393	-0.233508	0.0799772	0.000138826	-0.559961	0.146962	0.000904894	-0.300419	0.0905275	0.114108	0.268597	0.169999	1.51515e-05	1.79805e-05	0.114661	1	0.869146
rs12659622	5:15618181	A:0.0880058	rs7016717	8:78630367	A:0.114595	3460	2614	7	1	0.114679	4.79239e-05	-0.505553	0.124351	4.96607e-06	-0.577783	0.126534	0.00117514	-0.431222	0.132894	0.000166025	-0.506848	0.134593	0.107513	-0.452798	0.281333	1.16331e-08	1.71267e-08	0.114679	1	0.869146
rs12752401	1:102967150	T:0.065759	rs10135821	14:97199889	A:0.141512	3452	2610	7	1	0.114786	1.32553e-05	0.699062	0.160488	0.000702034	-0.35192	0.103848	0.00247235	0.554596	0.183234	0.000201622	-0.407265	0.109569	0.121158	0.526428	0.339646	1.49212e-07	2.05689e-07	0.114786	1	0.869146
rs10984414	9:121881005	A:0.116696	rs9565493	13:79923962	G:0.0636655	3432	2593	7	1	0.114875	0.00146847	-0.354752	0.111528	2.40827e-05	-0.585811	0.138712	0.000384576	-0.429595	0.120997	7.19703e-06	-0.699444	0.155855	0.117804	0.452197	0.289118	1.06484e-06	1.38594e-06	0.114875	1	0.869146
rs6750839	2:114941169	C:0.0763547	rs9401364	6:121337778	T:0.312373	3451	2608	7	1	0.114893	2.19956e-05	0.838588	0.197612	0.00015733	-0.320361	0.0847694	0.183502	0.421314	0.316765	4.59488e-05	-0.361985	0.0888235	0.113419	0.371957	0.234968	3.48362e-08	4.99668e-08	0.114893	1	0.869146
rs223362	4:103769234	T:0.447483	chr18:34831179:d	18:34831179	C:0.124527	3437	2598	7	1	0.114964	0.000368557	-0.270187	0.0758605	0.000371877	0.498639	0.140096	0.000108039	-0.312885	0.0808115	0.0524005	0.334082	0.172222	0.119438	0.26523	0.170332	1.93643e-06	2.47418e-06	0.114964	1	0.869146
rs10486089	7:10592074	G:0.245283	rs73031052	19:24386845	T:0.11045	3445	2601	7	1	0.115125	0.00326894	-0.247059	0.0839979	5.85821e-05	-0.446844	0.111198	0.00083279	-0.317535	0.0950231	5.16018e-05	-0.604342	0.149285	0.116524	0.272171	0.173409	2.88959e-06	3.6475e-06	0.115125	1	0.869146
rs10486089	7:10592074	G:0.245352	rs117498028	19:24396258	T:0.109965	3442	2598	7	1	0.115214	0.00334101	-0.246492	0.0839985	5.79289e-05	-0.448519	0.111542	0.000851453	-0.316924	0.0950155	5.14759e-05	-0.607109	0.149947	0.11655	0.272696	0.173756	2.89171e-06	3.65223e-06	0.115214	1	0.869146
rs6435367	2:208096604	G:0.444283	rs1027175	3:176450118	G:0.118417	3437	2600	7	1	0.115322	0.0023095	0.228239	0.0749	0.000202085	-0.407939	0.109767	0.043205	0.169225	0.0837035	0.000256697	-0.601227	0.164473	0.11697	0.243078	0.155062	9.22018e-06	1.11927e-05	0.115322	1	0.869146
rs6712538	2:134473174	T:0.168899	rs111561715	19:24431330	T:0.114881	3434	2589	7	1	0.115357	1.35401e-05	0.435213	0.100022	4.17227e-05	-0.450219	0.10987	0.00230586	0.347349	0.11397	1.56426e-05	-0.554784	0.128439	0.116998	0.329073	0.209935	9.5086e-09	1.41314e-08	0.115357	1	0.869146
rs11724833	4:186910924	T:0.281539	rs12525967	6:56126942	T:0.201968	3456	2610	7	1	0.115555	6.04421e-05	-0.329445	0.0821337	7.02524e-05	-0.356521	0.0896811	2.81533e-05	-0.420057	0.100302	6.13386e-05	-0.483673	0.120689	0.116359	0.213578	0.136016	1.08e-07	1.50982e-07	0.115555	1	0.869146
rs4931592	12:32141419	C:0.429656	rs9914573	17:64591389	A:0.438558	3426	2584	7	1	0.115572	2.31899e-05	-0.303882	0.0718104	0.000146157	0.285211	0.0751047	8.28904e-05	-0.436433	0.110886	0.193401	0.148929	0.11451	0.115886	0.157624	0.100252	7.97507e-08	1.12426e-07	0.115572	1	0.869146
rs4931592	12:32141419	C:0.429656	rs8072699	17:64592569	T:0.438558	3426	2584	7	1	0.115572	2.31899e-05	-0.303882	0.0718104	0.000146157	0.285211	0.0751047	8.28904e-05	-0.436433	0.110886	0.193401	0.148929	0.11451	0.115886	0.157624	0.100252	7.97507e-08	1.12426e-07	0.115572	1	0.869146
rs6435367	2:208096604	G:0.444428	rs7621575	3:176456273	A:0.118708	3437	2600	7	1	0.115626	0.00228915	0.22847	0.0749106	0.000130943	-0.419623	0.109715	0.0428537	0.169519	0.0837078	0.000195121	-0.612934	0.164535	0.117277	0.2427	0.154951	6.11055e-06	7.54262e-06	0.115626	1	0.869146
rs6435367	2:208096604	G:0.443784	rs4946532	6:121334822	A:0.312663	3451	2605	7	1	0.115644	0.00230538	0.227227	0.0745548	9.59653e-05	-0.329141	0.0843828	0.197148	0.12653	0.0981063	0.000128722	-0.469883	0.12272	0.11631	0.168008	0.106981	4.92377e-06	6.12443e-06	0.115644	1	0.869146
rs12328009	2:208096911	C:0.443238	rs4697771	4:10662260	C:0.333478	3453	2609	7	1	0.11568	0.00271894	0.224171	0.0747772	2.76163e-05	0.329537	0.0786056	0.0010682	0.33017	0.10091	8.61324e-05	0.471047	0.119961	0.1154	-0.168727	0.107171	1.17695e-06	1.53519e-06	0.11568	1	0.869146
rs6712538	2:134473174	T:0.168464	rs73030462	19:28086653	A:0.113815	3431	2588	7	1	0.115698	1.29863e-05	0.437173	0.100261	5.2944e-05	-0.447572	0.110724	0.00245396	0.347595	0.114757	1.9024e-05	-0.551705	0.129022	0.117472	0.326981	0.208871	1.16005e-08	1.71962e-08	0.115698	1	0.869146
rs141481669	13:90536135	C:0.106872	chr14:97199654:d	14:97199654	A:0.140507	3434	2595	7	1	0.115698	0.0313048	-0.247428	0.114913	0.000793059	-0.349124	0.104054	0.00770733	-0.351452	0.131895	0.000211107	-0.434257	0.117197	0.117598	0.369469	0.236092	0.000356271	0.000371715	0.115698	1	0.869146
rs12703037	7:10592802	A:0.244244	rs11668650	19:24436404	T:0.111338	3431	2590	7	1	0.115734	0.00298964	-0.250573	0.0844021	5.1191e-05	-0.45057	0.111248	0.00076725	-0.321198	0.0954712	4.65603e-05	-0.607854	0.149267	0.1171	0.272178	0.173687	2.35871e-06	3.00954e-06	0.115734	1	0.869146
rs7621575	3:176456273	A:0.118894	rs7626113	3:192179172	A:0.109974	3419	2587	7	1	0.11622	0.000111716	-0.424743	0.109934	0.00192208	0.539838	0.174028	3.43402e-05	-0.478149	0.115423	0.0112602	0.457086	0.180344	0.140403	0.524906	0.356039	3.4319e-06	4.33817e-06	0.11622	1	0.869874
rs13420163	2:208096470	T:0.44364	rs25887	5:131416061	C:0.461026	3451	2605	7	1	0.116329	0.003754	0.216151	0.0745832	0.000699096	-0.248942	0.0734358	0.546561	0.0713885	0.118404	0.000595856	-0.376465	0.109645	0.116752	0.157932	0.100686	3.09147e-05	3.60816e-05	0.116329	1	0.869874
rs6855114	4:10662390	T:0.333478	rs9401364	6:121337778	T:0.312355	3456	2611	7	1	0.116365	1.72755e-05	0.337923	0.0786328	9.44466e-05	-0.331099	0.0848007	2.53135e-05	0.45085	0.10704	0.0477784	-0.219352	0.110821	0.11564	-0.177916	0.113081	4.86139e-08	6.9804e-08	0.116365	1	0.869874
rs12328009	2:208096911	C:0.44306	rs6836615	4:10662329	C:0.333671	3451	2607	7	1	0.116383	0.00268795	0.224421	0.0747735	2.68856e-05	0.330013	0.0786052	0.00106586	0.3302	0.1009	8.54862e-05	0.471236	0.119954	0.116106	-0.168377	0.107156	1.13615e-06	1.49048e-06	0.116383	1	0.869874
rs12328009	2:208096911	C:0.443685	rs9836218	3:176450475	G:0.118452	3436	2600	7	1	0.116401	0.00190722	0.232606	0.0749301	0.000185624	-0.410313	0.109773	0.0379843	0.173744	0.0837313	0.000246275	-0.603072	0.164499	0.11805	0.242478	0.155135	7.29911e-06	8.99864e-06	0.116401	1	0.869874
rs73007615	2:134510949	T:0.15762	rs55959921	5:120765906	C:0.130189	3445	2602	7	1	0.116419	2.50757e-06	0.490086	0.104107	1.96486e-05	-0.444744	0.104184	0.000696074	0.400632	0.118142	7.26944e-06	-0.541795	0.120784	0.118416	0.33355	0.213615	1.93651e-09	3.00772e-09	0.116419	1	0.869874
rs13144136	4:10666909	T:0.336305	rs223362	4:103769234	T:0.448407	3421	2583	7	1	0.116437	6.36127e-07	0.39504	0.0793267	0.000152676	-0.288271	0.0761277	2.73482e-05	0.563625	0.134373	0.0755922	-0.181375	0.102076	0.116894	-0.174198	0.111099	4.17943e-09	6.37903e-09	0.116437	1	0.869874
rs6435367	2:208096604	G:0.443642	rs9401363	6:121334537	G:0.312428	3460	2614	7	1	0.116836	0.00234232	0.226962	0.0745849	9.01774e-05	-0.330381	0.0843755	0.197455	0.126515	0.0981622	0.000125759	-0.470795	0.122775	0.117496	0.167564	0.107044	4.68341e-06	5.88111e-06	0.116836	1	0.869874
rs4582144	4:10674007	T:0.312008	rs1396513	17:68420598	C:0.444477	3431	2596	7	1	0.116854	3.97112e-05	0.330145	0.0803438	3.55436e-05	-0.305011	0.0737687	0.00023531	0.501275	0.1363	0.0455502	-0.199456	0.0997509	0.11754	-0.174623	0.111567	4.98641e-08	7.17813e-08	0.116854	1	0.869874
rs4765500	12:127564518	G:0.400526	rs766752	17:68424292	G:0.444785	3423	2589	7	1	0.117145	0.0030518	0.220388	0.0743933	9.54712e-05	-0.287539	0.0736935	0.58167	0.0674821	0.122484	0.000154365	-0.413575	0.109297	0.117258	0.160915	0.10273	6.16374e-06	7.68157e-06	0.117145	1	0.869874
rs73005736	2:134503462	T:0.157648	rs7448000	5:120772327	T:0.129716	3419	2582	7	1	0.117291	4.36188e-06	0.47897	0.104275	2.62433e-05	-0.440394	0.10476	0.000991231	0.389651	0.118327	9.60617e-06	-0.538186	0.121601	0.119218	0.333895	0.214301	4.37146e-09	6.7026e-09	0.117291	1	0.869874
rs73007615	2:134510949	T:0.157014	rs9375004	6:121476771	G:0.326979	3436	2595	7	1	0.117328	3.66402e-06	0.480485	0.103786	0.0860429	-0.164531	0.0958444	0.0043826	0.363419	0.12755	0.0269423	-0.232945	0.105293	0.121925	0.240364	0.1554	3.39109e-06	4.31928e-06	0.117328	1	0.869874
rs12525967	6:56126942	T:0.20226	rs2388982	12:32134240	C:0.30962	3451	2606	7	1	0.117346	0.000105538	-0.348565	0.0898943	0.000157492	-0.287334	0.0760353	0.0790854	-0.216802	0.123462	0.0353734	-0.199138	0.0946447	0.117794	-0.197312	0.12615	2.40135e-07	3.32151e-07	0.117346	1	0.869874
rs12328009	2:208096911	C:0.442061	rs10847270	12:127568802	G:0.397986	3426	2591	7	1	0.117364	0.00278181	0.223294	0.0746585	0.00175345	0.231914	0.0741152	0.00155979	0.351521	0.111124	0.00110198	0.358331	0.109813	0.117489	-0.158309	0.10113	7.05145e-05	8.00887e-05	0.117364	1	0.869874
rs11195879	10:84531521	C:0.168455	rs12860268	13:90540632	A:0.107567	3449	2606	7	1	0.117474	1.23649e-05	-0.468277	0.107131	0.0148456	-0.27933	0.114662	0.000508675	-0.402009	0.115648	0.220181	-0.166545	0.135839	0.116455	-0.309004	0.196839	5.79384e-06	7.25166e-06	0.117474	1	0.869874
rs1374404	2:134495807	A:0.161431	rs1490070	3:176417144	C:0.119983	3438	2600	7	1	0.117657	1.12129e-05	0.453452	0.103237	0.000173428	-0.409377	0.109025	4.3583e-06	0.537641	0.117043	0.0143844	-0.309824	0.126587	0.116811	-0.331237	0.211208	4.53298e-08	6.57604e-08	0.117657	1	0.869874
rs9833783	3:192164179	C:0.112272	rs4946532	6:121334822	A:0.312591	3447	2602	7	1	0.117657	0.000944671	0.559543	0.169225	0.000110587	-0.32699	0.0845786	0.338111	0.244562	0.255309	3.06573e-05	-0.379336	0.0909999	0.116879	0.285708	0.182211	1.69291e-06	2.21104e-06	0.117657	1	0.869874
rs11195879	10:84531521	C:0.168357	rs11843666	13:90541866	C:0.107505	3451	2608	7	1	0.11784	1.22367e-05	-0.468552	0.107139	0.0147423	-0.279638	0.114669	0.000503351	-0.402355	0.115654	0.219068	-0.166959	0.135849	0.116834	-0.308705	0.196853	5.70401e-06	7.15999e-06	0.11784	1	0.869874
rs11195879	10:84531521	C:0.168554	rs141481669	13:90536135	C:0.107288	3444	2603	7	1	0.117931	1.10135e-05	-0.472066	0.107379	0.020452	-0.266525	0.114983	0.000451573	-0.406218	0.115799	0.259289	-0.153637	0.136194	0.116818	-0.309309	0.197229	6.61758e-06	8.26825e-06	0.117931	1	0.869874
rs6712538	2:134473174	T:0.168608	rs11670993	19:24415489	A:0.111532	3434	2592	7	1	0.117931	1.42072e-05	0.435137	0.100247	4.89412e-05	-0.452491	0.111434	0.00218993	0.34883	0.113878	1.85201e-05	-0.55768	0.130237	0.119593	0.329252	0.211536	1.11466e-08	1.67834e-08	0.117931	1	0.869874
[truncated: 8,905 more rows]

## Sheet: B) Dominant
Var1_ID	Var1_Pos	Var1_MAF	Var2_ID	Var2_Pos	Var2_MAF	Num_NonMissing	Num_Cases	N_Iter	Converged	Raw_LRT_pval	Red_Var1_Pval	Red_Var1_beta	Red_Var1_SE	Red_Var2_Pval	Red_Var2_beta	Red_Var2_SE	Full_Var1_Pval	Full_Var1_beta	Full_Var1_SE	Full_Var2_Pval	Full_Var2_beta	Full_Var2_SE	Full_Var1_Var2_Pval	Full_Var1_Var2_beta	Full_Var1_Var2_SE	Red_Model_Pval	Full_Model_Pval	Overall_Pval_(LRT)	Overall_Pval_adj_Bonferroni	Overall_Pval_adj_FDR
[truncated: 10,296 more rows]

[truncated: 3 more sheets: C) Recessive, D) Codominant, E) EDGE]
