# Supplementary material for: Novel EDGE encoding method enhances ability to identify genetic interactions
Source: PLoS Genet. 2021 Jun 4;17(6):e1009534. doi: 10.1371/journal.pgen.1009534 (PMC8208534; doi:10.1371/journal.pgen.1009534)
Supplement: S10 Table — Results from SNP-SNP interactions for hypertension in UKB with additive (A), dominant (B), recessive (C), codominant (D), and EDGE (E) encodings. Var1_ID (SNP 1 rs#), Var1_Pos (SNP 1 chromosome:base pair), Var1_MAF (SNP 1 minor allele frequency), Var1_ID (SNP’s rs#), Var2_Pos (SNP 2 chromosome:base pair), Var2_MAF (SNP 2 minor allele frequency), Num_nonMissing (sample size), Num_Cases (number of cases), N_Iter (number of iterations), Converged (model convergence; yes:1, no:0), Raw_LRT_pval (unadjusted likelihood ratio test p-value), Red_Var1_Pval (SNP 1 p-value in reduced model), Red_Var1_beta (SNP 1 beta value in reduced model), Red_Var1_SE (SNP 1 standard error in reduced model), Red_Var2_Pval (SNP 2 p-value in reduced model), Red_Var2_beta (SNP 2 beta value in reduced model), Red_Var2_SE (SNP 2 standard error in reduced model), Full_Var1_Pval (SNP 1 p-value in full model), Full_Var1_beta (SNP 1 beta value in full model), Full_Var1_SE (SNP 1 standard error in full model), Full_Var2_Pval (SNP 2 p-value in full model), Full_Var2_beta (SNP 2 beta value in full model), Full_Var2_SE (SNP 2 standard error in full model), Full_Var1_Var2_Pval (p-value of interaction between SNP1 and SNP2 in full model), Full_Var1_Var2_beta (beta value of interaction between SNP1 and SNP2 in full model), Full_Var1_Var2_SE (standard error of interaction between SNP1 and SNP2 in full model), Red_model_Pval (reduced model p-value), Full_model_Pval (full model p-value), Overall_LRT_Pval (Likelihood ratio test p-value), Overall_Pval_adj_Bonferroni (Bonferroni adjusted LRT p-value), Overall_Pval_adj_FDR (FDR adjusted LRT p-value). (XLSX) [file pgen.1009534.s013.xlsx]

## Sheet: A) Additive
Var1_ID	Var1_Pos	Var1_MAF	Var2_ID	Var2_Pos	Var2_MAF	Num_NonMissing	Num_Cases	N_Iter	Converged	Raw_LRT_pval	Red_Var1_Pval	Red_Var1_beta	Red_Var1_SE	Red_Var2_Pval	Red_Var2_beta	Red_Var2_SE	Full_Var1_Pval	Full_Var1_beta	Full_Var1_SE	Full_Var2_Pval	Full_Var2_beta	Full_Var2_SE	Full_Var1_Var2_Pval	Full_Var1_Var2_beta	Full_Var1_Var2_SE	Red_Model_Pval	Full_Model_Pval	Overall_Pval_(LRT)	Overall_Pval_adj_Bonferroni	Overall_Pval_adj_FDR
rs3801888	7:26388832	G:0.265176	rs2858808	13:33719042	C:0.301422	289415	70089	6	1	0.0935325	0.0508802	0.0145104	0.00743175	0.0291147	0.0156357	0.00716598	0.782	0.00281611	0.010177	0.571131	0.00533797	0.00942461	0.0921709	0.0192443	0.0114274	0.013611	0.00972024	0.0935325	0.0935325	0.0935325

## Sheet: B) Dominant
Var1_ID	Var1_Pos	Var1_MAF	Var2_ID	Var2_Pos	Var2_MAF	Num_NonMissing	Num_Cases	N_Iter	Converged	Raw_LRT_pval	Red_Var1_Pval	Red_Var1_beta	Red_Var1_SE	Red_Var2_Pval	Red_Var2_beta	Red_Var2_SE	Full_Var1_Pval	Full_Var1_beta	Full_Var1_SE	Full_Var2_Pval	Full_Var2_beta	Full_Var2_SE	Full_Var1_Var2_Pval	Full_Var1_Var2_beta	Full_Var1_Var2_SE	Red_Model_Pval	Full_Model_Pval	Overall_Pval_(LRT)	Overall_Pval_adj_Bonferroni	Overall_Pval_adj_FDR
rs3801888	7:26388832	G:0.265176	rs2858808	13:33719042	C:0.301422	289415	70089	6	1	0.440973	0.0286508	0.0204009	0.00932287	0.107755	0.0149559	0.00929886	0.330382	0.0130181	0.0133746	0.512021	0.0083157	0.0126823	0.441335	0.0143576	0.0186477	0.0250345	0.046662	0.440973	0.440973	0.440973

## Sheet: C) Recessive
Var1_ID	Var1_Pos	Var1_MAF	Var2_ID	Var2_Pos	Var2_MAF	Num_NonMissing	Num_Cases	N_Iter	Converged	Raw_LRT_pval	Red_Var1_Pval	Red_Var1_beta	Red_Var1_SE	Red_Var2_Pval	Red_Var2_beta	Red_Var2_SE	Full_Var1_Pval	Full_Var1_beta	Full_Var1_SE	Full_Var2_Pval	Full_Var2_beta	Full_Var2_SE	Full_Var1_Var2_Pval	Full_Var1_Var2_beta	Full_Var1_Var2_SE	Red_Model_Pval	Full_Model_Pval	Overall_Pval_(LRT)	Overall_Pval_adj_Bonferroni	Overall_Pval_adj_FDR
rs3801888	7:26388832	G:0.265176	rs2858808	13:33719042	C:0.301422	289415	70089	6	1	0.0244489	0.615273	0.00910509	0.0181174	0.0330415	0.0344053	0.0161408	0.829841	-0.00409877	0.0190725	0.149984	0.024168	0.0167881	0.0236583	0.138256	0.061104	0.0915724	0.0199421	0.0244489	0.0244489	0.0244489

## Sheet: D) Codominant
Var1_ID	Var1_Pos	Var1_MAF	Var2_ID	Var2_Pos	Var2_MAF	Num_NonMissing	Num_Cases	N_Iter	Converged	Raw_LRT_pval	Red_Model_Pval	Full_Model_Pval	Overall_Pval_(LRT)	Overall_Pval_adj_Bonferroni	Overall_Pval_adj_FDR	Red_Var1_Het_Pval	Red_Var1_Het_beta	Red_Var1_Het_SE	Red_Var1_Hom_Pval	Red_Var1_Hom_beta	Red_Var1_Hom_SE	Red_Var2_Het_Pval	Red_Var2_Het_beta	Red_Var2_Het_SE	Red_Var2_Hom_Pval	Red_Var2_Hom_beta	Red_Var2_Hom_SE	Full_Var1_Het_Pval	Full_Var1_Het_beta	Full_Var1_Het_SE	Full_Var1_Hom_Pval	Full_Var1_Hom_beta	Full_Var1_Hom_SE	Full_Var2_Het_Pval	Full_Var2_Het_beta	Full_Var2_Het_SE	Full_Var2_Hom_Pval	Full_Var2_Hom_beta	Full_Var2_Hom_SE	Full_Var1_Het_Var2_Het_Pval	Full_Var1_Het_Var2_Het_beta	Full_Var1_Het_Var2_Het_SE	Full_Var1_Het_Var2_Hom_Pval	Full_Var1_Het_Var2_Hom_beta	Full_Var1_Het_Var2_Hom_SE	Full_Var1_Hom_Var2_Het_Pval	Full_Var1_Hom_Var2_Het_beta	Full_Var1_Hom_Var2_Het_SE	Full_Var1_Hom_Var2_Hom_Pval
rs3801888	7:26388832	G:0.265176	rs2858808	13:33719042	C:0.301422	289415	70089	6	1	0.20626	0.0350187	0.0389385	0.20626	0.20626	0.20626	0.0327895	0.020844	0.00976457	0.335858	0.0178816	0.0185806	0.315544	0.00980923	0.00977349	0.0201165	0.0389769	0.0167703	0.212068	0.0174708	0.0140002	0.659359	-0.0118235	0.026823	0.698095	0.00516907	0.013326	0.314487	0.0230746	0.0229404	0.783875	0.0056298	0.0205263	0.756926	0.0109268	0.0353025	0.376675	0.0346392	0.0391829	0.015723
[truncated: 2 more columns]

## Sheet: E) EDGE
Var1_ID	Var1_Pos	Var1_MAF	Var2_ID	Var2_Pos	Var2_MAF	Num_NonMissing	Num_Cases	N_Iter	Converged	Raw_LRT_pval	Red_Var1_Pval	Red_Var1_beta	Red_Var1_SE	Red_Var2_Pval	Red_Var2_beta	Red_Var2_SE	Full_Var1_Pval	Full_Var1_beta	Full_Var1_SE	Full_Var2_Pval	Full_Var2_beta	Full_Var2_SE	Full_Var1_Var2_Pval	Full_Var1_Var2_beta	Full_Var1_Var2_SE	Red_Model_Pval	Full_Model_Pval	Overall_Pval_(LRT)	Overall_Pval_adj_Bonferroni	Overall_Pval_adj_FDR	Red_Var1_Het_Pval	Red_Var1_Het_beta	Red_Var1_Het_SE	Red_Var1_Hom_Pval	Red_Var1_Hom_beta	Red_Var1_Hom_SE	Red_Var2_Het_Pval	Red_Var2_Het_beta	Red_Var2_Het_SE	Red_Var2_Hom_Pval	Red_Var2_Hom_beta	Red_Var2_Hom_SE	Full_Var1_Het_Pval	Full_Var1_Het_beta	Full_Var1_Het_SE	Full_Var1_Hom_Pval	Full_Var1_Hom_beta	Full_Var1_Hom_SE	Full_Var2_Het_Pval
rs3801888	7:26388832	G:0.265176	rs2858808	13:33719042	C:0.301422	289415	70089	6	1	0.349575	0.0905299	0.0188613	0.00860523	0.0624414	0.0391348	0.0166162	0.439869	0.0133396	0.0104084	0.557176	0.0245619	0.02271	0.640954	0.0290045	0.0307517	0.0350187	0.0472112	0.349575	0.349575	0.349575
[truncated: 17 more columns]
