# Supplementary material for: Novel EDGE encoding method enhances ability to identify genetic interactions
Source: PLoS Genet. 2021 Jun 4;17(6):e1009534. doi: 10.1371/journal.pgen.1009534 (PMC8208534; doi:10.1371/journal.pgen.1009534)
Supplement: S11 Table — Results from SNP-SNP interactions for AMD in eMERGE with additive (A), dominant (B), recessive (C), codominant (D), and EDGE (E) encodings. Var1_ID (SNP 1 rs#), Var1_Pos (SNP 1 chromosome:base pair), Var1_MAF (SNP 1 minor allele frequency), Var1_ID (SNP’s rs#), Var2_Pos (SNP 2 chromosome:base pair), Var2_MAF (SNP 2 minor allele frequency), Num_nonMissing (sample size), Num_Cases (number of cases), N_Iter (number of iterations), Converged (model convergence; yes:1, no:0), Raw_LRT_pval (unadjusted likelihood ratio test p-value), Red_Var1_Pval (SNP 1 p-value in reduced model), Red_Var1_beta (SNP 1 beta value in reduced model), Red_Var1_SE (SNP 1 standard error in reduced model), Red_Var2_Pval (SNP 2 p-value in reduced model), Red_Var2_beta (SNP 2 beta value in reduced model), Red_Var2_SE (SNP 2 standard error in reduced model), Full_Var1_Pval (SNP 1 p-value in full model), Full_Var1_beta (SNP 1 beta value in full model), Full_Var1_SE (SNP 1 standard error in full model), Full_Var2_Pval (SNP 2 p-value in full model), Full_Var2_beta (SNP 2 beta value in full model), Full_Var2_SE (SNP 2 standard error in full model), Full_Var1_Var2_Pval (p-value of interaction between SNP1 and SNP2 in full model), Full_Var1_Var2_beta (beta value of interaction between SNP1 and SNP2 in full model), Full_Var1_Var2_SE (standard error of interaction between SNP1 and SNP2 in full model), Red_model_Pval (reduced model p-value), Full_model_Pval (full model p-value), Overall_LRT_Pval (Likelihood ratio test p-value), Overall_Pval_adj_Bonferroni (Bonferroni adjusted LRT p-value), Overall_Pval_adj_FDR (FDR adjusted LRT p-value). (XLSX) [file pgen.1009534.s014.xlsx]

## Sheet: A) Additive
Var1_ID	Var1_Pos	Var1_MAF	Var2_ID	Var2_Pos	Var2_MAF	Num_NonMissing	Num_Cases	N_Iter	Converged	Raw_LRT_pval	Red_Var1_Pval	Red_Var1_beta	Red_Var1_SE	Red_Var2_Pval	Red_Var2_beta	Red_Var2_SE	Full_Var1_Pval	Full_Var1_beta	Full_Var1_SE	Full_Var2_Pval	Full_Var2_beta	Full_Var2_SE	Full_Var1_Var2_Pval	Full_Var1_Var2_beta	Full_Var1_Var2_SE	Red_Model_Pval	Full_Model_Pval	Overall_Pval_(LRT)	Overall_Pval_adj_Bonferroni	Overall_Pval_adj_FDR
rs6695321	1:196675861	G:0.362274	rs2336502	1:196842574	C:0.332567	13044	2153	8	1	1.0222e-15	4.56969e-12	-0.298083	0.043086	3.20022e-06	-0.209174	0.0449108	4.07228e-25	-0.609473	0.0588715	8.85555e-19	-0.588017	0.0664524	1.28483e-15	0.523005	0.065408	5.59285e-16	5.44284e-29	1.0222e-15	4.37296e-12	4.37296e-12
rs2336502	1:196842574	C:0.333897	rs5993	1:197030829	T:0.260926	13019	2146	8	1	4.76453e-06	5.23798e-08	-0.247176	0.0454114	7.25018e-09	-0.343393	0.059359	6.50953e-12	-0.350913	0.0510937	4.04445e-13	-0.518263	0.0714446	4.21487e-06	0.401693	0.0873151	1.01616e-12	2.04425e-16	4.76453e-06	0.0203827	0.0101913
rs2336502	1:196842574	C:0.333807	rs10922153	1:196978615	G:0.494196	13009	2149	8	1	0.000217351	0.0892424	-0.0835071	0.049139	5.54029e-11	0.298684	0.0455613	0.0947397	0.124058	0.0742459	1.20457e-13	0.428108	0.0577255	0.000215164	-0.238924	0.0645652	2.89206e-15	2.25027e-17	0.000217351	0.929828	0.269602
rs6695321	1:196675861	G:0.362399	chr6:31917557:i	6:31917557	CAT:0.101996	13074	2159	8	1	0.000317478	8.97586e-12	-0.29358	0.043034	1.95576e-06	-0.354991	0.0746101	1.94763e-14	-0.357674	0.04673	8.4888e-09	-0.646545	0.112278	0.000296871	0.387166	0.107011	2.65351e-16	3.01687e-18	0.000317478	1	0.269602
rs10733086	1:196676935	A:0.426873	chr6:31917557:i	6:31917557	CAT:0.102317	13121	2166	8	1	0.000320724	3.75601e-33	0.499022	0.0416011	3.70314e-06	-0.345603	0.0746865	1.80503e-35	0.559195	0.0449889	0.98959	-0.00154842	0.118675	0.000324166	-0.383977	0.106803	6.36474e-38	1.07081e-39	0.000320724	1	0.269602
rs11787887	9:73491479	T:0.0700895	rs177254	12:29733790	T:0.373326	13069	2154	8	1	0.00045885	0.0304356	0.172208	0.0795648	0.000739891	0.146412	0.0433896	5.44465e-05	0.448159	0.111049	1.27098e-05	0.201353	0.0461285	0.000539748	-0.421924	0.121936	0.000375425	3.54398e-06	0.00045885	1	0.269602
rs1473522	8:71834440	C:0.181409	rs2086538	8:71988962	G:0.187776	13114	2162	8	1	0.000491547	0.434017	0.0984156	0.125797	0.601074	0.0665663	0.127313	0.564814	-0.0800989	0.139132	0.195704	-0.196241	0.151668	0.000468343	0.33094	0.0946019	0.0112922	9.96547e-05	0.000491547	1	0.269602
rs7531611	1:196405652	T:0.321884	rs2019727	1:196674714	A:0.204898	13087	2158	8	1	0.000550441	1.87307e-15	-0.363838	0.0457689	4.21875e-13	-0.392795	0.0541909	1.60468e-17	-0.463055	0.0543534	1.28692e-14	-0.54707	0.0709824	0.000504497	0.295395	0.0849238	5.41217e-25	1.23869e-26	0.000550441	1	0.269602
rs399469	1:196676105	A:0.459	chr6:31917557:i	6:31917557	CAT:0.102271	13122	2166	8	1	0.000611633	2.94516e-33	0.502004	0.0417797	4.45277e-06	-0.342838	0.074708	2.86858e-35	0.558962	0.0451048	0.910782	-0.0133606	0.119235	0.000618183	-0.364916	0.106591	4.62933e-38	1.42058e-39	0.000611633	1	0.269602
rs2019727	1:196674714	A:0.205471	rs5993	1:197030829	T:0.260758	13014	2144	8	1	0.000630205	1.88002e-13	-0.40091	0.0544932	1.25902e-08	-0.336851	0.0591845	8.23355e-16	-0.491349	0.0610319	5.04523e-11	-0.430137	0.0654738	0.000469525	0.361609	0.103389	4.52014e-18	1.01238e-19	0.000630205	1	0.269602
rs2203861	4:138887568	A:0.427442	merged_del_2_26565	4:138966211	GT:0.350242	13031	2151	8	1	0.000817672	0.651515	0.0285758	0.0632685	0.0607503	0.122248	0.0651882	0.192053	-0.0964481	0.0739332	0.218536	-0.121228	0.0985248	0.000825487	0.203448	0.0608378	0.00207664	3.09406e-05	0.000817672	1	0.318
rs2292627	10:124201665	G:0.121955	rs8017682	14:20903778	A:0.138931	13136	2163	8	1	0.00129092	2.58711e-05	0.249226	0.0592399	0.140016	0.0853266	0.0578199	1.47471e-07	0.356592	0.0678487	0.00410036	0.189168	0.0659046	0.00151767	-0.386184	0.121775	5.92561e-05	1.50376e-06	0.00129092	1	0.460212
rs2019727	1:196674714	A:0.205122	rs10922153	1:196978615	G:0.493655	13002	2147	8	1	0.00146233	2.96545e-06	-0.266442	0.057015	1.99601e-09	0.262659	0.0437901	0.451741	-0.0635944	0.0845091	1.31972e-11	0.339675	0.0501997	0.00145328	-0.256693	0.0806235	2.48373e-19	1.24016e-20	0.00146233	1	0.481219
rs116410219	6:32140277	A:0.207594	rs114425641	6:32200670	G:0.457194	13129	2167	8	1	0.0016298	0.000259153	0.188473	0.0515934	0.000863158	0.143204	0.0429823	4.37777e-06	0.458997	0.0999428	6.41933e-06	0.232446	0.0515163	0.00166926	-0.229544	0.0730211	1.96226e-08	7.53745e-10	0.0016298	1	0.48472
rs7531611	1:196405652	T:0.32227	rs9427938	1:196933245	T:0.121655	13152	2167	8	1	0.00169958	2.90375e-13	-0.331504	0.0454191	3.84714e-07	-0.347362	0.0684272	2.68247e-15	-0.399215	0.0505026	7.83235e-09	-0.546403	0.094664	0.00155184	0.317988	0.100476	4.59512e-19	2.61467e-20	0.00169958	1	0.48472
rs380390	1:196701051	G:0.435239	chr6:31917557:i	6:31917557	CAT:0.102351	13102	2160	8	1	0.00184151	8.8392e-30	0.471301	0.0415806	2.65276e-06	-0.350942	0.0747318	2.3467e-31	0.523179	0.0449154	0.657938	-0.0527382	0.119112	0.00185292	-0.332617	0.106853	1.69948e-34	1.37185e-35	0.00184151	1	0.492373
rs10803078	1:242891905	C:0.306763	rs7241090	18:53668713	G:0.246417	13116	2160	8	1	0.00236502	3.43916e-05	0.181708	0.043867	0.00162485	0.151398	0.0480415	2.7486e-07	0.284912	0.0554312	1.1212e-05	0.28757	0.0654703	0.00244632	-0.219521	0.0724516	1.22652e-06	5.97161e-08	0.00236502	1	0.540192
rs2014307	10:124217632	T:0.389087	rs9554501	13:99423052	C:0.393308	13150	2167	8	1	0.00240895	1.51036e-08	-0.240196	0.0424346	0.195489	-0.0542305	0.0418927	0.148184	-0.0929626	0.0642905	0.163796	0.0871766	0.0626081	0.00245929	-0.18823	0.0621568	4.43067e-08	2.37501e-09	0.00240895	1	0.540192
rs10922153	1:196978615	G:0.493724	rs2830511	21:28161235	T:0.273037	13066	2156	8	1	0.00250998	5.51306e-15	0.324127	0.041477	0.00119835	0.146206	0.0451354	8.83529e-05	0.215057	0.054854	0.421995	-0.0677669	0.0843958	0.00258747	0.194918	0.064694	1.52937e-16	1.162e-17	0.00250998	1	0.540192
rs7517126	1:196840272	G:0.161311	rs5993	1:197030829	T:0.261982	12978	2152	8	1	0.00252544	7.81963e-08	-0.337732	0.0628778	2.24848e-08	-0.329514	0.0589291	1.19152e-09	-0.419946	0.0690544	5.57285e-10	-0.383249	0.0617938	0.00203739	0.36814	0.119343	1.52917e-12	1.03216e-13	0.00252544	1	0.540192
rs10733086	1:196676935	A:0.426718	rs2357887	2:11165291	G:0.410014	13141	2165	8	1	0.00279076	1.16505e-33	0.502968	0.0415953	2.80206e-05	0.17218	0.041103	1.17586e-07	0.34931	0.0659423	0.888417	0.00957199	0.0682213	0.00283495	0.173644	0.0581704	4.9576e-37	6.04497e-38	0.00279076	1	0.542279
rs380390	1:196701051	G:0.43488	rs2357887	2:11165291	G:0.409808	13122	2159	8	1	0.00281775	2.76285e-30	0.475424	0.0415725	2.57942e-05	0.172897	0.0410903	9.21598e-07	0.322685	0.065751	0.867958	0.0113037	0.0679908	0.00286144	0.172711	0.0579132	1.55977e-33	1.82976e-34	0.00281775	1	0.542279
rs7531611	1:196405652	T:0.322205	rs3766404	1:196651832	C:0.163764	13150	2166	8	1	0.00292447	1.16991e-13	-0.33707	0.0454264	4.04376e-08	-0.33508	0.0610466	2.78306e-15	-0.411352	0.0520681	1.86872e-09	-0.496852	0.0826871	0.00272205	0.273405	0.0912112	5.32834e-20	5.0704e-21	0.00292447	1	0.542279
rs7531611	1:196405652	T:0.322319	rs652888	6:31851234	G:0.211483	13150	2166	8	1	0.00313775	4.99431e-14	-0.341401	0.0453264	7.99733e-05	0.197405	0.0500458	9.20373e-15	-0.441749	0.0570014	0.332222	0.0652922	0.0673359	0.003066	0.226521	0.0765003	1.39557e-16	1.29836e-17	0.00313775	1	0.542279
chr3:113020862:d	3:113020862	TG:0.292068	rs10227806	7:1819139	G:0.0775968	13074	2158	8	1	0.003169	1.54615e-05	0.202107	0.0467622	3.08503e-05	-0.338236	0.0811683	3.77189e-07	0.253454	0.0498913	0.207706	-0.133006	0.105569	0.00362678	-0.381977	0.131312	1.30875e-08	9.20419e-10	0.003169	1	0.542279
rs399469	1:196676105	A:0.459139	rs2357887	2:11165291	G:0.409983	13142	2165	8	1	0.00352299	6.85855e-34	0.506988	0.0417777	2.2613e-05	0.174179	0.0411051	6.10544e-08	0.357314	0.0659777	0.827461	0.0149032	0.0683762	0.00356991	0.168797	0.0579292	2.35787e-37	3.56597e-38	0.00352299	1	0.560901
rs600653	6:101370944	T:0.192742	rs11766622	7:17208343	G:0.482527	13020	2155	8	1	0.00354005	1.50929e-05	-0.225372	0.0520811	0.018457	-0.0965384	0.04097	0.657183	-0.0366486	0.082578	0.788046	-0.0134116	0.0498852	0.00361678	-0.218065	0.074942	5.52649e-06	3.69378e-07	0.00354005	1	0.560901
rs6695321	1:196675861	G:0.362188	rs3024459	6:6151819	C:0.113468	13083	2156	8	1	0.00406644	5.07036e-12	-0.296624	0.0429666	0.190666	0.0841017	0.0642678	9.72676e-07	-0.234765	0.0479397	0.00283709	0.273446	0.0916112	0.00433168	-0.278531	0.0976294	1.16635e-11	1.16854e-12	0.00406644	1	0.5922
rs116386615	6:32145993	G:0.317449	rs114425641	6:32200670	G:0.457062	13147	2167	8	1	0.00414932	0.000762208	0.172836	0.051345	0.000386342	0.151278	0.0426227	1.97232e-05	0.391648	0.0917639	5.44155e-06	0.236527	0.0520181	0.00420871	-0.191637	0.0669572	4.9211e-08	4.27194e-09	0.00414932	1	0.5922
rs2203861	4:138887568	A:0.427695	rs177254	12:29733790	T:0.373867	13125	2164	8	1	0.00425678	0.00439325	0.114571	0.0402221	0.000640315	0.147643	0.0432471	5.55091e-05	0.234183	0.0580935	1.15818e-05	0.295404	0.0673621	0.00429076	-0.170544	0.0597151	5.42306e-05	3.97088e-06	0.00425678	1	0.5922
rs620680	6:101422609	A:0.189886	rs11766622	7:17208343	G:0.481837	13021	2147	8	1	0.0042913	2.46849e-05	-0.221067	0.0524147	0.0161676	-0.0987089	0.0410413	0.665888	-0.0358017	0.0829132	0.722751	-0.017692	0.0498669	0.00438054	-0.214422	0.0752525	8.07839e-06	6.32706e-07	0.0042913	1	0.5922
rs2336502	1:196842574	C:0.332452	rs12042442	1:197096135	C:0.153448	13050	2159	8	1	0.00465258	1.82351e-08	-0.255321	0.0453666	4.78197e-10	-0.369113	0.0592848	3.50556e-10	-0.31673	0.0504782	2.75388e-11	-0.488816	0.073405	0.00439122	0.288701	0.101348	4.28737e-14	5.27423e-15	0.00465258	1	0.59351
rs7517126	1:196840272	G:0.161178	rs10922153	1:196978615	G:0.4941	12967	2155	8	1	0.00465383	0.00600349	-0.177656	0.0646588	1.15579e-11	0.291693	0.0429868	0.813929	0.0222643	0.0945969	2.30931e-13	0.345869	0.0471883	0.00472351	-0.266259	0.0942409	8.42666e-16	1.09234e-16	0.00465383	1	0.59351
rs10227806	7:1819139	G:0.0776729	rs920701	13:76417101	C:0.381397	13132	2160	8	1	0.00471701	4.76561e-05	-0.32856	0.08079	0.00119471	0.136344	0.0420797	2.2149e-06	-0.580535	0.122663	0.0411771	0.0918167	0.0449698	0.00470597	0.335857	0.118824	7.98893e-07	7.25533e-08	0.00471701	1	0.59351
rs12562176	1:196521049	A:0.426682	rs61394933	2:216581686	T:0.0534404	13080	2155	8	1	0.00522943	3.05462e-06	-0.195173	0.0418189	7.61636e-05	0.356283	0.0900577	1.18237e-07	-0.233757	0.0441368	0.635845	0.06602	0.139425	0.00525614	0.354774	0.127118	1.09457e-08	1.20568e-09	0.00522943	1	0.639185
rs116450038	6:32176208	C:0.20232	rs116185472	6:32188383	C:0.435954	13061	2149	8	1	0.00545174	0.0165231	0.132163	0.0551335	0.00059805	0.159308	0.0464116	0.000317032	0.416754	0.115734	1.44441e-05	0.229058	0.0528149	0.0054741	-0.21733	0.0782405	1.8441e-07	1.97481e-08	0.00545174	1	0.647848
rs7531611	1:196405652	T:0.321598	rs7517126	1:196840272	G:0.160703	13052	2166	8	1	0.00581128	1.22802e-13	-0.336565	0.0453976	5.70943e-06	-0.282718	0.0623155	5.41758e-15	-0.402217	0.0514554	2.2873e-07	-0.434057	0.0838867	0.00542195	0.254505	0.0915212	1.00553e-17	1.67583e-18	0.00581128	1	0.649034
rs34516488	8:17146216	A:0.495106	rs4924390	15:40064229	A:0.483637	13078	2160	8	1	0.00584759	0.000627411	0.140579	0.0411113	0.00110925	0.133487	0.0409314	2.49639e-05	0.301257	0.0714705	3.53774e-05	0.289304	0.0699518	0.00588535	-0.158056	0.0573892	1.24511e-05	1.26233e-06	0.00584759	1	0.649034
rs10922153	1:196978615	G:0.494479	chr6:31917557:i	6:31917557	CAT:0.102216	13041	2155	8	1	0.00614986	1.2744e-14	0.320088	0.0415247	3.78179e-06	-0.345044	0.074636	3.53297e-16	0.366839	0.0449911	0.655579	-0.0564892	0.12665	0.00602958	-0.283906	0.103383	5.74531e-19	1.03938e-19	0.00614986	1	0.649034
rs3766404	1:196651832	C:0.164103	rs10922153	1:196978615	G:0.493838	13065	2155	8	1	0.00615319	0.000169704	-0.239367	0.0636563	7.62492e-11	0.280506	0.043103	0.614742	-0.0471006	0.0935804	1.94449e-12	0.334626	0.0475428	0.00620997	-0.254348	0.0929471	1.93727e-17	3.37187e-18	0.00615319	1	0.649034
rs116450038	6:32176208	C:0.202486	rs114425641	6:32200670	G:0.456597	13075	2152	8	1	0.00622029	0.000687217	0.172881	0.0509277	0.000151324	0.160486	0.042357	3.74564e-05	0.3986	0.0966859	3.02743e-06	0.239993	0.0514018	0.00629365	-0.199001	0.0728386	3.2234e-08	4.03998e-09	0.00622029	1	0.649034
rs34743816	2:69813345	C:0.285227	rs9554501	13:99423052	C:0.393514	13058	2159	8	1	0.00652806	3.54102e-05	-0.188074	0.0454774	0.226605	-0.0506604	0.0418976	0.535758	-0.0432216	0.0697977	0.36394	0.0509212	0.0560878	0.00661828	-0.180743	0.0665606	8.8391e-05	9.23907e-06	0.00652806	1	0.664929
rs1998886	14:39894833	T:0.142819	rs55792406	20:6700945	A:0.0533895	13055	2154	8	1	0.0074237	0.198092	0.0732573	0.0569207	0.00323282	0.295616	0.10039	0.0473131	0.117339	0.0591578	9.98725e-05	0.437886	0.112541	0.00895549	-0.561794	0.214938	0.00656101	0.000636585	0.0074237	1	0.720382
rs34516488	8:17146216	A:0.495097	rs6587029	8:17161374	T:0.356431	13053	2153	8	1	0.00743381	0.0182793	0.119382	0.0505873	0.439293	-0.0402291	0.0520167	0.714528	0.0227142	0.0620979	0.0193387	-0.162013	0.0692678	0.00752986	0.168216	0.0629444	0.00186104	0.000192315	0.00743381	1	0.720382
chr3:113020862:d	3:113020862	TG:0.292155	rs2709977	7:82992227	C:0.180559	13065	2155	8	1	0.00781157	2.00284e-05	0.199234	0.0467184	0.0695616	-0.111276	0.0613174	5.13263e-07	0.266896	0.053153	0.772651	0.0227403	0.078711	0.00813664	-0.244901	0.0925431	2.33015e-05	2.97879e-06	0.00781157	1	0.720382
rs4852868	2:69831636	T:0.309223	rs9554501	13:99423052	C:0.393293	13120	2163	8	1	0.00786926	5.30141e-06	-0.210294	0.0461931	0.230595	-0.0501898	0.0418658	0.308984	-0.0708577	0.0696488	0.412885	0.0451142	0.0550961	0.00797768	-0.176152	0.066397	1.42544e-05	1.86336e-06	0.00786926	1	0.720382
rs3107233	2:216581110	A:0.153761	merged_del_2_26565	4:138966211	GT:0.35015	13043	2152	8	1	0.00791443	1.10721e-05	0.25684	0.0584377	0.000674895	0.141524	0.0416298	0.290386	0.0910928	0.0861581	0.0925852	0.0801713	0.0476667	0.00799239	0.220502	0.0831334	1.63698e-07	2.43805e-08	0.00791443	1	0.720382
rs399469	1:196676105	A:0.459142	rs3024459	6:6151819	C:0.113358	13131	2163	8	1	0.0084846	9.94327e-34	0.505628	0.0417704	0.192378	0.0843215	0.0646847	4.54701e-22	0.450537	0.0466491	0.177925	-0.1503	0.111567	0.00872415	0.247833	0.0944961	9.08029e-34	2.87822e-34	0.0084846	1	0.737231
rs10801558	1:196699044	G:0.41074	rs10803078	1:242891905	C:0.307119	13091	2157	8	1	0.00867911	1.44099e-36	-0.543579	0.0430384	0.000101885	0.173038	0.0445279	3.36241e-28	-0.64729	0.0587829	0.46937	0.04734	0.0654316	0.00858567	0.171008	0.0650682	1.75529e-40	6.19804e-41	0.00867911	1	0.737231
rs7531611	1:196405652	T:0.322328	rs115746404	6:32176211	G:0.397161	13069	2145	8	1	0.00870523	9.47557e-14	-0.340333	0.0456945	3.36647e-07	-0.218262	0.0427823	0.00184391	-0.209638	0.0673149	0.0344081	-0.120033	0.0567465	0.00893546	-0.174797	0.0668564	6.34243e-19	1.56027e-19	0.00870523	1	0.737231
rs7524776	1:196623337	C:0.155809	rs115746404	6:32176211	G:0.396919	13048	2142	8	1	0.00878887	2.32869e-16	-0.497078	0.060591	6.46061e-07	-0.213281	0.0428541	0.000333849	-0.321576	0.0896376	0.00184175	-0.151879	0.0487632	0.00919136	-0.234257	0.089931	6.79143e-22	1.80501e-22	0.00878887	1	0.737231
rs10754194	1:196529868	C:0.130259	rs2709977	7:82992227	C:0.18177	13143	2164	8	1	0.00929558	3.72419e-05	0.284439	0.0689722	0.0722383	-0.109984	0.0611833	1.07657e-06	0.377527	0.0774082	0.516967	-0.0428045	0.0660535	0.0108944	-0.338511	0.132955	4.11458e-05	5.99659e-06	0.00929558	1	0.76474
rs1587325	1:196689797	A:0.198369	chr6:31917557:i	6:31917557	CAT:0.102037	13059	2157	8	1	0.00947537	1.73717e-18	-0.462725	0.0527432	2.0944e-06	-0.354194	0.07466	1.40635e-19	-0.520185	0.0574676	9.974e-08	-0.487793	0.0915665	0.00857741	0.334733	0.12735	2.37031e-23	6.94245e-24	0.00947537	1	0.764824
rs7517126	1:196840272	G:0.160691	rs6799610	3:113248748	T:0.189803	13053	2166	8	1	0.00996516	3.77946e-06	-0.287404	0.0621661	4.26121e-05	0.214223	0.0523409	1.85658e-07	-0.398029	0.0763509	0.0148867	0.143928	0.0591051	0.00935485	0.274723	0.105711	4.08311e-09	8.09188e-10	0.00996516	1	0.768731
rs914940	1:242889492	C:0.445425	rs10803078	1:242891905	C:0.306972	13138	2165	8	1	0.0102929	0.983687	0.00128159	0.0626792	0.0055177	0.184787	0.0665863	0.420328	-0.0533362	0.0661861	0.521998	-0.0786221	0.122795	0.0103284	0.181145	0.0706318	0.00012609	1.92618e-05	0.0102929	1	0.768731
rs2292627	10:124201665	G:0.121975	rs2253755	10:124241557	G:0.30102	13142	2164	8	1	0.0106258	0.00390359	0.175608	0.0608515	3.91222e-07	0.225523	0.044454	0.82356	-0.0221303	0.0992534	0.00217913	0.158465	0.051707	0.0107982	0.223932	0.0878455	5.50032e-10	1.20078e-10	0.0106258	1	0.768731
rs10922153	1:196978615	G:0.493839	rs115746404	6:32176211	G:0.396681	12984	2134	8	1	0.0108469	9.36452e-15	0.323978	0.0418165	8.39447e-07	-0.211556	0.0429471	0.00103145	0.205136	0.0625072	1.86456e-06	-0.383876	0.080518	0.0109938	0.155481	0.0611433	1.17782e-19	3.5812e-20	0.0108469	1	0.768731
chr3:113020862:d	3:113020862	TG:0.291628	rs55792406	20:6700945	A:0.0533133	13008	2147	8	1	0.0109758	2.91355e-05	0.195862	0.0468557	0.00462299	0.285673	0.100867	2.1457e-06	0.231573	0.0488634	0.000123872	0.508621	0.132511	0.0118053	-0.385325	0.153034	2.76266e-06	5.0639e-07	0.0109758	1	0.768731
rs7517126	1:196840272	G:0.160443	rs2086538	8:71988962	G:0.187414	13014	2161	8	1	0.0110453	5.01848e-06	-0.283833	0.0621893	0.00379142	0.156666	0.0541157	2.52697e-07	-0.388694	0.0753912	0.147936	0.0878127	0.0606919	0.0105655	0.281082	0.109937	3.2027e-07	6.26544e-08	0.0110453	1	0.768731
rs5993	1:197030829	T:0.260934	rs4924390	15:40064229	A:0.483331	13078	2153	8	1	0.0113033	8.29516e-07	-0.28792	0.0584219	0.000765277	0.138017	0.0410146	0.337339	-0.092346	0.0962502	2.91098e-05	0.199628	0.0477541	0.01147	-0.191974	0.0759379	1.37928e-08	2.97027e-09	0.0113033	1	0.768731
rs3783	17:18232017	C:0.326972	rs35904652	19:39952796	T:0.169593	13099	2160	8	1	0.0113096	0.0360899	0.0907026	0.0432759	0.000513478	0.183417	0.0528028	0.0019089	0.156689	0.0504789	2.05627e-05	0.317291	0.0745043	0.0114919	-0.191707	0.0758521	0.000294891	4.72243e-05	0.0113096	1	0.768731
rs800292	1:196642233	A:0.272513	rs399469	1:196676105	A:0.459195	13148	2167	8	1	0.0115072	4.13079e-06	-0.259872	0.0564363	8.54853e-19	0.410296	0.0463473	0.0336607	-0.150202	0.070713	1.06188e-19	0.464125	0.0511015	0.0117284	-0.209619	0.0831752	3.07628e-38	1.3565e-38	0.0115072	1	0.768731
rs2357887	2:11165291	G:0.410053	rs1445881	5:61200407	A:0.365611	13141	2165	8	1	0.0116474	3.40549e-05	0.168608	0.0406824	2.20641e-05	-0.183306	0.043203	2.47635e-06	0.270791	0.0574919	0.500232	-0.0465811	0.0690987	0.0117373	-0.154284	0.0612252	1.92619e-08	4.22531e-09	0.0116474	1	0.768731
rs652888	6:31851234	G:0.211487	rs114425641	6:32200670	G:0.457094	13145	2166	8	1	0.0119956	0.00197308	0.156591	0.050607	3.59132e-05	0.171216	0.0414334	0.000144977	0.353664	0.0930813	1.44194e-06	0.245184	0.0508774	0.0120914	-0.182143	0.0725823	1.10899e-07	2.39376e-08	0.0119956	1	0.768731
rs800292	1:196642233	A:0.271967	rs2019727	1:196674714	A:0.204882	13088	2158	8	1	0.0128762	5.27095e-27	-0.557601	0.0518178	9.94343e-18	-0.472882	0.0551492	1.55963e-26	-0.623058	0.0584462	5.6372e-18	-0.550134	0.0636753	0.0119694	0.264485	0.105245	2.95022e-37	1.41832e-37	0.0128762	1	0.768731
rs11256424	10:10028972	G:0.498782	rs3783	17:18232017	C:0.326865	13140	2166	8	1	0.0131928	1.91329e-05	0.175016	0.0409416	0.0360835	0.0906544	0.0432515	0.204961	0.073391	0.0579001	0.474805	-0.0514773	0.0720282	0.013322	0.144799	0.0585034	1.30359e-05	2.66715e-06	0.0131928	1	0.768731
rs10801558	1:196699044	G:0.410658	rs115746404	6:32176211	G:0.397028	13023	2137	8	1	0.0132001	4.74643e-36	-0.54343	0.0433497	1.88053e-06	-0.205908	0.0432049	4.16369e-11	-0.424636	0.064357	0.135135	-0.0934652	0.0625539	0.0134531	-0.156145	0.0631771	3.0647e-42	1.60088e-42	0.0132001	1	0.768731
rs74133640	1:196223422	G:0.0787239	rs10841008	12:18440405	G:0.495257	13071	2159	8	1	0.0132147	3.66546e-07	0.382512	0.0752153	0.000770981	0.137312	0.0408302	0.423396	0.108298	0.13528	0.0364564	0.0931586	0.0445351	0.0136026	0.256839	0.104085	8.63973e-09	2.15253e-09	0.0132147	1	0.768731
rs3750846	10:124215565	C:0.225196	rs2147627	13:74620132	C:0.187295	13113	2162	8	1	0.0133652	4.22436e-25	0.492108	0.0475508	8.49949e-05	-0.21579	0.0549104	1.49586e-23	0.569045	0.056894	0.139144	-0.104361	0.0705626	0.0137117	-0.223155	0.0905394	1.20021e-27	5.16012e-28	0.0133652	1	0.768731
rs11256424	10:10028972	G:0.498819	rs2273159	14:35576783	A:0.137025	13129	2164	8	1	0.0134913	1.90135e-05	0.175425	0.0410239	2.15893e-05	0.248539	0.0585104	0.00881006	0.121623	0.0464328	0.697896	0.0401398	0.10341	0.0136265	0.211135	0.085585	1.59882e-08	3.9997e-09	0.0134913	1	0.768731
rs6695321	1:196675861	G:0.362251	rs2273159	14:35576783	A:0.137023	13089	2158	8	1	0.0136488	2.43949e-12	-0.301438	0.0430212	3.0981e-05	0.244596	0.0587106	2.69896e-13	-0.359245	0.0491537	0.268063	0.0942101	0.0850629	0.0135852	0.207625	0.0841252	3.17631e-15	1.04715e-15	0.0136488	1	0.768731
rs800292	1:196642233	A:0.272776	rs380390	1:196701051	G:0.434948	13128	2161	8	1	0.0137017	6.3193e-07	-0.279548	0.0561207	3.90107e-16	0.373946	0.0459303	0.0136626	-0.173339	0.0702914	4.51196e-17	0.427407	0.0508893	0.0140939	-0.204287	0.0832174	2.8715e-35	1.4196e-35	0.0137017	1	0.768731
rs2147627	13:74620132	C:0.18751	rs920701	13:76417101	C:0.381417	13130	2159	8	1	0.0142072	2.21686e-05	-0.232136	0.0547251	0.00054733	0.145489	0.0420918	4.36663e-06	-0.386641	0.0841783	0.124802	0.0774532	0.0504606	0.0142902	0.196886	0.0803655	3.95577e-07	9.5608e-08	0.0142072	1	0.768731
rs5993	1:197030829	T:0.259379	rs12042442	1:197096135	C:0.150901	13035	2153	9	1	0.0144411	0.244253	0.420708	0.361302	0.0443596	-0.725882	0.361014	0.172569	0.492324	0.360942	0.260071	-0.426961	0.379109	0.0166623	-0.289393	0.120879	1.99346e-07	4.97475e-08	0.0144411	1	0.768731
rs2203861	4:138887568	A:0.427478	rs8017682	14:20903778	A:0.138876	13134	2165	8	1	0.0152133	0.00399971	0.115613	0.0401688	0.169227	0.0794435	0.05779	0.000212158	0.171763	0.0463713	0.00582158	0.247541	0.0897647	0.0154436	-0.193963	0.0800901	0.0060635	0.00108039	0.0152133	1	0.768731
rs1587325	1:196689797	A:0.198277	rs115746404	6:32176211	G:0.397131	13002	2136	8	1	0.0154385	4.0949e-18	-0.459946	0.0530128	7.14104e-07	-0.212809	0.0429268	7.3379e-05	-0.315067	0.079461	0.00512661	-0.143915	0.0514173	0.0159182	-0.187145	0.0776281	1.1213e-23	5.07602e-24	0.0154385	1	0.768731
rs3766404	1:196651832	C:0.163591	rs2086538	8:71988962	G:0.187767	13112	2161	8	1	0.0154514	2.91505e-08	-0.338417	0.061015	0.00436649	0.154222	0.0541055	3.49003e-09	-0.435825	0.0737847	0.160983	0.0858079	0.0612138	0.0150297	0.269832	0.110966	1.74629e-09	5.15305e-10	0.0154514	1	0.768731
rs10227806	7:1819139	G:0.0776629	rs2248799	10:124223944	T:0.494298	13153	2167	8	1	0.0156281	3.2373e-05	-0.336233	0.0809011	1.94219e-10	0.261984	0.0411547	2.86075e-05	-0.642238	0.153488	2.39514e-07	0.225956	0.0437415	0.0163398	0.285032	0.118702	2.1821e-13	7.62032e-14	0.0156281	1	0.768731
rs5993	1:197030829	T:0.260799	rs10841008	12:18440405	G:0.495128	13033	2149	8	1	0.0156803	1.41043e-06	-0.283084	0.0586882	0.00107535	0.133827	0.0409253	0.295399	-0.0997578	0.0953387	5.46913e-05	0.190891	0.0473132	0.0158917	-0.181901	0.0754338	2.36117e-08	6.66356e-09	0.0156803	1	0.768731
rs6587029	8:17161374	T:0.356108	rs11256424	10:10028972	G:0.498932	13114	2159	8	1	0.0158202	0.0102253	-0.108467	0.0422362	2.54308e-05	0.172769	0.0410285	0.640624	0.03378	0.0723609	3.49552e-06	0.277203	0.0597508	0.0158909	-0.143806	0.0596357	4.56711e-06	1.12816e-06	0.0158202	1	0.768731
rs652888	6:31851234	G:0.211575	rs116185472	6:32188383	C:0.43519	13123	2163	8	1	0.0159127	0.0181362	0.1247	0.0527756	7.05492e-05	0.173838	0.0437391	0.000969824	0.337594	0.102328	3.42307e-06	0.240961	0.0518904	0.0159171	-0.178028	0.0738458	2.21845e-07	6.00008e-08	0.0159127	1	0.768731
rs2019727	1:196674714	A:0.204904	rs2086538	8:71988962	G:0.18751	13050	2153	8	1	0.0164109	2.20156e-11	-0.361128	0.0539642	0.0036499	0.157867	0.0543071	6.44055e-12	-0.445001	0.0647788	0.254805	0.0738082	0.0648148	0.0160948	0.240041	0.0997363	1.03342e-12	3.67519e-13	0.0164109	1	0.768731
rs74133640	1:196223422	G:0.0788062	rs2019727	1:196674714	A:0.204735	13051	2154	8	1	0.01653	1.5498e-05	0.327788	0.0758508	5.95269e-10	-0.336165	0.054293	7.58114e-07	0.416917	0.0842962	1.92753e-07	-0.295245	0.0567104	0.0185637	-0.435142	0.184838	7.42672e-15	2.85864e-15	0.01653	1	0.768731
rs10841008	12:18440405	G:0.495379	rs177254	12:29733790	T:0.374122	13092	2161	8	1	0.0171815	0.000570188	0.140481	0.0407734	0.000658826	0.147384	0.0432699	4.1896e-05	0.241917	0.0590508	9.71576e-05	0.296799	0.0761494	0.0172529	-0.142885	0.0600036	6.98785e-06	1.82716e-06	0.0171815	1	0.768731
rs914940	1:242889492	C:0.445715	rs115746404	6:32176211	G:0.397131	13070	2145	8	1	0.0173933	0.00368115	0.120283	0.0414159	3.28087e-07	-0.217723	0.0426359	0.000204813	0.227753	0.0613393	0.169611	-0.0927138	0.067504	0.0174831	-0.143775	0.0605016	2.02011e-08	6.25401e-09	0.0173933	1	0.768731
rs13412066	2:137539995	G:0.0969271	chr5:149058540:i	5:149058540	TA:0.185255	13082	2163	8	1	0.0178149	0.0221127	0.168083	0.0734492	0.162202	0.0754966	0.0540147	0.00124408	0.280064	0.0867453	0.0253419	0.131579	0.0588418	0.0189168	-0.320559	0.136573	0.0283056	0.00522508	0.0178149	1	0.768731
rs800292	1:196642233	A:0.272953	rs115746404	6:32176211	G:0.397131	13070	2145	8	1	0.0178696	6.44224e-21	-0.47815	0.0509619	5.32277e-07	-0.215005	0.0428785	3.16448e-06	-0.34774	0.0746247	0.00678096	-0.142457	0.0526175	0.0183812	-0.172401	0.073118	1.69157e-26	9.1823e-27	0.0178696	1	0.768731
rs61394933	2:216581686	T:0.0533892	rs1473522	8:71834440	C:0.181912	13130	2165	8	1	0.0180247	9.293e-05	0.351552	0.0899489	0.0030477	0.158127	0.0533694	0.037704	0.221043	0.10637	0.0386225	0.116482	0.056321	0.0177649	0.387347	0.163404	8.98573e-06	2.42729e-06	0.0180247	1	0.768731
rs7531611	1:196405652	T:0.322095	rs116450038	6:32176208	C:0.202485	13080	2152	8	1	0.0180548	8.1467e-14	-0.340043	0.0455338	7.61643e-06	0.221305	0.049446	2.2482e-13	-0.422146	0.0575669	0.0752466	0.117736	0.0661827	0.017837	0.181479	0.0766062	1.78688e-17	8.01607e-18	0.0180548	1	0.768731
rs2253755	10:124241557	G:0.301096	rs2273159	14:35576783	A:0.13708	13142	2165	8	1	0.0181305	5.83633e-09	0.252419	0.0433607	2.87195e-05	0.245148	0.0586003	6.23e-05	0.197279	0.0492715	0.208516	0.105433	0.0838329	0.0184942	0.207918	0.0882663	7.71661e-12	2.89335e-12	0.0181305	1	0.768731
rs800292	1:196642233	A:0.271441	rs10801558	1:196699044	G:0.410728	13106	2159	8	1	0.0182319	0.0112567	-0.157783	0.0622509	4.29473e-19	-0.468084	0.0524223	0.000809535	-0.377051	0.112569	1.94516e-19	-0.529319	0.0587068	0.0180226	0.181423	0.0767066	1.31472e-38	8.71987e-39	0.0182319	1	0.768731
chr3:113020862:d	3:113020862	TG:0.291869	rs34516488	8:17146216	A:0.494307	12999	2151	8	1	0.0183799	2.06958e-05	0.199269	0.0468069	0.000860937	0.137411	0.0412345	0.62154	0.0406064	0.0822543	0.291769	0.0565335	0.0536245	0.0185293	0.155539	0.0660501	3.42594e-07	1.03603e-07	0.0183799	1	0.768731
rs10733086	1:196676935	A:0.426695	rs3024459	6:6151819	C:0.113328	13130	2163	8	1	0.0184621	1.5902e-33	0.501834	0.0415895	0.193684	0.0840235	0.0646455	2.44178e-22	0.452327	0.0465285	0.261078	-0.124632	0.110898	0.0188403	0.220293	0.0937944	1.57123e-33	9.83559e-34	0.0184621	1	0.768731
rs72974647	6:123648480	G:0.0625576	rs12313231	12:115564514	G:0.227688	13020	2150	8	1	0.0188053	8.32963e-05	-0.339969	0.0864025	0.000622863	0.178887	0.0522838	0.0360577	-0.211945	0.101105	6.65168e-05	0.21952	0.0550395	0.0208725	-0.393024	0.17012	6.33676e-07	1.92145e-07	0.0188053	1	0.768731
rs800292	1:196642233	A:0.27242	rs10733086	1:196676935	A:0.426789	13147	2167	8	1	0.019599	8.94324e-06	-0.252295	0.056807	1.64128e-18	0.407734	0.0464414	0.0299093	-0.153062	0.0704934	3.69885e-19	0.456807	0.051065	0.0198584	-0.198487	0.0852238	1.12443e-37	7.84756e-38	0.019599	1	0.768731
rs5993	1:197030829	T:0.260888	rs11256424	10:10028972	G:0.499196	13065	2152	8	1	0.0197806	6.52567e-07	-0.291209	0.0585348	1.20699e-05	0.179879	0.0411027	1.34409e-06	-0.467562	0.0967411	0.00913653	0.124012	0.0475708	0.0202334	0.17729	0.0763526	2.76034e-10	1.04512e-10	0.0197806	1	0.768731
rs8017682	14:20903778	A:0.138864	rs2158231	16:17994640	A:0.447018	13146	2166	8	1	0.0198582	0.184836	0.0766754	0.0578241	0.000222724	-0.151034	0.0409113	0.00811393	0.238535	0.0901053	0.0410295	-0.0963148	0.0471385	0.0202659	-0.190652	0.0821286	0.000413231	0.000104908	0.0198582	1	0.768731
rs10803078	1:242891905	C:0.306665	rs2086538	8:71988962	G:0.187762	13099	2160	8	1	0.0198693	2.57494e-05	0.184719	0.0438959	0.00425224	0.15483	0.0541589	1.5641e-06	0.250523	0.0521611	0.00022207	0.271286	0.0734696	0.0202096	-0.188707	0.0812541	2.02466e-06	6.22155e-07	0.0198693	1	0.768731
rs9427938	1:196933245	T:0.121671	rs2594228	3:127125439	G:0.398569	13142	2166	8	1	0.0199752	1.2973e-07	-0.36013	0.0682165	5.3845e-05	0.17002	0.042102	0.0509828	-0.191873	0.0983143	3.49883e-06	0.215255	0.0463999	0.0205104	-0.22862	0.0986758	8.81396e-11	3.43914e-11	0.0199752	1	0.768731
rs116450038	6:32176208	C:0.2025	rs2014307	10:124217632	T:0.388982	13079	2152	8	1	0.020121	7.46859e-06	0.221119	0.0493583	1.858e-08	-0.239857	0.0426433	0.19466	0.0952895	0.0734739	4.13028e-09	-0.313843	0.0533847	0.0200152	0.167613	0.0720588	5.05203e-12	2.08658e-12	0.020121	1	0.768731
rs4852868	2:69831636	T:0.309223	rs2830511	21:28161235	T:0.272904	13120	2163	8	1	0.0202963	7.08541e-06	-0.207571	0.0462182	0.000858288	0.149512	0.0448543	9.921e-07	-0.300267	0.0613641	0.289724	0.0620916	0.0586474	0.0201258	0.163276	0.0702568	1.16079e-07	3.92903e-08	0.0202963	1	0.768731
rs12042442	1:197096135	C:0.153406	rs4924390	15:40064229	A:0.483485	13109	2166	8	1	0.0205076	1.13975e-07	-0.308445	0.0581652	0.000842475	0.136527	0.0408952	0.243506	-0.117021	0.100338	5.19663e-05	0.191865	0.0474139	0.0206447	-0.18813	0.0812861	1.89929e-09	7.1326e-10	0.0205076	1	0.768731
rs7531611	1:196405652	T:0.32231	rs2336502	1:196842574	C:0.333155	13093	2160	8	1	0.0206516	1.67867e-17	-0.395991	0.0465099	6.66917e-10	-0.282238	0.0457159	7.16248e-16	-0.481643	0.0597	2.99436e-10	-0.361919	0.0574559	0.0202195	0.169787	0.0731134	1.46682e-21	8.17169e-22	0.0206516	1	0.768731
rs7546249	1:176792690	T:0.26079	rs6587029	8:17161374	T:0.355855	13091	2155	8	1	0.0208433	0.00067947	-0.157146	0.0462504	0.00788863	-0.112367	0.0422943	6.58921e-05	-0.271642	0.0680696	0.000444536	-0.194575	0.055401	0.0207166	0.154229	0.0666761	8.1132e-05	2.29233e-05	0.0208433	1	0.768731
rs6799610	3:113248748	T:0.189607	rs2086538	8:71988962	G:0.187776	13114	2162	8	1	0.0209252	3.71823e-05	0.215791	0.0523215	0.00357264	0.15754	0.05407	2.24437e-06	0.292347	0.061806	0.000202352	0.242457	0.0652458	0.0215762	-0.227312	0.0989282	3.32428e-06	1.05135e-06	0.0209252	1	0.768731
rs114425641	6:32200670	G:0.457021	rs2830511	21:28161235	T:0.273011	13146	2167	8	1	0.0213218	2.21723e-06	0.193107	0.040804	0.000608269	0.153623	0.0448154	0.0520561	0.107322	0.0552444	0.847221	0.0145264	0.075397	0.0214475	0.146219	0.0635733	3.94457e-08	1.43008e-08	0.0213218	1	0.768731
rs74133640	1:196223422	G:0.0787624	rs6587029	8:17161374	T:0.35615	13090	2156	8	1	0.0213637	1.97024e-07	0.390637	0.0750919	0.00657048	-0.115025	0.0423217	1.30764e-07	0.573972	0.108753	0.104912	-0.074295	0.0458188	0.0215142	-0.249742	0.108638	5.32488e-08	1.91963e-08	0.0213637	1	0.768731
rs116185472	6:32188383	C:0.43517	rs114425641	6:32200670	G:0.456895	13119	2164	8	1	0.0214237	0.00135795	0.147831	0.0461477	0.00395459	0.13112	0.0455001	0.000145552	0.27976	0.0736495	0.000319051	0.260966	0.0725041	0.0216496	-0.135034	0.0588008	5.78999e-08	2.08798e-08	0.0214237	1	0.768731
rs380390	1:196701051	G:0.434905	rs2830511	21:28161235	T:0.273025	13127	2161	8	1	0.0214899	3.48364e-30	0.474079	0.041528	0.00111313	0.147692	0.0453007	1.48771e-12	0.390249	0.0551539	0.920207	0.00763178	0.0761864	0.0217369	0.147521	0.0642809	3.90178e-32	2.72923e-32	0.0214899	1	0.768731
rs1445881	5:61200407	A:0.365566	rs2147627	13:74620132	C:0.1875	13144	2165	8	1	0.02152	2.70365e-05	-0.181411	0.043223	4.11779e-05	-0.223861	0.0545901	0.0253964	-0.115641	0.0517336	0.184646	-0.100854	0.0760251	0.0221025	-0.186185	0.0813532	2.3925e-08	8.84743e-09	0.02152	1	0.768731
rs116450038	6:32176208	C:0.202507	rs10227806	7:1819139	G:0.0774406	13081	2152	8	1	0.0215865	1.21776e-05	0.215911	0.0493579	4.4485e-05	-0.330992	0.0810686	9.57628e-07	0.257785	0.0526075	0.0363671	-0.203622	0.0972965	0.0238966	-0.328701	0.145521	8.12222e-09	3.08736e-09	0.0215865	1	0.768731
rs800292	1:196642233	A:0.272377	rs2336502	1:196842574	C:0.33313	13094	2160	8	1	0.0216229	7.8659e-28	-0.574741	0.0525612	3.22219e-13	-0.338815	0.0465101	7.33127e-25	-0.655676	0.0636815	9.72645e-14	-0.399295	0.0536358	0.0208874	0.199991	0.0865755	1.52052e-32	1.07588e-32	0.0216229	1	0.768731
rs34516488	8:17146216	A:0.495144	rs2830511	21:28161235	T:0.272731	13077	2160	8	1	0.0218301	0.000532574	0.142331	0.0410908	0.000365144	0.159967	0.0448832	0.289805	0.0582612	0.0550387	0.827085	0.0168318	0.0770542	0.0219591	0.144201	0.0629403	4.6108e-06	1.49595e-06	0.0218301	1	0.768731
chr3:113020862:d	3:113020862	TG:0.291468	rs35904652	19:39952796	T:0.169329	13022	2151	8	1	0.0219653	1.82321e-05	0.200611	0.0468114	0.000694724	0.180277	0.0531531	0.0186794	0.131332	0.0558418	0.281906	0.0757112	0.0703604	0.0218062	0.191642	0.0835503	3.36871e-07	1.1857e-07	0.0219653	1	0.768731
rs10922153	1:196978615	G:0.49364	rs3024459	6:6151819	C:0.113555	13051	2152	8	1	0.0221572	3.98139e-15	0.325981	0.0414971	0.184325	0.0854575	0.064372	2.28336e-09	0.277778	0.0464803	0.231502	-0.144332	0.120629	0.0227003	0.208965	0.0917138	1.03919e-14	5.12529e-15	0.0221572	1	0.768731
rs10922153	1:196978615	G:0.493763	rs1206028	19:42855167	C:0.0734675	13067	2156	8	1	0.0222757	5.35736e-15	0.324071	0.0414507	0.0286878	0.167977	0.0767805	1.28033e-10	0.286434	0.04455	0.466993	-0.105042	0.144412	0.0232888	0.246764	0.108771	2.7603e-15	1.39272e-15	0.0222757	1	0.768731
rs1587325	1:196689797	A:0.198166	rs3107233	2:216581110	A:0.154299	13085	2158	8	1	0.0225844	1.36379e-18	-0.463932	0.0527174	1.10986e-05	0.257178	0.0585215	2.30568e-18	-0.53112	0.0607603	0.0190326	0.166397	0.0709613	0.0219805	0.232412	0.101459	1.70503e-22	1.04723e-22	0.0225844	1	0.768731
rs914940	1:242889492	C:0.445636	rs147985051	6:32173257	A:0.482312	13060	2154	8	1	0.0226861	0.00305263	0.122491	0.0413487	1.65089e-08	0.233021	0.0412785	0.815668	-0.0172571	0.0740266	0.0786884	0.115808	0.0658617	0.0227803	0.133819	0.0587673	1.0896e-09	4.51162e-10	0.0226861	1	0.768731
rs115746404	6:32176211	G:0.39716	rs114425641	6:32200670	G:0.457019	13064	2145	8	1	0.0231108	0.00211068	-0.153788	0.0500254	0.0103899	0.123388	0.0481501	0.000156333	-0.262788	0.0695063	0.586624	0.0338179	0.0621955	0.0233423	0.142342	0.0627668	4.75923e-08	1.83908e-08	0.0231108	1	0.768731
rs3766404	1:196651832	C:0.163273	rs3750846	10:124215565	C:0.225158	13113	2162	8	1	0.0232215	4.31855e-09	-0.362632	0.0617614	5.77901e-26	0.502275	0.0476638	0.00207978	-0.245274	0.0796707	7.40602e-25	0.562671	0.0546537	0.0234474	-0.223052	0.0984313	6.59194e-32	4.91309e-32	0.0232215	1	0.768731
chr6:31917557:i	6:31917557	CAT:0.102244	rs6587029	8:17161374	T:0.356385	13101	2159	8	1	0.0232477	2.38882e-06	-0.349414	0.0740692	0.00751379	-0.113008	0.0422748	1.26993e-06	-0.523547	0.108072	0.000868577	-0.152408	0.0457687	0.022961	0.246642	0.108458	2.99181e-07	1.10835e-07	0.0232477	1	0.768731
rs6695321	1:196675861	G:0.362137	rs2158231	16:17994640	A:0.447328	13100	2160	8	1	0.0233066	2.88774e-12	-0.300172	0.0429856	0.00011197	-0.158948	0.0411454	7.25343e-10	-0.418901	0.0679983	1.63109e-05	-0.255058	0.0591754	0.0233158	0.135276	0.0596396	1.2185e-14	6.26179e-15	0.0233066	1	0.768731
rs3766404	1:196651832	C:0.16427	rs5993	1:197030829	T:0.260898	13076	2152	8	1	0.0234777	3.24466e-10	-0.387753	0.0616791	9.54592e-09	-0.338744	0.0590289	3.44526e-11	-0.450786	0.0680313	7.96826e-10	-0.383975	0.0624801	0.0207991	0.275524	0.119191	4.55986e-15	2.39034e-15	0.0234777	1	0.768731
rs620680	6:101422609	A:0.18963	rs177254	12:29733790	T:0.374397	13057	2150	8	1	0.0239582	3.81847e-05	-0.215663	0.0523682	0.000887027	0.1443	0.0434103	0.200471	-0.0951914	0.0743559	5.84862e-05	0.211322	0.052583	0.024271	-0.177196	0.0786555	6.60852e-07	2.45698e-07	0.0239582	1	0.768731
rs147985051	6:32173257	A:0.482304	rs114425641	6:32200670	G:0.455952	13054	2154	8	1	0.0239784	0.000153969	0.179899	0.0475349	0.0196518	0.11008	0.0471855	2.77098e-05	0.301606	0.0719564	0.00134706	0.252779	0.0788516	0.0242176	-0.132152	0.0586388	5.33319e-09	2.23741e-09	0.0239784	1	0.768731
rs12042442	1:197096135	C:0.153393	chr6:31917557:i	6:31917557	CAT:0.102148	13084	2165	8	1	0.024019	1.32115e-07	-0.307472	0.0582787	1.71663e-06	-0.354667	0.0741329	1.08626e-08	-0.359184	0.062831	1.80811e-07	-0.455922	0.087374	0.021564	0.312418	0.135954	4.21701e-12	2.0327e-12	0.024019	1	0.768731
rs7517126	1:196840272	G:0.160226	rs3750846	10:124215565	C:0.225146	13016	2162	8	1	0.0246079	1.45675e-06	-0.303422	0.0629888	6.04395e-26	0.501208	0.0475816	0.020741	-0.186685	0.080723	4.8768e-25	0.558439	0.054032	0.0248681	-0.224814	0.100209	1.29608e-29	9.79226e-30	0.0246079	1	0.768731
merged_del_2_26565	4:138966211	GT:0.35015	rs2253755	10:124241557	G:0.301388	13043	2152	8	1	0.024747	0.0002456	0.152818	0.0416762	2.3949e-09	0.259634	0.043501	2.94384e-05	0.247184	0.0591665	9.10215e-09	0.361696	0.0629403	0.0249027	-0.139915	0.0623809	4.26632e-11	2.02559e-11	0.024747	1	0.768731
rs2019727	1:196674714	A:0.204194	rs12042442	1:197096135	C:0.152829	13044	2157	8	1	0.0248308	1.00472e-13	-0.404774	0.0544031	1.01987e-09	-0.360449	0.0590293	1.99758e-14	-0.461905	0.0603736	1.36153e-10	-0.429856	0.0669544	0.0233098	0.282279	0.124444	3.28639e-19	2.02963e-19	0.0248308	1	0.768731
rs8017682	14:20903778	A:0.138864	rs1206028	19:42855167	C:0.0732162	13146	2166	8	1	0.0250206	0.161386	0.0809005	0.0577684	0.0202249	0.177049	0.0762434	0.032386	0.13282	0.0620769	0.00178467	0.271021	0.0867572	0.027044	-0.355503	0.160797	0.0269238	0.00656807	0.0250206	1	0.768731
rs7524776	1:196623337	C:0.155319	rs12042442	1:197096135	C:0.153103	13086	2163	8	1	0.0251408	2.19782e-12	-0.445226	0.0634106	0.00892128	-0.161186	0.0616377	6.22764e-12	-0.554036	0.0805948	0.000636165	-0.263754	0.0772181	0.0242765	0.230439	0.102293	8.21094e-18	4.94281e-18	0.0251408	1	0.768731
rs10803078	1:242891905	C:0.306972	rs1473522	8:71834440	C:0.181801	13138	2165	8	1	0.0251976	2.79882e-05	0.183564	0.0438179	0.00495121	0.15013	0.0534234	2.21847e-06	0.248409	0.0524908	0.000327512	0.26226	0.0730018	0.0255289	-0.181171	0.0811225	2.49403e-06	9.30494e-07	0.0251976	1	0.768731
rs10922153	1:196978615	G:0.493837	rs114425641	6:32200670	G:0.457086	13061	2156	8	1	0.0252545	5.27141e-15	0.32463	0.0415114	1.62276e-06	0.19736	0.0411554	1.32545e-10	0.450324	0.0700979	8.01322e-06	0.34106	0.0763882	0.0253379	-0.13212	0.059082	2.95455e-19	1.85345e-19	0.0252545	1	0.768731
rs914940	1:242889492	C:0.445739	rs7241090	18:53668713	G:0.246478	13131	2162	8	1	0.0252759	0.00210903	0.126741	0.0412241	0.0017534	0.150196	0.0479997	0.000145892	0.198658	0.0523065	0.000209615	0.285736	0.0770773	0.0254178	-0.152261	0.0681259	6.16316e-05	2.0673e-05	0.0252759	1	0.768731
rs10227806	7:1819139	G:0.0775067	rs3750846	10:124215565	C:0.2252	13115	2163	8	1	0.0253759	6.28251e-05	-0.325402	0.0813111	2.69457e-25	0.493867	0.0475235	1.01595e-05	-0.484567	0.109786	2.44469e-19	0.454966	0.050601	0.025315	0.306421	0.137005	5.9342e-28	4.47601e-28	0.0253759	1	0.768731
rs74133640	1:196223422	G:0.0786825	rs234912	6:2210734	T:0.38941	13116	2163	8	1	0.0258239	3.16934e-07	0.384018	0.0751049	0.000465994	-0.149626	0.0427554	2.41371e-07	0.559504	0.108341	0.0165064	-0.110615	0.0461373	0.0265487	-0.249174	0.112337	6.21841e-09	2.76833e-09	0.0258239	1	0.768731
rs10227806	7:1819139	G:0.0776282	rs8017682	14:20903778	A:0.138864	13146	2166	8	1	0.0260656	3.46445e-05	-0.334279	0.0807326	0.187594	0.0762223	0.0578436	0.0106224	-0.234198	0.0916669	0.047538	0.121261	0.0611973	0.0291391	-0.390741	0.179107	5.47895e-05	1.89388e-05	0.0260656	1	0.768731
chr3:113020862:d	3:113020862	TG:0.292388	rs177254	12:29733790	T:0.37253	13058	2156	8	1	0.0261025	2.61143e-05	0.196736	0.0467867	0.000973528	0.143191	0.0434166	5.25327e-06	0.300812	0.0660485	7.58941e-05	0.225471	0.0569801	0.0262132	-0.150785	0.0678282	4.68042e-07	1.88844e-07	0.0261025	1	0.768731
rs11884676	2:2381613	A:0.0683627	rs112499613	14:57869858	T:0.082785	13070	2152	8	1	0.02628	4.0375e-06	-0.413125	0.0896259	0.000148231	-0.278528	0.0734124	0.000371855	-0.338527	0.0951108	0.00302488	-0.227397	0.0766885	0.0339651	-0.579674	0.273368	1.16033e-08	5.16893e-09	0.02628	1	0.768731
rs116410219	6:32140277	A:0.207589	rs3750846	10:124215565	C:0.225149	13098	2163	8	1	0.0263469	4.77955e-07	0.248632	0.0493811	1.13851e-25	0.497747	0.0475226	9.75236e-08	0.33658	0.0631331	2.81849e-22	0.576804	0.0594222	0.026662	-0.177573	0.0801167	7.36323e-30	5.92302e-30	0.0263469	1	0.768731
rs9554501	13:99423052	C:0.393324	rs1206028	19:42855167	C:0.0732588	13152	2167	8	1	0.0265487	0.20759	-0.0526944	0.0418136	0.018751	0.179135	0.0762134	0.046755	-0.0895878	0.0450527	0.800765	-0.0309325	0.122574	0.0265168	0.248071	0.111816	0.0312321	0.00790575	0.0265487	1	0.768731
merged_del_2_26565	4:138966211	GT:0.350196	rs177254	12:29733790	T:0.373302	13027	2150	8	1	0.0265487	0.000520241	0.144472	0.0416333	0.000818361	0.145282	0.0434129	5.9573e-05	0.238388	0.0593817	9.11978e-05	0.247259	0.0631908	0.0266404	-0.137022	0.0618122	1.06526e-05	3.96339e-06	0.0265487	1	0.768731
rs7544266	1:196547929	G:0.0825573	rs234912	6:2210734	T:0.389427	13100	2162	8	1	0.0267068	2.38873e-06	0.336811	0.0713975	0.000468372	-0.149622	0.0427708	9.91433e-07	0.501393	0.102465	0.0227487	-0.106765	0.0468755	0.0273172	-0.23055	0.104465	5.05012e-08	2.20185e-08	0.0267068	1	0.768731
rs10922153	1:196978615	G:0.493832	rs10803078	1:242891905	C:0.307041	13052	2154	8	1	0.0269495	3.4668e-15	0.326905	0.0415232	1.38944e-05	0.191972	0.0441769	2.92503e-13	0.41014	0.0562005	2.05013e-05	0.338573	0.0794893	0.0268673	-0.137784	0.0622488	2.82105e-18	1.82443e-18	0.0269495	1	0.768731
rs800292	1:196642233	A:0.271997	chr6:31917557:i	6:31917557	CAT:0.102308	13127	2166	8	1	0.02698	6.37872e-21	-0.475343	0.0506571	2.28264e-06	-0.352432	0.0745628	2.59047e-21	-0.522036	0.0550784	4.18474e-07	-0.478627	0.0945837	0.0253604	0.268905	0.120268	8.42231e-26	6.43993e-26	0.02698	1	0.768731
rs10227806	7:1819139	G:0.0776898	rs2292627	10:124201665	G:0.121975	13142	2164	8	1	0.02698	3.59945e-05	-0.333728	0.0807707	3.102e-05	0.246807	0.0592454	3.88208e-06	-0.446529	0.0967016	0.00175846	0.198155	0.0633437	0.0264901	0.36999	0.166741	3.06979e-08	1.36646e-08	0.02698	1	0.768731
rs11506097	7:53678926	G:0.0574423	rs11787887	9:73491479	T:0.0700245	13074	2155	8	1	0.0272407	9.10527e-05	0.358944	0.0917247	0.0427216	0.161313	0.079605	7.55535e-06	0.441203	0.0985397	0.00882751	0.218205	0.0833268	0.0302232	-0.554651	0.255935	6.53986e-05	2.32922e-05	0.0272407	1	0.768731
chr6:31917557:i	6:31917557	CAT:0.102302	rs10818014	9:119990556	A:0.126429	13118	2165	8	1	0.0276759	1.70716e-06	-0.354272	0.074033	0.138983	0.0924093	0.0624561	0.00109591	-0.269951	0.0826886	0.0254698	0.151447	0.0677859	0.0298224	-0.360519	0.165951	2.52281e-06	1.01781e-06	0.0276759	1	0.768731
rs11884676	2:2381613	A:0.0684639	rs7241090	18:53668713	G:0.246478	13131	2162	8	1	0.0276994	1.23889e-05	-0.389758	0.0891766	0.00219246	0.147172	0.0480507	2.25964e-06	-0.54194	0.114606	0.0251167	0.113183	0.050537	0.0261281	0.336222	0.151158	3.2027e-07	1.37252e-07	0.0276994	1	0.768731
rs2147627	13:74620132	C:0.187672	rs55792406	20:6700945	A:0.0535769	13084	2155	8	1	0.0277386	4.76953e-05	-0.22258	0.054733	0.00330697	0.294803	0.100353	5.97729e-06	-0.261161	0.0576871	0.243972	0.143187	0.122895	0.0268726	0.401361	0.181335	3.78442e-06	1.51053e-06	0.0277386	1	0.768731
rs2357887	2:11165291	G:0.409952	rs1197944	9:28001944	A:0.470935	13143	2163	8	1	0.0277622	2.62637e-05	0.170895	0.0406539	0.000883863	-0.136171	0.0409523	0.432327	0.0528488	0.0673048	0.00015268	-0.249363	0.0658528	0.0278512	0.125663	0.0571357	5.68301e-07	2.40165e-07	0.0277622	1	0.768731
rs7531611	1:196405652	T:0.322151	rs114425641	6:32200670	G:0.457097	13146	2167	8	1	0.0279594	3.57236e-14	-0.343888	0.0453936	1.34118e-06	0.198041	0.0409721	4.84025e-10	-0.479188	0.0769879	0.0323607	0.117553	0.054933	0.0281232	0.140181	0.0638472	2.40063e-18	1.60497e-18	0.0279594	1	0.768731
rs800292	1:196642233	A:0.272367	rs1998886	14:39894833	T:0.142928	13122	2165	8	1	0.0281821	3.46517e-21	-0.478329	0.0506294	0.33614	0.0550968	0.0572838	2.07585e-20	-0.541376	0.0584742	0.605468	-0.0367436	0.0711322	0.0270861	0.219576	0.0993432	3.2007e-21	2.31087e-21	0.0281821	1	0.768731
chr5:149058540:i	5:149058540	TA:0.185535	rs3750846	10:124215565	C:0.225159	13073	2161	8	1	0.028254	0.134639	0.0812647	0.0543193	1.79151e-25	0.495724	0.0475245	0.0107602	0.177343	0.0695357	1.6674e-23	0.561431	0.0561931	0.0286447	-0.193571	0.0884558	8.19636e-25	6.397e-25	0.028254	1	0.768731
merged_del_2_26565	4:138966211	GT:0.349969	rs72974647	6:123648480	G:0.0622588	12954	2138	8	1	0.0284066	0.000284456	0.151419	0.0417241	5.89104e-05	-0.349328	0.0869596	3.17861e-05	0.184898	0.0444437	0.228793	-0.149522	0.124242	0.0289627	-0.266596	0.122068	3.14843e-07	1.37872e-07	0.0284066	1	0.768731
rs7546249	1:176792690	T:0.260906	rs34516488	8:17146216	A:0.495093	13043	2155	8	1	0.0284066	0.00106301	-0.151361	0.0462411	0.000669147	0.140062	0.0411715	0.893488	-0.0105538	0.0788237	6.2005e-05	0.216919	0.0541613	0.0284387	-0.144217	0.0658172	1.17196e-05	4.59842e-06	0.0284066	1	0.768731
rs10818014	9:119990556	A:0.126855	rs8017682	14:20903778	A:0.138844	13137	2165	8	1	0.0287794	0.181156	0.0835565	0.062486	0.170464	0.079215	0.0577911	0.023979	0.161968	0.0717479	0.0261266	0.144178	0.064819	0.0304127	-0.268477	0.124027	0.159464	0.0375272	0.0287794	1	0.768731
rs12562176	1:196521049	A:0.425943	rs10922153	1:196978615	G:0.493893	13017	2146	8	1	0.0288202	0.00717586	-0.116084	0.0431769	4.15695e-12	0.295859	0.0426817	0.000864231	-0.248423	0.0745709	0.00121988	0.198796	0.061467	0.029088	0.129613	0.0593929	1.36678e-15	8.67363e-16	0.0288202	1	0.768731
rs10841008	12:18440405	G:0.495458	rs8017682	14:20903778	A:0.138615	13101	2162	8	1	0.029207	0.000481675	0.142204	0.0407375	0.155853	0.0821959	0.0579188	3.98093e-05	0.193458	0.0470864	0.00894281	0.263837	0.100923	0.0291806	-0.175638	0.0805296	0.000788398	0.000267427	0.029207	1	0.768731
merged_del_2_26565	4:138966211	GT:0.350065	rs1197944	9:28001944	A:0.471202	13039	2150	8	1	0.0295824	0.000450002	0.145967	0.0415992	0.000742395	-0.138572	0.0410775	0.712561	0.0255401	0.0693235	0.000106539	-0.236466	0.0610203	0.0296873	0.12697	0.0583974	7.95508e-06	3.2707e-06	0.0295824	1	0.768731
rs12562176	1:196521049	A:0.426828	rs116450038	6:32176208	C:0.202594	13031	2142	8	1	0.0297593	5.8115e-06	-0.190082	0.0419316	1.00535e-05	0.218172	0.0494047	8.98244e-07	-0.259101	0.0527409	0.162681	0.101859	0.072959	0.0295537	0.153167	0.0703884	1.6708e-09	8.62706e-10	0.0297593	1	0.768731
rs4852868	2:69831636	T:0.309058	rs112499613	14:57869858	T:0.0827964	13038	2148	8	1	0.0301078	5.47476e-06	-0.21108	0.046435	0.000173968	-0.275633	0.0734218	5.08941e-07	-0.255264	0.05082	2.15247e-05	-0.404913	0.0953082	0.0290153	0.243731	0.111635	2.54432e-08	1.24758e-08	0.0301078	1	0.768731
rs61394933	2:216581686	T:0.0533716	rs620680	6:101422609	A:0.189732	13050	2150	8	1	0.0301164	0.000107417	0.349395	0.0902084	3.39132e-05	-0.217087	0.0523673	0.04366	0.219843	0.108977	4.0924e-06	-0.255486	0.0554604	0.0292493	0.349637	0.160376	1.13556e-07	5.36559e-08	0.0301164	1	0.768731
rs74133640	1:196223422	G:0.0786684	rs1197944	9:28001944	A:0.47079	13112	2161	8	1	0.0303138	2.56987e-07	0.387156	0.075139	0.000759973	-0.138184	0.041041	0.203653	0.163514	0.128629	8.34579e-05	-0.174783	0.044426	0.0305232	0.234278	0.1083	8.22198e-09	4.16327e-09	0.0303138	1	0.768731
rs12313231	12:115564514	G:0.227622	rs112499613	14:57869858	T:0.0828727	13026	2149	8	1	0.0304087	0.000850812	0.1745	0.0523128	0.000244424	-0.268984	0.073332	9.02893e-05	0.221802	0.0566499	0.0596857	-0.164155	0.0871723	0.0324628	-0.291439	0.136271	3.76506e-06	1.62271e-06	0.0304087	1	0.768731
rs600653	6:101370944	T:0.192493	rs177254	12:29733790	T:0.373803	13055	2158	8	1	0.0304953	2.24835e-05	-0.220578	0.0520392	0.000625063	0.148246	0.0433404	0.15109	-0.106026	0.0738503	5.24015e-05	0.212911	0.0526401	0.0308529	-0.168466	0.0780311	2.90969e-07	1.35503e-07	0.0304953	1	0.768731
rs74133640	1:196223422	G:0.0786483	rs1445881	5:61200407	A:0.365474	13109	2162	8	1	0.0305647	6.05372e-07	0.375338	0.0752256	2.95118e-05	-0.180838	0.0432917	3.3551e-07	0.532624	0.104389	0.00253585	-0.141512	0.0468732	0.0313979	-0.242009	0.112458	5.25357e-10	2.84165e-10	0.0305647	1	0.768731
rs3766404	1:196651832	C:0.163872	rs72974647	6:123648480	G:0.062433	13062	2152	8	1	0.030739	5.7423e-08	-0.330871	0.0609715	6.83523e-05	-0.343352	0.0862271	6.20722e-09	-0.379973	0.0653877	7.47525e-06	-0.448713	0.100166	0.0289206	0.376241	0.172227	5.07876e-11	2.88796e-11	0.030739	1	0.768731
rs9427938	1:196933245	T:0.121645	rs6799610	3:113248748	T:0.189881	13153	2167	8	1	0.0311261	7.7745e-08	-0.366578	0.068235	3.718e-05	0.215801	0.0523238	2.46768e-08	-0.47029	0.0843489	0.00471203	0.163293	0.0577806	0.029784	0.255982	0.117804	6.78103e-11	3.87589e-11	0.0311261	1	0.768731
rs12562176	1:196521049	A:0.427112	rs115746404	6:32176211	G:0.397427	13020	2135	8	1	0.0311526	4.28445e-06	-0.19341	0.0420723	4.2816e-07	-0.216057	0.0427328	0.12716	-0.0946971	0.0620802	0.0622745	-0.116877	0.062691	0.0314547	-0.13095	0.0608707	4.845e-11	2.78867e-11	0.0311526	1	0.768731
rs1793000	11:20706934	G:0.125219	rs9554501	13:99423052	C:0.393355	13137	2161	8	1	0.0314824	4.81924e-06	-0.291737	0.0638024	0.212847	-0.0521785	0.0418844	0.148723	-0.137601	0.0952879	0.901007	-0.00585515	0.0470713	0.0321269	-0.197688	0.0922558	1.06007e-05	4.54558e-06	0.0314824	1	0.768731
rs116450038	6:32176208	C:0.202844	rs115746404	6:32176211	G:0.397486	13047	2142	8	1	0.0314913	0.0142417	0.13229	0.0539716	0.000163879	-0.175598	0.0465895	0.398403	0.0549389	0.0650568	1.63307e-05	-0.221154	0.0513128	0.0313118	0.201292	0.0934899	6.22845e-08	3.10215e-08	0.0314913	1	0.768731
rs914940	1:242889492	C:0.44579	rs116185472	6:32188383	C:0.435162	13125	2164	8	1	0.0319792	0.00174302	0.129212	0.0412705	8.35616e-07	0.204061	0.0414182	0.909308	0.0079766	0.0700242	0.172249	0.0913157	0.0668973	0.0320865	0.128066	0.0597508	2.91139e-08	1.49665e-08	0.0319792	1	0.768731
rs652888	6:31851234	G:0.211467	rs10227806	7:1819139	G:0.0776747	13151	2166	8	1	0.0321162	0.000165479	0.187861	0.0498755	6.08047e-05	-0.323481	0.0806752	1.94012e-05	0.22604	0.052916	0.0384921	-0.202235	0.0977181	0.0340067	-0.320409	0.151137	1.42884e-07	7.08152e-08	0.0321162	1	0.768731
rs4852868	2:69831636	T:0.309324	rs1793000	11:20706934	G:0.125134	13106	2157	8	1	0.0321619	4.78379e-06	-0.211702	0.0462832	4.7889e-06	-0.292381	0.0639247	0.00175263	-0.161779	0.0516992	0.0317072	-0.17793	0.0828321	0.0333944	-0.216421	0.101735	5.57467e-10	3.14345e-10	0.0321619	1	0.768731
rs12042442	1:197096135	C:0.153131	rs10841008	12:18440405	G:0.49579	13064	2162	8	1	0.0327913	1.96787e-07	-0.303935	0.0584228	0.000762195	0.137386	0.0408137	0.191909	-0.129941	0.0995751	6.99553e-05	0.186554	0.0469148	0.0329217	-0.173144	0.0811725	2.15849e-09	1.20252e-09	0.0327913	1	0.768731
rs3107233	2:216581110	A:0.153503	rs61394933	2:216581686	T:0.0533892	13130	2165	8	1	0.0337789	0.00679837	0.19319	0.0713784	0.117539	0.172858	0.110439	0.00278479	0.215741	0.0721411	0.0108083	0.694321	0.272407	0.0388335	-0.445642	0.215708	1.8884e-05	8.41261e-06	0.0337789	1	0.768731
rs1793000	11:20706934	G:0.125277	rs55792406	20:6700945	A:0.0535919	13071	2150	8	1	0.0338949	7.49809e-06	-0.286251	0.0639091	0.00343133	0.294244	0.100555	0.000209071	-0.246282	0.0664228	0.000341704	0.399269	0.111483	0.0392052	-0.491932	0.238567	5.35174e-07	2.67605e-07	0.0338949	1	0.768731
rs74133640	1:196223422	G:0.0784006	rs34516488	8:17146216	A:0.494863	13042	2156	8	1	0.0339336	2.54657e-07	0.388359	0.0753475	0.00038475	0.146208	0.0411816	0.192431	0.168322	0.129139	0.0145416	0.10925	0.0447088	0.0340832	0.222055	0.104788	4.43001e-09	2.50008e-09	0.0339336	1	0.768731
rs8017682	14:20903778	A:0.138874	rs2830511	21:28161235	T:0.273032	13145	2166	8	1	0.0341768	0.178028	0.0778824	0.0578255	0.000789466	0.150281	0.0447736	0.0152502	0.187241	0.0771688	7.28897e-05	0.204406	0.0515311	0.0347201	-0.192227	0.0910335	0.00141166	0.000528837	0.0341768	1	0.768731
rs3766404	1:196651832	C:0.163752	rs6799610	3:113248748	T:0.18991	13151	2166	8	1	0.0343922	2.29659e-08	-0.340895	0.0610044	3.98111e-05	0.21497	0.0523223	8.70734e-09	-0.429371	0.0746193	0.00968749	0.154451	0.0597075	0.0333931	0.225962	0.106219	2.13479e-11	1.3554e-11	0.0343922	1	0.768731
rs2594228	3:127125439	G:0.398229	rs12313231	12:115564514	G:0.227439	13098	2163	8	1	0.0345894	3.85758e-05	0.173328	0.0421123	0.000855628	0.173633	0.0520773	0.0289385	0.111869	0.0512147	0.521586	0.0503379	0.0785423	0.0345986	0.156254	0.0739478	6.63114e-07	3.35158e-07	0.0345894	1	0.768731
rs1587325	1:196689797	A:0.198079	rs3024459	6:6151819	C:0.113445	13068	2154	8	1	0.0347281	1.77905e-18	-0.461958	0.052672	0.172161	0.087837	0.0643356	4.52617e-12	-0.406086	0.0586855	0.0207204	0.178198	0.0770406	0.0360908	-0.252815	0.120624	1.42302e-18	1.15028e-18	0.0347281	1	0.768731
rs9427938	1:196933245	T:0.121645	rs3783	17:18232017	C:0.326846	13153	2167	8	1	0.0349272	8.69699e-08	-0.364849	0.0681701	0.0422862	0.0878032	0.0432381	2.32506e-07	-0.514053	0.0994054	0.293873	0.0492927	0.0469606	0.0345755	0.205331	0.0971617	3.99302e-08	2.19243e-08	0.0349272	1	0.768731
rs4852868	2:69831636	T:0.309199	rs10227806	7:1819139	G:0.0776999	13121	2163	8	1	0.0349772	4.81149e-06	-0.211416	0.0462329	2.79754e-05	-0.338853	0.0808843	5.49601e-07	-0.247215	0.0493626	7.15435e-06	-0.490811	0.109335	0.0335861	0.273983	0.128933	3.40824e-09	1.98422e-09	0.0349772	1	0.768731
rs6695321	1:196675861	G:0.362137	rs3107233	2:216581110	A:0.15416	13100	2160	8	1	0.0351577	4.47769e-12	-0.297531	0.0429882	1.56561e-05	0.252753	0.0585179	1.64204e-12	-0.347281	0.0491765	0.129834	0.127016	0.0838525	0.0349514	0.171892	0.081507	2.18198e-15	1.62796e-15	0.0351577	1	0.768731
rs3107233	2:216581110	A:0.154159	rs2830511	21:28161235	T:0.273076	13152	2167	8	1	0.0353797	1.30278e-05	0.253313	0.0581043	0.000787278	0.150474	0.0448208	0.0641657	0.144582	0.0781092	0.0590739	0.0972845	0.0515375	0.0352741	0.191737	0.0910781	2.63061e-07	1.39023e-07	0.0353797	1	0.768731
rs380390	1:196701051	G:0.434864	rs3024459	6:6151819	C:0.113187	13111	2157	8	1	0.0356949	3.93096e-30	0.474094	0.0415676	0.19737	0.0833925	0.0646915	2.21747e-20	0.430104	0.0464912	0.357066	-0.10166	0.110384	0.0361743	0.197342	0.0941985	5.42268e-30	5.66327e-30	0.0356949	1	0.768731
chr5:149058540:i	5:149058540	TA:0.185735	rs10818014	9:119990556	A:0.126546	13102	2164	8	1	0.0358075	0.166709	0.0746804	0.0540045	0.162501	0.0871988	0.0624315	0.793943	0.0159399	0.061027	0.98572	0.00134276	0.075024	0.0353038	0.245244	0.116513	0.144204	0.0405787	0.0358075	1	0.768731
rs9427938	1:196933245	T:0.121632	rs72974647	6:123648480	G:0.0624235	13064	2153	8	1	0.0358896	1.75309e-07	-0.356378	0.0682222	6.18194e-05	-0.345614	0.0862793	2.22641e-08	-0.410474	0.0733852	7.46739e-06	-0.432761	0.0966003	0.0335379	0.408289	0.192083	1.41363e-10	8.97938e-11	0.0358896	1	0.768731
rs7546249	1:176792690	T:0.26079	rs2728491	7:47211732	G:0.271466	13114	2162	8	1	0.0360337	0.0007085	-0.156248	0.0461416	0.0140461	0.109996	0.0447853	9.53527e-05	-0.243672	0.0624461	0.609978	0.0300605	0.05893	0.0358897	0.149589	0.0712947	0.000155055	6.71667e-05	0.0360337	1	0.768731
rs12562176	1:196521049	A:0.427208	rs2336502	1:196842574	C:0.333027	13044	2150	8	1	0.0361888	2.71481e-08	-0.237926	0.0428009	2.67985e-08	-0.253809	0.0456396	2.07729e-08	-0.312042	0.0556677	5.0806e-08	-0.34497	0.0633151	0.0360355	0.138006	0.0658258	4.38928e-12	2.99006e-12	0.0361888	1	0.768731
rs800292	1:196642233	A:0.272561	rs10227806	7:1819139	G:0.0776629	13153	2167	8	1	0.0366479	7.56961e-21	-0.473975	0.0506087	8.03981e-05	-0.319976	0.081146	7.66761e-16	-0.434358	0.0538946	0.0543761	-0.193674	0.100671	0.0399568	-0.288751	0.140566	2.40846e-24	2.32298e-24	0.0366479	1	0.768731
rs7531611	1:196405652	T:0.321864	rs13412066	2:137539995	G:0.0973556	13122	2165	8	1	0.0366584	6.20583e-14	-0.339719	0.0452738	0.0224297	0.168265	0.073703	1.52701e-14	-0.381586	0.0496517	0.746153	0.0320349	0.0989598	0.0353826	0.228349	0.108533	2.34413e-14	1.75233e-14	0.0366584	1	0.768731
rs11256424	10:10028972	G:0.498819	rs2292627	10:124201665	G:0.121906	13129	2163	8	1	0.0369432	1.8228e-05	0.175598	0.0409743	2.48726e-05	0.250365	0.0593852	2.0861e-06	0.226074	0.0476456	2.43865e-05	0.415663	0.0984889	0.0368376	-0.172708	0.0827322	1.98588e-08	1.16206e-08	0.0369432	1	0.768731
rs10841008	12:18440405	G:0.495374	rs1998886	14:39894833	T:0.142961	13077	2161	8	1	0.0369644	0.000353156	0.145697	0.0407791	0.18665	0.0751271	0.0568905	3.59085e-05	0.195149	0.0472247	0.0132382	0.243195	0.0981695	0.0369723	-0.167958	0.080514	0.000808869	0.000332014	0.0369644	1	0.768731
rs10801558	1:196699044	G:0.410589	chr6:31917557:i	6:31917557	CAT:0.102102	13080	2158	8	1	0.0372624	1.15412e-36	-0.544433	0.0430465	3.06296e-06	-0.350253	0.075056	1.28459e-35	-0.581219	0.0466589	3.74151e-06	-0.525262	0.113564	0.0364123	0.230625	0.110226	3.99713e-42	5.11483e-42	0.0372624	1	0.768731
rs10754194	1:196529868	C:0.130284	rs234912	6:2210734	T:0.389446	13152	2167	8	1	0.0373266	2.41672e-05	0.290922	0.0688991	0.000440296	-0.150044	0.0426908	7.95342e-06	0.437631	0.0979822	0.0207658	-0.108705	0.0470132	0.0380962	-0.202196	0.0974993	3.75349e-07	2.05348e-07	0.0373266	1	0.768731
rs914940	1:242889492	C:0.44583	rs4535167	3:73588223	T:0.479168	13153	2167	8	1	0.0373587	0.00179974	0.128574	0.0411907	0.000101816	0.158654	0.0408247	0.948439	0.00468463	0.0724425	0.404786	0.0539379	0.0647433	0.0374893	0.120686	0.0580109	3.58039e-06	1.83278e-06	0.0373587	1	0.768731
rs1445881	5:61200407	A:0.365553	rs8017682	14:20903778	A:0.138861	13139	2165	8	1	0.0375413	1.78494e-05	-0.185338	0.0432	0.180732	0.0774175	0.0578388	0.0075688	-0.133162	0.0498601	0.0157361	0.194368	0.0804844	0.0381717	-0.182456	0.088015	3.54872e-05	1.68513e-05	0.0375413	1	0.768731
rs9427938	1:196933245	T:0.122075	rs5993	1:197030829	T:0.260934	13078	2153	8	1	0.0375521	9.0648e-10	-0.42286	0.0690376	1.27278e-08	-0.335178	0.0589097	1.3854e-10	-0.482708	0.0752176	1.68694e-09	-0.368537	0.0611638	0.0320189	0.300605	0.140196	1.21375e-14	9.34627e-15	0.0375521	1	0.768731
rs116185472	6:32188383	C:0.435327	rs11787887	9:73491479	T:0.0699954	13058	2154	8	1	0.037606	6.84358e-07	0.205977	0.0414795	0.0344086	0.168457	0.0796394	7.59434e-08	0.238838	0.0444225	0.00311484	0.390077	0.131953	0.0376121	-0.237038	0.114012	4.71253e-07	2.5776e-07	0.037606	1	0.768731
rs7524776	1:196623337	C:0.155802	rs5993	1:197030829	T:0.26082	13055	2150	8	1	0.0377141	5.96931e-13	-0.457812	0.0635746	0.029836	-0.13499	0.0621424	5.13939e-12	-0.560857	0.0812639	0.00303019	-0.225717	0.076136	0.036354	0.206322	0.0985799	1.5536e-17	1.30937e-17	0.0377141	1	0.768731
rs10801558	1:196699044	G:0.410728	rs10227806	7:1819139	G:0.0775599	13106	2159	8	1	0.0378008	5.74044e-37	-0.546951	0.0430591	2.5848e-05	-0.345125	0.0820306	8.33306e-29	-0.512603	0.0460291	0.142745	-0.171151	0.116775	0.0401239	-0.245768	0.119743	3.45215e-41	4.42222e-41	0.0378008	1	0.768731
rs380390	1:196701051	G:0.434932	rs2273159	14:35576783	A:0.137227	13117	2159	8	1	0.0379639	9.84729e-31	0.479252	0.0415829	1.67813e-05	0.254292	0.059084	9.77252e-29	0.525352	0.0472341	1.47588e-05	0.407072	0.093963	0.0379332	-0.171696	0.082722	6.9587e-34	8.12805e-34	0.0379639	1	0.768731
rs2594228	3:127125439	G:0.398559	chr6:31917557:i	6:31917557	CAT:0.102318	13116	2165	8	1	0.0381386	3.69375e-05	0.173589	0.0420737	1.9202e-06	-0.352783	0.0740884	0.00243853	0.137852	0.0454827	4.05419e-06	-0.532008	0.115439	0.0380898	0.227181	0.109544	1.34943e-09	8.6147e-10	0.0381386	1	0.768731
rs10803078	1:242891905	C:0.306972	rs4535167	3:73588223	T:0.479144	13138	2165	8	1	0.0382703	2.69854e-05	0.184009	0.0438375	0.000101642	0.158789	0.0408552	0.495609	0.0526682	0.0772924	0.139605	0.081623	0.0552528	0.0384878	0.127689	0.0616967	6.48448e-08	3.79488e-08	0.0382703	1	0.768731
rs11766622	7:17208343	G:0.481867	rs1998886	14:39894833	T:0.143037	13070	2160	8	1	0.0384134	0.0195218	-0.0954338	0.0408638	0.245622	0.0660351	0.0568754	0.337267	-0.0455068	0.0474238	0.0186823	0.216587	0.0920936	0.038831	-0.169478	0.0820328	0.0330441	0.011164	0.0384134	1	0.768731
rs3766404	1:196651832	C:0.163656	rs4852868	2:69831636	T:0.309208	13119	2162	8	1	0.0384245	1.96829e-08	-0.342965	0.0610827	5.85695e-06	-0.209796	0.0462974	0.00352036	-0.233906	0.0801537	0.00204989	-0.160312	0.0520004	0.0399987	-0.201764	0.098241	2.19686e-12	1.592e-12	0.0384245	1	0.768731
rs10733086	1:196676935	A:0.426766	rs2273159	14:35576783	A:0.13699	13136	2165	8	1	0.0389469	3.71962e-34	0.506914	0.0416002	1.14797e-05	0.259003	0.0590354	1.46567e-31	0.553053	0.0473175	1.25556e-05	0.412261	0.0943884	0.038911	-0.17111	0.0828569	1.41588e-37	1.77797e-37	0.0389469	1	0.768731
rs620680	6:101422609	A:0.189758	rs2709977	7:82992227	C:0.181529	13064	2149	8	1	0.0390365	4.03848e-05	-0.214698	0.0522982	0.0872298	-0.104921	0.06135	4.76403e-06	-0.274032	0.0598988	0.0104697	-0.19068	0.0744867	0.0376158	0.220345	0.105985	4.1428e-05	2.01931e-05	0.0390365	1	0.768731
rs3766404	1:196651832	C:0.163775	rs2594228	3:127125439	G:0.398554	13140	2165	8	1	0.0390814	4.1318e-08	-0.334319	0.0609501	6.15662e-05	0.168715	0.0421079	0.0247108	-0.19921	0.0886996	6.6561e-06	0.214865	0.0477011	0.0396345	-0.180261	0.08761	3.07892e-11	2.16101e-11	0.0390814	1	0.768731
rs147985051	6:32173257	A:0.481644	rs116450038	6:32176208	C:0.202803	13020	2145	8	1	0.03942	4.98842e-05	0.193268	0.047648	0.0757029	0.101163	0.0569553	5.93268e-06	0.23426	0.051727	0.00912311	0.370164	0.141966	0.0393307	-0.178688	0.0867117	1.71947e-08	1.06551e-08	0.03942	1	0.768731
rs34743816	2:69813345	C:0.285211	rs2014307	10:124217632	T:0.389063	13057	2159	8	1	0.0395449	2.6807e-05	-0.191537	0.0456146	1.06318e-08	-0.24374	0.0426094	1.50383e-05	-0.295387	0.0682482	1.92546e-08	-0.32239	0.0573794	0.0393249	0.136982	0.066471	1.2271e-11	8.84306e-12	0.0395449	1	0.768731
rs2728491	7:47211732	G:0.271705	rs1998886	14:39894833	T:0.142922	13119	2165	8	1	0.0396816	0.0124429	0.111763	0.0447173	0.243471	0.0662621	0.0568112	0.278158	0.0566364	0.0522252	0.624973	-0.0373072	0.0763217	0.0397963	0.177536	0.0863563	0.0219477	0.00784336	0.0396816	1	0.768731
rs10733086	1:196676935	A:0.426959	rs3750846	10:124215565	C:0.225189	13109	2163	8	1	0.0396931	2.80558e-35	0.520464	0.0419922	3.74288e-27	0.51891	0.0480815	1.65038e-17	0.452976	0.0531906	3.70445e-07	0.394128	0.0775301	0.0399474	0.137381	0.0668751	1.30378e-58	2.07168e-58	0.0396931	1	0.768731
rs7544266	1:196547929	G:0.0826886	rs10841008	12:18440405	G:0.495787	13055	2158	8	1	0.0397045	3.63669e-06	0.331089	0.071492	0.000483633	0.142561	0.0408523	0.383736	0.112464	0.129116	0.0219767	0.103275	0.045083	0.0401699	0.203376	0.0991111	4.7372e-08	2.88081e-08	0.0397045	1	0.768731
rs4535167	3:73588223	T:0.479327	rs12313231	12:115564514	G:0.227439	13109	2164	8	1	0.0397388	5.74832e-05	0.164543	0.0409015	0.000552837	0.179829	0.0520676	7.72592e-06	0.222781	0.0498097	0.000221413	0.328678	0.0889945	0.0399212	-0.1497	0.0728624	9.61534e-07	5.39207e-07	0.0397388	1	0.768731
rs7546249	1:176792690	T:0.260798	rs600653	6:101370944	T:0.192597	13035	2155	8	1	0.0398418	0.000527316	-0.160437	0.0462824	1.53724e-05	-0.22533	0.0521201	0.0853635	-0.0959679	0.055783	0.0385908	-0.138385	0.0669003	0.0409815	-0.174362	0.085316	2.44483e-07	1.42838e-07	0.0398418	1	0.768731
rs7544266	1:196547929	G:0.0824407	rs13412066	2:137539995	G:0.0972456	13070	2160	8	1	0.0398533	3.06746e-06	0.333526	0.0714762	0.0241271	0.166249	0.0737215	3.13715e-07	0.396429	0.0775031	0.00366503	0.232792	0.0801174	0.0413614	-0.383437	0.18797	1.81623e-06	1.00157e-06	0.0398533	1	0.768731
rs6799610	3:113248748	T:0.189881	rs10227806	7:1819139	G:0.0776629	13153	2167	8	1	0.0399221	3.34038e-05	0.216688	0.0522275	3.39351e-05	-0.334883	0.080786	3.99943e-06	0.25725	0.0557855	0.0254231	-0.218446	0.0977426	0.0417078	-0.303845	0.149205	3.13569e-08	1.93524e-08	0.0399221	1	0.768731
chr6:31917557:i	6:31917557	CAT:0.102538	rs112499613	14:57869858	T:0.0828734	13044	2151	8	1	0.0399451	1.3372e-06	-0.35912	0.0742882	0.000165703	-0.276347	0.0733741	1.80246e-07	-0.422808	0.0810189	2.20192e-05	-0.33859	0.0797927	0.0361625	0.385466	0.183985	4.14033e-09	2.68055e-09	0.0399451	1	0.768731
rs10801558	1:196699044	G:0.410618	rs116450038	6:32176208	C:0.202624	13034	2144	8	1	0.0400718	4.31296e-36	-0.54199	0.0432087	2.19555e-05	0.21174	0.0498914	3.31671e-29	-0.608485	0.0542405	0.148726	0.104463	0.0723406	0.0397955	0.150797	0.0733495	7.9718e-41	1.06813e-40	0.0400718	1	0.768731
rs61394933	2:216581686	T:0.0533415	rs600653	6:101370944	T:0.192597	13048	2158	8	1	0.0403147	0.000147998	0.341817	0.0900844	2.04928e-05	-0.221659	0.0520394	0.0471562	0.217163	0.109408	2.92585e-06	-0.257449	0.055058	0.0393422	0.329736	0.16002	9.26594e-08	5.60959e-08	0.0403147	1	0.769939
rs2203861	4:138887568	A:0.427593	rs2158231	16:17994640	A:0.44696	13141	2166	8	1	0.0407936	0.00422533	0.115007	0.0402007	0.000191588	-0.152666	0.0409308	0.000711305	0.217012	0.0641063	0.436959	-0.0502278	0.064615	0.040939	-0.116449	0.0569669	1.42405e-05	7.48157e-06	0.0407936	1	0.774936
rs1587325	1:196689797	A:0.198186	rs116450038	6:32176208	C:0.202759	13013	2143	8	1	0.0411833	1.48185e-18	-0.465288	0.0529276	6.08161e-06	0.224378	0.0496024	2.92807e-16	-0.547388	0.0669486	0.00901251	0.156307	0.0598514	0.0406213	0.183485	0.0896197	9.46677e-23	9.74639e-23	0.0411833	1	0.774936
rs2014307	10:124217632	T:0.389109	rs920701	13:76417101	C:0.381379	13130	2160	8	1	0.0411952	1.38456e-08	-0.241197	0.0424995	0.000858319	0.140364	0.0421101	1.11132e-07	-0.336959	0.0634872	0.462714	0.0459687	0.0625948	0.0412097	0.125644	0.0615477	3.45295e-10	2.41736e-10	0.0411952	1	0.774936
rs340738	2:16438076	G:0.135064	rs234912	6:2210734	T:0.389493	13153	2167	8	1	0.0414811	0.0443161	0.12921	0.0642489	0.000578482	-0.146782	0.0426506	0.906585	-0.0111279	0.0948286	6.95719e-05	-0.188639	0.0474235	0.0408927	0.188714	0.0922978	0.000326972	0.000153736	0.0414811	1	0.774936
rs112499613	14:57869858	T:0.082785	rs1206028	19:42855167	C:0.0732211	13070	2152	8	1	0.0417933	0.000189435	-0.273403	0.0732452	0.0181422	0.18083	0.0765351	0.00628355	-0.214239	0.0784009	0.00296517	0.245884	0.0827522	0.0455599	-0.414634	0.207374	5.05855e-05	2.5869e-05	0.0417933	1	0.774936
rs11766622	7:17208343	G:0.481948	rs4924390	15:40064229	A:0.483589	13101	2162	8	1	0.0418174	0.0235512	-0.0925906	0.0408902	0.000978475	0.134807	0.0408922	0.00313817	-0.213745	0.0723611	0.649133	0.0299125	0.0657465	0.0419795	0.117738	0.0578929	0.000284426	0.000135453	0.0418174	1	0.774936
rs9427938	1:196933245	T:0.121511	rs2086538	8:71988962	G:0.187776	13114	2162	8	1	0.0419867	1.10283e-07	-0.362773	0.0683329	0.00412261	0.155179	0.0540952	3.87756e-08	-0.454673	0.0827229	0.0759395	0.105548	0.0594722	0.041363	0.253799	0.124419	6.61461e-09	4.41597e-09	0.0419867	1	0.774936
rs399469	1:196676105	A:0.459237	rs11506097	7:53678926	G:0.0574332	13137	2166	8	1	0.0421323	7.18142e-34	0.506534	0.0417532	5.04983e-05	0.374214	0.0923231	4.79905e-34	0.533282	0.0438389	3.2429e-05	0.608275	0.146371	0.0422963	-0.254698	0.12543	5.99755e-37	7.98105e-37	0.0421323	1	0.774936
rs34516488	8:17146216	A:0.495292	rs177254	12:29733790	T:0.373603	13062	2158	8	1	0.0424741	0.000658856	0.139996	0.041101	0.000778307	0.145768	0.0433781	0.000128279	0.224872	0.0587172	0.000305078	0.268628	0.0743928	0.0424944	-0.122759	0.0605126	1.11122e-05	6.0863e-06	0.0424741	1	0.774936
rs115746404	6:32176211	G:0.397131	rs2158231	16:17994640	A:0.447016	13070	2145	8	1	0.042856	1.76066e-07	-0.22274	0.0426462	0.000114496	-0.158896	0.0411901	0.081103	-0.117233	0.0672082	0.262046	-0.0681884	0.0607974	0.0430131	-0.122086	0.0603318	7.79656e-10	5.54679e-10	0.042856	1	0.774936
rs7544266	1:196547929	G:0.0826557	rs2019727	1:196674714	A:0.204779	13036	2153	8	1	0.0430172	0.000172375	0.271547	0.0722891	6.19918e-10	-0.337014	0.0544865	1.93894e-05	0.340661	0.0797462	1.28727e-07	-0.301389	0.0570743	0.0454018	-0.361968	0.180902	5.74259e-14	4.84296e-14	0.0430172	1	0.774936
rs12042442	1:197096135	C:0.153397	rs10818014	9:119990556	A:0.12645	13100	2165	8	1	0.0431292	9.70234e-08	-0.31059	0.0582479	0.125289	0.0958848	0.0625493	1.78698e-08	-0.373047	0.0662435	0.794454	0.0191204	0.0733903	0.0418459	0.239969	0.117918	1.66967e-07	1.05216e-07	0.0431292	1	0.774936
rs10754194	1:196529868	C:0.130124	rs6695321	1:196675861	G:0.362127	13099	2160	8	1	0.0432665	0.000160671	0.26183	0.069378	1.5466e-11	-0.290107	0.0430205	0.14918	0.135294	0.0937953	3.41881e-12	-0.329785	0.0473874	0.0425158	0.205511	0.101315	1.95525e-14	1.68331e-14	0.0432665	1	0.774936
chr3:113020862:d	3:113020862	TG:0.292103	rs219824	7:98645517	A:0.362843	13069	2155	8	1	0.0433165	2.22079e-05	0.198185	0.0467257	0.000260719	-0.159925	0.0437971	6.98929e-06	0.284942	0.0634049	0.136237	-0.0851844	0.0571726	0.043708	-0.141046	0.0699328	1.22514e-07	7.81201e-08	0.0433165	1	0.774936
rs11766622	7:17208343	G:0.482103	rs6587029	8:17161374	T:0.356405	13075	2155	8	1	0.0433917	0.0168279	-0.0978697	0.040942	0.00608858	-0.115913	0.0422581	0.871784	-0.00965487	0.0598224	0.868351	-0.0110805	0.0668491	0.0435969	-0.120895	0.0599097	0.00133849	0.000609484	0.0433917	1	0.774936
rs2709977	7:82992227	C:0.181832	rs2273159	14:35576783	A:0.137059	13133	2162	8	1	0.0436306	0.0590312	-0.115643	0.0612529	3.09185e-05	0.243701	0.0584892	0.464669	-0.0504067	0.0689389	3.6775e-06	0.307909	0.06652	0.046294	-0.234814	0.117837	3.12944e-05	1.68791e-05	0.0436306	1	0.774936
rs219824	7:98645517	A:0.363875	rs1793000	11:20706934	G:0.1252	13135	2159	8	1	0.0436558	0.000158941	-0.165123	0.0437218	5.45061e-06	-0.290563	0.0639071	0.0141614	-0.120176	0.0489885	0.0505834	-0.170044	0.0869792	0.0450031	-0.192937	0.096246	1.59064e-08	1.07443e-08	0.0436558	1	0.774936
rs114425641	6:32200670	G:0.457091	rs3750846	10:124215565	C:0.225189	13109	2163	8	1	0.0439852	1.64885e-06	0.197197	0.0411487	1.66876e-25	0.496237	0.0475429	6.44476e-07	0.265132	0.0532673	5.98786e-15	0.626523	0.0802802	0.0440419	-0.134813	0.0669484	2.26637e-29	2.79357e-29	0.0439852	1	0.777499
rs34516488	8:17146216	A:0.495106	rs2158231	16:17994640	A:0.446896	13078	2160	8	1	0.0441637	0.000490569	0.143293	0.041107	8.68707e-05	-0.161123	0.0410546	0.521995	0.0416737	0.0650874	9.91197e-05	-0.278838	0.0716303	0.0442924	0.117273	0.0583066	1.12086e-06	6.82362e-07	0.0441637	1	0.777499
rs399469	1:196676105	A:0.459275	rs2273159	14:35576783	A:0.137018	13137	2165	8	1	0.0445487	2.79913e-34	0.510009	0.0417748	1.54432e-05	0.255092	0.059018	1.23757e-31	0.554553	0.0473876	1.91665e-05	0.40514	0.0947832	0.0445905	-0.164961	0.0821316	1.08931e-37	1.534e-37	0.0445487	1	0.781062
rs2019727	1:196674714	A:0.204902	rs2594228	3:127125439	G:0.398371	13077	2157	8	1	0.0448592	2.42611e-11	-0.360087	0.0539233	7.62248e-05	0.167239	0.042275	0.00232444	-0.241784	0.0793957	1.04409e-05	0.222407	0.0504572	0.0452679	-0.154157	0.0769956	2.63944e-14	2.33154e-14	0.0448592	1	0.781468
rs800292	1:196642233	A:0.272527	rs3766404	1:196651832	C:0.163752	13151	2166	8	1	0.0449372	5.83459e-24	-0.514835	0.0510009	3.05001e-11	-0.409306	0.0616041	1.83355e-23	-0.561362	0.0562393	2.34326e-11	-0.484341	0.0724751	0.042466	0.220834	0.108843	7.00615e-31	9.01108e-31	0.0449372	1	0.781468
rs6587029	8:17161374	T:0.355946	rs4924390	15:40064229	A:0.483012	13127	2160	8	1	0.0453161	0.0091856	-0.109997	0.0422242	0.000703641	0.13852	0.0408836	0.00179553	-0.231374	0.0741078	0.380495	0.0521196	0.0594305	0.0455086	0.118483	0.0592436	0.000100577	5.34394e-05	0.0453161	1	0.782542
rs2357887	2:11165291	G:0.410168	rs116185472	6:32188383	C:0.435056	13119	2162	8	1	0.0455134	1.68055e-05	0.175369	0.0407494	4.52111e-07	0.209291	0.04148	3.28288e-05	0.286601	0.0690124	2.36815e-06	0.312081	0.0661306	0.0455646	-0.117061	0.0585477	3.72261e-10	2.82606e-10	0.0455134	1	0.782542
rs2594228	3:127125439	G:0.398053	chr5:149058540:i	5:149058540	TA:0.185763	13100	2164	8	1	0.0457117	2.31703e-05	0.177992	0.0420595	0.135223	0.0807963	0.0540872	0.0126735	0.124397	0.0499023	0.628284	-0.0393602	0.0812985	0.0458396	0.154452	0.0773474	4.90052e-05	2.69852e-05	0.0457117	1	0.782542
rs10803078	1:242891905	C:0.306936	rs2114146	4:138169702	C:0.499047	13120	2162	8	1	0.0460975	2.69411e-05	0.183977	0.043826	0.0132105	0.0998243	0.0402835	0.429933	0.0601087	0.0761538	0.641818	0.0255221	0.0548676	0.046201	0.122042	0.0612181	6.85102e-06	4.07816e-06	0.0460975	1	0.782542
rs2203861	4:138887568	A:0.427515	rs920701	13:76417101	C:0.381364	13120	2159	8	1	0.0461109	0.00279606	0.120274	0.0402345	0.000853855	0.14024	0.0420544	0.59275	0.0320094	0.059847	0.561632	0.038431	0.0662126	0.0462599	0.117303	0.0588571	4.79402e-05	2.66079e-05	0.0461109	1	0.782542
rs600653	6:101370944	T:0.19247	rs1197944	9:28001944	A:0.470843	13067	2158	8	1	0.0463119	1.556e-05	-0.224933	0.0520604	0.00102491	-0.134625	0.0409994	0.290409	-0.089947	0.0850784	0.118866	-0.0778358	0.0499091	0.0466074	-0.146373	0.0735599	4.2647e-07	2.77628e-07	0.0463119	1	0.782542
rs600653	6:101370944	T:0.19262	rs2709977	7:82992227	C:0.181863	13062	2157	8	1	0.0464464	2.42e-05	-0.219433	0.0519721	0.0819863	-0.106507	0.0612366	3.44114e-06	-0.276488	0.0595551	0.0109304	-0.189361	0.0744076	0.0449136	0.211195	0.10531	2.39767e-05	1.37409e-05	0.0464464	1	0.782542
rs7546249	1:176792690	T:0.260883	rs3783	17:18232017	C:0.326599	13117	2162	8	1	0.046703	0.000653522	-0.157229	0.0461304	0.0447707	0.0867921	0.0432489	0.000144354	-0.249063	0.0655329	0.747005	0.0178962	0.0554764	0.0465303	0.128888	0.0647501	0.000384798	0.000197581	0.046703	1	0.782542
rs1197944	9:28001944	A:0.47149	rs1998886	14:39894833	T:0.142971	13118	2163	8	1	0.0467301	0.000834414	-0.136744	0.0409276	0.23635	0.0672164	0.056763	0.000102866	-0.183453	0.0472362	0.37578	-0.0848904	0.0958457	0.0470035	0.159361	0.0802314	0.0018007	0.000856367	0.0467301	1	0.782542
rs10754194	1:196529868	C:0.130294	rs2830511	21:28161235	T:0.273059	13151	2167	8	1	0.0470021	3.76501e-05	0.284151	0.0689446	0.000845156	0.149566	0.044813	0.0773587	0.163372	0.0924982	0.0336489	0.106075	0.0499351	0.0468245	0.202138	0.101685	7.32032e-07	4.74892e-07	0.0470021	1	0.782542
rs10922153	1:196978615	G:0.493796	rs2273159	14:35576783	A:0.137025	13056	2154	8	1	0.0476617	4.95716e-15	0.324879	0.0415023	3.70848e-05	0.243231	0.058966	5.01015e-15	0.36863	0.0470993	7.66903e-05	0.419278	0.106025	0.0472302	-0.163762	0.0825316	4.93299e-18	5.12498e-18	0.0476617	1	0.782542
chr5:149058540:i	5:149058540	TA:0.185684	rs234912	6:2210734	T:0.388376	13111	2165	8	1	0.0476894	0.166134	0.074835	0.0540429	0.000648818	-0.145523	0.0426711	0.0166178	0.188152	0.0785584	0.0626081	-0.0932612	0.0500875	0.048457	-0.154406	0.0782458	0.00107735	0.000534997	0.0476894	1	0.782542
rs34743816	2:69813345	C:0.285004	rs112499613	14:57869858	T:0.0827233	12977	2145	8	1	0.047731	3.26336e-05	-0.189911	0.0457147	0.000255892	-0.268334	0.0733897	4.42433e-06	-0.229974	0.0500991	5.74117e-05	-0.395568	0.0983217	0.0467873	0.217414	0.109351	1.6187e-07	1.1094e-07	0.047731	1	0.782542
rs2248799	10:124223944	T:0.494298	rs2253755	10:124241557	G:0.301034	13153	2167	8	1	0.0478698	2.55652e-06	0.20443	0.0434628	6.35412e-05	0.18317	0.0458011	0.030428	0.126735	0.0585522	0.663483	0.0377645	0.0867931	0.0479692	0.125037	0.0632251	5.6104e-13	4.99118e-13	0.0478698	1	0.782542
rs10801558	1:196699044	G:0.410615	rs2594228	3:127125439	G:0.398549	13095	2158	8	1	0.0481068	1.21322e-36	-0.544395	0.0430569	0.000101292	0.165579	0.0425929	1.29033e-12	-0.451227	0.0635948	4.12534e-05	0.255068	0.0622065	0.0483552	-0.121963	0.0617776	1.50688e-40	2.34612e-40	0.0481068	1	0.782542
rs6695321	1:196675861	G:0.362392	rs61394933	2:216581686	T:0.0533762	13077	2158	8	1	0.048331	2.38598e-12	-0.301489	0.0430095	8.66847e-05	0.355611	0.0905986	3.66476e-13	-0.328442	0.0451939	0.209772	0.166628	0.132857	0.0480482	0.24876	0.125831	8.5127e-15	8.13052e-15	0.048331	1	0.782542
rs3107233	2:216581110	A:0.154228	rs34516488	8:17146216	A:0.495106	13078	2160	8	1	0.0483451	1.33142e-05	0.253791	0.0582775	0.000642546	0.140359	0.041125	0.38136	0.0895176	0.10226	0.0441948	0.0948496	0.0471364	0.0488735	0.16238	0.0824393	2.18886e-07	1.50356e-07	0.0483451	1	0.782542
chr5:149058540:i	5:149058540	TA:0.185265	rs35904652	19:39952796	T:0.169449	13057	2158	8	1	0.0484858	0.157673	0.0764397	0.0540997	0.000648161	0.180205	0.0528366	0.941832	0.00477278	0.0654095	0.073961	0.112722	0.0630842	0.0479202	0.190262	0.0961856	0.00108686	0.000546646	0.0484858	1	0.782542
rs2019727	1:196674714	A:0.204899	rs61394933	2:216581686	T:0.0534635	13065	2156	8	1	0.0486553	2.03908e-11	-0.361803	0.0539747	0.000112159	0.349444	0.0904673	6.89333e-09	-0.327479	0.0565252	1.46875e-05	0.461377	0.106472	0.0517532	-0.346951	0.178365	5.24531e-14	4.90626e-14	0.0486553	1	0.782542
merged_del_2_26565	4:138966211	GT:0.35015	rs1473522	8:71834440	C:0.181783	13043	2152	8	1	0.0487544	0.000664039	0.141605	0.0415995	0.00562586	0.148331	0.0535717	0.0812304	0.0871466	0.0499811	0.718538	0.029209	0.081043	0.0488281	0.151442	0.0768705	5.04868e-05	2.92536e-05	0.0487544	1	0.782542
rs6695321	1:196675861	G:0.362412	rs4852868	2:69831636	T:0.308731	13068	2156	8	1	0.0491674	5.40654e-12	-0.296635	0.0430251	6.00626e-06	-0.210161	0.0464324	8.55417e-11	-0.369462	0.0569233	5.35998e-06	-0.303994	0.0668093	0.0489926	0.130323	0.0661987	7.41294e-16	7.42539e-16	0.0491674	1	0.782542
rs2114146	4:138169702	C:0.49901	rs234912	6:2210734	T:0.389722	13135	2164	8	1	0.0492103	0.011748	0.101455	0.0402659	0.000497204	-0.148627	0.0426813	0.733429	0.019705	0.0578591	0.000318699	-0.268072	0.0744726	0.0493495	0.115618	0.0588219	9.34736e-05	5.32396e-05	0.0492103	1	0.782542
rs2147627	13:74620132	C:0.18749	rs9554501	13:99423052	C:0.393308	13150	2166	8	1	0.0497141	3.8569e-05	-0.22447	0.0545375	0.201253	-0.0534745	0.0418427	0.192403	-0.105665	0.0810625	0.978859	0.00133212	0.0502708	0.0501261	-0.155153	0.0792046	8.65122e-05	4.98378e-05	0.0497141	1	0.782542
rs11884676	2:2381613	A:0.0684812	rs116410219	6:32140277	A:0.207689	13135	2167	8	1	0.0505316	9.8598e-06	-0.394048	0.0891467	1.078e-06	0.239281	0.0490647	0.0132719	-0.268847	0.108564	1.54161e-07	0.271721	0.0517809	0.053061	-0.307232	0.158824	1.9848e-10	1.66313e-10	0.0505316	1	0.782542
rs1587325	1:196689797	A:0.198142	rs114425641	6:32200670	G:0.456992	13079	2158	8	1	0.0508122	1.05999e-18	-0.465732	0.0527526	2.20498e-06	0.194662	0.0411228	1.33094e-11	-0.604791	0.0893969	0.00484409	0.140052	0.0497127	0.051144	0.144765	0.0742283	3.36314e-23	4.16576e-23	0.0508122	1	0.782542
rs9427938	1:196933245	T:0.121645	rs116386615	6:32145993	G:0.31757	13153	2167	8	1	0.0508418	1.30493e-07	-0.360099	0.0682244	7.88987e-06	0.220116	0.0492633	0.00211846	-0.260175	0.0846621	1.09087e-06	0.260002	0.0533393	0.0534158	-0.219335	0.113554	1.51158e-11	1.33637e-11	0.0508418	1	0.782542
rs6799610	3:113248748	T:0.189886	rs2728491	7:47211732	G:0.271445	13150	2167	8	1	0.0508566	2.96175e-05	0.217999	0.0521981	0.0104132	0.114634	0.0447474	0.0668319	0.12799	0.069833	0.314006	0.0547115	0.0543391	0.0506028	0.158597	0.0811306	8.10209e-06	5.19342e-06	0.0508566	1	0.782542
rs2594228	3:127125439	G:0.398369	rs920701	13:76417101	C:0.381335	13121	2159	8	1	0.0510051	3.51178e-05	0.174056	0.0420683	0.000960548	0.13902	0.0421039	0.175345	0.0844556	0.0623183	0.462154	0.0466414	0.0634315	0.0510975	0.118445	0.0607206	7.40119e-07	5.13033e-07	0.0510051	1	0.782542
rs800292	1:196642233	A:0.272887	rs7517126	1:196840272	G:0.160691	13053	2166	8	1	0.0512436	6.40688e-25	-0.529047	0.0513182	4.24356e-10	-0.394947	0.0632443	7.30592e-25	-0.566991	0.0550663	1.63311e-10	-0.46068	0.072067	0.0479665	0.237546	0.120114	1.29103e-29	1.81508e-29	0.0512436	1	0.782542
rs12562176	1:196521049	A:0.426172	rs147985051	6:32173257	A:0.482129	13010	2144	8	1	0.0513783	3.11184e-06	-0.195668	0.0419591	1.17146e-08	0.23632	0.0414318	2.59816e-05	-0.316976	0.0753609	0.0149039	0.148707	0.0610779	0.0515865	0.115197	0.0591797	1.68357e-12	1.55947e-12	0.0513783	1	0.782542
rs74133640	1:196223422	G:0.0786825	rs4535167	3:73588223	T:0.479148	13116	2163	8	1	0.0516337	2.463e-07	0.387758	0.0751396	6.95475e-05	0.162782	0.0409223	0.180139	0.17766	0.13255	0.00354987	0.129349	0.0443641	0.0521962	0.210641	0.108493	1.05608e-09	8.70367e-10	0.0516337	1	0.782542
rs340738	2:16438076	G:0.135036	rs9554501	13:99423052	C:0.393324	13152	2167	8	1	0.0522705	0.0406253	0.13154	0.0642495	0.22915	-0.0502708	0.0418035	0.931371	-0.00837307	0.0972251	0.0525	-0.0906273	0.0467389	0.052094	0.175467	0.0903371	0.0600107	0.0244911	0.0522705	1	0.782542
rs652888	6:31851234	G:0.211824	rs147985051	6:32173257	A:0.48231	13058	2153	8	1	0.052301	0.0346186	0.110511	0.0523059	1.22198e-06	0.20921	0.0431179	0.00633887	0.295804	0.108364	2.91606e-07	0.262512	0.0511839	0.052144	-0.145316	0.07483	8.3821e-09	6.66673e-09	0.052301	1	0.782542
rs9427938	1:196933245	T:0.121634	rs8017682	14:20903778	A:0.138864	13146	2166	8	1	0.052301	7.09198e-08	-0.367693	0.0682325	0.158984	0.0815069	0.0578679	2.61199e-08	-0.448099	0.0805117	0.636317	0.0301568	0.0637761	0.0506138	0.264876	0.135504	1.05872e-07	7.90729e-08	0.052301	1	0.782542
rs7524776	1:196623337	C:0.155661	rs10803078	1:242891905	C:0.307015	13115	2162	8	1	0.0527304	1.26096e-16	-0.499065	0.0602939	2.15526e-05	0.187298	0.0440891	1.79858e-13	-0.605645	0.0822555	0.00674566	0.137996	0.0509372	0.0520157	0.174643	0.0898831	2.70291e-20	3.23408e-20	0.0527304	1	0.782542
rs2114146	4:138169702	C:0.49901	rs4924390	15:40064229	A:0.483061	13135	2164	8	1	0.0530085	0.0117399	0.101456	0.0402626	0.000549749	0.14111	0.0408391	0.00253895	0.214967	0.0712128	0.000361956	0.253307	0.0710265	0.0531177	-0.110111	0.0569352	0.000105095	6.32327e-05	0.0530085	1	0.782542
rs2292627	10:124201665	G:0.121904	rs920701	13:76417101	C:0.381373	13121	2157	8	1	0.0533348	5.26776e-05	0.240329	0.0594371	0.00109658	0.137375	0.0420815	2.86822e-05	0.364025	0.0870107	0.000148229	0.185775	0.0489652	0.0536009	-0.162592	0.0842423	1.27975e-06	9.04865e-07	0.0533348	1	0.782542
rs6799610	3:113248748	T:0.189877	rs219824	7:98645517	A:0.363972	13148	2164	8	1	0.0536162	4.23663e-05	0.213866	0.0522366	0.000149226	-0.165574	0.04366	1.56326e-05	0.30724	0.0711272	0.0385823	-0.108709	0.0525516	0.0544284	-0.150985	0.0784983	1.58545e-07	1.19532e-07	0.0536162	1	0.782542
rs4852868	2:69831636	T:0.30924	rs6587029	8:17161374	T:0.356052	13095	2156	8	1	0.054057	7.36255e-06	-0.207587	0.046306	0.0133381	-0.104649	0.0422891	7.35161e-06	-0.30008	0.0669335	0.0017766	-0.175674	0.0562115	0.0538253	0.125528	0.0651	1.2701e-06	9.08083e-07	0.054057	1	0.782542
rs2114146	4:138169702	C:0.49901	rs2830511	21:28161235	T:0.272956	13134	2164	8	1	0.0540728	0.0112616	0.10202	0.0402529	0.000658666	0.152541	0.044783	0.544979	0.0326753	0.0539818	0.71584	0.0285941	0.07855	0.0542307	0.120154	0.062418	0.000128232	7.77369e-05	0.0540728	1	0.782542
rs10733086	1:196676935	A:0.42688	rs11506097	7:53678926	G:0.0574756	13136	2166	8	1	0.0542471	1.12259e-33	0.502821	0.0415727	5.29049e-05	0.372958	0.0922614	1.29339e-33	0.528726	0.0437566	4.54618e-05	0.591774	0.14512	0.0541173	-0.243436	0.126402	1.06475e-36	1.7442e-36	0.0542471	1	0.782542
chr6:31917557:i	6:31917557	CAT:0.102275	rs34516488	8:17146216	A:0.494676	13053	2159	8	1	0.054263	2.16863e-06	-0.351311	0.0741626	0.000639432	0.140506	0.041152	0.221898	-0.153441	0.125617	9.94067e-05	0.174099	0.0447321	0.0547672	-0.199129	0.103674	2.33879e-08	1.87044e-08	0.054263	1	0.782542
rs34743816	2:69813345	C:0.285043	rs600653	6:101370944	T:0.192379	12977	2152	8	1	0.0543902	2.39682e-05	-0.192591	0.0455912	1.78829e-05	-0.223682	0.0521426	0.0133249	-0.13482	0.0544736	0.0502462	-0.135449	0.069182	0.0552327	-0.162172	0.084595	1.43703e-08	1.16511e-08	0.0543902	1	0.782542
rs340738	2:16438076	G:0.135064	rs1473522	8:71834440	C:0.18186	13153	2167	8	1	0.0545017	0.045337	0.128587	0.0642447	0.00437323	0.151929	0.0533103	0.548509	0.0465147	0.077525	0.101943	0.0985164	0.060236	0.0529391	0.210801	0.108918	0.00223554	0.00118666	0.0545017	1	0.782542
rs10841008	12:18440405	G:0.495423	rs4924390	15:40064229	A:0.483064	13108	2163	8	1	0.0545177	0.00051834	0.141488	0.0407618	0.000838804	0.136636	0.0409132	0.664042	0.030649	0.0705645	0.719647	0.0254183	0.0708167	0.054605	0.108233	0.0563125	7.98817e-06	5.41856e-06	0.0545177	1	0.782542
rs10801558	1:196699044	G:0.410687	rs114425641	6:32200670	G:0.457214	13100	2159	8	1	0.0546615	1.06834e-36	-0.544982	0.0430692	4.13744e-06	0.190593	0.0413941	1.50371e-19	-0.656275	0.0725608	0.0836758	0.105086	0.0607521	0.0548185	0.116992	0.0609236	9.11384e-42	1.60146e-41	0.0546615	1	0.782542
rs5993	1:197030829	T:0.260999	rs10818014	9:119990556	A:0.126903	13069	2152	8	1	0.0549503	7.55103e-07	-0.289354	0.0584953	0.148364	0.0906775	0.0627381	1.32604e-07	-0.342704	0.064965	0.83101	0.0158047	0.0740595	0.0528344	0.205853	0.106314	1.50754e-06	1.08651e-06	0.0549503	1	0.782542
rs116410219	6:32140277	A:0.207683	rs2014307	10:124217632	T:0.389325	13133	2167	8	1	0.055063	9.34981e-07	0.240726	0.0490792	1.85967e-08	-0.238929	0.0424795	0.0616021	0.136873	0.0732275	1.72241e-08	-0.299936	0.053201	0.0548851	0.139501	0.0726652	6.11835e-13	6.09974e-13	0.055063	1	0.782542
rs7546249	1:176792690	T:0.260948	rs4852868	2:69831636	T:0.309209	13085	2158	8	1	0.0552084	0.000528101	-0.160196	0.0462182	4.6034e-06	-0.212011	0.0462695	0.000109126	-0.23575	0.0609275	2.28926e-06	-0.286608	0.0606442	0.0547105	0.139957	0.0728499	6.87914e-08	5.42977e-08	0.0552084	1	0.782542
rs6695321	1:196675861	G:0.362198	rs177254	12:29733790	T:0.373701	13084	2158	8	1	0.0554677	2.99911e-12	-0.300092	0.0430069	0.00075312	0.146486	0.0434746	0.000373783	-0.21691	0.0609651	0.000197507	0.231916	0.0623064	0.055768	-0.121229	0.0633761	7.25754e-14	7.52563e-14	0.0554677	1	0.782542
rs10803078	1:242891905	C:0.306874	rs13412066	2:137539995	G:0.0973833	13108	2163	8	1	0.0557938	2.15197e-05	0.186082	0.0437994	0.0203329	0.170409	0.0734476	3.15462e-06	0.222384	0.047717	0.00253385	0.297727	0.098609	0.0570703	-0.207227	0.108908	8.53039e-06	5.88181e-06	0.0557938	1	0.782542
rs7544266	1:196547929	G:0.0825573	rs4535167	3:73588223	T:0.479046	13100	2162	8	1	0.0558592	2.77495e-06	0.335115	0.0715016	0.000104519	0.158867	0.0409467	0.274775	0.138144	0.12649	0.00576391	0.123819	0.0448471	0.0564963	0.195154	0.102325	1.25738e-08	1.04514e-08	0.0558592	1	0.782542
rs13412066	2:137539995	G:0.0973863	rs10227806	7:1819139	G:0.0775356	13123	2165	8	1	0.0558756	0.0250982	0.164579	0.0734763	4.52981e-05	-0.328911	0.0806422	0.00563917	0.216267	0.0781297	0.00228907	-0.264865	0.0868436	0.0621597	-0.411085	0.220403	1.43837e-05	9.7485e-06	0.0558756	1	0.782542
rs7546249	1:176792690	T:0.260643	rs620680	6:101422609	A:0.189768	13037	2147	8	1	0.0559411	0.000536322	-0.160637	0.0464009	2.53741e-05	-0.220851	0.0524407	0.071059	-0.100811	0.0558478	0.0371309	-0.139984	0.0671604	0.0571856	-0.163666	0.0860543	4.06742e-07	3.09194e-07	0.0559411	1	0.782542
rs112499613	14:57869858	T:0.082785	rs4924390	15:40064229	A:0.483091	13070	2152	8	1	0.0559576	0.000194346	-0.273307	0.0733463	0.000486842	0.14313	0.0410361	0.570658	-0.0720263	0.127012	7.63948e-05	0.176561	0.0446375	0.0558125	-0.198662	0.103876	1.79726e-06	1.3073e-06	0.0559576	1	0.782542
rs914940	1:242889492	C:0.445805	rs2357887	2:11165291	G:0.409979	13147	2165	8	1	0.0560725	0.00124644	0.133016	0.0412067	2.22156e-05	0.172421	0.0406521	0.000444647	0.230567	0.0656502	3.29045e-05	0.26812	0.0645704	0.0561691	-0.109505	0.0573408	8.22242e-07	6.1352e-07	0.0560725	1	0.782542
rs2336502	1:196842574	C:0.332925	rs3750846	10:124215565	C:0.22532	13057	2156	8	1	0.0561218	8.41871e-07	-0.222294	0.0451321	8.65445e-26	0.500651	0.0476819	0.0100382	-0.150594	0.0584943	2.78186e-19	0.585418	0.0652129	0.0564755	-0.139932	0.0733647	1.92016e-29	2.90262e-29	0.0561218	1	0.782542
rs10227806	7:1819139	G:0.0777702	rs1998886	14:39894833	T:0.142928	13122	2165	8	1	0.0562701	3.89231e-05	-0.331686	0.080628	0.237042	0.0672019	0.0568345	7.52607e-06	-0.420787	0.0939626	0.663901	0.0264315	0.0608272	0.0547535	0.295484	0.153832	7.82528e-05	4.99898e-05	0.0562701	1	0.782542
rs12562176	1:196521049	A:0.42704	rs9427938	1:196933245	T:0.121613	13103	2157	8	1	0.0567841	4.00395e-06	-0.192873	0.0418272	6.69026e-08	-0.36917	0.0683737	6.39898e-07	-0.229224	0.0460403	4.59948e-07	-0.507269	0.100603	0.0560146	0.1824	0.0954514	6.5458e-12	6.43097e-12	0.0567841	1	0.782542
rs9427938	1:196933245	T:0.12159	rs1998886	14:39894833	T:0.142928	13122	2165	8	1	0.0569009	8.68252e-08	-0.364992	0.0681931	0.206891	0.0717395	0.0568387	0.000232939	-0.28893	0.0785067	0.0513745	0.121745	0.0624868	0.0595201	-0.260261	0.138118	1.65789e-07	1.31009e-07	0.0569009	1	0.782542
rs7524776	1:196623337	C:0.155621	rs116410219	6:32140277	A:0.207596	13112	2164	8	1	0.0572023	5.72598e-17	-0.505146	0.0603467	3.57817e-07	0.250831	0.0492779	2.09219e-14	-0.597958	0.0782172	0.00041992	0.198926	0.0563971	0.0564347	0.193356	0.101358	4.96629e-22	6.61512e-22	0.0572023	1	0.782542
rs7531611	1:196405652	T:0.322369	rs2114146	4:138169702	C:0.49901	13134	2164	8	1	0.0573031	1.06055e-13	-0.336798	0.0453104	0.0149925	0.0982134	0.0403745	0.00523632	-0.216492	0.0775365	0.00207199	0.165381	0.0537002	0.057385	-0.119883	0.0630842	2.17698e-14	2.36032e-14	0.0573031	1	0.782542
rs2357887	2:11165291	G:0.409484	rs115746404	6:32176211	G:0.397237	13064	2143	8	1	0.0573031	5.84152e-05	0.164321	0.0408847	2.80828e-07	-0.219096	0.0426598	0.212615	0.0767752	0.0615972	2.61731e-06	-0.318999	0.0678899	0.0573805	0.114476	0.0602378	4.61931e-10	4.21744e-10	0.0573031	1	0.782542
rs11766622	7:17208343	G:0.481919	rs920701	13:76417101	C:0.38146	13080	2155	8	1	0.0577422	0.0248864	-0.0917962	0.0409227	0.00109239	0.137639	0.0421484	0.915415	-0.00645391	0.0607651	0.000436737	0.238228	0.0677396	0.057949	-0.113422	0.0598189	0.000311314	0.000191199	0.0577422	1	0.782542
chr6:31917557:i	6:31917557	CAT:0.102318	rs11506097	7:53678926	G:0.0572202	13116	2165	8	1	0.0578101	1.41744e-06	-0.356815	0.0739891	3.83567e-05	0.377551	0.0917019	8.37648e-05	-0.307344	0.0781376	5.50831e-06	0.453872	0.0998744	0.0660529	-0.415466	0.226034	1.85983e-09	1.66046e-09	0.0578101	1	0.782542
rs399469	1:196676105	A:0.459557	rs1587325	1:196689797	A:0.198242	13080	2158	8	1	0.0578781	5.31573e-20	0.424676	0.0463751	6.48444e-05	-0.23388	0.0585512	3.56562e-20	0.459605	0.0499548	0.0399153	-0.149907	0.0729609	0.058652	-0.175956	0.0930592	5.11497e-37	8.87846e-37	0.0578781	1	0.782542
rs7544266	1:196547929	G:0.0824289	rs177254	12:29733790	T:0.373701	13084	2160	8	1	0.0582534	2.71771e-06	0.33605	0.0716359	0.000859534	0.144495	0.0433545	0.0668065	0.192448	0.104992	0.0221947	0.108396	0.0473961	0.0579937	0.20457	0.10791	7.47453e-08	6.14884e-08	0.0582534	1	0.782542
rs10754194	1:196529868	C:0.130511	rs2019727	1:196674714	A:0.204898	13087	2158	8	1	0.0585796	0.000562784	0.239654	0.0694863	2.39254e-10	-0.343326	0.0542057	8.08471e-05	0.305159	0.0774148	1.19995e-07	-0.305202	0.057656	0.0632893	-0.270745	0.145785	1.84245e-13	1.96952e-13	0.0585796	1	0.782542
rs11884676	2:2381613	A:0.0682113	rs35904652	19:39952796	T:0.169593	13099	2160	8	1	0.0586486	9.03748e-06	-0.396347	0.0892873	0.000368236	0.188317	0.0528704	3.33212e-06	-0.516992	0.1112	0.00640937	0.153035	0.0561376	0.0580927	0.298742	0.157648	8.81145e-08	7.25705e-08	0.0586486	1	0.782542
rs2019727	1:196674714	A:0.204521	rs3750846	10:124215565	C:0.224904	13050	2154	8	1	0.0587176	2.06024e-12	-0.384612	0.0547074	1.36233e-25	0.499165	0.0477354	2.18173e-05	-0.299122	0.0704575	2.8021e-22	0.560398	0.0577286	0.0589796	-0.166373	0.088105	9.06786e-35	1.54432e-34	0.0587176	1	0.782542
rs2019727	1:196674714	A:0.204744	rs2114146	4:138169702	C:0.49912	13070	2155	8	1	0.0589251	3.34686e-11	-0.357294	0.053887	0.0191938	0.0947682	0.040469	1.0744e-07	-0.502372	0.0945434	0.35488	0.0447405	0.0483595	0.0592405	0.142507	0.0755443	7.69028e-12	7.76516e-12	0.0589251	1	0.782542
rs380390	1:196701051	G:0.435027	rs3750846	10:124215565	C:0.225172	13090	2157	8	1	0.0589251	1.39269e-31	0.49049	0.0419492	4.71285e-27	0.517995	0.0480912	7.85078e-16	0.428477	0.053184	1.72345e-07	0.403977	0.0772875	0.0592316	0.125656	0.0666093	5.58896e-55	1.1974e-54	0.0589251	1	0.782542
rs2253755	10:124241557	G:0.30108	rs2147627	13:74620132	C:0.187514	13151	2166	8	1	0.0592728	9.24131e-09	0.249183	0.0433807	7.82978e-05	-0.215689	0.054611	5.24383e-09	0.302431	0.0517929	0.136624	-0.113786	0.0764443	0.059761	-0.154451	0.0820433	1.33624e-11	1.34247e-11	0.0592728	1	0.782542
rs2336502	1:196842574	C:0.333168	rs2357887	2:11165291	G:0.410032	13088	2158	8	1	0.059395	3.78416e-06	-0.206592	0.0446889	2.85597e-05	0.170731	0.0407992	0.148135	-0.102416	0.07082	1.25379e-05	0.239924	0.0549274	0.0594898	-0.118849	0.0630646	3.57704e-09	3.21749e-09	0.059395	1	0.782542
rs114425641	6:32200670	G:0.457141	rs2292627	10:124201665	G:0.122031	13136	2164	8	1	0.0595525	2.08084e-06	0.193658	0.0408096	2.69961e-05	0.248761	0.0592651	4.55936e-07	0.238429	0.0472699	5.31427e-05	0.397162	0.0982745	0.059764	-0.155103	0.0823907	2.66994e-09	2.42253e-09	0.0595525	1	0.782542
rs4535167	3:73588223	T:0.479168	rs6799610	3:113248748	T:0.189881	13153	2167	8	1	0.0597631	8.19263e-05	0.16094	0.0408612	3.43993e-05	0.216236	0.0522033	0.0292114	0.108062	0.0495555	0.404707	0.0760375	0.0912547	0.0599903	0.137897	0.0733158	9.44408e-08	7.88289e-08	0.0597631	1	0.782542
rs399469	1:196676105	A:0.459151	rs2014307	10:124217632	T:0.389244	13146	2167	8	1	0.0598512	5.01632e-35	0.516937	0.0418652	1.12262e-09	-0.262008	0.0430162	4.33649e-22	0.603799	0.0624867	0.030813	-0.154251	0.0714299	0.0598631	-0.11256	0.0598151	8.49919e-42	1.61043e-41	0.0598512	1	0.782542
rs6695321	1:196675861	G:0.361164	rs10801558	1:196699044	G:0.409958	13055	2153	8	1	0.0598864	0.00016801	-0.168422	0.0447595	6.47151e-30	-0.504444	0.0443978	8.90957e-05	-0.260542	0.0664898	7.00726e-20	-0.593007	0.064969	0.0595971	0.115983	0.0615696	2.98657e-40	5.55725e-40	0.0598864	1	0.782542
rs34743816	2:69813345	C:0.285222	rs114425641	6:32200670	G:0.457443	13053	2159	8	1	0.0599217	3.67098e-05	-0.187911	0.0455292	2.39595e-06	0.192916	0.0408999	8.23757e-05	-0.305168	0.0775053	0.0259527	0.123004	0.0552352	0.0601228	0.119398	0.0635134	2.70339e-09	2.46453e-09	0.0599217	1	0.782542
rs2114146	4:138169702	C:0.499086	rs2709977	7:82992227	C:0.181853	13126	2161	8	1	0.0599746	0.0105932	0.102912	0.0402656	0.0622156	-0.114088	0.0611813	0.00166029	0.144866	0.0460608	0.672444	0.0435442	0.102991	0.059941	-0.154597	0.082179	0.00680407	0.00363942	0.0599746	1	0.782542
rs2114146	4:138169702	C:0.498813	rs116450038	6:32176208	C:0.20248	13063	2149	8	1	0.0599746	0.0152823	0.0981	0.0404433	1.00168e-05	0.217857	0.0493244	0.0021636	0.156269	0.0509549	4.82575e-05	0.352505	0.0867403	0.0599794	-0.128844	0.0684994	2.54322e-06	1.93471e-06	0.0599746	1	0.782542
rs61394933	2:216581686	T:0.0534121	rs1793000	11:20706934	G:0.125353	13115	2159	8	1	0.0600984	0.00010494	0.349605	0.0901306	3.70563e-06	-0.295686	0.0639011	0.0142047	0.254853	0.103935	6.82507e-07	-0.337815	0.0680217	0.058566	0.340311	0.179922	1.35161e-08	1.19009e-08	0.0600984	1	0.782542
rs5993	1:197030829	T:0.261039	rs2273159	14:35576783	A:0.136872	13067	2151	8	1	0.0602224	1.22459e-06	-0.283808	0.0584977	3.846e-05	0.24178	0.0587338	2.29848e-07	-0.334455	0.0646487	0.00968151	0.176711	0.0683074	0.0585826	0.190113	0.100519	1.05273e-09	9.83633e-10	0.0602224	1	0.782542
rs6695321	1:196675861	G:0.362189	rs2357887	2:11165291	G:0.409882	13094	2158	8	1	0.0603644	9.1442e-12	-0.293182	0.0429925	5.62228e-05	0.164594	0.0408611	0.00471096	-0.193015	0.0682958	3.41332e-05	0.244223	0.0589344	0.0604843	-0.112902	0.0601426	8.75509e-15	1.00364e-14	0.0603644	1	0.782542
rs2594228	3:127125439	G:0.398408	rs11506097	7:53678926	G:0.0574214	13131	2165	8	1	0.060596	2.78002e-05	0.176371	0.0420855	5.01303e-05	0.372782	0.091931	5.18395e-06	0.200636	0.044026	3.39964e-05	0.56484	0.136274	0.0609821	-0.249582	0.133208	6.09309e-08	5.20223e-08	0.060596	1	0.783172
rs72974647	6:123648480	G:0.0624235	rs1206028	19:42855167	C:0.0733696	13064	2153	8	1	0.0610081	4.88707e-05	-0.350437	0.0862941	0.0161695	0.183811	0.0764264	0.00217586	-0.284159	0.0927076	0.00387659	0.233051	0.0806955	0.0700034	-0.427033	0.235684	1.16341e-05	8.52428e-06	0.0610081	1	0.786122
rs2203861	4:138887568	A:0.427593	rs1473522	8:71834440	C:0.181797	13141	2166	8	1	0.0612243	0.00502353	0.11275	0.0401885	0.00546849	0.148188	0.0533425	0.192406	0.0628719	0.0482333	0.814123	0.020442	0.0869466	0.0612849	0.138584	0.0740523	0.000332203	0.00021306	0.0612243	1	0.786539
rs2594228	3:127125439	G:0.398755	rs10841008	12:18440405	G:0.495495	13097	2162	8	1	0.0615682	3.43535e-05	0.174294	0.0420745	0.000389079	0.144639	0.0407733	9.81755e-05	0.28772	0.073868	0.000185606	0.231748	0.0620006	0.0616715	-0.11	0.0588662	4.11134e-07	3.3755e-07	0.0615682	1	0.786889
rs11884676	2:2381613	A:0.0684843	rs1197944	9:28001944	A:0.470872	13149	2165	8	1	0.0616227	7.75417e-06	-0.398337	0.0890764	0.000970523	-0.135115	0.040957	3.99076e-05	-0.621484	0.151286	0.000195296	-0.161435	0.0433381	0.0618823	0.2326	0.124575	1.18948e-07	1.01147e-07	0.0616227	1	0.786889
rs620680	6:101422609	A:0.189594	rs1197944	9:28001944	A:0.47062	13070	2151	8	1	0.0618594	2.43351e-05	-0.221136	0.052391	0.000838186	-0.137164	0.0410687	0.269723	-0.0943011	0.0854408	0.0926221	-0.0840003	0.0499489	0.0621859	-0.137649	0.0738077	5.49339e-07	4.48952e-07	0.0618594	1	0.786889
rs7531611	1:196405652	T:0.322065	rs116410219	6:32140277	A:0.207667	13134	2167	8	1	0.0619873	4.35776e-14	-0.342418	0.0453544	6.11399e-07	0.245183	0.0491588	1.19597e-12	-0.406993	0.0572758	0.0126352	0.163978	0.0657521	0.0615746	0.142058	0.0759933	1.14678e-18	1.5048e-18	0.0619873	1	0.786889
rs2019727	1:196674714	A:0.20485	rs10803078	1:242891905	C:0.307007	13073	2156	8	1	0.0625201	1.19536e-11	-0.366021	0.0539792	1.06204e-05	0.194235	0.0441028	6.77778e-10	-0.46068	0.0746501	0.00797207	0.140167	0.0528285	0.062031	0.15126	0.081058	4.73456e-15	5.63384e-15	0.0625201	1	0.790836
rs34743816	2:69813345	C:0.285227	rs2830511	21:28161235	T:0.273281	13058	2159	8	1	0.0626679	4.29788e-05	-0.186111	0.0454943	0.00137754	0.143798	0.0449466	1.76411e-05	-0.259941	0.0605523	0.235617	0.0708283	0.0597197	0.062466	0.130346	0.0699665	1.12827e-06	9.11961e-07	0.0626679	1	0.790836
rs652888	6:31851234	G:0.211546	rs3750846	10:124215565	C:0.225196	13113	2162	8	1	0.063095	0.000128274	0.192461	0.0502541	1.76703e-25	0.495627	0.0475092	3.41648e-05	0.270231	0.0652139	2.21091e-21	0.560709	0.0590557	0.0635185	-0.151198	0.0814844	1.45944e-27	2.35191e-27	0.063095	1	0.790875
rs116185472	6:32188383	C:0.435279	rs3750846	10:124215565	C:0.225147	13087	2160	8	1	0.0631883	9.08763e-07	0.20488	0.0417234	4.59976e-25	0.492253	0.0476023	7.51999e-07	0.270175	0.0546092	1.80455e-14	0.611164	0.0797464	0.0632199	-0.124895	0.0672331	2.23124e-29	3.71487e-29	0.0631883	1	0.790875
rs234912	6:2210734	T:0.389493	rs1206028	19:42855167	C:0.0732533	13153	2167	8	1	0.0632256	0.000488765	-0.14876	0.0426631	0.017898	0.180694	0.0763155	0.0116715	-0.116177	0.0460667	0.00289471	0.33174	0.111371	0.0645524	-0.206286	0.111606	0.000152019	0.000103594	0.0632256	1	0.790875
rs2086538	8:71988962	G:0.187776	rs3783	17:18232017	C:0.327055	13114	2162	8	1	0.063544	0.00400105	0.155634	0.0540756	0.0446206	0.0868719	0.0432583	0.000781569	0.255257	0.0759866	0.00730738	0.135879	0.0506537	0.0637417	-0.142499	0.0768608	0.00204645	0.00123122	0.063544	1	0.791171
rs10818014	9:119990556	A:0.126864	rs2158231	16:17994640	A:0.446934	13144	2166	8	1	0.0636191	0.153724	0.0890847	0.0624499	0.000223046	-0.151058	0.0409219	0.563744	-0.0586883	0.101662	3.68572e-05	-0.189388	0.0458973	0.0633487	0.163449	0.0880305	0.000395368	0.000259223	0.0636191	1	0.791171
rs7524776	1:196623337	C:0.155737	rs1998886	14:39894833	T:0.14295	13099	2162	8	1	0.0639775	1.05459e-16	-0.499956	0.0602468	0.295575	0.0598822	0.0572504	6.61439e-16	-0.56394	0.0698167	0.997994	-0.000165745	0.0659201	0.062026	0.220577	0.118202	1.01953e-16	1.30095e-16	0.0639775	1	0.79332
rs7531611	1:196405652	T:0.32227	rs10227806	7:1819139	G:0.0776688	13152	2167	8	1	0.0648347	8.49066e-14	-0.33836	0.0453415	5.59029e-05	-0.325895	0.0808778	2.46991e-10	-0.306513	0.0484311	0.0686054	-0.194778	0.106961	0.0677515	-0.2294	0.125585	6.67318e-17	8.6541e-17	0.0648347	1	0.800263
rs7544266	1:196547929	G:0.0825573	rs10227806	7:1819139	G:0.0776336	13100	2162	8	1	0.0649115	3.3861e-06	0.332072	0.0714765	5.20775e-05	-0.327205	0.0808693	0.000232015	0.282079	0.0766241	1.03239e-05	-0.396396	0.0898801	0.063104	0.373199	0.200811	5.07408e-09	4.86506e-09	0.0649115	1	0.800263
rs914940	1:242889492	C:0.445946	rs2114146	4:138169702	C:0.49901	13135	2164	8	1	0.0653742	0.00219142	0.126151	0.0411855	0.0141399	0.0987767	0.0402564	0.790978	0.0189097	0.0713462	0.91664	0.00671536	0.0641589	0.0655004	0.10582	0.057454	0.000381617	0.000256048	0.0653742	1	0.802172
rs234912	6:2210734	T:0.389245	rs11766622	7:17208343	G:0.481948	13101	2162	8	1	0.0655681	0.000688019	-0.144969	0.0427095	0.0275903	-0.0901276	0.0409101	0.519016	-0.0445682	0.0691127	0.83111	-0.0125199	0.0587023	0.0658004	-0.110791	0.0602199	0.000200559	0.00013894	0.0655681	1	0.802172
rs12562176	1:196521049	A:0.427067	rs652888	6:31851234	G:0.211549	13101	2156	8	1	0.0656847	4.84962e-06	-0.190869	0.0417547	0.000135007	0.191014	0.0500411	1.89253e-06	-0.247263	0.0518962	0.212636	0.0918325	0.0736812	0.0653087	0.130067	0.0705682	1.79585e-08	1.68716e-08	0.0656847	1	0.802172
rs2728491	7:47211732	G:0.27141	rs2147627	13:74620132	C:0.187481	13148	2166	8	1	0.0660163	0.0171356	0.106733	0.0447746	5.69044e-05	-0.219657	0.0545692	0.00270906	0.158776	0.0529436	0.0654238	-0.132529	0.0719344	0.0667628	-0.156941	0.0856075	1.21746e-05	9.48368e-06	0.0660163	1	0.802172
rs340738	2:16438076	G:0.13484	rs13412066	2:137539995	G:0.0973863	13123	2165	8	1	0.0664481	0.0474973	0.127348	0.0642573	0.0264527	0.162798	0.0733491	0.310814	0.0722005	0.0712377	0.28144	0.0901359	0.0836847	0.0627941	0.258465	0.138911	0.0110846	0.00620863	0.0664481	1	0.802172
rs1197944	9:28001944	A:0.470738	rs10818014	9:119990556	A:0.126903	13140	2164	8	1	0.0664678	0.00121681	-0.132385	0.040924	0.157108	0.0882827	0.0623966	0.000204412	-0.171177	0.0460959	0.543152	-0.0632775	0.104066	0.0666482	0.159659	0.0870535	0.00192763	0.00120512	0.0664678	1	0.802172
rs9427938	1:196933245	T:0.121748	rs12042442	1:197096135	C:0.153406	13109	2166	8	1	0.0665072	7.8132e-10	-0.423458	0.0688698	1.0104e-09	-0.358918	0.0587642	2.11408e-10	-0.474064	0.0746227	2.05152e-10	-0.393789	0.0619415	0.0631793	0.348217	0.187422	1.32085e-15	1.68216e-15	0.0665072	1	0.802172
rs147985051	6:32173257	A:0.482489	rs11787887	9:73491479	T:0.0698122	12992	2143	8	1	0.0665664	1.2129e-08	0.235783	0.0413807	0.0365812	0.167046	0.0799108	2.35191e-09	0.264783	0.0443418	0.0066694	0.382611	0.141033	0.0664167	-0.210013	0.114411	9.58903e-09	9.24411e-09	0.0665664	1	0.802172
rs800292	1:196642233	A:0.272572	rs3024459	6:6151819	C:0.113315	13136	2163	8	1	0.066764	5.31138e-21	-0.475754	0.0505969	0.153096	0.0917899	0.064248	2.24415e-14	-0.429743	0.05628	0.024704	0.179336	0.0798468	0.0683312	-0.208023	0.114121	3.91488e-21	5.79965e-21	0.066764	1	0.802293
rs10754194	1:196529868	C:0.130051	rs11506097	7:53678926	G:0.0574538	13141	2166	8	1	0.0670219	3.37423e-05	0.286185	0.0690166	6.34482e-05	0.366612	0.091662	6.37201e-06	0.324223	0.0718316	1.03811e-05	0.450636	0.102206	0.0733531	-0.356903	0.199317	7.32996e-08	6.7543e-08	0.0670219	1	0.803136
rs1587325	1:196689797	A:0.198166	rs10227806	7:1819139	G:0.0774169	13085	2158	8	1	0.0676813	2.17496e-18	-0.461019	0.052701	5.83993e-05	-0.326749	0.0812973	5.28331e-14	-0.4239	0.0563344	0.0198017	-0.227011	0.0974263	0.0715985	-0.268048	0.148778	5.63442e-22	8.60354e-22	0.0676813	1	0.808772
rs3107233	2:216581110	A:0.154147	rs1473522	8:71834440	C:0.18186	13153	2167	8	1	0.0679026	1.0118e-05	0.25649	0.0581	0.00360966	0.155318	0.0533664	0.00636169	0.18874	0.0691727	0.106155	0.0995727	0.0616275	0.0671118	0.192532	0.105156	1.07398e-06	9.26977e-07	0.0679026	1	0.809157
rs2114146	4:138169702	C:0.49901	rs2253755	10:124241557	G:0.301142	13135	2164	8	1	0.0690825	0.0156319	0.097574	0.0403632	5.35111e-09	0.252876	0.0433313	0.00279619	0.172	0.0575386	1.46681e-06	0.366511	0.0761074	0.0692109	-0.110298	0.0607018	1.70834e-09	1.76471e-09	0.0690825	1	0.812728
rs116185472	6:32188383	C:0.435162	rs2158231	16:17994640	A:0.447086	13125	2164	8	1	0.0692264	6.57431e-07	0.205883	0.0413957	0.00024319	-0.15044	0.0409995	0.0862264	0.112896	0.0658038	0.000284743	-0.252041	0.0694557	0.069371	0.106708	0.0587599	4.55282e-09	4.60863e-09	0.0692264	1	0.812728
rs4924390	15:40064229	A:0.483284	rs7241090	18:53668713	G:0.246478	13131	2162	8	1	0.0692264	0.000864435	0.136205	0.0408865	0.00145654	0.152816	0.0480068	0.000179395	0.192984	0.051512	0.000876875	0.276749	0.0831749	0.0692587	-0.122651	0.067512	2.68264e-05	2.1075e-05	0.0692264	1	0.812728
rs7544266	1:196547929	G:0.0826823	rs12313231	12:115564514	G:0.227022	13056	2159	8	1	0.0693293	3.04372e-06	0.333549	0.0714567	0.000668179	0.177491	0.0521679	9.45437e-07	0.420509	0.0857714	0.000118119	0.219265	0.056952	0.0725867	-0.229484	0.127816	7.34967e-08	6.95803e-08	0.0693293	1	0.812728
rs2114146	4:138169702	C:0.499085	rs920701	13:76417101	C:0.381348	13114	2157	8	1	0.0695151	0.0118832	0.101436	0.0403228	0.000725643	0.142244	0.0420878	0.726124	0.0209864	0.059912	0.647352	0.0335329	0.073305	0.0697278	0.106077	0.0584872	0.000142426	0.000104884	0.0695151	1	0.812728
rs1445881	5:61200407	A:0.365776	rs600653	6:101370944	T:0.192476	13064	2159	8	1	0.0695151	2.25339e-05	-0.183484	0.0432932	2.63e-05	-0.218714	0.0520334	0.0112995	-0.131394	0.0518668	0.106213	-0.120691	0.0747104	0.0704407	-0.143047	0.0790725	1.16175e-08	1.15434e-08	0.0695151	1	0.812728
rs2357887	2:11165291	G:0.409979	rs1206028	19:42855167	C:0.0732486	13147	2165	8	1	0.0695978	2.88415e-05	0.169921	0.0406275	0.0194478	0.17819	0.0762525	0.00137507	0.14018	0.0438085	0.985227	0.00230099	0.124271	0.0699154	0.194837	0.107499	1.01598e-05	8.30631e-06	0.0695978	1	0.812728
rs1998886	14:39894833	T:0.14283	rs35904652	19:39952796	T:0.169613	13068	2158	8	1	0.0697221	0.193231	0.0740077	0.0568818	0.000545332	0.182549	0.0527988	0.0371663	0.140686	0.0675098	9.33233e-05	0.236238	0.0604602	0.0707432	-0.187873	0.103962	0.00119543	0.000796267	0.0697221	1	0.812728
rs2594228	3:127125439	G:0.398569	rs234912	6:2210734	T:0.389438	13142	2166	8	1	0.070013	3.82429e-05	0.173047	0.0420236	0.000718241	-0.144395	0.0426886	3.22416e-05	0.252484	0.0607366	0.351719	-0.0590798	0.0634407	0.0701938	-0.111409	0.0615296	5.46529e-07	4.93244e-07	0.070013	1	0.812853
rs800292	1:196642233	A:0.272565	rs652888	6:31851234	G:0.211467	13151	2166	8	1	0.0703053	4.77798e-21	-0.476569	0.0506237	0.000153353	0.189571	0.0500772	5.92096e-18	-0.543211	0.0629148	0.0444306	0.12426	0.0618207	0.0695835	0.156032	0.0859864	5.32126e-24	8.75149e-24	0.0703053	1	0.812853
rs34743816	2:69813345	C:0.285068	rs11256424	10:10028972	G:0.498582	13046	2158	8	1	0.0704099	5.21442e-05	-0.184208	0.0455306	3.38409e-05	0.170057	0.0410176	0.365189	-0.070187	0.0775101	1.75043e-05	0.236117	0.0549805	0.0704396	-0.117368	0.0648774	3.4422e-08	3.36439e-08	0.0704099	1	0.812853
rs7531611	1:196405652	T:0.32207	rs2203861	4:138887568	A:0.427588	13140	2166	8	1	0.0705148	4.61591e-14	-0.342042	0.0453495	0.00379442	0.116865	0.0403713	9.70732e-10	-0.443588	0.072551	0.331289	0.0523419	0.0538763	0.0706353	0.114147	0.0631411	3.43357e-15	4.52549e-15	0.0705148	1	0.812853
rs800292	1:196642233	A:0.272391	rs61394933	2:216581686	T:0.0533892	13130	2165	8	1	0.0706829	1.89561e-21	-0.482213	0.0507027	0.000119215	0.347684	0.0903607	1.12982e-21	-0.512733	0.0536091	0.0456788	0.226228	0.113207	0.0687117	0.265898	0.146073	2.43923e-24	4.05699e-24	0.0706829	1	0.812853
rs2728491	7:47211732	G:0.271445	rs2158231	16:17994640	A:0.44692	13150	2167	8	1	0.0717006	0.0112945	0.11339	0.0447571	0.000193642	-0.152546	0.0409282	0.00273494	0.21291	0.0710632	0.118055	-0.0860656	0.0550647	0.0719983	-0.113864	0.0632882	4.32892e-05	3.432e-05	0.0717006	1	0.816321
rs4535167	3:73588223	T:0.479157	rs8017682	14:20903778	A:0.138864	13146	2166	8	1	0.0717648	9.14691e-05	0.15963	0.0408034	0.1693	0.079462	0.0578133	0.0111874	0.118549	0.0467319	0.485402	-0.0714393	0.102401	0.0721792	0.145593	0.0809757	0.000179999	0.000134508	0.0717648	1	0.816321
rs2336502	1:196842574	C:0.333155	rs2830511	21:28161235	T:0.273238	13093	2160	8	1	0.0719146	6.3526e-06	-0.20162	0.0446624	0.000776065	0.151072	0.044946	0.0247326	-0.132165	0.0588561	0.000215747	0.224315	0.0606286	0.0723905	-0.124816	0.0694712	8.15523e-08	7.92799e-08	0.0719146	1	0.816321
rs7517126	1:196840272	G:0.16074	rs72974647	6:123648480	G:0.0622445	12965	2152	8	1	0.0720863	8.27808e-06	-0.277112	0.0621626	6.50588e-05	-0.344278	0.086206	1.70294e-06	-0.318619	0.0665757	1.50304e-05	-0.42883	0.0990773	0.069397	0.32022	0.176349	7.72006e-09	7.97402e-09	0.0720863	1	0.816321
rs10801558	1:196699044	G:0.41036	rs3750846	10:124215565	C:0.224998	13069	2155	8	1	0.0721293	6.11423e-39	-0.569022	0.0435934	4.48899e-27	0.519897	0.0482477	1.27599e-19	-0.50574	0.0558063	7.83624e-18	0.614477	0.0714345	0.0725223	-0.124624	0.0693964	2.10006e-62	5.65707e-62	0.0721293	1	0.816321
rs10733086	1:196676935	A:0.42674	rs2014307	10:124217632	T:0.389235	13145	2167	8	1	0.0721293	8.15634e-35	0.513072	0.0416845	1.11723e-09	-0.26202	0.0430128	1.30491e-21	0.596294	0.0624433	0.0254235	-0.15935	0.0713006	0.0721264	-0.107746	0.0599148	1.45532e-41	3.20461e-41	0.0721293	1	0.816321
rs2114146	4:138169702	C:0.49901	rs116386615	6:32145993	G:0.317396	13135	2164	8	1	0.0724526	0.0149481	0.0980471	0.0402884	6.26802e-06	0.222397	0.0492341	0.00251773	0.154754	0.0512226	3.37896e-05	0.341161	0.0822809	0.0724894	-0.115095	0.0640827	1.61854e-06	1.45238e-06	0.0724526	1	0.817816
rs7544266	1:196547929	G:0.0825376	rs2709977	7:82992227	C:0.181346	13091	2159	8	1	0.0729949	4.12397e-06	0.329218	0.0714909	0.070397	-0.110985	0.0613398	8.8102e-07	0.396943	0.0807368	0.325209	-0.0651706	0.066243	0.0778202	-0.273326	0.154993	5.26313e-06	4.57138e-06	0.0729949	1	0.821769
rs10801558	1:196699044	G:0.410763	rs2357887	2:11165291	G:0.409924	13100	2157	8	1	0.0736515	2.77151e-37	-0.549706	0.0430832	1.17979e-05	0.180639	0.0412297	3.89999e-11	-0.453512	0.0686326	1.79071e-05	0.259941	0.0605993	0.0738085	-0.109004	0.0609711	2.63911e-41	5.89271e-41	0.0736515	1	0.826984
rs1587325	1:196689797	A:0.197968	rs10841008	12:18440405	G:0.495284	13040	2154	8	1	0.0739821	2.59604e-18	-0.461146	0.0528362	0.00100676	0.134901	0.0410203	0.00044151	-0.32453	0.0923551	0.000195894	0.183748	0.0493383	0.0738637	-0.133786	0.0748472	1.26807e-20	2.01756e-20	0.0739821	1	0.828522
rs234912	6:2210734	T:0.388855	chr6:31917557:i	6:31917557	CAT:0.102308	13127	2166	8	1	0.0744922	0.000501084	-0.148908	0.0427876	1.30673e-06	-0.358624	0.0741153	0.0103584	-0.118167	0.0460935	0.0303329	-0.225895	0.104305	0.0770584	-0.194203	0.109842	1.50452e-08	1.57006e-08	0.0744922	1	0.829682
rs6587029	8:17161374	T:0.355933	rs1793000	11:20706934	G:0.125343	13112	2154	8	1	0.0748045	0.00759423	-0.112967	0.0423162	3.9996e-06	-0.2949	0.0639501	0.119706	-0.0740425	0.0475848	0.0579415	-0.175079	0.0923346	0.0760461	-0.164579	0.0927672	5.05334e-07	4.81807e-07	0.0748045	1	0.829682
rs10841008	12:18440405	G:0.495423	rs3783	17:18232017	C:0.327052	13108	2163	8	1	0.0749612	0.000491215	0.14203	0.0407489	0.0389356	0.0893072	0.0432508	0.230545	0.0691866	0.0577057	0.803064	-0.0185967	0.0745704	0.075196	0.102938	0.0578541	0.000254149	0.000193438	0.0749612	1	0.829682
rs2357887	2:11165291	G:0.40979	rs116450038	6:32176208	C:0.202486	13075	2150	8	1	0.0752306	6.89341e-05	0.162268	0.0407714	8.00391e-06	0.22026	0.0493294	2.25145e-05	0.21788	0.0514065	2.64002e-05	0.328706	0.0782172	0.0752822	-0.121907	0.0685357	1.61254e-08	1.6932e-08	0.0752306	1	0.829682
rs7524776	1:196623337	C:0.155818	rs380390	1:196701051	G:0.435216	13105	2158	8	1	0.0753432	3.75805e-06	-0.297445	0.0643218	1.87312e-19	0.399425	0.0442799	0.0143806	-0.202853	0.0828777	1.31111e-19	0.429022	0.0473563	0.0765435	-0.18803	0.106165	2.67693e-34	5.55348e-34	0.0753432	1	0.829682
rs800292	1:196642233	A:0.272609	rs116450038	6:32176208	C:0.202507	13081	2152	8	1	0.0754785	4.06297e-21	-0.479648	0.0508588	7.89537e-06	0.221407	0.0495539	1.18344e-17	-0.547792	0.0640353	0.0105877	0.157029	0.0614351	0.0746347	0.150798	0.0845897	3.46801e-25	6.18683e-25	0.0754785	1	0.829682
rs2273159	14:35576783	A:0.137147	rs112499613	14:57869858	T:0.0827782	13059	2150	8	1	0.0755011	2.95253e-05	0.245246	0.0587121	0.000121453	-0.28215	0.0734158	0.00194993	0.199213	0.0643089	2.77958e-05	-0.355452	0.084817	0.074986	0.248312	0.139458	1.28519e-07	1.28299e-07	0.0755011	1	0.829682
rs74133640	1:196223422	G:0.0787104	rs2292627	10:124201665	G:0.1219	13105	2160	8	1	0.075818	2.89296e-07	0.385907	0.0752214	3.31356e-05	0.246524	0.0593924	0.000332159	0.310992	0.0866554	0.00172175	0.202291	0.0645379	0.0745821	0.271944	0.152518	5.05724e-10	5.77685e-10	0.075818	1	0.829682
rs4852868	2:69831636	T:0.309055	rs61394933	2:216581686	T:0.0533669	13098	2161	8	1	0.0763188	5.49308e-06	-0.21028	0.046266	0.000246399	0.331033	0.0902988	0.000152179	-0.183853	0.0485421	6.95786e-05	0.460755	0.115834	0.0791054	-0.242427	0.138064	2.81013e-08	2.94389e-08	0.0763188	1	0.829682
rs112499613	14:57869858	T:0.082785	rs3783	17:18232017	C:0.32697	13070	2152	8	1	0.0766394	0.000207441	-0.271707	0.0732408	0.0440206	0.0873226	0.04336	0.170155	-0.141348	0.103045	0.0116215	0.117636	0.0466176	0.078104	-0.183638	0.104233	0.000105455	8.49176e-05	0.0766394	1	0.829682
rs4535167	3:73588223	T:0.479241	rs652888	6:31851234	G:0.211467	13151	2166	8	1	0.0766853	0.000105073	0.158469	0.0408577	0.000128407	0.190965	0.049867	0.035374	0.106095	0.050424	0.473589	0.0631186	0.0880743	0.0769352	0.124532	0.0704065	3.05305e-07	3.01231e-07	0.0766853	1	0.829682
rs10803078	1:242891905	C:0.306951	rs1197944	9:28001944	A:0.470877	13134	2163	8	1	0.0769384	2.57132e-05	0.184501	0.0438407	0.00120321	-0.132685	0.0409759	0.271104	0.0807213	0.073348	0.000343478	-0.19886	0.0555461	0.0769904	0.11034	0.0623948	7.573e-07	7.29488e-07	0.0769384	1	0.829682
rs6799610	3:113248748	T:0.189735	rs11506097	7:53678926	G:0.0574494	13142	2166	8	1	0.0773544	3.04573e-05	0.217883	0.0522498	4.62139e-05	0.37342	0.0916596	0.000542469	0.189413	0.0547616	0.0202124	0.260845	0.112318	0.0748874	0.294821	0.165522	6.25283e-08	6.48675e-08	0.0773544	1	0.829682
rs800292	1:196642233	A:0.272353	rs10841008	12:18440405	G:0.495423	13108	2163	8	1	0.0774472	1.10575e-20	-0.472934	0.0507147	0.000801683	0.137361	0.0409763	8.19813e-05	-0.34549	0.0877206	0.000179238	0.18985	0.0506723	0.0773857	-0.124651	0.0705817	4.80456e-23	8.37695e-23	0.0774472	1	0.829682
rs34743816	2:69813345	C:0.285269	rs620680	6:101422609	A:0.189498	12979	2144	8	1	0.0776564	3.37878e-05	-0.189278	0.0456498	3.08793e-05	-0.218629	0.0524683	0.0123086	-0.13641	0.0544948	0.0492427	-0.137039	0.0696875	0.0785814	-0.149271	0.0848625	3.28297e-08	3.47341e-08	0.0776564	1	0.829682
rs115746404	6:32176211	G:0.397206	rs219824	7:98645517	A:0.364141	13065	2142	8	1	0.0777029	2.70986e-07	-0.219505	0.0426839	0.000228135	-0.161777	0.043894	8.971e-07	-0.292305	0.0594968	0.000155169	-0.245902	0.065008	0.077456	0.112321	0.063615	1.38921e-09	1.58377e-09	0.0777029	1	0.829682
rs2086538	8:71988962	G:0.187696	rs920701	13:76417101	C:0.381005	13093	2155	8	1	0.0777262	0.00310946	0.160159	0.054168	0.000673298	0.143194	0.0421131	0.000914653	0.262448	0.079157	0.000136013	0.190637	0.0499663	0.0782417	-0.13863	0.0787232	5.27678e-05	4.4216e-05	0.0777262	1	0.829682
rs5993	1:197030829	T:0.261083	rs3024459	6:6151819	C:0.113008	13061	2149	8	1	0.0777495	1.14804e-06	-0.284269	0.0584386	0.192714	0.0838805	0.064395	0.000209809	-0.237502	0.0640702	0.0446003	0.148706	0.0740416	0.0818199	-0.218716	0.125683	2.2725e-06	2.13305e-06	0.0777495	1	0.829682
rs914940	1:242889492	C:0.445618	chr5:149058540:i	5:149058540	TA:0.185684	13111	2165	8	1	0.0778428	0.00148113	0.131027	0.0412246	0.132245	0.0813177	0.0540206	0.0788802	0.0854962	0.0486542	0.685636	-0.0345686	0.0854001	0.0777538	0.134342	0.0761633	0.00238729	0.00166552	0.0778428	1	0.829682
rs2709977	7:82992227	C:0.181305	rs2086538	8:71988962	G:0.187791	13105	2159	8	1	0.0780298	0.0572245	-0.116446	0.0612362	0.00333517	0.158678	0.0540635	0.485873	-0.0499143	0.0716246	0.00061591	0.210553	0.061484	0.0801107	-0.189294	0.108165	0.002229	0.0015642	0.0780298	1	0.829682
rs116185472	6:32188383	C:0.435112	rs2292627	10:124201665	G:0.121883	13115	2162	8	1	0.0783816	7.65783e-07	0.204861	0.0414371	4.59294e-05	0.242201	0.0594296	2.69816e-07	0.248381	0.0482912	0.000108198	0.381043	0.0984244	0.0783022	-0.1457	0.0827546	1.0392e-09	1.20051e-09	0.0783816	1	0.829682
rs2709977	7:82992227	C:0.181756	rs7241090	18:53668713	G:0.246571	13122	2159	8	1	0.0785228	0.0602271	-0.115032	0.0612158	0.00161414	0.151317	0.0479862	0.638002	-0.0356211	0.0757098	0.000300049	0.19715	0.0545327	0.0804224	-0.171115	0.0978785	0.00119485	0.000872537	0.0785228	1	0.829682
chr3:113020862:d	3:113020862	TG:0.292114	rs6587029	8:17161374	T:0.356836	13048	2151	8	1	0.0785463	1.61756e-05	0.20192	0.0468271	0.0098286	-0.109383	0.0423669	2.08721e-05	0.288013	0.0676825	0.397326	-0.0467736	0.0552615	0.0788294	-0.120357	0.068481	2.77212e-06	2.60613e-06	0.0785463	1	0.829682
rs74133640	1:196223422	G:0.0788104	rs6695321	1:196675861	G:0.362245	13063	2156	8	1	0.079352	1.96635e-06	0.359668	0.0756104	3.06908e-11	-0.286154	0.0430746	0.0247359	0.234249	0.104319	1.02634e-11	-0.316846	0.0465761	0.0785764	0.200298	0.11387	5.86412e-16	8.70712e-16	0.079352	1	0.834145
rs4852868	2:69831636	T:0.309208	rs2014307	10:124217632	T:0.38913	13119	2163	8	1	0.0796623	3.5113e-06	-0.214914	0.0463338	7.29034e-09	-0.246221	0.0425686	1.03669e-05	-0.30376	0.0688895	3.65133e-08	-0.310915	0.0564588	0.0793604	0.11787	0.0671848	1.34652e-12	1.78729e-12	0.0796623	1	0.834145
rs2114146	4:138169702	C:0.498933	rs116410219	6:32140277	A:0.207669	13117	2164	8	1	0.0797341	0.0137624	0.0992589	0.0402934	9.90882e-07	0.239936	0.0490322	0.00253625	0.153439	0.0508248	2.08049e-05	0.362154	0.085091	0.0797317	-0.118792	0.0677943	2.77103e-07	2.82746e-07	0.0797341	1	0.834145
rs399469	1:196676105	A:0.458924	rs3750846	10:124215565	C:0.225172	13110	2163	8	1	0.0802388	2.43891e-35	0.523097	0.0421664	3.34114e-27	0.519515	0.0480911	2.19062e-18	0.465908	0.0532648	1.04973e-07	0.413027	0.0776673	0.0804922	0.116251	0.0665114	8.53996e-59	2.43542e-58	0.0802388	1	0.834145
rs1197944	9:28001944	A:0.470872	rs2248799	10:124223944	T:0.494334	13149	2165	8	1	0.080287	0.000951355	-0.135593	0.0410324	2.02064e-10	0.261718	0.0411522	0.000958944	-0.240847	0.0729331	0.0178486	0.16408	0.0692688	0.0804184	0.102048	0.0583711	5.90498e-12	7.68918e-12	0.080287	1	0.834145
rs10922153	1:196978615	G:0.494148	rs112499613	14:57869858	T:0.0828585	12986	2141	8	1	0.0804078	3.9469e-15	0.327158	0.0416411	0.000300766	-0.266649	0.0737692	2.52835e-15	0.357642	0.0452013	0.620638	-0.0666548	0.134671	0.0798951	-0.185622	0.105991	2.31804e-17	3.62495e-17	0.0804078	1	0.834145
rs7546249	1:176792690	T:0.261003	rs11766622	7:17208343	G:0.48163	13065	2157	8	1	0.0805045	0.00105949	-0.151313	0.0462132	0.0189186	-0.0960047	0.040903	0.00069354	-0.253052	0.0746	0.00351973	-0.15587	0.0534116	0.0804606	0.114111	0.06528	0.000291526	0.000233029	0.0805045	1	0.834145
rs914940	1:242889492	C:0.44567	rs11506097	7:53678926	G:0.0574494	13142	2166	8	1	0.0805287	0.00197386	0.127444	0.0411888	6.63775e-05	0.365659	0.091669	0.0166895	0.103799	0.0433676	0.272951	0.163403	0.149051	0.0809304	0.216688	0.124154	2.8903e-06	2.76724e-06	0.0805287	1	0.834145
rs7531611	1:196405652	T:0.322301	rs10818014	9:119990556	A:0.126874	13143	2166	8	1	0.0807711	5.27204e-14	-0.340934	0.0453069	0.130366	0.0948154	0.0626813	8.28141e-14	-0.381819	0.0511426	0.953635	-0.00494611	0.0850677	0.07955	0.169945	0.0969284	9.44253e-14	1.32248e-13	0.0807711	1	0.834635
rs147985051	6:32173257	A:0.482233	rs2147627	13:74620132	C:0.187548	13058	2153	8	1	0.0813807	2.70071e-08	0.229872	0.0413454	5.26961e-05	-0.221926	0.0548867	0.000238478	0.182112	0.0495634	0.000198715	-0.358344	0.0963123	0.0818802	0.133156	0.0765318	2.08381e-11	2.6812e-11	0.0813807	1	0.834904
rs800292	1:196642233	A:0.272343	rs114425641	6:32200670	G:0.457062	13147	2167	8	1	0.0816751	2.90332e-21	-0.47979	0.0506848	1.43564e-06	0.198041	0.0410874	2.86317e-12	-0.598937	0.0857549	0.00424166	0.145611	0.05092	0.0819266	0.122707	0.0705366	7.56447e-26	1.45668e-25	0.0816751	1	0.834904
rs74133640	1:196223422	G:0.078626	rs177254	12:29733790	T:0.373779	13100	2161	8	1	0.0818966	3.64009e-07	0.382608	0.0752147	0.000772989	0.145667	0.0433237	0.0286229	0.242532	0.110814	0.0134449	0.115449	0.0467072	0.08134	0.195347	0.112077	9.52835e-09	1.08395e-08	0.0818966	1	0.834904
rs72974647	6:123648480	G:0.0624235	rs2158231	16:17994640	A:0.447183	13064	2153	8	1	0.0822425	3.56493e-05	-0.357139	0.0863904	6.24586e-05	-0.164479	0.0410856	7.61825e-05	-0.534868	0.135201	1.3423e-05	-0.190518	0.0437662	0.0817406	0.209715	0.120479	6.46235e-08	7.03119e-08	0.0822425	1	0.834904
rs7524776	1:196623337	C:0.155622	rs3766404	1:196651832	C:0.163886	13128	2163	8	1	0.0822425	7.24134e-19	-0.537777	0.0606211	1.3291e-10	-0.394032	0.0613393	2.10311e-18	-0.585993	0.0669583	6.34725e-11	-0.442512	0.0677108	0.0792807	0.254974	0.145294	8.16916e-26	1.5809e-25	0.0822425	1	0.834904
rs7544266	1:196547929	G:0.082525	rs1445881	5:61200407	A:0.365081	13093	2161	8	1	0.082292	5.90794e-06	0.323961	0.0715199	2.7986e-05	-0.181535	0.0433335	7.0229e-06	0.441889	0.0983507	0.00194471	-0.147288	0.0475347	0.0833593	-0.184536	0.106574	3.89804e-09	4.5453e-09	0.082292	1	0.834904
rs7531611	1:196405652	T:0.322111	rs61394933	2:216581686	T:0.0533933	13129	2165	8	1	0.0823168	2.76654e-14	-0.345561	0.045416	6.10819e-05	0.361537	0.0901906	9.00048e-15	-0.371657	0.0479395	0.100036	0.20866	0.12687	0.0814057	0.24258	0.139207	9.24446e-17	1.44791e-16	0.0823168	1	0.834904
rs11884676	2:2381613	A:0.0684635	rs116386615	6:32145993	G:0.31757	13153	2167	8	1	0.0825402	9.96951e-06	-0.393785	0.0891354	6.42772e-06	0.222263	0.0492626	0.0102125	-0.280853	0.109343	1.39387e-06	0.249875	0.0517781	0.0863757	-0.260612	0.151975	1.08377e-09	1.30332e-09	0.0825402	1	0.834904
rs800292	1:196642233	A:0.272561	rs3107233	2:216581110	A:0.154147	13153	2167	8	1	0.0826148	3.70247e-21	-0.478152	0.0506478	1.05352e-05	0.257417	0.0584257	1.0766e-19	-0.526103	0.0579349	0.0126928	0.181919	0.072993	0.0811806	0.162275	0.0930544	5.0521e-25	9.66294e-25	0.0826148	1	0.834904
rs11787887	9:73491479	T:0.0701046	rs112499613	14:57869858	T:0.0829488	13002	2141	8	1	0.0830891	0.0319812	0.170941	0.0797058	0.00015424	-0.277896	0.073437	0.00796443	0.228686	0.0861805	0.0033335	-0.229584	0.0782178	0.0883018	-0.368568	0.216242	6.81201e-05	5.95004e-05	0.0830891	1	0.834904
rs800292	1:196642233	A:0.272492	rs10803078	1:242891905	C:0.306972	13138	2165	8	1	0.0831141	7.40887e-21	-0.474703	0.0506741	6.77324e-05	0.17572	0.0441052	6.36191e-16	-0.553679	0.0685062	0.0285051	0.11978	0.0546874	0.0824642	0.132339	0.0762075	1.83315e-24	3.48414e-24	0.0831141	1	0.834904
rs914940	1:242889492	C:0.445668	rs13412066	2:137539995	G:0.0973863	13123	2165	8	1	0.0831391	0.00176974	0.128701	0.0411661	0.0266235	0.16274	0.0734057	0.000377629	0.159218	0.0447839	0.00592668	0.323412	0.117527	0.0837681	-0.176784	0.102233	0.000584602	0.000463081	0.0831391	1	0.834904
rs2019727	1:196674714	A:0.204711	rs11506097	7:53678926	G:0.0575055	13077	2157	8	1	0.0835914	2.90597e-11	-0.358764	0.0539392	7.81281e-05	0.363036	0.0919063	7.74423e-12	-0.38797	0.0566942	0.0175479	0.260638	0.109741	0.0795126	0.291473	0.166221	3.57699e-14	5.22535e-14	0.0835914	1	0.835524
rs12562176	1:196521049	A:0.426892	rs114425641	6:32200670	G:0.457242	13097	2157	8	1	0.0835914	3.849e-06	-0.193065	0.0417946	2.2215e-06	0.193608	0.0409132	3.45064e-05	-0.289671	0.0699438	0.058252	0.115416	0.0609445	0.0837452	0.101263	0.0585554	3.46478e-10	4.31124e-10	0.0835914	1	0.835524
rs34743816	2:69813345	C:0.285304	rs1793000	11:20706934	G:0.125192	13044	2153	8	1	0.0843512	3.69689e-05	-0.187996	0.0455677	5.14597e-06	-0.291576	0.0639597	0.00401279	-0.147333	0.0512079	0.0207358	-0.195279	0.0844356	0.0859083	-0.173188	0.100844	3.88379e-09	4.61853e-09	0.0843512	1	0.836471
rs1587325	1:196689797	A:0.198247	rs61394933	2:216581686	T:0.0534757	13062	2156	8	1	0.0844276	5.80329e-19	-0.469633	0.052793	9.97515e-05	0.35208	0.0904811	3.60083e-19	-0.500676	0.0559503	0.0265582	0.244769	0.110358	0.0825989	0.274618	0.158208	7.33253e-22	1.33525e-21	0.0844276	1	0.836471
rs7524776	1:196623337	C:0.155674	rs10227806	7:1819139	G:0.0777228	13130	2164	8	1	0.0844276	2.54483e-16	-0.494034	0.0602985	0.000101708	-0.314888	0.0810212	3.19225e-12	-0.451903	0.0648448	0.0109735	-0.235786	0.0927	0.0897504	-0.281583	0.165958	7.90946e-20	1.37281e-19	0.0844276	1	0.836471
rs12562176	1:196521049	A:0.42712	rs11256424	10:10028972	G:0.498854	13090	2156	8	1	0.0845295	4.47582e-06	-0.191715	0.0417864	1.85322e-05	0.175976	0.0410977	4.93978e-05	-0.292507	0.0720733	0.0955077	0.100215	0.0601155	0.0847174	0.102091	0.0592194	2.73392e-09	3.28264e-09	0.0845295	1	0.836471
rs147985051	6:32173257	A:0.482406	rs177254	12:29733790	T:0.37316	13044	2152	8	1	0.0852727	1.35607e-08	0.234586	0.0413087	0.000976182	0.143336	0.0434706	1.8879e-07	0.306357	0.0588011	0.00103818	0.253535	0.077298	0.0852587	-0.10415	0.0605186	3.22322e-10	4.08054e-10	0.0852727	1	0.836471
rs800292	1:196642233	A:0.272589	rs219824	7:98645517	A:0.363972	13148	2164	8	1	0.0854274	4.0409e-21	-0.477455	0.0506232	0.000128076	-0.16817	0.043907	4.34334e-09	-0.398845	0.06794	0.0344558	-0.114044	0.053929	0.0865326	-0.128621	0.0750426	5.05038e-24	9.72521e-24	0.0854274	1	0.836471
rs2273159	14:35576783	A:0.137195	rs7241090	18:53668713	G:0.246494	13120	2160	8	1	0.0855048	2.74821e-05	0.245177	0.0584676	0.00126685	0.154853	0.0480406	0.0232633	0.167798	0.0739496	0.0491952	0.108547	0.0551868	0.0847673	0.163245	0.0947076	1.04501e-06	1.08317e-06	0.0855048	1	0.836471
rs380390	1:196701051	G:0.434948	rs2158231	16:17994640	A:0.447212	13128	2161	8	1	0.0856858	2.65356e-30	0.475281	0.0415473	0.000261751	-0.151039	0.0413751	1.41226e-17	0.563013	0.065972	0.390595	-0.0583036	0.0679103	0.0857433	-0.0995101	0.0579122	1.01908e-32	2.29137e-32	0.0856858	1	0.836471
rs10801558	1:196699044	G:0.410615	rs11506097	7:53678926	G:0.057541	13095	2158	8	1	0.0857894	5.80385e-37	-0.546602	0.0430346	3.88808e-05	0.378763	0.092066	3.49644e-36	-0.571441	0.0454963	0.13661	0.204804	0.137588	0.0850031	0.223976	0.13004	9.78635e-41	2.45512e-40	0.0857894	1	0.836471
rs10754194	1:196529868	C:0.130274	rs10841008	12:18440405	G:0.495422	13107	2163	8	1	0.08644	3.20338e-05	0.286883	0.0689872	0.000565117	0.140558	0.0407672	0.327506	0.118398	0.120919	0.0183775	0.106747	0.0452717	0.0869705	0.159174	0.0929974	4.27825e-07	4.59393e-07	0.08644	1	0.836471
chr5:149058540:i	5:149058540	TA:0.185731	rs114425641	6:32200670	G:0.457192	13105	2165	8	1	0.0864661	0.169066	0.0743459	0.0540614	2.58685e-06	0.191811	0.0408007	0.0276037	0.199044	0.0903566	1.02958e-06	0.236063	0.0483152	0.0865095	-0.129969	0.0758233	5.83429e-06	5.76785e-06	0.0864661	1	0.836471
rs12562176	1:196521049	A:0.426782	rs2203861	4:138887568	A:0.427851	13091	2156	8	1	0.0867542	3.61529e-06	-0.193535	0.0417789	0.00363796	0.117327	0.0403467	2.20979e-05	-0.281291	0.066302	0.475361	0.0424609	0.0594871	0.0868415	0.0990633	0.057854	3.21367e-07	3.48945e-07	0.0867542	1	0.836471
rs652888	6:31851234	G:0.212121	rs115746404	6:32176211	G:0.397153	13068	2144	8	1	0.0868329	0.0077151	0.136428	0.0512061	6.13512e-06	-0.196896	0.0435449	0.40503	0.0574852	0.0690371	2.42769e-06	-0.245505	0.0520787	0.0863823	0.133887	0.0780772	3.88058e-08	4.46551e-08	0.0868329	1	0.836471
merged_del_2_26565	4:138966211	GT:0.349931	rs2086538	8:71988962	G:0.187212	13004	2147	8	1	0.0868592	0.00060145	0.143049	0.0416935	0.0042299	0.155327	0.054301	0.0498095	0.09724	0.0495719	0.524208	0.051874	0.0814512	0.0869811	0.132125	0.0771962	3.71268e-05	3.44005e-05	0.0868592	1	0.836471
chr5:149058540:i	5:149058540	TA:0.185725	rs2292627	10:124201665	G:0.122176	13100	2162	8	1	0.0868855	0.184173	0.0717921	0.0540597	4.60759e-05	0.241552	0.059281	0.0437844	0.126051	0.0625208	1.29179e-05	0.306771	0.0703362	0.0882649	-0.185298	0.108703	0.000104176	9.25207e-05	0.0868855	1	0.836471
rs13412066	2:137539995	G:0.0973863	rs2253755	10:124241557	G:0.301303	13123	2165	8	1	0.0870959	0.0329521	0.15697	0.0736026	6.51794e-09	0.251481	0.0433372	0.00627182	0.286288	0.104744	1.98857e-09	0.284182	0.0473736	0.0872104	-0.186634	0.109123	3.86676e-09	4.71651e-09	0.0870959	1	0.836471
rs12562176	1:196521049	A:0.42704	rs3107233	2:216581110	A:0.154239	13103	2157	8	1	0.0870959	3.71829e-06	-0.193404	0.0418032	8.74619e-06	0.258865	0.0582235	1.14105e-06	-0.233284	0.0479455	0.0989205	0.145754	0.0883301	0.0868027	0.141806	0.0828062	1.45623e-09	1.81558e-09	0.0870959	1	0.836471
rs147985051	6:32173257	A:0.482297	rs2292627	10:124201665	G:0.122078	13049	2151	8	1	0.0874656	1.77708e-08	0.232666	0.0413084	2.46978e-05	0.250957	0.0595031	1.16195e-08	0.274805	0.0481673	0.000149288	0.401063	0.105758	0.0873585	-0.142935	0.0836124	1.5569e-11	2.13271e-11	0.0874656	1	0.836471
rs114425641	6:32200670	G:0.457002	rs8017682	14:20903778	A:0.138889	13140	2166	8	1	0.087837	2.05175e-06	0.193683	0.0407903	0.150374	0.0831323	0.0578026	7.02846e-07	0.233966	0.0471651	0.0253596	0.216835	0.0969796	0.0880745	-0.140504	0.0823761	4.77928e-06	4.81596e-06	0.087837	1	0.836471
rs2292627	10:124201665	G:0.121962	rs1793000	11:20706934	G:0.125238	13127	2158	8	1	0.0879434	2.61083e-05	0.249514	0.0593374	3.69502e-06	-0.296546	0.0640787	6.11864e-06	0.30235	0.0668583	0.00165428	-0.232386	0.0738634	0.0896667	-0.217595	0.128211	2.82622e-09	3.4986e-09	0.0879434	1	0.836471
rs116450038	6:32176208	C:0.202522	rs3750846	10:124215565	C:0.225485	13043	2148	8	1	0.0879701	4.6543e-06	0.227381	0.0496486	6.61462e-26	0.502059	0.0477009	3.3622e-06	0.295505	0.0635855	3.20663e-21	0.562719	0.0595106	0.0884844	-0.137966	0.0809924	3.78251e-29	8.20379e-29	0.0879701	1	0.836471
rs1587325	1:196689797	A:0.198339	rs380390	1:196701051	G:0.436031	13061	2153	8	1	0.0879967	1.55147e-05	-0.252287	0.0583829	4.14584e-17	0.387235	0.0460517	0.0150597	-0.176954	0.0727924	3.42925e-17	0.418848	0.0496799	0.0889125	-0.157844	0.0927861	8.67506e-34	2.02462e-33	0.0879967	1	0.836471
rs4535167	3:73588223	T:0.478983	rs920701	13:76417101	C:0.381397	13132	2160	8	1	0.0881834	7.53834e-05	0.161822	0.0408783	0.000948872	0.13905	0.0420692	0.159465	0.0853381	0.0606579	0.618074	0.0366103	0.0734289	0.088374	0.100037	0.0587058	1.58995e-06	1.66625e-06	0.0881834	1	0.836471
rs12562176	1:196521049	A:0.426966	rs11787887	9:73491479	T:0.0700806	13035	2146	8	1	0.0885581	5.53422e-06	-0.190088	0.041838	0.0303278	0.172587	0.0796882	1.2616e-06	-0.217311	0.0448461	0.879662	0.0183688	0.121328	0.0877811	0.192427	0.112714	3.59528e-06	3.68122e-06	0.0885581	1	0.837767
rs2709977	7:82992227	C:0.180573	rs12313231	12:115564514	G:0.227366	13100	2161	8	1	0.0891234	0.0717902	-0.110298	0.0612613	0.000961663	0.172045	0.0521111	0.543493	-0.0439316	0.0723108	0.000201618	0.221084	0.0594795	0.0909143	-0.172296	0.101914	0.000831901	0.000682489	0.0891234	1	0.837767
rs2147627	13:74620132	C:0.187424	rs1998886	14:39894833	T:0.142912	13120	2164	8	1	0.0892585	3.61837e-05	-0.225431	0.0545761	0.224683	0.0690311	0.0568546	0.00578696	-0.17269	0.0625775	0.0485793	0.136237	0.0690763	0.0907191	-0.184604	0.109129	8.67025e-05	7.92414e-05	0.0892585	1	0.837767
rs2594228	3:127125439	G:0.398515	rs1445881	5:61200407	A:0.365436	13135	2165	8	1	0.0894481	3.53674e-05	0.173995	0.0420702	2.33377e-05	-0.182762	0.0432031	3.57729e-05	0.244732	0.0592112	0.120844	-0.100478	0.0647727	0.0898046	-0.106766	0.0629357	2.22952e-08	2.66318e-08	0.0894481	1	0.837767
rs380390	1:196701051	G:0.434943	rs9554501	13:99423052	C:0.393388	13127	2161	8	1	0.0898559	2.43724e-30	0.475011	0.041497	0.204889	-0.0536295	0.0423031	1.76527e-10	0.396373	0.0621227	0.0345596	-0.14774	0.0699037	0.0900662	0.100486	0.0592819	3.6415e-30	8.17041e-30	0.0898559	1	0.837767
rs2253755	10:124241557	G:0.301034	rs4924390	15:40064229	A:0.483198	13153	2167	8	1	0.0899104	7.9406e-09	0.250026	0.0433342	0.00117123	0.132759	0.0409019	0.066653	0.141702	0.0772637	0.270539	0.0636081	0.0577299	0.0900952	0.103927	0.0613175	1.88929e-10	2.52131e-10	0.0899104	1	0.837767
rs2019727	1:196674714	A:0.204902	rs2292627	10:124201665	G:0.121817	13077	2155	8	1	0.0901015	1.54928e-11	-0.3639	0.0539654	3.15402e-05	0.24792	0.0595669	5.35652e-07	-0.311058	0.0620493	9.53618e-06	0.312176	0.0705095	0.0917486	-0.188828	0.111981	1.29645e-14	2.0406e-14	0.0901015	1	0.837767
rs3024459	6:6151819	C:0.11331	chr6:31917557:i	6:31917557	CAT:0.102403	13110	2162	8	1	0.0905125	0.157674	0.090478	0.0640354	1.87606e-06	-0.352581	0.0739733	0.0506081	0.135206	0.0691667	0.000433151	-0.28962	0.0823015	0.094572	-0.288124	0.172348	2.76806e-06	2.90791e-06	0.0905125	1	0.837767
rs10227806	7:1819139	G:0.0776367	rs2014307	10:124217632	T:0.389134	13151	2167	8	1	0.09065	2.96936e-05	-0.337947	0.0809297	1.20423e-08	-0.242145	0.0424882	0.10899	-0.189838	0.118445	1.75269e-06	-0.215972	0.0451821	0.0928379	-0.207459	0.123442	1.19284e-11	1.68906e-11	0.09065	1	0.837767
rs340738	2:16438076	G:0.135064	rs3783	17:18232017	C:0.326846	13153	2167	8	1	0.0907601	0.0457109	0.12838	0.0642525	0.0428977	0.0873785	0.0431562	0.00873881	0.236684	0.0902648	0.0104353	0.122916	0.0479942	0.0918605	-0.149406	0.0886331	0.0163301	0.0112473	0.0907601	1	0.837767
rs114425641	6:32200670	G:0.457062	rs1473522	8:71834440	C:0.181791	13147	2167	8	1	0.0908704	2.72429e-06	0.191321	0.0407884	0.00471334	0.150885	0.0533917	0.00322669	0.144833	0.0491749	0.778193	0.0257948	0.0915766	0.0911525	0.127826	0.0756657	2.65319e-07	3.00375e-07	0.0908704	1	0.837767
rs3107233	2:216581110	A:0.154171	rs652888	6:31851234	G:0.211467	13151	2166	8	1	0.0909808	1.28817e-05	0.253449	0.0581024	0.000124985	0.191223	0.0498477	0.0105429	0.183248	0.0716513	0.0155095	0.14083	0.0581881	0.0896018	0.163034	0.0960436	4.76737e-08	5.66051e-08	0.0909808	1	0.837767
rs914940	1:242889492	C:0.445805	rs114425641	6:32200670	G:0.457062	13147	2167	8	1	0.091119	0.00214565	0.126474	0.0412063	3.00133e-06	0.190484	0.0407824	0.63905	0.0324844	0.0692592	0.109467	0.104408	0.065231	0.0912132	0.09722	0.0575596	1.26003e-07	1.45959e-07	0.091119	1	0.837767
rs1197944	9:28001944	A:0.470886	rs2292627	10:124201665	G:0.122012	13138	2162	8	1	0.0911744	0.00112753	-0.13352	0.0409997	4.4096e-05	0.24234	0.0593259	0.000250287	-0.173443	0.0473633	0.262147	0.110259	0.0983288	0.091029	0.141301	0.0836106	9.83855e-07	1.07424e-06	0.0911744	1	0.837767
chr5:149058540:i	5:149058540	TA:0.185118	rs11787887	9:73491479	T:0.0699609	13043	2154	8	1	0.0912575	0.145268	0.0788791	0.0541585	0.0361924	0.166566	0.0795155	0.433207	0.0453028	0.0578051	0.39661	0.080498	0.0949614	0.0905581	0.249211	0.147248	0.0409038	0.0262033	0.0912575	1	0.837767
rs7546249	1:176792690	T:0.260883	rs914940	1:242889492	C:0.446024	13117	2162	8	1	0.0922891	0.000767665	-0.155298	0.0461621	0.00248493	0.124754	0.0412388	0.413043	-0.0596983	0.0729317	0.000656652	0.181275	0.0532057	0.0924988	-0.11162	0.066347	2.95279e-05	2.89328e-05	0.0922891	1	0.845424
rs9427938	1:196933245	T:0.121987	rs10922153	1:196978615	G:0.493763	13067	2156	8	1	0.0925701	0.000139903	-0.266943	0.0700944	1.09106e-11	0.28864	0.0424849	0.209382	-0.132304	0.105399	4.69061e-12	0.317893	0.0459739	0.0927881	-0.173246	0.103069	1.72937e-17	3.03688e-17	0.0925701	1	0.846186
rs4852868	2:69831636	T:0.309293	rs1197944	9:28001944	A:0.470916	13117	2161	8	1	0.0938748	5.66235e-06	-0.209895	0.0462464	0.000854833	-0.136725	0.0410044	5.17559e-05	-0.313486	0.0774507	0.000306651	-0.196818	0.0545259	0.0938416	0.108785	0.0649278	1.20145e-07	1.42635e-07	0.0938748	1	0.853694
rs2019727	1:196674714	A:0.204898	rs2830511	21:28161235	T:0.273401	13087	2158	8	1	0.0939892	1.67526e-11	-0.362778	0.0538898	0.000502864	0.156677	0.045032	7.19222e-05	-0.283429	0.0713957	0.000129932	0.206215	0.05389	0.0950453	-0.138652	0.083057	1.55226e-13	2.43336e-13	0.0939892	1	0.853694
rs11506097	7:53678926	G:0.0574888	rs10818014	9:119990556	A:0.126894	13133	2165	8	1	0.0940464	5.72973e-05	0.368059	0.0914734	0.145646	0.0907475	0.0623658	1.30749e-05	0.442626	0.101546	0.0570376	0.124503	0.0654239	0.100117	-0.337278	0.205121	0.000134583	0.000125621	0.0940464	1	0.853694
rs10754194	1:196529868	C:0.130304	rs3766404	1:196651832	C:0.163764	13150	2166	8	1	0.0941897	8.35628e-05	0.271564	0.0690309	5.69202e-08	-0.331113	0.0609986	1.85191e-05	0.325327	0.0759749	1.35199e-05	-0.287528	0.0660753	0.100223	-0.238121	0.144863	4.49294e-11	6.39724e-11	0.0941897	1	0.853694
rs6799610	3:113248748	T:0.189907	rs1793000	11:20706934	G:0.125209	13138	2161	8	1	0.0952865	3.24356e-05	0.217378	0.052309	4.19088e-06	-0.29381	0.0638485	8.0605e-06	0.262107	0.0587214	0.00419564	-0.220638	0.0770635	0.0970089	-0.194286	0.117073	4.4441e-09	5.79865e-09	0.0952865	1	0.859228
rs12042442	1:197096135	C:0.153414	rs3024459	6:6151819	C:0.113313	13092	2162	8	1	0.0954028	1.49475e-07	-0.305659	0.0581852	0.185094	0.0849246	0.0640827	6.885e-05	-0.257606	0.0647216	0.0482984	0.144722	0.0732866	0.0980467	-0.219915	0.132927	2.82913e-07	3.32072e-07	0.0954028	1	0.859228
rs3766404	1:196651832	C:0.163713	rs2728491	7:47211732	G:0.271448	13148	2166	8	1	0.0954028	2.20936e-08	-0.340814	0.0609168	0.0105854	0.114551	0.0448149	0.00251194	-0.24789	0.0820311	0.00237041	0.153857	0.0506208	0.0967297	-0.159154	0.0958229	4.06719e-09	5.32282e-09	0.0954028	1	0.859228
rs3024459	6:6151819	C:0.113384	rs112499613	14:57869858	T:0.0828162	13053	2148	8	1	0.0959571	0.213321	0.0798812	0.0641882	0.000201372	-0.272347	0.0732651	0.0729192	0.12447	0.069407	0.00985467	-0.210777	0.0816685	0.0993788	-0.278043	0.168728	0.000376711	0.000340367	0.0959571	1	0.861157
rs7531611	1:196405652	T:0.321617	rs147985051	6:32173257	A:0.482311	13059	2154	8	1	0.0961329	8.54799e-14	-0.339706	0.0455272	1.12993e-08	0.236689	0.0414519	3.73015e-08	-0.452957	0.0823083	0.00147797	0.175727	0.055278	0.0965113	0.107614	0.0647496	3.66479e-20	7.11178e-20	0.0961329	1	0.861157
rs11256424	10:10028972	G:0.498587	rs12313231	12:115564514	G:0.227627	13096	2163	8	1	0.096221	2.68604e-05	0.172058	0.0409802	0.000874298	0.173297	0.0520703	0.0117718	0.12521	0.0497081	0.549536	0.0534224	0.0892671	0.0964877	0.120096	0.0722548	4.79727e-07	5.58185e-07	0.096221	1	0.861157
rs7524776	1:196623337	C:0.155723	rs34743816	2:69813345	C:0.285095	13036	2156	8	1	0.0968987	1.22786e-16	-0.50049	0.0604429	3.57252e-05	-0.189189	0.0457694	2.8985e-07	-0.411768	0.0802678	0.00515852	-0.146572	0.0524041	0.0985777	-0.157517	0.0953614	4.58659e-20	8.93532e-20	0.0968987	1	0.863101
rs2292627	10:124201665	G:0.122039	rs2273159	14:35576783	A:0.137118	13131	2162	8	1	0.0972544	3.23868e-05	0.246641	0.0593459	1.86339e-05	0.250607	0.058544	8.15782e-06	0.297938	0.0667872	5.22813e-06	0.305086	0.0669721	0.0976224	-0.202736	0.122389	2.817e-08	3.57147e-08	0.0972544	1	0.863101
rs3024459	6:6151819	C:0.113351	rs11256424	10:10028972	G:0.498628	13123	2162	8	1	0.0973436	0.14086	0.0942162	0.0639797	2.0417e-05	0.174554	0.0409725	0.0264199	0.238743	0.107543	5.38418e-06	0.20841	0.0458121	0.097408	-0.151948	0.0916704	4.23484e-05	4.26192e-05	0.0973436	1	0.863101
rs10733086	1:196676935	A:0.426744	rs10803078	1:242891905	C:0.306998	13132	2165	8	1	0.0975817	1.03181e-33	0.503509	0.0416058	2.60826e-05	0.186704	0.044398	1.76893e-23	0.567304	0.0568144	0.000103847	0.282556	0.072797	0.0973946	-0.104209	0.0628669	3.18839e-37	8.4783e-37	0.0975817	1	0.863101
rs12042442	1:197096135	C:0.153406	rs3107233	2:216581110	A:0.153673	13109	2166	8	1	0.097701	1.35082e-07	-0.307099	0.0582529	1.33506e-05	0.253588	0.0582387	6.29243e-08	-0.358161	0.0662001	0.00373351	0.196552	0.0677803	0.0963662	0.178769	0.107515	4.32716e-11	6.34536e-11	0.097701	1	0.863101
rs114425641	6:32200670	G:0.457062	rs1206028	19:42855167	C:0.0732106	13147	2167	8	1	0.0977309	3.01019e-06	0.190498	0.0407909	0.0263075	0.169431	0.0762638	0.000190382	0.16371	0.043873	0.921879	-0.0132422	0.135032	0.0981572	0.181039	0.109465	1.22114e-06	1.39779e-06	0.0977309	1	0.863101
rs10733086	1:196676935	A:0.426784	rs9554501	13:99423052	C:0.39339	13146	2167	8	1	0.0978504	1.00821e-33	0.502531	0.0415184	0.255497	-0.0480912	0.0422929	8.23055e-12	0.42551	0.0622594	0.0452629	-0.140437	0.0701414	0.0981368	0.0984526	0.0595256	1.23267e-33	3.12402e-33	0.0978504	1	0.863101
rs10801558	1:196699044	G:0.410759	rs2830511	21:28161235	T:0.272835	13105	2159	8	1	0.0981799	5.69609e-37	-0.546498	0.0430214	0.000429198	0.160368	0.0455404	1.72418e-17	-0.484421	0.056917	0.000304036	0.240716	0.0666463	0.0988885	-0.109385	0.0662832	6.52487e-40	1.80487e-39	0.0981799	1	0.863506
rs2253755	10:124241557	G:0.301244	rs35904652	19:39952796	T:0.169593	13099	2160	8	1	0.0983	4.59808e-09	0.254073	0.043349	0.000506936	0.184107	0.0529489	6.56079e-09	0.301329	0.0519371	0.000268127	0.27096	0.0743519	0.0985121	-0.132031	0.0799164	9.35268e-11	1.35765e-10	0.0983	1	0.863506
rs7517126	1:196840272	G:0.160712	rs2594228	3:127125439	G:0.398137	13042	2165	8	1	0.0987821	5.1045e-06	-0.283381	0.0621389	4.14002e-05	0.172527	0.0420846	0.0608017	-0.171327	0.0913777	1.08068e-05	0.207996	0.0472679	0.0995166	-0.144545	0.0877517	3.78919e-09	5.104e-09	0.0987821	1	0.864759
rs9427938	1:196933245	T:0.121431	rs116410219	6:32140277	A:0.207689	13135	2167	8	1	0.099115	1.38463e-07	-0.359462	0.0682445	1.33569e-06	0.237207	0.0490669	0.00103185	-0.276424	0.0842322	3.57162e-07	0.272868	0.0536036	0.101357	-0.195079	0.119073	2.97647e-12	4.63407e-12	0.099115	1	0.864759
rs10801558	1:196699044	G:0.410564	rs11766622	7:17208343	G:0.482036	13054	2154	8	1	0.099206	3.02304e-36	-0.541416	0.0430664	0.0288146	-0.0905164	0.041407	1.40989e-19	-0.631299	0.0697451	0.0070507	-0.163475	0.0606714	0.0991905	0.0991185	0.0601158	1.09224e-37	2.96089e-37	0.099206	1	0.864759
rs12562176	1:196521049	A:0.426709	rs7517126	1:196840272	G:0.160809	13003	2156	8	1	0.0995709	2.01322e-06	-0.198894	0.041854	1.41264e-06	-0.300617	0.0623271	6.32895e-07	-0.233325	0.0468439	6.09967e-06	-0.405316	0.089614	0.0986273	0.143077	0.0866324	1.73541e-10	2.51348e-10	0.0995709	1	0.864759
rs11884676	2:2381613	A:0.0684947	rs2357887	2:11165291	G:0.409979	13147	2165	8	1	0.0996929	8.06017e-06	-0.398134	0.0891961	3.01195e-05	0.169729	0.0406774	0.105465	-0.222377	0.137361	7.48375e-06	0.19279	0.0430389	0.100222	-0.203709	0.123927	4.47676e-09	6.0501e-09	0.0996929	1	0.864759
rs74133640	1:196223422	G:0.0786885	rs2830511	21:28161235	T:0.272817	13115	2163	8	1	0.099815	4.99999e-07	0.37775	0.0751544	0.000878936	0.149327	0.0448881	0.00946549	0.265108	0.10217	0.0173432	0.116809	0.0490929	0.100085	0.184429	0.112153	1.19192e-08	1.5753e-08	0.099815	1	0.864759
rs234912	6:2210734	T:0.389309	rs55792406	20:6700945	A:0.0535687	13086	2156	8	1	0.0999679	0.00047002	-0.149538	0.0427584	0.00391976	0.289755	0.100451	0.00405859	-0.128265	0.0446362	0.00131801	0.45672	0.142191	0.102974	-0.233624	0.143275	3.62313e-05	3.74475e-05	0.0999679	1	0.864759
rs2709977	7:82992227	C:0.181349	rs55792406	20:6700945	A:0.0535673	13077	2153	8	1	0.10006	0.0643611	-0.113557	0.0613929	0.00346142	0.293261	0.100312	0.177686	-0.0856342	0.0635308	0.000761273	0.392041	0.116453	0.108058	-0.302352	0.188149	0.00290362	0.00242168	0.10006	1	0.864759
rs7531611	1:196405652	T:0.322244	rs177254	12:29733790	T:0.373934	13136	2165	8	1	0.100582	4.24713e-14	-0.34289	0.0453967	0.000854015	0.14473	0.0434016	3.05049e-05	-0.267789	0.0642232	0.000327627	0.206888	0.0575902	0.100991	-0.109357	0.0666782	6.60126e-16	1.18146e-15	0.100582	1	0.86653
rs2086538	8:71988962	G:0.187169	rs112499613	14:57869858	T:0.0829177	13031	2147	8	1	0.101045	0.00604061	0.149589	0.0544838	0.00014461	-0.278893	0.07339	0.0608856	0.111266	0.0593635	4.98243e-05	-0.356091	0.087784	0.0999365	0.222686	0.135358	1.49239e-05	1.60927e-05	0.101045	1	0.86653
rs2336502	1:196842574	C:0.333423	rs72974647	6:123648480	G:0.0625481	13006	2146	8	1	0.101325	2.52662e-06	-0.210846	0.044804	3.97324e-05	-0.355528	0.0865237	6.47464e-07	-0.236526	0.0475287	3.86868e-05	-0.481992	0.117125	0.0997836	0.218107	0.132515	2.77901e-09	3.8453e-09	0.101325	1	0.86653
rs11884676	2:2381613	A:0.0684739	rs2147627	13:74620132	C:0.187514	13151	2166	8	1	0.101387	7.64472e-06	-0.398676	0.0890917	4.22667e-05	-0.223467	0.0545743	4.998e-06	-0.499519	0.109427	1.11551e-05	-0.253806	0.0577688	0.0990687	0.2801	0.169821	5.35799e-09	7.30596e-09	0.101387	1	0.86653
rs2357887	2:11165291	G:0.410049	rs2203861	4:138887568	A:0.427408	13135	2164	8	1	0.101418	3.31148e-05	0.16868	0.0406368	0.00432858	0.114781	0.0402292	0.171788	0.0875437	0.0640651	0.612383	0.0325982	0.0643374	0.10154	0.09112	0.0556482	2.78297e-06	3.19213e-06	0.101418	1	0.86653
rs7546249	1:176792690	T:0.260826	rs7531611	1:196405652	T:0.322392	13116	2162	8	1	0.10148	0.00107706	-0.151316	0.0462798	7.98658e-14	-0.338911	0.0453663	0.167117	-0.0848584	0.0614236	3.52775e-06	-0.275625	0.0594348	0.102301	-0.118943	0.0728016	1.12566e-15	2.01419e-15	0.10148	1	0.86653
rs2728491	7:47211732	G:0.271471	rs177254	12:29733790	T:0.373915	13134	2165	8	1	0.102387	0.0128199	0.111518	0.0448093	0.00058101	0.1488	0.0432518	0.60412	0.0339275	0.065436	0.136042	0.0862217	0.0578399	0.102419	0.11062	0.0677303	0.000133242	0.000132763	0.102387	1	0.867288
rs5993	1:197030829	T:0.260934	rs914940	1:242889492	C:0.44594	13078	2153	8	1	0.102449	1.17729e-06	-0.284039	0.0584511	0.0021044	0.127275	0.0413892	8.79818e-06	-0.38941	0.0876106	0.0683487	0.087518	0.0480156	0.102844	0.124236	0.0761613	3.54367e-08	4.6509e-08	0.102449	1	0.867288
chr3:113020862:d	3:113020862	TG:0.292174	rs1793000	11:20706934	G:0.125163	13059	2152	8	1	0.103017	1.27426e-05	0.204277	0.0468045	3.00292e-06	-0.299313	0.0640842	3.62954e-06	0.243059	0.052479	0.01256	-0.20961	0.0839782	0.104225	-0.168331	0.103607	1.36167e-09	1.93926e-09	0.103017	1	0.867288
rs74133640	1:196223422	G:0.0786341	rs11506097	7:53678926	G:0.057459	13105	2162	8	1	0.10327	4.36165e-07	0.379707	0.075153	7.60668e-05	0.362646	0.0916591	1.05528e-07	0.421007	0.0791822	1.76583e-05	0.427878	0.0996779	0.10862	-0.376934	0.234934	1.33795e-09	1.90985e-09	0.10327	1	0.867288
rs10818014	9:119990556	A:0.126662	rs35904652	19:39952796	T:0.169557	13090	2159	8	1	0.103397	0.167758	0.0863195	0.0625756	0.000489898	0.184234	0.0528465	0.0411245	0.150402	0.0736442	0.000118598	0.229461	0.0596158	0.104533	-0.189495	0.116737	0.000917913	0.000838363	0.103397	1	0.867288
chr3:113020862:d	3:113020862	TG:0.291107	chr5:149058540:i	5:149058540	TA:0.185414	13033	2156	8	1	0.103461	2.15294e-05	0.198624	0.0467527	0.166136	0.0751571	0.0542758	8.06486e-06	0.246799	0.0552933	0.0339655	0.152398	0.0718695	0.104304	-0.136004	0.0837286	4.02712e-05	4.25493e-05	0.103461	1	0.867288
rs4852868	2:69831636	T:0.309124	rs11256424	10:10028972	G:0.498741	13108	2162	8	1	0.103652	7.12053e-06	-0.207725	0.0462634	2.64712e-05	0.172306	0.041007	0.185172	-0.10401	0.0784982	2.17256e-05	0.229434	0.0540304	0.103672	-0.106273	0.0653064	4.00316e-09	5.59087e-09	0.103652	1	0.867288
rs920701	13:76417101	C:0.381397	rs3783	17:18232017	C:0.326797	13132	2160	8	1	0.103684	0.000932649	0.139129	0.0420317	0.0443437	0.0869299	0.0432309	0.236935	0.0704744	0.0595885	0.849493	0.0120007	0.0632394	0.103713	0.0965252	0.0593229	0.000545707	0.000513267	0.103684	1	0.867288
rs3024459	6:6151819	C:0.113315	rs4924390	15:40064229	A:0.483024	13136	2163	8	1	0.104035	0.167012	0.0883829	0.0639589	0.000841323	0.136363	0.0408417	0.0327812	0.237918	0.11145	0.000206279	0.169499	0.0456722	0.103945	-0.14626	0.0899499	0.00142586	0.00127685	0.104035	1	0.867288
rs147985051	6:32173257	A:0.482267	rs219824	7:98645517	A:0.363271	13055	2151	8	1	0.104419	1.73713e-08	0.232977	0.0413349	0.00026752	-0.159865	0.0438602	2.19139e-07	0.29744	0.0573951	0.466455	-0.0562253	0.0772051	0.104318	-0.0996879	0.0613739	1.01945e-10	1.54866e-10	0.104419	1	0.867288
rs234912	6:2210734	T:0.389404	rs114425641	6:32200670	G:0.457062	13147	2167	8	1	0.104773	0.000417961	-0.150732	0.0427186	1.87065e-06	0.19446	0.0407937	0.421885	-0.0574208	0.0714939	7.42598e-06	0.262552	0.0585909	0.104808	-0.0965742	0.059541	2.67164e-08	3.59363e-08	0.104773	1	0.867288
rs116386615	6:32145993	G:0.317539	rs219824	7:98645517	A:0.363972	13148	2164	8	1	0.104869	4.91997e-06	0.225156	0.0492881	0.000141404	-0.166163	0.0436616	7.04604e-06	0.296176	0.0659299	0.0390875	-0.112683	0.0546139	0.106012	-0.111673	0.0690883	1.99511e-08	2.70535e-08	0.104869	1	0.867288
rs11884676	2:2381613	A:0.0683966	rs1998886	14:39894833	T:0.142928	13122	2165	8	1	0.105225	7.9918e-06	-0.397797	0.0890842	0.259673	0.0640697	0.0568416	0.0017339	-0.317179	0.101258	0.117634	0.093186	0.0595521	0.110203	-0.311397	0.194955	1.44365e-05	1.60776e-05	0.105225	1	0.867288
rs2147627	13:74620132	C:0.187514	rs2158231	16:17994640	A:0.447114	13151	2166	8	1	0.105225	3.84995e-05	-0.224712	0.0545906	0.0001776	-0.153578	0.040966	0.00012893	-0.334232	0.0873012	6.04148e-05	-0.198141	0.0493972	0.105034	0.124213	0.0766312	1.6478e-07	2.11883e-07	0.105225	1	0.867288
rs1197944	9:28001944	A:0.470868	rs2014307	10:124217632	T:0.3891	13147	2165	8	1	0.105549	0.000931034	-0.135741	0.0410022	1.5848e-08	-0.239948	0.0424528	0.296678	-0.0633093	0.0606653	0.0374352	-0.147654	0.0709541	0.10572	-0.0970355	0.0599823	3.99085e-10	5.94638e-10	0.105549	1	0.867288
rs2019727	1:196674714	A:0.204942	rs177254	12:29733790	T:0.373929	13072	2156	8	1	0.105679	1.33958e-11	-0.364933	0.0539499	0.00128024	0.140178	0.0435286	4.26258e-09	-0.453188	0.0771559	0.0696878	0.0942871	0.0519794	0.105148	0.126032	0.0777787	2.33192e-13	3.98226e-13	0.105679	1	0.867288
rs6799610	3:113248748	T:0.189745	rs55792406	20:6700945	A:0.0535687	13086	2156	8	1	0.106038	5.4009e-05	0.211498	0.0523826	0.004141	0.288001	0.100446	1.45114e-05	0.236804	0.0546137	0.000966996	0.400236	0.121285	0.108311	-0.294974	0.183689	5.24005e-06	6.08773e-06	0.106038	1	0.867288
rs7524776	1:196623337	C:0.155678	chr6:31917557:i	6:31917557	CAT:0.102221	13104	2163	8	1	0.106528	8.75819e-17	-0.501931	0.0603245	1.49782e-06	-0.358393	0.0744863	1.3555e-16	-0.542737	0.0656383	7.17903e-07	-0.426531	0.0860556	0.10351	0.239644	0.147195	1.07656e-21	2.3486e-21	0.106528	1	0.867288
rs7531611	1:196405652	T:0.322241	rs219824	7:98645517	A:0.363923	13147	2164	8	1	0.106594	5.68273e-14	-0.34096	0.0453694	0.000161734	-0.16507	0.0437582	1.02295e-05	-0.272805	0.0618288	0.0750012	-0.103301	0.0580192	0.107389	-0.109506	0.0680146	1.78976e-16	3.41066e-16	0.106594	1	0.867288
rs2114146	4:138169702	C:0.499198	chr5:149058540:i	5:149058540	TA:0.185672	13093	2162	8	1	0.10666	0.0141173	0.098799	0.0402561	0.190344	0.0708779	0.0541233	0.232932	0.0570679	0.047842	0.566783	-0.0544803	0.095113	0.107078	0.122217	0.0758424	0.0206432	0.0157141	0.10666	1	0.867288
rs2709977	7:82992227	C:0.18177	rs2830511	21:28161235	T:0.273187	13143	2164	8	1	0.106693	0.0639942	-0.113302	0.0611708	0.000575927	0.15415	0.0447759	0.0145757	-0.19943	0.0816414	0.0252933	0.114382	0.0511341	0.105882	0.144526	0.0893798	0.000484179	0.000468154	0.106693	1	0.867288
rs10227806	7:1819139	G:0.077475	rs11766622	7:17208343	G:0.481948	13101	2162	8	1	0.106726	2.85251e-05	-0.338501	0.0808856	0.0193866	-0.0956163	0.0408964	0.165227	-0.177285	0.127754	0.106565	-0.0705732	0.0437303	0.107938	-0.184317	0.114658	7.67465e-06	8.84113e-06	0.106726	1	0.867288
chr3:113020862:d	3:113020862	TG:0.292318	rs2114146	4:138169702	C:0.498736	13056	2155	8	1	0.107022	1.43584e-05	0.202841	0.0467559	0.0112092	0.10244	0.0403925	0.00011833	0.307384	0.0798492	0.00292788	0.157449	0.0529203	0.107002	-0.103803	0.0644014	4.01572e-06	4.74159e-06	0.107022	1	0.867288
rs7544266	1:196547929	G:0.0825502	rs11506097	7:53678926	G:0.0573764	13089	2161	8	1	0.107187	3.96767e-06	0.329869	0.0715075	5.81624e-05	0.369161	0.0918279	9.85196e-07	0.367221	0.0750261	1.40765e-05	0.436885	0.100603	0.110664	-0.371323	0.232773	8.73944e-09	1.22987e-08	0.107187	1	0.867288
rs10801558	1:196699044	G:0.41077	rs219824	7:98645517	A:0.363827	13101	2156	8	1	0.10795	1.15086e-36	-0.544256	0.0430317	0.000205229	-0.164166	0.0442199	1.59312e-16	-0.480714	0.0582732	0.170815	-0.0883663	0.0645204	0.108612	-0.103227	0.0643372	3.3983e-40	1.01683e-39	0.10795	1	0.867288
rs1587325	1:196689797	A:0.198196	rs652888	6:31851234	G:0.211802	13083	2157	8	1	0.108216	1.53429e-18	-0.463104	0.0527025	0.000124678	0.192361	0.0501365	1.40934e-15	-0.525546	0.0658196	0.02113	0.138929	0.0602559	0.107506	0.146011	0.0907183	1.7032e-21	3.74467e-21	0.108216	1	0.867288
rs9427938	1:196933245	T:0.121663	rs2357887	2:11165291	G:0.409979	13147	2165	8	1	0.108216	5.73665e-08	-0.370459	0.0682645	1.87898e-05	0.174079	0.040684	0.0366922	-0.229822	0.110006	5.10741e-06	0.203116	0.0445398	0.108507	-0.155408	0.0968309	3.34295e-11	5.3352e-11	0.108216	1	0.867288
rs11884676	2:2381613	A:0.0684932	rs11256424	10:10028972	G:0.498782	13140	2166	8	1	0.108417	5.03857e-06	-0.407636	0.0893316	1.39182e-05	0.178209	0.0410134	0.201627	-0.198708	0.155614	3.68748e-06	0.200468	0.0433139	0.108015	-0.203948	0.126898	2.14902e-09	3.15213e-09	0.108417	1	0.867288
rs1473522	8:71834440	C:0.18177	rs920701	13:76417101	C:0.381397	13132	2160	8	1	0.108953	0.00341985	0.156384	0.0534237	0.000703159	0.142491	0.0420534	0.00154586	0.249845	0.0789167	0.000208523	0.187443	0.0505448	0.109459	-0.126231	0.0788633	5.82662e-05	6.30702e-05	0.108953	1	0.867288
rs914940	1:242889492	C:0.445763	rs1445881	5:61200407	A:0.365548	13146	2166	8	1	0.10929	0.00173602	0.12906	0.0412064	2.20992e-05	-0.183227	0.0431879	0.278712	0.063115	0.0582662	0.000104122	-0.270393	0.0696748	0.109368	0.099499	0.0621464	8.23649e-07	1.04022e-06	0.10929	1	0.867288
rs6799610	3:113248748	T:0.189881	rs1473522	8:71834440	C:0.18186	13153	2167	8	1	0.109392	3.39485e-05	0.216391	0.0522024	0.00347345	0.15588	0.0533399	1.35074e-05	0.271173	0.0623139	0.000889834	0.213371	0.0642062	0.110481	-0.157363	0.0985962	3.24252e-06	3.92153e-06	0.109392	1	0.867288
rs2594228	3:127125439	G:0.398614	rs2709977	7:82992227	C:0.181794	13133	2163	8	1	0.109764	3.71539e-05	0.173346	0.0420284	0.0626214	-0.113994	0.0612253	1.14079e-05	0.209629	0.0477666	0.926245	-0.00829069	0.0895611	0.11018	-0.136593	0.0855105	3.61342e-05	4.01095e-05	0.109764	1	0.867288
rs7546249	1:176792690	T:0.260903	rs2830511	21:28161235	T:0.273216	13116	2162	8	1	0.110036	0.000687347	-0.156648	0.0461465	0.000742454	0.151265	0.0448405	0.000341682	-0.223009	0.0622677	0.120911	0.0909548	0.0586442	0.109816	0.114418	0.0715552	9.80884e-06	1.14645e-05	0.110036	1	0.867288
rs11884676	2:2381613	A:0.068227	chr3:113020862:d	3:113020862	TG:0.292068	13074	2158	8	1	0.110138	9.26672e-06	-0.396468	0.0894231	1.32456e-05	0.203648	0.046751	1.54395e-05	-0.523337	0.121078	0.000319293	0.178014	0.0494604	0.10883	0.216552	0.135052	3.55701e-09	5.22097e-09	0.110138	1	0.867288
rs340738	2:16438076	G:0.135098	rs8017682	14:20903778	A:0.138864	13146	2166	8	1	0.110172	0.0403743	0.131702	0.0642483	0.17109	0.0790564	0.0577599	0.0101131	0.187544	0.0729194	0.0506527	0.126963	0.0649622	0.113047	-0.203993	0.128731	0.04822	0.0348614	0.110172	1	0.867288
rs11506097	7:53678926	G:0.0572434	rs34516488	8:17146216	A:0.495026	13067	2159	8	1	0.110308	7.88021e-05	0.362882	0.091915	0.000548658	0.142102	0.0411199	0.333131	0.155218	0.160378	0.00491408	0.12131	0.0431307	0.110656	0.204719	0.12833	1.31234e-06	1.64511e-06	0.110308	1	0.867288
rs2014307	10:124217632	T:0.389037	rs177254	12:29733790	T:0.373963	13135	2165	8	1	0.110478	1.98472e-08	-0.238444	0.0424782	0.000897359	0.143821	0.0433082	5.05917e-07	-0.309208	0.0615456	0.297316	0.0673594	0.0646316	0.110412	0.100811	0.0631511	3.887e-10	6.00351e-10	0.110478	1	0.867288
rs11766622	7:17208343	G:0.481948	rs2253755	10:124241557	G:0.301313	13101	2162	8	1	0.110649	0.0150466	-0.0995941	0.0409641	2.66524e-09	0.258128	0.0433756	0.00442739	-0.164436	0.0577782	0.0150541	0.170368	0.0700794	0.110669	0.0972101	0.0609394	1.36767e-09	2.05854e-09	0.110649	1	0.867288
rs3107233	2:216581110	A:0.154147	rs10227806	7:1819139	G:0.0776629	13153	2167	8	1	0.110992	1.59212e-05	0.250963	0.0581532	5.48436e-05	-0.325729	0.0807467	4.12384e-06	0.284704	0.0618244	0.00484518	-0.256625	0.0910939	0.115339	-0.269449	0.171118	1.61687e-08	2.30265e-08	0.110992	1	0.867288
rs147985051	6:32173257	A:0.482312	rs2158231	16:17994640	A:0.446516	13060	2154	8	1	0.11137	1.23585e-08	0.23514	0.0412911	0.000191185	-0.153366	0.0411126	0.0194428	0.153606	0.0657296	0.000693023	-0.251185	0.074045	0.111523	0.092952	0.0584094	8.11385e-11	1.30165e-10	0.11137	1	0.867288
rs116450038	6:32176208	C:0.202507	rs2248799	10:124223944	T:0.494725	13081	2152	8	1	0.111508	6.69829e-06	0.222353	0.0493781	1.7341e-10	0.263846	0.0413344	0.000106386	0.336222	0.0867548	1.51966e-09	0.313591	0.0518996	0.111467	-0.110312	0.0693076	5.46092e-14	9.94648e-14	0.111508	1	0.867288
rs61394933	2:216581686	T:0.0534678	rs3750846	10:124215565	C:0.225252	13092	2161	8	1	0.111785	0.000177248	0.342191	0.0912651	2.75574e-25	0.494354	0.0475801	0.0775702	0.215967	0.122363	4.71797e-21	0.47027	0.0499475	0.112703	0.237498	0.149731	2.54705e-27	6.46754e-27	0.111785	1	0.867288
rs34743816	2:69813345	C:0.285206	rs10227806	7:1819139	G:0.0778008	13059	2159	8	1	0.111923	3.01398e-05	-0.189918	0.0455176	3.76543e-05	-0.333054	0.0808105	8.27013e-06	-0.216373	0.0485352	4.33457e-05	-0.449544	0.109943	0.110407	0.207909	0.130239	2.8845e-08	4.07468e-08	0.111923	1	0.867288
rs11766622	7:17208343	G:0.481985	rs9554501	13:99423052	C:0.392977	13100	2162	8	1	0.111958	0.0203635	-0.0947737	0.0408581	0.222296	-0.0511113	0.0418792	0.00663005	-0.170209	0.0626949	0.0454476	-0.133256	0.0666115	0.111984	0.0926751	0.0583105	0.030793	0.0234668	0.111958	1	0.867288
rs399469	1:196676105	A:0.458764	rs72974647	6:123648480	G:0.0624474	13059	2153	8	1	0.11234	1.00499e-33	0.506735	0.0418648	7.62961e-05	-0.343971	0.0869547	9.21069e-33	0.530367	0.0444905	0.244864	-0.164127	0.141134	0.112314	-0.195286	0.122986	4.59624e-37	1.36301e-36	0.11234	1	0.867288
rs1473522	8:71834440	C:0.18186	rs3783	17:18232017	C:0.326846	13153	2167	8	1	0.112618	0.00418824	0.152746	0.0533401	0.0406551	0.0883975	0.0431833	0.00160242	0.237158	0.0751579	0.00989851	0.131596	0.051019	0.112842	-0.12079	0.0761816	0.00201079	0.00187257	0.112618	1	0.867288
rs340738	2:16438076	G:0.134818	rs2086538	8:71988962	G:0.187776	13114	2162	8	1	0.112653	0.0447021	0.129185	0.0643529	0.00423067	0.154615	0.0540531	0.427594	0.0615208	0.077549	0.0711959	0.11009	0.0610178	0.110861	0.173241	0.10866	0.00207918	0.00193285	0.112653	1	0.867288
rs72974647	6:123648480	G:0.0624329	rs6587029	8:17161374	T:0.355806	13038	2146	8	1	0.112723	4.10989e-05	-0.354522	0.0864432	0.00673741	-0.114762	0.0423547	0.0869949	-0.211854	0.123785	0.0432291	-0.0908351	0.0449348	0.114471	-0.1983	0.125632	4.07299e-06	5.00114e-06	0.112723	1	0.867288
rs234912	6:2210734	T:0.389113	rs116410219	6:32140277	A:0.207689	13135	2167	8	1	0.112758	0.000862259	-0.142325	0.0427147	1.18798e-06	0.238189	0.049034	0.000311469	-0.193767	0.053741	0.0241943	0.158462	0.0703017	0.112435	0.114129	0.0718994	2.04992e-08	2.93759e-08	0.112758	1	0.867288
rs10754194	1:196529868	C:0.130286	rs1197944	9:28001944	A:0.470832	13148	2165	8	1	0.112898	2.826e-05	0.288692	0.0689488	0.001057	-0.134119	0.0409536	0.184643	0.149121	0.112409	0.000277655	-0.164123	0.0451471	0.112865	0.150787	0.0951072	7.45742e-07	9.68467e-07	0.112898	1	0.867288
rs6587029	8:17161374	T:0.35577	rs177254	12:29733790	T:0.37377	13111	2158	8	1	0.113073	0.0110698	-0.10728	0.0422282	0.000617787	0.148371	0.0433368	0.00369826	-0.175913	0.0606008	0.223604	0.076428	0.0628004	0.112915	0.0989996	0.0624514	0.000105146	0.000114133	0.113073	1	0.867288
rs10754194	1:196529868	C:0.130215	rs177254	12:29733790	T:0.373896	13136	2165	8	1	0.113143	2.63145e-05	0.290493	0.0691119	0.000755043	0.145719	0.0432557	0.0794344	0.176228	0.100473	0.0151581	0.115125	0.0474041	0.112987	0.15727	0.0992299	5.35566e-07	7.03697e-07	0.113143	1	0.867288
rs9427938	1:196933245	T:0.121645	rs4924390	15:40064229	A:0.483198	13153	2167	8	1	0.113178	6.99752e-08	-0.36794	0.0682479	0.000593765	0.140467	0.0408994	2.39991e-05	-0.533923	0.126402	0.0131967	0.111195	0.0448654	0.114011	0.156748	0.0991815	8.47963e-10	1.31238e-09	0.113178	1	0.867288
rs3024459	6:6151819	C:0.113382	rs920701	13:76417101	C:0.381243	13115	2156	8	1	0.113213	0.172276	0.0873373	0.0639867	0.000958	0.13897	0.0420792	0.0357458	0.200794	0.095625	0.000249567	0.171983	0.0469553	0.113724	-0.150783	0.0953314	0.00168583	0.00159251	0.113213	1	0.867288
rs177254	12:29733790	T:0.373944	rs2158231	16:17994640	A:0.44702	13137	2165	8	1	0.113213	0.000773242	0.145439	0.0432572	0.0002581	-0.149655	0.0409556	0.000779903	0.228767	0.068089	0.151648	-0.0836752	0.0583617	0.113467	-0.0957032	0.0604645	3.94286e-06	4.86275e-06	0.113213	1	0.867288
rs12313231	12:115564514	G:0.227439	rs4924390	15:40064229	A:0.483561	13109	2164	8	1	0.113635	0.000770281	0.17523	0.0521014	0.00076087	0.137573	0.0408635	0.00127176	0.294932	0.091529	0.000241902	0.181505	0.0494473	0.113431	-0.115524	0.0729802	1.09881e-05	1.31065e-05	0.113635	1	0.867288
rs2357887	2:11165291	G:0.409935	rs9554501	13:99423052	C:0.393314	13146	2165	8	1	0.113776	2.82515e-05	0.17009	0.0406221	0.250492	-0.0481076	0.0418635	0.131281	0.0945952	0.0626844	0.0512386	-0.130224	0.0667995	0.113945	0.0933511	0.0590564	7.55495e-05	8.35788e-05	0.113776	1	0.867288
rs1587325	1:196689797	A:0.197953	rs2086538	8:71988962	G:0.187644	13046	2153	8	1	0.113952	2.43436e-18	-0.461264	0.0528058	0.00383712	0.157482	0.0544686	4.57377e-11	-0.40885	0.0620957	0.00102424	0.215367	0.0655851	0.115325	-0.158011	0.100343	8.22052e-20	1.80748e-19	0.113952	1	0.867288
chr5:149058540:i	5:149058540	TA:0.185525	rs11256424	10:10028972	G:0.498282	13098	2164	8	1	0.114235	0.152701	0.0773126	0.0540627	1.82249e-05	0.175539	0.0409601	0.0334036	0.193278	0.0908604	8.07111e-06	0.21645	0.0484955	0.114312	-0.120507	0.0763133	3.81653e-05	4.35682e-05	0.114235	1	0.867288
rs2336502	1:196842574	C:0.332401	chr5:149058540:i	5:149058540	TA:0.185604	13052	2158	8	1	0.114377	4.4811e-06	-0.204834	0.0446483	0.148712	0.0782158	0.0541625	2.57644e-06	-0.250032	0.0531759	0.997942	-0.000189962	0.0736384	0.113607	0.131291	0.0829807	8.76472e-06	1.0593e-05	0.114377	1	0.867288
rs10801558	1:196699044	G:0.410811	rs2336502	1:196842574	C:0.332733	13051	2152	8	1	0.114555	2.10547e-32	-0.535787	0.0452072	0.521271	-0.0304225	0.0474323	8.31242e-23	-0.600059	0.06104	0.107327	-0.116907	0.0725988	0.113872	0.101873	0.0644349	5.57262e-37	1.67613e-36	0.114555	1	0.867288
rs2114146	4:138169702	C:0.49901	rs219824	7:98645517	A:0.364204	13130	2161	8	1	0.114626	0.0120004	0.101286	0.0403187	0.000131191	-0.167046	0.0436811	0.00366115	0.16173	0.0556543	0.347877	-0.0704305	0.0750287	0.114693	-0.095289	0.0604071	2.41412e-05	2.81362e-05	0.114626	1	0.867288
rs10922153	1:196978615	G:0.493998	rs116450038	6:32176208	C:0.202424	12995	2141	8	1	0.114875	8.5004e-15	0.323371	0.0416721	1.95448e-05	0.212098	0.0496713	7.50452e-13	0.371779	0.0518527	0.000267993	0.33418	0.0916963	0.114559	-0.109574	0.0694374	2.91202e-18	6.18923e-18	0.114875	1	0.867288
rs35904652	19:39952796	T:0.169606	rs2830511	21:28161235	T:0.273286	13098	2160	8	1	0.114946	0.000485441	0.184305	0.0528298	0.000536366	0.155303	0.0448605	0.116629	0.110828	0.0706321	0.0401364	0.109676	0.0534392	0.114951	0.12979	0.0823372	6.75799e-06	8.27507e-06	0.114946	1	0.867288
rs11506097	7:53678926	G:0.0574669	rs1197944	9:28001944	A:0.471	13138	2164	8	1	0.116058	4.74041e-05	0.372877	0.0916595	0.000834972	-0.136824	0.0409537	0.240978	0.180491	0.153931	0.000249488	-0.157958	0.0431252	0.116272	0.199405	0.12696	1.25776e-06	1.64123e-06	0.116058	1	0.867288
rs1998886	14:39894833	T:0.143015	rs7241090	18:53668713	G:0.246298	13100	2160	8	1	0.116058	0.2654	0.0633287	0.0568624	0.00192736	0.14888	0.0480071	0.903085	-0.00893683	0.0733938	0.0579467	0.105315	0.055543	0.115331	0.149262	0.0947891	0.00438554	0.00397726	0.116058	1	0.867288
rs399469	1:196676105	A:0.459192	rs9554501	13:99423052	C:0.393436	13147	2167	8	1	0.11613	6.36078e-34	0.506277	0.0416979	0.238716	-0.0498386	0.0423005	3.70424e-12	0.433223	0.0623519	0.0499334	-0.137962	0.0703695	0.116359	0.093184	0.0593438	6.84246e-34	1.99198e-33	0.11613	1	0.867288
rs219824	7:98645517	A:0.363972	rs3783	17:18232017	C:0.326856	13148	2164	8	1	0.116492	0.000171618	-0.16398	0.0436406	0.0505334	0.0845559	0.0432418	0.000168865	-0.232069	0.0616951	0.665498	0.0248987	0.0575912	0.116291	0.0955035	0.0608096	9.59007e-05	0.000106886	0.116492	1	0.867288
rs7517126	1:196840272	G:0.160691	rs4924390	15:40064229	A:0.483107	13053	2166	8	1	0.116492	3.41352e-06	-0.288835	0.0621923	0.00064852	0.139432	0.0408836	0.000117512	-0.43442	0.1128	0.0192185	0.107127	0.0457558	0.1174	0.139515	0.0891026	4.88042e-08	7.01283e-08	0.116492	1	0.867288
rs399469	1:196676105	A:0.459316	rs2594228	3:127125439	G:0.398501	13138	2166	8	1	0.116564	1.35472e-33	0.504495	0.0417644	8.07236e-05	0.167468	0.0424805	2.87836e-12	0.432521	0.0619344	0.264093	0.0789296	0.0706767	0.11679	0.093377	0.0595368	5.29153e-37	1.61385e-36	0.116564	1	0.867288
rs2357887	2:11165291	G:0.409866	rs2273159	14:35576783	A:0.137066	13136	2163	8	1	0.1166	2.19759e-05	0.172731	0.0407019	2.45471e-05	0.246961	0.0585364	0.00289645	0.137993	0.0463296	0.16203	0.13183	0.0942804	0.117149	0.129439	0.082611	2.03099e-08	2.98695e-08	0.1166	1	0.867288
rs7531611	1:196405652	T:0.322198	rs2594228	3:127125439	G:0.398524	13141	2166	8	1	0.116963	6.43583e-14	-0.339953	0.0453337	3.78689e-05	0.173863	0.0421985	0.000130551	-0.260093	0.0679907	3.56765e-05	0.231572	0.0560188	0.117452	-0.102644	0.0655636	5.39356e-17	1.12197e-16	0.116963	1	0.867288
rs2336502	1:196842574	C:0.33313	rs1206028	19:42855167	C:0.0732778	13094	2160	8	1	0.117145	3.8411e-06	-0.206183	0.0446303	0.0150084	0.185846	0.0764114	0.000249658	-0.176911	0.048302	0.00423591	0.294801	0.103076	0.119118	-0.178751	0.114696	1.23735e-06	1.62694e-06	0.117145	1	0.867288
rs61394933	2:216581686	T:0.0533755	rs114425641	6:32200670	G:0.457101	13124	2165	8	1	0.117876	0.000132143	0.343911	0.0899717	2.92809e-06	0.191001	0.0408489	0.000450974	0.5423	0.154576	8.30913e-07	0.211628	0.0429444	0.118415	-0.198774	0.1273	1.14151e-08	1.71716e-08	0.117876	1	0.867288
rs7524776	1:196623337	C:0.155686	rs652888	6:31851234	G:0.211516	13129	2164	8	1	0.11817	7.66962e-17	-0.502599	0.060291	8.96508e-05	0.196259	0.0501042	4.69644e-14	-0.574168	0.0761487	0.0079933	0.152466	0.0574834	0.117135	0.160858	0.102659	9.38126e-20	2.11877e-19	0.11817	1	0.867288
rs800292	1:196642233	A:0.272561	rs9427938	1:196933245	T:0.121645	13153	2167	8	1	0.118281	3.94453e-25	-0.53082	0.0512589	7.28411e-12	-0.475084	0.0693354	8.23357e-25	-0.557953	0.0542492	1.38201e-11	-0.531889	0.0786844	0.113256	0.222889	0.140737	1.42373e-31	4.05921e-31	0.118281	1	0.867288
rs9554501	13:99423052	C:0.393387	rs2273159	14:35576783	A:0.13709	13141	2165	8	1	0.118354	0.228802	-0.0503665	0.0418518	2.84258e-05	0.244657	0.0584503	0.759853	-0.0145768	0.0476873	8.57906e-05	0.350318	0.0891934	0.118769	-0.132463	0.0849145	8.45908e-05	9.59321e-05	0.118354	1	0.867288
rs10733086	1:196676935	A:0.426635	rs72974647	6:123648480	G:0.0624138	13058	2153	8	1	0.118502	1.65527e-33	0.502839	0.0416842	8.72852e-05	-0.340913	0.0868908	1.59077e-32	0.525937	0.0442884	0.245023	-0.164094	0.141153	0.118571	-0.191597	0.122756	9.5304e-37	2.93417e-36	0.118502	1	0.867288
rs620680	6:101422609	A:0.189624	rs219824	7:98645517	A:0.364287	13068	2149	8	1	0.118539	3.5639e-05	-0.216605	0.0523952	0.000118421	-0.168665	0.0438162	4.92192e-05	-0.294146	0.0724622	4.96405e-05	-0.214605	0.0528934	0.117802	0.12328	0.0788204	8.67696e-08	1.24428e-07	0.118539	1	0.867288
rs2336502	1:196842574	C:0.332683	chr6:31917557:i	6:31917557	CAT:0.102196	13068	2159	8	1	0.118797	6.74186e-06	-0.201302	0.0447171	4.03155e-06	-0.342075	0.0742069	2.10093e-06	-0.231452	0.0487938	9.39169e-06	-0.446673	0.100813	0.117168	0.173783	0.110918	4.49471e-10	7.3191e-10	0.118797	1	0.867288
rs3766404	1:196651832	C:0.163752	rs10227806	7:1819139	G:0.0776747	13151	2166	8	1	0.118908	1.61816e-08	-0.344409	0.0609732	2.90573e-05	-0.338287	0.0809159	1.45942e-06	-0.310703	0.0645051	0.00272949	-0.272498	0.0909336	0.125717	-0.27882	0.182091	1.09755e-11	1.92339e-11	0.118908	1	0.867288
rs10801558	1:196699044	G:0.41081	rs116410219	6:32140277	A:0.207869	13090	2159	8	1	0.119168	2.00746e-36	-0.542628	0.0430521	2.57286e-06	0.233077	0.0495668	3.89373e-28	-0.592673	0.0538877	0.033969	0.152263	0.0718072	0.118758	0.114374	0.0733161	4.8569e-42	1.60575e-41	0.119168	1	0.867288
rs7531611	1:196405652	T:0.322268	rs2728491	7:47211732	G:0.271427	13149	2167	8	1	0.119279	7.64267e-14	-0.338723	0.045306	0.016001	0.108163	0.0449013	4.70541e-06	-0.276205	0.0603396	0.0045077	0.169072	0.0595268	0.11985	-0.110482	0.0710312	1.73225e-14	3.38188e-14	0.119279	1	0.867288
rs12562176	1:196521049	A:0.426791	rs2019727	1:196674714	A:0.204939	13038	2148	8	1	0.119354	5.89885e-08	-0.229885	0.0423999	1.58723e-13	-0.401885	0.0544586	5.51001e-08	-0.270044	0.0496951	1.83532e-10	-0.483114	0.0757883	0.118589	0.123416	0.0790763	1.69757e-17	3.63896e-17	0.119354	1	0.867288
rs3107233	2:216581110	A:0.15387	rs2203861	4:138887568	A:0.427593	13141	2166	8	1	0.119465	1.24724e-05	0.254004	0.0581355	0.00464997	0.113842	0.0402221	0.10934	0.145754	0.0910299	0.0847681	0.0792337	0.0459681	0.119666	0.12383	0.0795733	1.23433e-06	1.64745e-06	0.119465	1	0.867288
rs380390	1:196701051	G:0.4349	rs2014307	10:124217632	T:0.388999	13126	2161	8	1	0.119577	2.09457e-31	0.485692	0.0416625	7.80937e-10	-0.264422	0.0430042	2.9416e-19	0.557109	0.0621019	0.0135082	-0.175827	0.0711827	0.11961	-0.0929357	0.0597115	3.54164e-38	1.11911e-37	0.119577	1	0.867288
rs4535167	3:73588223	T:0.479445	chr5:149058540:i	5:149058540	TA:0.185684	13111	2165	8	1	0.119876	8.56644e-05	0.160437	0.0408446	0.176077	0.0731688	0.0540816	0.0143162	0.119208	0.0486717	0.621446	-0.0467288	0.0946305	0.120525	0.117203	0.0754897	0.000163412	0.000181691	0.119876	1	0.867288
rs74133640	1:196223422	G:0.0786825	rs116386615	6:32145993	G:0.317437	13116	2163	8	1	0.120138	2.97292e-07	0.384407	0.0750039	2.695e-06	0.231163	0.0492592	5.08825e-07	0.473259	0.0942192	7.86196e-07	0.26051	0.0527481	0.123978	-0.184334	0.11983	5.11734e-11	8.78165e-11	0.120138	1	0.867288
rs3750846	10:124215565	C:0.2252	rs2253755	10:124241557	G:0.301449	13115	2163	8	1	0.120175	1.22007e-18	0.459437	0.0521327	0.100349	0.0786668	0.0478751	4.58759e-06	0.365803	0.0798206	0.748798	0.019614	0.0612507	0.120336	0.108086	0.0695817	6.02152e-25	1.54651e-24	0.120175	1	0.867288
rs7544266	1:196547929	G:0.0825443	rs1197944	9:28001944	A:0.471327	13096	2160	8	1	0.120325	2.83649e-06	0.334671	0.0714755	0.00098808	-0.135184	0.0410409	0.125645	0.184793	0.120661	0.000274476	-0.163426	0.0449186	0.1204	0.158588	0.102111	8.66426e-08	1.25675e-07	0.120325	1	0.867288
rs112499613	14:57869858	T:0.0827913	rs2830511	21:28161235	T:0.273012	13069	2152	8	1	0.120362	0.000196224	-0.272919	0.0732899	0.000687794	0.152624	0.0449634	0.0799323	-0.171075	0.0976969	0.000189685	0.182493	0.0488946	0.121394	-0.178431	0.115195	2.5538e-06	3.34802e-06	0.120362	1	0.867288
rs12562176	1:196521049	A:0.42699	rs3766404	1:196651832	C:0.163842	13101	2156	8	1	0.120475	3.58838e-06	-0.193951	0.0418547	1.52667e-08	-0.345447	0.0610488	1.47132e-06	-0.228447	0.047444	6.29944e-07	-0.445949	0.0895156	0.119578	0.132192	0.0849266	1.69636e-12	3.10337e-12	0.120475	1	0.867288
rs2273159	14:35576783	A:0.13708	rs3783	17:18232017	C:0.326739	13142	2165	8	1	0.120588	3.02024e-05	0.243851	0.0584504	0.039482	0.0889682	0.0432068	0.0652341	0.152989	0.0829813	0.26232	0.0544939	0.0486151	0.120463	0.124926	0.0804505	2.08161e-05	2.53521e-05	0.120588	1	0.867288
rs2357887	2:11165291	G:0.409979	rs4535167	3:73588223	T:0.479197	13147	2165	8	1	0.120626	2.17958e-05	0.172684	0.0406731	6.24025e-05	0.16365	0.0408765	0.000218821	0.263469	0.0712804	0.000210876	0.243207	0.065632	0.120686	-0.0896467	0.0577657	4.884e-08	7.2072e-08	0.120626	1	0.867288
rs8017682	14:20903778	A:0.138864	rs4924390	15:40064229	A:0.483113	13146	2166	8	1	0.121078	0.184455	0.0767035	0.0577951	0.000720431	0.138053	0.0408238	0.582785	-0.0574377	0.104561	0.030758	0.10168	0.04707	0.12144	0.126986	0.0819925	0.00125648	0.00126864	0.121078	1	0.867526
rs2158231	16:17994640	A:0.447043	rs55792406	20:6700945	A:0.0535687	13086	2156	8	1	0.121116	0.000182101	-0.153679	0.0410618	0.0039355	0.289311	0.100341	0.00168399	-0.134593	0.042851	0.00234198	0.481558	0.158249	0.121968	-0.223906	0.144777	1.50226e-05	1.85862e-05	0.121116	1	0.867526
rs7517126	1:196840272	G:0.160739	rs8017682	14:20903778	A:0.138931	13046	2165	8	1	0.121267	3.03122e-06	-0.29011	0.0621395	0.16917	0.0795507	0.0578603	1.68151e-06	-0.346314	0.0723241	0.600969	0.0340082	0.0650245	0.118556	0.192502	0.123331	5.19927e-06	6.69106e-06	0.121267	1	0.867526
rs3766404	1:196651832	C:0.162966	rs12042442	1:197096135	C:0.153353	13107	2165	8	1	0.121608	1.97908e-10	-0.391665	0.0615539	7.79782e-10	-0.361887	0.0588531	1.27888e-10	-0.43289	0.0673271	3.62921e-10	-0.398035	0.0634906	0.117866	0.236004	0.150918	3.43557e-16	7.19125e-16	0.121608	1	0.867789
rs10754194	1:196529868	C:0.130284	rs4535167	3:73588223	T:0.479129	13152	2167	8	1	0.121798	2.364e-05	0.291735	0.0690104	7.31567e-05	0.16204	0.0408596	0.208129	0.147177	0.116925	0.00324644	0.132607	0.0450524	0.122288	0.146486	0.0947982	7.05949e-08	1.03924e-07	0.121798	1	0.867789
rs10227806	7:1819139	G:0.0776544	rs219824	7:98645517	A:0.363972	13148	2164	8	1	0.121912	4.40682e-05	-0.330116	0.0808109	0.00016872	-0.164346	0.0436886	0.0602434	-0.209682	0.111592	0.00322264	-0.137995	0.0468468	0.124508	-0.185536	0.120781	1.16136e-07	1.68787e-07	0.121912	1	0.867789
rs11506097	7:53678926	G:0.0573452	rs2292627	10:124201665	G:0.122078	13131	2163	8	1	0.122677	8.48764e-05	0.36162	0.0920106	3.96295e-05	0.243763	0.0593151	0.0093672	0.278479	0.107175	0.000559905	0.214913	0.0622877	0.120613	0.28987	0.186747	1.0878e-07	1.59135e-07	0.122677	1	0.87017
rs7531611	1:196405652	T:0.32227	rs6799610	3:113248748	T:0.189895	13152	2167	8	1	0.122868	6.60177e-14	-0.339723	0.0453233	4.31127e-05	0.214298	0.0523938	2.67469e-12	-0.389012	0.0556221	0.0400688	0.143326	0.0698116	0.122124	0.123111	0.0796364	7.30583e-17	1.5727e-16	0.122868	1	0.87017
rs147985051	6:32173257	A:0.482312	rs3783	17:18232017	C:0.327412	13060	2154	8	1	0.122907	1.2464e-08	0.234972	0.041272	0.03715	0.0904606	0.0434049	3.19574e-07	0.298557	0.0584086	0.0134361	0.183417	0.0741979	0.122863	-0.0893666	0.0579224	1.00443e-08	1.56483e-08	0.122907	1	0.87017
rs7544266	1:196547929	G:0.0826769	rs6587029	8:17161374	T:0.356138	13075	2155	8	1	0.123061	2.3481e-06	0.337246	0.0714369	0.00901154	-0.110557	0.0423328	1.30843e-05	0.455819	0.104577	0.0799783	-0.0811959	0.0463761	0.123553	-0.159239	0.1034	6.38334e-07	8.89364e-07	0.123061	1	0.87017
rs399469	1:196676105	A:0.459263	rs10803078	1:242891905	C:0.307089	13133	2165	8	1	0.1236	6.3421e-34	0.507363	0.0417865	2.87136e-05	0.185797	0.0444126	2.05944e-23	0.56636	0.0568056	0.000162462	0.275183	0.0729696	0.123424	-0.0965132	0.0626482	2.0341e-37	6.52951e-37	0.1236	1	0.870504
rs2019727	1:196674714	A:0.204418	rs11766622	7:17208343	G:0.482281	13037	2153	8	1	0.123639	2.52113e-11	-0.359927	0.0539448	0.0241261	-0.0927425	0.0411254	1.06337e-07	-0.465073	0.0874929	0.00638217	-0.133463	0.0489329	0.123504	0.114239	0.0741701	6.14921e-12	1.12206e-11	0.123639	1	0.870504
merged_del_2_26565	4:138966211	GT:0.35015	rs620680	6:101422609	A:0.189655	12963	2137	8	1	0.123988	0.000478376	0.145874	0.0417668	2.74698e-05	-0.220221	0.052515	0.0470011	0.101137	0.0509177	8.58167e-05	-0.310213	0.078984	0.124054	0.114468	0.0744275	3.7691e-07	5.3653e-07	0.123988	1	0.870504
rs2203861	4:138887568	A:0.427554	rs112499613	14:57869858	T:0.0826696	13058	2151	8	1	0.124104	0.00510483	0.112919	0.0403232	0.000234246	-0.269824	0.0733436	0.00150476	0.138329	0.0435853	0.261735	-0.130084	0.115909	0.124544	-0.1626	0.105861	1.75589e-05	2.19953e-05	0.124104	1	0.870504
rs8017682	14:20903778	A:0.138864	rs3783	17:18232017	C:0.326867	13146	2166	8	1	0.124298	0.162275	0.0807288	0.0577682	0.036603	0.0902464	0.0431767	0.90582	-0.00979652	0.0828018	0.26702	0.0544806	0.0490838	0.124163	0.127726	0.0830723	0.0437016	0.0347461	0.124298	1	0.870504
rs10801558	1:196699044	G:0.410728	rs11884676	2:2381613	A:0.0684038	13106	2159	8	1	0.124337	1.10812e-36	-0.544295	0.0430247	1.79926e-05	-0.386289	0.0900765	1.0204e-30	-0.522108	0.0453134	0.0732884	-0.236231	0.131897	0.126833	-0.207399	0.135847	2.20775e-41	7.4853e-41	0.124337	1	0.870504
rs2336502	1:196842574	C:0.333066	rs2292627	10:124201665	G:0.122029	13083	2157	8	1	0.124532	2.41557e-06	-0.210749	0.0446963	3.63622e-05	0.24558	0.0594704	0.00106437	-0.169901	0.0519109	3.8212e-05	0.326443	0.0792715	0.125205	-0.138882	0.0905778	4.09209e-09	6.5783e-09	0.124532	1	0.870504
rs74133640	1:196223422	G:0.0786984	rs2709977	7:82992227	C:0.181544	13107	2160	8	1	0.125118	4.97156e-07	0.377903	0.0751685	0.0734501	-0.109696	0.0612817	2.37906e-07	0.438672	0.0848991	0.257618	-0.0739994	0.0653683	0.131952	-0.23585	0.15656	7.22974e-07	1.01613e-06	0.125118	1	0.873119
rs11766622	7:17208343	G:0.481765	rs7241090	18:53668713	G:0.245776	13079	2157	8	1	0.125314	0.0182108	-0.0966256	0.0409204	0.00221985	0.14724	0.0481314	0.00502833	-0.144206	0.0514064	0.501951	0.0526646	0.0784372	0.125356	0.104403	0.0681179	0.000595259	0.000642058	0.125314	1	0.873119
chr5:149058540:i	5:149058540	TA:0.185674	rs2014307	10:124217632	T:0.389389	13109	2165	8	1	0.126102	0.139401	0.0798926	0.0540536	1.5697e-08	-0.240131	0.0424728	0.891694	-0.0109696	0.0805638	2.3927e-08	-0.281507	0.050441	0.125859	0.118617	0.0774949	3.58107e-08	5.51042e-08	0.126102	1	0.875433
rs7546249	1:176792690	T:0.260944	rs219824	7:98645517	A:0.364018	13112	2159	8	1	0.126102	0.000698955	-0.156523	0.046172	9.32115e-05	-0.170874	0.0437285	0.000437575	-0.222049	0.0631481	7.46777e-05	-0.227633	0.0574704	0.125525	0.106241	0.0693482	1.4608e-06	2.02022e-06	0.126102	1	0.875433
rs11884676	2:2381613	A:0.0684331	rs3750846	10:124215565	C:0.2252	13115	2163	8	1	0.12626	1.57976e-05	-0.387934	0.0898565	3.54486e-25	0.492767	0.0475374	2.32249e-05	-0.504207	0.119159	9.27267e-21	0.468396	0.0501278	0.125233	0.226828	0.147946	1.3618e-28	3.88824e-28	0.12626	1	0.875433
rs13412066	2:137539995	G:0.0973106	rs116450038	6:32176208	C:0.20259	13051	2150	8	1	0.126578	0.0165328	0.17666	0.0737026	5.8025e-06	0.223507	0.0493015	0.00433551	0.256875	0.0900477	1.82012e-06	0.255657	0.0535695	0.128907	-0.186766	0.123	2.40259e-06	3.27843e-06	0.126578	1	0.875506
rs7524776	1:196623337	C:0.155652	rs116450038	6:32176208	C:0.202443	13058	2149	8	1	0.126736	1.08421e-16	-0.501934	0.0605092	5.23101e-06	0.225777	0.0495635	1.43213e-13	-0.575553	0.0778478	0.00121086	0.183681	0.0567562	0.125666	0.156225	0.102013	9.24346e-21	2.25855e-20	0.126736	1	0.875506
merged_del_2_26565	4:138966211	GT:0.350119	rs55792406	20:6700945	A:0.0534022	12977	2141	8	1	0.127015	0.000904744	0.138619	0.0417705	0.00406022	0.289712	0.100824	0.00669286	0.118713	0.0437772	0.47131	0.112021	0.155509	0.127445	0.213008	0.139745	4.88738e-05	5.98076e-05	0.127015	1	0.875506
rs11256424	10:10028972	G:0.498395	rs35904652	19:39952796	T:0.169685	13086	2159	8	1	0.127174	1.88946e-05	0.175463	0.0410194	0.000507699	0.183775	0.0528595	0.0059998	0.134579	0.0489772	0.459405	0.0684716	0.0925508	0.127408	0.114943	0.0754017	2.53107e-07	3.71574e-07	0.127174	1	0.875506
rs2292627	10:124201665	G:0.122173	rs35904652	19:39952796	T:0.169659	13088	2157	8	1	0.127294	4.00698e-05	0.243964	0.0594008	0.000553668	0.182441	0.05283	1.8338e-05	0.30302	0.0707293	0.000169951	0.228375	0.0607389	0.128144	-0.168564	0.110791	6.60852e-07	9.43579e-07	0.127294	1	0.875506
rs600653	6:101370944	T:0.192484	rs219824	7:98645517	A:0.363922	13066	2157	8	1	0.127654	2.19321e-05	-0.220968	0.0520628	0.000188451	-0.16326	0.0437224	3.92915e-05	-0.296331	0.0720719	8.17802e-05	-0.208237	0.0528638	0.12694	0.119406	0.0782331	8.21117e-08	1.24753e-07	0.127654	1	0.875965
rs116185472	6:32188383	C:0.435142	rs1197944	9:28001944	A:0.471001	13121	2162	8	1	0.127775	7.15857e-07	0.205334	0.041423	0.00154287	-0.129832	0.0410018	2.78164e-05	0.289307	0.0690364	0.507857	-0.045581	0.0688349	0.127907	-0.0892425	0.0586193	2.20193e-08	3.46515e-08	0.127775	1	0.875965
rs2594228	3:127125439	G:0.398439	rs2203861	4:138887568	A:0.427685	13130	2165	8	1	0.127975	2.64632e-05	0.176596	0.0420271	0.00349516	0.117464	0.040221	0.000129369	0.255544	0.0667626	0.00211858	0.18684	0.0607987	0.128054	-0.0887678	0.05833	2.2853e-06	3.14947e-06	0.127975	1	0.875965
rs1587325	1:196689797	A:0.198449	rs2336502	1:196842574	C:0.332489	13026	2151	8	1	0.12858	7.82568e-27	-0.594891	0.0554712	1.46329e-14	-0.363488	0.0472633	2.4094e-23	-0.644853	0.0647798	2.6998e-14	-0.396141	0.0520419	0.127242	0.161297	0.105764	1.499e-31	4.55803e-31	0.12858	1	0.87666
rs620680	6:101422609	A:0.18974	rs11256424	10:10028972	G:0.499005	13060	2151	8	1	0.128741	2.09678e-05	-0.222962	0.0524082	6.71897e-06	0.185336	0.0411638	0.000249606	-0.336655	0.0919155	0.00387467	0.143248	0.0495978	0.12919	0.111645	0.0735812	6.51524e-09	1.06247e-08	0.128741	1	0.87666
rs7517126	1:196840272	G:0.159723	rs12042442	1:197096135	C:0.153536	13010	2165	8	1	0.129025	6.02849e-08	-0.340079	0.0627689	1.8559e-09	-0.353223	0.0587731	2.5655e-08	-0.378736	0.0680108	7.85485e-10	-0.386051	0.0627946	0.125506	0.255489	0.166761	1.47864e-13	2.96762e-13	0.129025	1	0.87666
rs4535167	3:73588223	T:0.478967	rs1998886	14:39894833	T:0.142928	13122	2165	8	1	0.129268	9.45582e-05	0.159368	0.0408202	0.237883	0.0670316	0.0567922	0.00853847	0.123782	0.0470653	0.566887	-0.0573762	0.100195	0.129541	0.121859	0.0803863	0.000236027	0.000272827	0.129268	1	0.87666
rs7546249	1:176792690	T:0.260953	rs1793000	11:20706934	G:0.125095	13102	2156	8	1	0.129431	0.000588351	-0.158922	0.0462395	3.29772e-06	-0.297932	0.0640528	0.000181017	-0.19453	0.051956	6.26881e-06	-0.379403	0.0839924	0.127829	0.155301	0.101989	4.38869e-08	6.85134e-08	0.129431	1	0.87666
rs7517126	1:196840272	G:0.160691	rs1473522	8:71834440	C:0.181414	13053	2166	8	1	0.129553	3.66958e-06	-0.287685	0.0621449	0.00359521	0.15547	0.0533956	3.56899e-06	-0.353409	0.0762475	0.0575751	0.114054	0.0600628	0.128016	0.169532	0.11139	2.45799e-07	3.66238e-07	0.129553	1	0.87666
rs3107233	2:216581110	A:0.154156	rs1197944	9:28001944	A:0.470872	13149	2165	8	1	0.129716	1.84691e-05	0.249141	0.0581746	0.00136544	-0.131172	0.0409675	0.141603	0.137978	0.0938721	0.000413462	-0.16598	0.047002	0.129529	0.123142	0.0812304	4.82428e-07	7.05365e-07	0.129716	1	0.87666
rs10803078	1:242891905	C:0.306972	rs4924390	15:40064229	A:0.48314	13138	2165	8	1	0.129716	2.31767e-05	0.185519	0.0438387	0.000703601	0.138604	0.0409083	0.254459	0.0885623	0.0777145	0.133768	0.0826143	0.0550979	0.130062	0.0933548	0.0616669	4.00631e-07	5.89025e-07	0.129716	1	0.87666
rs3766404	1:196651832	C:0.163801	rs8017682	14:20903778	A:0.138885	13144	2165	8	1	0.130207	1.64654e-08	-0.343999	0.0609327	0.160141	0.081326	0.0578998	2.22228e-08	-0.399181	0.071362	0.5984	0.0346241	0.0657376	0.127786	0.183695	0.120622	2.63665e-08	4.1897e-08	0.130207	1	0.878308
rs114425641	6:32200670	G:0.457146	rs920701	13:76417101	C:0.381266	13126	2160	8	1	0.130453	3.5709e-06	0.189405	0.0408648	0.00103971	0.137979	0.0420726	2.40727e-05	0.257977	0.0610839	0.00158524	0.224856	0.0711883	0.130634	-0.090174	0.0596545	8.0386e-08	1.24221e-07	0.130453	1	0.878308
rs6695321	1:196675861	G:0.361797	rs380390	1:196701051	G:0.435793	13075	2154	8	1	0.130576	0.583107	0.0313455	0.0571109	3.10244e-19	0.49246	0.0549313	0.203892	0.0855951	0.0673691	4.44865e-18	0.534629	0.0616878	0.131114	-0.103055	0.0682611	1.77846e-29	5.29067e-29	0.130576	1	0.878308
rs10733086	1:196676935	A:0.426746	rs2830511	21:28161235	T:0.273011	13146	2167	8	1	0.131483	1.52519e-33	0.501474	0.0415478	0.00116071	0.147133	0.0452945	7.91104e-16	0.446061	0.055373	0.470587	0.054993	0.0762178	0.131915	0.0970043	0.0643864	1.16872e-35	3.84224e-35	0.131483	1	0.880683
rs34516488	8:17146216	A:0.495106	rs3783	17:18232017	C:0.326617	13078	2160	8	1	0.131691	0.000546703	0.141954	0.0410654	0.0363547	0.0906114	0.0432939	0.00045238	0.203836	0.0581146	0.0136204	0.176864	0.0716884	0.13173	-0.0874384	0.0580093	0.0002882	0.000334491	0.131691	1	0.880683
rs116185472	6:32188383	C:0.435162	rs10227806	7:1819139	G:0.0775619	13125	2164	8	1	0.131815	1.2236e-06	0.201127	0.0414544	7.96218e-05	-0.318947	0.0808375	4.02564e-07	0.224906	0.0443799	0.198779	-0.165458	0.128757	0.132033	-0.173923	0.115477	1.27232e-09	2.19299e-09	0.131815	1	0.880683
rs55792406	20:6700945	A:0.0535728	rs2830511	21:28161235	T:0.272831	13085	2156	8	1	0.132148	0.00441906	0.286062	0.100493	0.000926447	0.148698	0.0448974	0.00156791	0.417668	0.132098	0.000303452	0.169999	0.0470607	0.133045	-0.229804	0.152978	7.20546e-05	8.93345e-05	0.132148	1	0.880683
rs9427938	1:196933245	T:0.12167	rs10803078	1:242891905	C:0.306972	13138	2165	8	1	0.132189	3.36292e-08	-0.377539	0.0683773	7.59624e-06	0.196783	0.0439615	8.1851e-07	-0.480054	0.0973562	0.000641002	0.165776	0.0485628	0.131504	0.15191	0.100723	1.60397e-11	3.02682e-11	0.132189	1	0.880683
rs340738	2:16438076	G:0.135202	rs620680	6:101422609	A:0.189666	13073	2152	8	1	0.132649	0.0409801	0.13186	0.0645191	2.88231e-05	-0.218816	0.0523162	0.0109895	0.196916	0.0774337	0.00242835	-0.178124	0.0587454	0.134628	-0.172303	0.115168	2.09742e-05	2.74257e-05	0.132649	1	0.880683
rs6695321	1:196675861	G:0.362234	rs2086538	8:71988962	G:0.187605	13062	2155	8	1	0.13269	4.2911e-12	-0.298097	0.0430326	0.00329141	0.159867	0.0543926	2.94906e-07	-0.258394	0.0504019	0.00184665	0.246401	0.0791308	0.133589	-0.123498	0.0823269	2.80597e-13	5.69477e-13	0.13269	1	0.880683
rs116386615	6:32145993	G:0.317539	rs11787887	9:73491479	T:0.0700802	13085	2156	8	1	0.133068	5.72936e-06	0.224088	0.0494006	0.032934	0.169655	0.0795424	1.75412e-06	0.248917	0.0520762	0.00892249	0.263112	0.100616	0.136447	-0.199857	0.134208	4.20639e-06	5.84725e-06	0.133068	1	0.880683
rs3024459	6:6151819	C:0.113295	rs2273159	14:35576783	A:0.137067	13125	2161	8	1	0.133068	0.166344	0.0885529	0.0639811	3.00518e-05	0.244149	0.0585057	0.635642	0.0348467	0.0735471	0.00247592	0.199281	0.0658505	0.132199	0.192971	0.128179	6.69985e-05	8.37548e-05	0.133068	1	0.880683
rs2709977	7:82992227	C:0.181818	rs920701	13:76417101	C:0.381353	13123	2157	8	1	0.133152	0.0676015	-0.111945	0.0612508	0.00107985	0.137476	0.0420563	0.845359	-0.0170763	0.0875514	0.000333094	0.17223	0.0480004	0.133896	-0.127753	0.0852303	0.000844589	0.000934893	0.133152	1	0.880683
rs2019727	1:196674714	A:0.204882	rs3107233	2:216581110	A:0.154225	13088	2158	8	1	0.133194	1.44237e-11	-0.364543	0.0539777	1.16822e-05	0.255975	0.058396	2.92199e-07	-0.317988	0.0620052	6.31808e-06	0.311266	0.0689334	0.135303	-0.159682	0.106917	4.93761e-15	1.06844e-14	0.133194	1	0.880683
rs234912	6:2210734	T:0.389037	rs35904652	19:39952796	T:0.169593	13099	2160	8	1	0.133404	0.000669415	-0.145355	0.0427287	0.000680628	0.179525	0.0528441	0.0404548	-0.104027	0.0507679	0.00058646	0.262217	0.0762746	0.1342	-0.117796	0.0786489	7.84132e-06	1.06831e-05	0.133404	1	0.880712
rs2019727	1:196674714	A:0.2049	rs2357887	2:11165291	G:0.409609	13082	2156	8	1	0.133825	6.36334e-12	-0.371246	0.0540287	1.06764e-05	0.179951	0.0408701	0.00201031	-0.268318	0.0868706	6.66588e-06	0.219924	0.0488277	0.133895	-0.114772	0.0765699	3.48254e-15	7.60063e-15	0.133825	1	0.881976
rs6799610	3:113248748	T:0.18991	rs2014307	10:124217632	T:0.389134	13151	2167	8	1	0.134206	3.40938e-05	0.216864	0.0523289	1.40219e-08	-0.241004	0.0424818	0.103564	0.128525	0.0789555	3.65474e-08	-0.285043	0.0517622	0.133794	0.115902	0.0773039	1.96378e-11	3.7346e-11	0.134206	1	0.881976
rs2086538	8:71988962	G:0.187776	rs2253755	10:124241557	G:0.300938	13114	2162	8	1	0.134716	0.0034683	0.158303	0.0541603	4.25446e-09	0.254866	0.043389	0.318512	0.0768631	0.0770542	3.28833e-05	0.213577	0.051433	0.134614	0.121127	0.080959	5.03384e-10	8.99976e-10	0.134716	1	0.881976
rs10733086	1:196676935	A:0.426789	rs2158231	16:17994640	A:0.44706	13147	2167	8	1	0.135056	9.78979e-34	0.503319	0.0415752	0.000183304	-0.154871	0.0413985	1.9224e-18	0.580031	0.0662003	0.278866	-0.0738076	0.0681591	0.135123	-0.0869558	0.0581955	2.10308e-36	7.13108e-36	0.135056	1	0.881976
rs7524776	1:196623337	C:0.155707	rs114425641	6:32200670	G:0.457368	13124	2164	8	1	0.135441	8.16769e-17	-0.50268	0.0603546	1.85325e-06	0.195806	0.0410599	1.73179e-09	-0.628239	0.104339	0.000569723	0.16177	0.0469492	0.135913	0.12879	0.0863674	2.00441e-21	5.23477e-21	0.135441	1	0.881976
rs2019727	1:196674714	A:0.204882	rs1473522	8:71834440	C:0.18154	13088	2158	8	1	0.135527	2.07951e-11	-0.361236	0.0539132	0.00360202	0.155986	0.0535839	1.91473e-10	-0.415074	0.0651809	0.102876	0.10425	0.0639152	0.134696	0.149841	0.100172	9.74611e-13	1.9693e-12	0.135527	1	0.881976
rs2203861	4:138887568	A:0.427253	rs72974647	6:123648480	G:0.0624042	13052	2152	8	1	0.135612	0.00304653	0.119563	0.040352	5.12089e-05	-0.34982	0.0863743	0.000981929	0.141767	0.0430164	0.139533	-0.196355	0.132894	0.135995	-0.174204	0.116847	2.57886e-06	3.69689e-06	0.135612	1	0.881976
rs800292	1:196642233	A:0.272059	rs116410219	6:32140277	A:0.207689	13135	2167	8	1	0.135698	3.36384e-21	-0.478761	0.0506585	8.07547e-07	0.242853	0.0492248	5.09272e-17	-0.536349	0.0639689	0.00167007	0.190361	0.0605592	0.134853	0.12728	0.0851237	3.48447e-26	1.0067e-25	0.135698	1	0.881976
rs12042442	1:197096135	C:0.153429	rs652888	6:31851234	G:0.211604	13107	2165	8	1	0.135741	1.08118e-07	-0.309232	0.0582082	9.74237e-05	0.194466	0.0499026	2.93274e-07	-0.374009	0.0729387	0.00839404	0.151802	0.0575924	0.13497	0.145967	0.0976507	2.79083e-10	5.08087e-10	0.135741	1	0.881976
rs12562176	1:196521049	A:0.426978	rs2594228	3:127125439	G:0.398564	13092	2156	8	1	0.135784	4.67598e-06	-0.191453	0.0418126	1.81714e-05	0.180844	0.0421916	0.0523973	-0.121585	0.0626773	6.40995e-05	0.249325	0.0623752	0.135935	-0.090604	0.0607632	2.49413e-09	4.33043e-09	0.135784	1	0.881976
rs234912	6:2210734	T:0.389502	rs3024459	6:6151819	C:0.113315	13136	2163	8	1	0.135956	0.000590403	-0.146666	0.0426853	0.154684	0.0910063	0.0639457	0.000189783	-0.179504	0.0480954	0.921446	-0.00918254	0.0931177	0.135196	0.137747	0.092205	0.001002	0.00111558	0.135956	1	0.881976
rs914940	1:242889492	C:0.445608	rs116450038	6:32176208	C:0.202507	13081	2152	8	1	0.136085	0.00209689	0.12701	0.0412886	7.5746e-06	0.220767	0.0493127	0.120881	0.0803693	0.0518149	0.0888654	0.131935	0.0775446	0.136277	0.103294	0.0693341	3.94805e-07	6.02003e-07	0.136085	1	0.881976
rs11884676	2:2381613	A:0.0684635	rs4535167	3:73588223	T:0.479168	13153	2167	8	1	0.136819	6.48866e-06	-0.402521	0.0892546	7.96336e-05	0.16123	0.0408643	0.14849	-0.218026	0.150895	2.51849e-05	0.182447	0.0433044	0.136334	-0.184137	0.123616	1.11099e-08	1.87267e-08	0.136819	1	0.881976
rs13412066	2:137539995	G:0.0973863	rs4924390	15:40064229	A:0.48335	13123	2165	8	1	0.137252	0.0193675	0.171704	0.0734286	0.000640268	0.139418	0.0408378	0.00887861	0.314211	0.120079	0.000198293	0.165751	0.0445426	0.137036	-0.148633	0.0999606	0.000225935	0.000273526	0.137252	1	0.881976
rs5993	1:197030829	T:0.260835	rs2114146	4:138169702	C:0.499005	13060	2150	8	1	0.137252	9.40142e-07	-0.286898	0.0585056	0.0127767	0.100577	0.0403934	0.0676808	-0.174187	0.095334	0.00375938	0.135015	0.0465944	0.13734	-0.109338	0.0735902	2.08709e-07	3.26296e-07	0.137252	1	0.881976
rs1445881	5:61200407	A:0.365644	rs620680	6:101422609	A:0.189614	13066	2151	8	1	0.137252	4.37816e-05	-0.177174	0.0433553	4.27983e-05	-0.214268	0.0523648	0.00934503	-0.134757	0.051846	0.0762475	-0.133441	0.0752676	0.138329	-0.117494	0.0792785	3.63391e-08	5.95885e-08	0.137252	1	0.881976
rs1197944	9:28001944	A:0.47108	rs12313231	12:115564514	G:0.22747	13105	2162	8	1	0.137513	0.00157747	-0.129563	0.0410004	0.00112728	0.169753	0.0521246	0.000575415	-0.171476	0.0498049	0.421441	0.0689517	0.085769	0.137417	0.107769	0.0725484	2.29907e-05	3.07669e-05	0.137513	1	0.881976
rs10733086	1:196676935	A:0.42688	rs2594228	3:127125439	G:0.398523	13136	2166	8	1	0.137775	1.91982e-33	0.501129	0.0415846	7.74239e-05	0.167855	0.0424708	2.95903e-12	0.43271	0.0619959	0.230644	0.0844818	0.0704778	0.138004	0.0884866	0.0596567	8.77124e-37	3.03558e-36	0.137775	1	0.881976
merged_del_2_26565	4:138966211	GT:0.349483	rs600653	6:101370944	T:0.192524	12962	2145	8	1	0.138168	0.000398091	0.147515	0.041655	1.60854e-05	-0.225068	0.0521802	0.0403376	0.104287	0.0508647	7.36478e-05	-0.311475	0.0785724	0.138177	0.109538	0.0738816	1.92789e-07	3.03598e-07	0.138168	1	0.881976
rs2709977	7:82992227	C:0.181863	rs177254	12:29733790	T:0.373972	13128	2162	8	1	0.138343	0.0731243	-0.109616	0.0611679	0.000810162	0.144787	0.0432289	0.82107	-0.0194247	0.0858857	0.000257038	0.178394	0.0488064	0.139113	-0.131314	0.0887792	0.000684303	0.000787849	0.138343	1	0.881976
rs10818014	9:119990556	A:0.126864	rs4924390	15:40064229	A:0.483072	13144	2166	8	1	0.138519	0.151952	0.0894157	0.062412	0.000656353	0.13908	0.0408196	0.0409809	0.221777	0.108516	0.00021073	0.169898	0.0458466	0.138445	-0.130431	0.0880337	0.00110075	0.00123576	0.138519	1	0.881976
rs234912	6:2210734	T:0.389514	rs652888	6:31851234	G:0.211467	13151	2166	8	1	0.138915	0.000612929	-0.146203	0.0426768	0.000122367	0.191605	0.0498798	0.000281257	-0.192466	0.0529922	0.113296	0.114435	0.0722647	0.138437	0.107402	0.0724891	1.57181e-06	2.33175e-06	0.138915	1	0.881976
rs12562176	1:196521049	A:0.42713	rs2114146	4:138169702	C:0.498968	13085	2154	8	1	0.139003	6.36403e-06	-0.188521	0.0417643	0.0142273	0.098838	0.0403178	0.165701	-0.100563	0.0725485	0.00600252	0.163468	0.059494	0.139078	-0.0862653	0.0583176	1.54593e-06	2.29567e-06	0.139003	1	0.881976
rs2336502	1:196842574	C:0.333167	rs2086538	8:71988962	G:0.187859	13055	2155	8	1	0.139135	5.22843e-06	-0.20372	0.0447204	0.00770055	0.144605	0.0542623	3.51098e-06	-0.244909	0.0528001	0.311634	0.0734834	0.0726265	0.138369	0.123423	0.0832872	5.11915e-07	7.87469e-07	0.139135	1	0.881976
rs9427938	1:196933245	T:0.121644	rs1197944	9:28001944	A:0.470872	13149	2165	8	1	0.139444	6.53689e-08	-0.36887	0.0682655	0.000832111	-0.136974	0.0409869	0.0336995	-0.23697	0.111586	0.0152411	-0.109311	0.0450471	0.140031	-0.14289	0.0968301	1.04505e-09	1.88764e-09	0.139444	1	0.881976
rs2709977	7:82992227	C:0.18127	rs1998886	14:39894833	T:0.14295	13113	2162	8	1	0.139488	0.0651696	-0.11276	0.0611465	0.233397	0.0676778	0.0567931	0.0199666	-0.164736	0.0707939	0.746798	0.0210282	0.0651301	0.13734	0.171043	0.115121	0.0904172	0.0722097	0.139488	1	0.881976
rs3766404	1:196651832	C:0.163674	rs114425641	6:32200670	G:0.457056	13145	2166	8	1	0.140109	4.16064e-08	-0.334723	0.0610374	4.12347e-06	0.18813	0.0408529	1.06244e-05	-0.457104	0.103792	0.000709248	0.15634	0.0461727	0.140387	0.129271	0.0876802	2.4918e-12	5.08126e-12	0.140109	1	0.881976
rs7546249	1:176792690	T:0.26101	rs112499613	14:57869858	T:0.0827451	13034	2147	8	1	0.140198	0.000577842	-0.159421	0.0463188	0.000252825	-0.268176	0.0732845	0.00953864	-0.130323	0.0502765	0.0665254	-0.17589	0.0958601	0.142115	-0.16685	0.113661	2.22366e-06	3.28385e-06	0.140198	1	0.881976
rs4852868	2:69831636	T:0.3086	merged_del_2_26565	4:138966211	GT:0.350138	13012	2148	8	1	0.140466	5.58295e-06	-0.21115	0.0464925	0.000515119	0.144729	0.0416755	2.98894e-05	-0.283921	0.0680163	0.0956499	0.091733	0.0550513	0.140284	0.0972933	0.0659734	6.09904e-08	1.0038e-07	0.140466	1	0.881976
rs7517126	1:196840272	G:0.160129	chr6:31917557:i	6:31917557	CAT:0.102556	13027	2165	8	1	0.140689	3.6376e-06	-0.28837	0.0622684	1.6072e-06	-0.355377	0.0740767	1.42299e-06	-0.327281	0.0678759	8.82247e-07	-0.411491	0.0837004	0.136144	0.229405	0.153931	1.00708e-10	1.92313e-10	0.140689	1	0.881976
rs12042442	1:197096135	C:0.153256	rs116450038	6:32176208	C:0.202424	13037	2151	8	1	0.141091	1.2036e-07	-0.309749	0.0585212	7.09466e-06	0.221694	0.0493659	3.03734e-07	-0.372324	0.0727036	0.00171759	0.179342	0.0572035	0.140078	0.142509	0.0965836	2.38502e-11	4.6935e-11	0.141091	1	0.881976
rs10227806	7:1819139	G:0.0775421	rs12313231	12:115564514	G:0.227439	13109	2164	8	1	0.141405	3.25759e-05	-0.335787	0.0808216	0.000724538	0.176126	0.0521064	0.00812557	-0.256038	0.0967346	0.000230486	0.204653	0.0555666	0.144981	-0.212303	0.145663	4.27616e-07	6.69397e-07	0.141405	1	0.881976
rs1587325	1:196689797	A:0.198294	rs116410219	6:32140277	A:0.207973	13069	2158	8	1	0.14154	1.01461e-18	-0.466055	0.05276	5.1389e-07	0.247428	0.0492782	3.48654e-15	-0.525313	0.0667307	0.000814352	0.198855	0.0593976	0.140886	0.132782	0.0901745	8.46193e-24	2.4078e-23	0.14154	1	0.881976
merged_del_2_26565	4:138966211	GT:0.350042	rs114425641	6:32200670	G:0.457199	13037	2152	8	1	0.141585	0.00049564	0.144981	0.0416242	4.77714e-06	0.187263	0.0409376	0.389877	0.0608908	0.0708164	0.0400198	0.122975	0.0598843	0.141723	0.0874307	0.0595007	5.95194e-08	9.86074e-08	0.141585	1	0.881976
rs1587325	1:196689797	A:0.198166	rs9427938	1:196933245	T:0.121704	13085	2158	8	1	0.142262	1.89145e-22	-0.520026	0.05335	7.44767e-12	-0.475192	0.0693833	3.14915e-22	-0.545691	0.0562826	1.19907e-11	-0.52352	0.0772117	0.138763	0.24667	0.166623	4.6685e-29	1.47257e-28	0.142262	1	0.881976
rs11766622	7:17208343	G:0.482058	rs2728491	7:47211732	G:0.27153	13098	2162	8	1	0.142307	0.01792	-0.0967572	0.040873	0.0132991	0.110964	0.044822	0.432592	-0.0430364	0.0548399	0.00750132	0.196478	0.0734846	0.142644	-0.0941624	0.0642301	0.00288595	0.0031186	0.142307	1	0.881976
rs2248799	10:124223944	T:0.494335	rs2147627	13:74620132	C:0.187514	13151	2166	8	1	0.142398	3.89029e-10	0.257603	0.0411614	5.79493e-05	-0.219874	0.0546813	1.67893e-09	0.297385	0.049349	0.265584	-0.105507	0.0947706	0.142246	-0.111754	0.0761537	5.18877e-13	1.09993e-12	0.142398	1	0.881976
rs2203861	4:138887568	A:0.427522	rs11787887	9:73491479	T:0.0701063	13073	2155	8	1	0.142534	0.00525139	0.112468	0.0402937	0.0450108	0.15939	0.0795141	0.0017244	0.135688	0.0432955	0.0160625	0.305979	0.127094	0.143035	-0.16117	0.110045	0.00239663	0.00262322	0.142534	1	0.881976
rs800292	1:196642233	A:0.272675	rs2292627	10:124201665	G:0.121975	13142	2164	8	1	0.142534	1.81602e-21	-0.481902	0.0506462	1.18991e-05	0.261721	0.0597614	5.63657e-19	-0.526021	0.0591103	0.00850755	0.196345	0.0746209	0.140883	0.141961	0.0964074	6.96636e-25	2.0374e-24	0.142534	1	0.881976
rs2203861	4:138887568	A:0.426958	rs600653	6:101370944	T:0.192558	13061	2160	8	1	0.142579	0.00288944	0.119979	0.0402715	1.7319e-05	-0.223426	0.0519968	0.111365	0.0784124	0.0492512	0.000147136	-0.319939	0.0842864	0.142731	0.105994	0.0723166	1.18531e-06	1.80911e-06	0.142579	1	0.881976
rs10922153	1:196978615	G:0.493969	rs11766622	7:17208343	G:0.482214	13016	2151	8	1	0.142942	4.64657e-15	0.325617	0.0415533	0.021191	-0.0948457	0.0411556	2.03424e-09	0.402654	0.0671644	0.969956	-0.00282725	0.0750661	0.143031	-0.0849573	0.0580074	1.53446e-15	3.56147e-15	0.142942	1	0.881976
rs10754194	1:196529868	C:0.129714	rs35904652	19:39952796	T:0.169606	13098	2160	8	1	0.143763	2.67366e-05	0.290249	0.0691132	0.000636729	0.180662	0.0528954	0.00589396	0.226203	0.0821473	0.0148704	0.143318	0.0588451	0.14336	0.173596	0.118626	4.48795e-07	7.10226e-07	0.143763	1	0.881976
rs6799610	3:113248748	T:0.189826	rs2203861	4:138887568	A:0.427593	13141	2166	8	1	0.143809	3.98276e-05	0.214714	0.0522612	0.00344932	0.117577	0.0402031	0.000167293	0.306271	0.0813709	0.00119888	0.157698	0.048685	0.143959	-0.106273	0.0727296	3.55947e-06	5.27238e-06	0.143809	1	0.881976
rs3766404	1:196651832	C:0.163752	rs340738	2:16438076	G:0.135085	13151	2166	8	1	0.143901	2.22508e-08	-0.340672	0.0609047	0.0414537	0.131174	0.0643335	1.55111e-05	-0.294853	0.0682324	0.0128323	0.179516	0.0721416	0.147546	-0.195734	0.135152	1.17602e-08	2.05591e-08	0.143901	1	0.881976
rs12313231	12:115564514	G:0.227418	rs9554501	13:99423052	C:0.393386	13108	2164	8	1	0.144038	0.000646952	0.17744	0.0520182	0.20311	-0.0533111	0.0418868	0.234794	0.0927649	0.0780785	0.0603817	-0.0960423	0.0511408	0.14399	0.105952	0.0725153	0.00140136	0.00159618	0.144038	1	0.881976
chr6:31917557:i	6:31917557	CAT:0.102308	rs10227806	7:1819139	G:0.0776644	13127	2166	8	1	0.144222	1.59354e-06	-0.355837	0.0741462	3.47485e-05	-0.334683	0.0808437	6.26644e-07	-0.398194	0.0799133	1.26073e-05	-0.383564	0.0878362	0.137761	0.297681	0.200569	9.48515e-10	1.76093e-09	0.144222	1	0.881976
rs116185472	6:32188383	C:0.435186	rs6587029	8:17161374	T:0.356134	13099	2157	8	1	0.144314	7.06498e-07	0.205659	0.0414671	0.00733049	-0.113336	0.0422667	8.31429e-06	0.27008	0.0605977	0.701229	-0.0277017	0.0722033	0.144398	-0.0881117	0.0603667	1.41047e-07	2.31493e-07	0.144314	1	0.881976
chr5:149058540:i	5:149058540	TA:0.185702	rs1197944	9:28001944	A:0.471084	13107	2163	8	1	0.144314	0.179171	0.0725972	0.0540435	0.000932766	-0.135526	0.0409436	0.721109	-0.032142	0.0900395	0.000345627	-0.172821	0.0482948	0.144355	0.111486	0.0763727	0.00159183	0.0018021	0.144314	1	0.881976
rs7517126	1:196840272	G:0.160664	rs4852868	2:69831636	T:0.308694	13021	2162	8	1	0.14436	3.15497e-06	-0.290244	0.0622778	7.19485e-06	-0.207664	0.0462727	0.00851985	-0.21346	0.0811404	0.000785528	-0.173684	0.0517249	0.146813	-0.142854	0.0984604	5.04861e-10	9.5082e-10	0.14436	1	0.881976
rs116185472	6:32188383	C:0.435162	rs2253755	10:124241557	G:0.301181	13125	2164	8	1	0.144406	4.29506e-07	0.209715	0.0414834	2.29495e-09	0.259473	0.0434233	4.65553e-06	0.271381	0.0592569	1.9034e-06	0.343498	0.0721117	0.144415	-0.0901428	0.0617609	7.04972e-14	1.55919e-13	0.144406	1	0.881976
rs10733086	1:196676935	A:0.425949	rs5993	1:197030829	T:0.260978	13072	2153	8	1	0.144452	4.23842e-29	0.485479	0.0433597	0.11833	-0.0960726	0.0615131	7.86177e-27	0.515527	0.0480727	0.778616	-0.0222996	0.0793235	0.144571	-0.120928	0.0828855	6.35146e-34	2.18911e-33	0.144452	1	0.881976
rs1587325	1:196689797	A:0.19824	rs10803078	1:242891905	C:0.306963	13070	2156	8	1	0.14459	2.87064e-18	-0.459493	0.0527156	0.00010525	0.171435	0.0442052	1.12119e-13	-0.528546	0.0711772	0.0161747	0.128115	0.0532715	0.143943	0.118036	0.0807764	1.08209e-21	2.98864e-21	0.14459	1	0.881976
merged_del_2_26565	4:138966211	GT:0.350176	rs9554501	13:99423052	C:0.39323	13042	2152	8	1	0.14459	0.000481899	0.145104	0.0415697	0.218198	-0.0516791	0.04197	0.228835	0.0759239	0.0630929	0.0568739	-0.11791	0.0619186	0.144665	0.0877524	0.0601606	0.00109298	0.00126631	0.14459	1	0.881976
rs10922153	1:196978615	G:0.493895	rs10841008	12:18440405	G:0.495585	13023	2152	8	1	0.144728	1.4914e-14	0.31925	0.0415243	0.000882881	0.136715	0.0411122	0.00186189	0.229928	0.0738981	0.556471	0.0443835	0.0754704	0.144824	0.0844707	0.0579336	2.43678e-16	5.85256e-16	0.144728	1	0.881976
rs399469	1:196676105	A:0.459195	rs116386615	6:32145993	G:0.317577	13148	2167	8	1	0.145236	1.45264e-33	0.504112	0.0417525	1.35954e-05	0.216296	0.0497198	1.25268e-18	0.458632	0.0520588	0.132622	0.122631	0.0815454	0.145698	0.0964692	0.0663066	1.11323e-37	4.05948e-37	0.145236	1	0.882464
rs4535167	3:73588223	T:0.479259	rs1793000	11:20706934	G:0.125209	13138	2161	8	1	0.145515	0.000105946	0.15858	0.0409076	6.4473e-06	-0.288161	0.0638773	0.00523233	0.128202	0.0459114	0.000149687	-0.416695	0.1099	0.146197	0.128508	0.0884371	1.24638e-08	2.194e-08	0.145515	1	0.882464
rs2114146	4:138169702	C:0.499084	rs1998886	14:39894833	T:0.142819	13104	2162	8	1	0.145561	0.0125702	0.100444	0.0402465	0.219746	0.0697187	0.0568111	0.1551	0.0662434	0.046593	0.614664	-0.0507167	0.100743	0.145869	0.114449	0.0786984	0.0201502	0.0191948	0.145561	1	0.882464
rs116450038	6:32176208	C:0.202507	rs1473522	8:71834440	C:0.181637	13081	2152	8	1	0.145747	6.53629e-06	0.222243	0.0492968	0.00367993	0.155754	0.0536275	4.66158e-06	0.268727	0.0586809	0.00136105	0.214202	0.06688	0.146099	-0.130834	0.0900162	6.79669e-07	1.07297e-06	0.145747	1	0.882464
rs34516488	8:17146216	A:0.49518	rs8017682	14:20903778	A:0.13901	13071	2159	8	1	0.14584	0.000592308	0.141014	0.0410508	0.151053	0.0831655	0.0579219	0.000216962	0.175734	0.0475163	0.0427898	0.201944	0.099688	0.145754	-0.118782	0.0816545	0.000933279	0.00109772	0.14584	1	0.882464
rs7524776	1:196623337	C:0.15556	rs10841008	12:18440405	G:0.495376	13085	2160	8	1	0.146773	1.68839e-16	-0.49735	0.0603407	0.000495589	0.142728	0.040977	0.000592826	-0.36785	0.107093	0.000181495	0.176373	0.0471148	0.146753	-0.123482	0.085096	6.41249e-19	1.67381e-18	0.146773	1	0.885491
rs7531611	1:196405652	T:0.32231	rs116185472	6:32188383	C:0.435157	13124	2164	8	1	0.146961	2.0024e-13	-0.333625	0.0453996	1.12549e-06	0.202063	0.0415057	3.19052e-08	-0.422062	0.0763134	0.00690546	0.149181	0.0552244	0.147155	0.0935583	0.0645385	3.92333e-18	1.00372e-17	0.146961	1	0.885491
rs11766622	7:17208343	G:0.481948	rs2158231	16:17994640	A:0.447294	13101	2162	8	1	0.146961	0.0195088	-0.0955002	0.0408879	0.000212523	-0.151836	0.0409963	0.00929465	-0.16763	0.0644478	0.000600758	-0.226952	0.0661423	0.146981	0.0828711	0.0571415	6.72608e-05	9.04477e-05	0.146961	1	0.885491
merged_del_2_26565	4:138966211	GT:0.350388	chr6:31917557:i	6:31917557	CAT:0.102289	13017	2151	8	1	0.147667	0.00038644	0.147909	0.0416741	1.45105e-06	-0.35775	0.0742549	0.000126774	0.172889	0.0451095	0.0289991	-0.239286	0.109588	0.148631	-0.155077	0.107365	1.54321e-08	2.73188e-08	0.147667	1	0.887416
rs1197944	9:28001944	A:0.470996	rs11256424	10:10028972	G:0.498782	13136	2164	8	1	0.147808	0.000794181	-0.137494	0.0409839	2.063e-05	0.174442	0.0409685	0.00170052	-0.219249	0.0698671	0.155528	0.0962489	0.0677679	0.147916	0.0833064	0.0575746	4.44434e-07	7.18175e-07	0.147808	1	0.887416
rs10922153	1:196978615	G:0.493763	rs914940	1:242889492	C:0.445971	13067	2156	8	1	0.147903	1.94193e-15	0.329826	0.0415136	0.000574347	0.142938	0.0415102	8.65696e-10	0.403434	0.0657874	0.001917	0.234045	0.0754302	0.147863	-0.0844753	0.0583747	7.80174e-17	1.93308e-16	0.147903	1	0.887416
rs7517126	1:196840272	G:0.160627	rs1998886	14:39894833	T:0.142928	13024	2164	8	1	0.149471	3.77919e-06	-0.287231	0.0621286	0.218524	0.069961	0.0568575	0.00102762	-0.235066	0.0716043	0.078527	0.112523	0.063959	0.152264	-0.177974	0.12432	8.55542e-06	1.26402e-05	0.149471	1	0.894583
rs12042442	1:197096135	C:0.153485	rs61394933	2:216581686	T:0.0532248	13086	2164	8	1	0.149663	1.03487e-07	-0.310255	0.0583132	0.000124379	0.345762	0.0901049	3.94592e-08	-0.336305	0.0612215	0.0104213	0.269105	0.105057	0.147366	0.23254	0.160494	3.30773e-10	6.45754e-10	0.149663	1	0.894583
rs9427938	1:196933245	T:0.121802	rs920701	13:76417101	C:0.381397	13132	2160	8	1	0.149951	8.29908e-08	-0.365541	0.0681916	0.000848037	0.140566	0.0421282	3.82376e-06	-0.47455	0.1027	0.0150467	0.112723	0.0463641	0.149426	0.141405	0.0980914	1.32042e-09	2.50546e-09	0.149951	1	0.894583
rs3766404	1:196651832	C:0.163764	rs1197944	9:28001944	A:0.470906	13147	2164	8	1	0.149951	2.09755e-08	-0.341608	0.0609606	0.00107367	-0.13402	0.0409787	0.0243879	-0.225867	0.100343	0.026679	-0.102749	0.0463632	0.150403	-0.123879	0.0861403	3.97724e-10	7.74562e-10	0.149951	1	0.894583
rs7546249	1:176792690	T:0.261115	rs34743816	2:69813345	C:0.285341	13023	2154	8	1	0.150143	0.000586535	-0.159087	0.0462763	2.95646e-05	-0.190231	0.0455448	0.000439888	-0.218462	0.0621529	3.87985e-05	-0.245279	0.0596131	0.149596	0.104551	0.0725563	4.74254e-07	7.73792e-07	0.150143	1	0.894583
rs74133640	1:196223422	G:0.0786298	rs61394933	2:216581686	T:0.0533873	13093	2161	8	1	0.150672	5.84454e-07	0.375442	0.0751441	0.000193597	0.335812	0.0900969	2.73857e-05	0.336093	0.0801331	0.00550336	0.276425	0.0995769	0.148395	0.309219	0.213959	3.39661e-09	6.33053e-09	0.150672	1	0.895245
rs6799610	3:113248748	T:0.189935	rs2709977	7:82992227	C:0.181756	13144	2164	8	1	0.150672	4.09184e-05	0.214147	0.0522025	0.0625705	-0.113969	0.0612003	1.83006e-05	0.256214	0.0597978	0.427543	-0.0574883	0.072458	0.152836	-0.145997	0.102125	4.23898e-05	5.91949e-05	0.150672	1	0.895245
rs10818014	9:119990556	A:0.126874	rs2830511	21:28161235	T:0.273111	13143	2166	8	1	0.151156	0.168662	0.0858916	0.0623979	0.000721805	0.151382	0.0447722	0.0465651	0.166182	0.0834988	0.000246377	0.184133	0.0502273	0.151867	-0.138869	0.0969102	0.00124123	0.00147408	0.151156	1	0.896544
rs11787887	9:73491479	T:0.070091	rs2014307	10:124217632	T:0.389131	13083	2156	8	1	0.15135	0.0318175	0.171027	0.0796701	1.51947e-08	-0.240729	0.0425365	0.747013	0.0393679	0.122041	6.86228e-09	-0.263785	0.0455253	0.150621	0.169373	0.117837	1.09992e-08	1.9999e-08	0.15135	1	0.896544
rs2594228	3:127125439	G:0.398569	rs1473522	8:71834440	C:0.181822	13142	2166	8	1	0.151787	3.58504e-05	0.173583	0.0420021	0.00458498	0.151367	0.0533955	0.00832961	0.133339	0.0505376	0.412089	0.0658715	0.0803093	0.151753	0.108154	0.0754547	3.18213e-06	4.92391e-06	0.151787	1	0.896544
rs7517126	1:196840272	G:0.160691	rs3783	17:18232017	C:0.326783	13053	2166	8	1	0.152715	4.26095e-06	-0.285505	0.0620901	0.0455889	0.0864385	0.043237	2.31482e-05	-0.374652	0.0885255	0.232121	0.0571768	0.0478502	0.15198	0.125201	0.0873959	2.25482e-06	3.54565e-06	0.152715	1	0.896544
rs6695321	1:196675861	G:0.360688	rs10922153	1:196978615	G:0.493853	13014	2149	8	1	0.153452	9.31712e-05	-0.182746	0.0467653	7.54278e-09	0.260342	0.0450545	0.181844	-0.0995993	0.0746006	1.86433e-07	0.319377	0.0612728	0.153265	-0.0862634	0.0604045	6.68034e-18	1.75442e-17	0.153452	1	0.896544
rs5993	1:197030829	T:0.261183	rs7241090	18:53668713	G:0.246515	13056	2148	8	1	0.153501	9.94823e-07	-0.286234	0.0585028	0.00244969	0.145971	0.0481833	1.42464e-06	-0.343708	0.0712861	0.0569702	0.106116	0.0557468	0.152363	0.123563	0.0863335	4.12682e-08	7.33161e-08	0.153501	1	0.896544
rs2728491	7:47211732	G:0.271558	rs2292627	10:124201665	G:0.121965	13139	2164	8	1	0.153945	0.0120024	0.112383	0.044737	3.57832e-05	0.24492	0.0592575	0.0038502	0.150281	0.0519971	4.87183e-05	0.318596	0.0784391	0.154509	-0.127558	0.0895911	9.05399e-06	1.36411e-05	0.153945	1	0.896544
rs4852868	2:69831636	T:0.308586	chr5:149058540:i	5:149058540	TA:0.185565	13079	2161	8	1	0.153945	5.77112e-06	-0.209688	0.0462417	0.161752	0.0758068	0.0541785	0.00179016	-0.169159	0.0541656	0.046294	0.142364	0.0714424	0.155142	-0.121215	0.0852664	1.09586e-05	1.63943e-05	0.153945	1	0.896544
rs914940	1:242889492	C:0.445928	rs11256424	10:10028972	G:0.498782	13140	2166	8	1	0.154044	0.00184984	0.128302	0.0412104	2.33749e-05	0.173243	0.0409564	0.491091	0.0480585	0.0697942	0.116977	0.1016	0.064813	0.154162	0.0824397	0.0578531	9.15711e-07	1.49207e-06	0.154044	1	0.896544
rs2253755	10:124241557	G:0.301549	rs12313231	12:115564514	G:0.227439	13109	2164	8	1	0.154193	4.32132e-09	0.254797	0.0433962	0.000476387	0.182238	0.0521619	1.55772e-08	0.296879	0.0524978	0.000465839	0.255008	0.0728664	0.154346	-0.110574	0.0776316	1.06941e-10	2.1847e-10	0.154193	1	0.896544
rs7546249	1:176792690	T:0.26122	rs3750846	10:124215565	C:0.22517	13079	2158	8	1	0.15449	0.0011172	-0.151582	0.0465087	4.9216e-25	0.491683	0.047577	0.100244	-0.0980391	0.0596464	5.49561e-19	0.546912	0.0614385	0.154913	-0.108374	0.0761913	1.53382e-26	4.92328e-26	0.15449	1	0.896544
chr5:149058540:i	5:149058540	TA:0.185684	rs2158231	16:17994640	A:0.44722	13111	2165	8	1	0.154639	0.15366	0.0770914	0.0540339	0.000196263	-0.152381	0.040921	0.0445956	0.170883	0.0850821	0.0174456	-0.115266	0.0484884	0.155174	-0.107679	0.0757509	0.000354233	0.000457533	0.154639	1	0.896544
rs147985051	6:32173257	A:0.48193	rs116185472	6:32188383	C:0.436431	13033	2151	8	1	0.154838	0.00317511	0.216659	0.0734373	0.740961	0.0244048	0.073824	0.00108866	0.279497	0.0855633	0.213572	0.129615	0.104209	0.155032	-0.0841343	0.0591669	6.34975e-08	1.12239e-07	0.154838	1	0.896544
rs114425641	6:32200670	G:0.456897	rs2086538	8:71988962	G:0.18771	13108	2162	8	1	0.154888	3.38612e-06	0.189857	0.0408656	0.0046261	0.153311	0.0541355	0.00177416	0.152177	0.0486865	0.614579	0.0467072	0.0927562	0.155247	0.107645	0.0757399	3.10189e-07	5.24464e-07	0.154888	1	0.896544
rs74133640	1:196223422	G:0.0786414	rs12042442	1:197096135	C:0.153611	13072	2162	8	1	0.155087	6.28504e-06	0.341598	0.0756323	1.81498e-06	-0.279713	0.058603	0.000316642	0.296235	0.0822581	6.775e-07	-0.304833	0.061363	0.152497	0.289109	0.202066	2.63611e-11	5.55825e-11	0.155087	1	0.896544
rs7544266	1:196547929	G:0.0825573	rs2158231	16:17994640	A:0.447252	13100	2162	8	1	0.155237	3.01614e-06	0.333823	0.0714867	0.000286142	-0.148862	0.0410366	0.0825494	0.202951	0.116902	0.000101131	-0.175145	0.045049	0.154968	0.147964	0.104038	3.22183e-08	5.80915e-08	0.155237	1	0.896544
rs3766404	1:196651832	C:0.163552	rs34743816	2:69813345	C:0.285211	13057	2158	8	1	0.155437	3.47236e-08	-0.33671	0.0610449	5.48568e-05	-0.183903	0.0455892	0.00150481	-0.25895	0.081591	0.00348545	-0.150076	0.0513724	0.157386	-0.136161	0.0963005	2.51417e-11	5.31479e-11	0.155437	1	0.896544
rs6695321	1:196675861	G:0.362165	rs9554501	13:99423052	C:0.393389	13099	2160	8	1	0.155437	3.83057e-12	-0.298121	0.0429366	0.271566	-0.0462205	0.0420392	0.000391237	-0.22923	0.0646462	0.798293	0.0154335	0.0603917	0.155757	-0.0873182	0.061514	1.15417e-11	2.47555e-11	0.155437	1	0.896544
rs4852868	2:69831636	T:0.309199	rs3783	17:18232017	C:0.327071	13121	2163	8	1	0.155637	6.19902e-06	-0.208822	0.0462049	0.0357159	0.0907453	0.043209	2.83681e-05	-0.27457	0.0655895	0.460386	0.0410659	0.0556289	0.155509	0.0921918	0.0649082	3.29358e-06	5.18486e-06	0.155637	1	0.896544
rs2203861	4:138887568	A:0.427777	rs7241090	18:53668713	G:0.246322	13119	2161	8	1	0.155637	0.00378542	0.116491	0.0402315	0.00153809	0.152131	0.0480302	0.00164073	0.162075	0.0514756	0.00183604	0.234987	0.0754241	0.155707	-0.0953739	0.0671809	9.93564e-05	0.000136946	0.155637	1	0.896544
rs2019727	1:196674714	A:0.205236	rs1587325	1:196689797	A:0.197635	13024	2150	8	1	0.155687	1.42473e-19	-0.504196	0.05571	1.43725e-26	-0.580925	0.0544551	1.56805e-18	-0.54055	0.0615333	7.57013e-25	-0.61521	0.0597691	0.15355	0.18929	0.132639	4.17268e-37	1.59168e-36	0.155687	1	0.896544
rs147985051	6:32173257	A:0.482185	rs10818014	9:119990556	A:0.126772	13051	2153	8	1	0.155988	1.1089e-08	0.235926	0.0412951	0.182683	0.0838183	0.0629012	8.59584e-06	0.206081	0.0463126	0.672631	-0.0475826	0.112611	0.15675	0.125901	0.0889077	3.4692e-08	6.26544e-08	0.155988	1	0.896544
rs11766622	7:17208343	G:0.482012	rs10818014	9:119990556	A:0.12668	13092	2161	8	1	0.156038	0.0189918	-0.0958513	0.0408627	0.15453	0.0889066	0.062447	0.00631524	-0.124921	0.0457427	0.809124	-0.0246185	0.101916	0.155755	0.124493	0.0877022	0.0230235	0.0227566	0.156038	1	0.896544
rs10801558	1:196699044	G:0.410366	rs147985051	6:32173257	A:0.48248	13014	2146	8	1	0.156239	5.55218e-36	-0.541665	0.0432518	7.03929e-08	0.225732	0.0418785	3.31079e-16	-0.632259	0.0774692	0.00727638	0.163165	0.0607934	0.156531	0.0867838	0.0612518	3.18398e-43	1.31399e-42	0.156239	1	0.896544
rs61394933	2:216581686	T:0.0534366	rs920701	13:76417101	C:0.381341	13109	2158	8	1	0.156239	0.000120769	0.345843	0.0899565	0.00109566	0.137394	0.0420843	0.000249707	0.484982	0.132416	0.000389517	0.157581	0.0444254	0.157929	-0.178891	0.126687	3.48977e-06	5.49834e-06	0.156239	1	0.896544
rs340738	2:16438076	G:0.135067	rs1197944	9:28001944	A:0.470872	13149	2165	8	1	0.15634	0.0449978	0.12899	0.0643446	0.000949906	-0.135171	0.0408995	0.0182393	0.24549	0.103989	0.019856	-0.106347	0.0456608	0.15682	-0.126718	0.0894997	0.000568416	0.000722104	0.15634	1	0.896544
rs61394933	2:216581686	T:0.0534014	rs2728491	7:47211732	G:0.271501	13127	2165	8	1	0.15735	0.000101456	0.349927	0.0900229	0.011861	0.112731	0.0448012	8.26786e-05	0.45247	0.114942	0.00453298	0.134208	0.0472819	0.159027	-0.192358	0.136584	3.06667e-05	4.47894e-05	0.15735	1	0.901084
rs7546249	1:176792690	T:0.260883	rs340738	2:16438076	G:0.135054	13117	2162	8	1	0.157553	0.00068212	-0.156691	0.0461307	0.0436568	0.129758	0.0643203	0.00025058	-0.189869	0.051853	0.494578	0.0566108	0.08288	0.15642	0.14326	0.101086	0.000382176	0.000498384	0.157553	1	0.901084
rs7546249	1:176792690	T:0.260963	rs116185472	6:32188383	C:0.434874	13090	2159	8	1	0.158061	0.000426898	-0.163016	0.0462735	4.35378e-07	0.209607	0.0414833	0.338985	-0.0743741	0.0777831	1.84614e-06	0.258957	0.0542935	0.158143	-0.0926185	0.0656243	6.22144e-09	1.18443e-08	0.158061	1	0.902786
rs2248799	10:124223944	T:0.494403	rs920701	13:76417101	C:0.381397	13132	2160	8	1	0.158572	1.99278e-10	0.261923	0.0411705	0.000969823	0.138967	0.0421221	1.13996e-07	0.326234	0.0615203	0.00251654	0.22642	0.0749403	0.158584	-0.0838739	0.0594914	5.7387e-12	1.26528e-11	0.158572	1	0.903297
rs116410219	6:32140277	A:0.208222	rs116450038	6:32176208	C:0.20271	13063	2152	8	1	0.158777	0.0285736	0.17629	0.0805226	0.319972	0.0804021	0.0808455	0.00888769	0.251837	0.0962553	0.102306	0.160804	0.0984244	0.159689	-0.114012	0.0810831	4.41041e-06	6.97436e-06	0.158777	1	0.903297
rs10803078	1:242891905	C:0.306972	rs10227806	7:1819139	G:0.0776754	13138	2165	8	1	0.159084	1.57225e-05	0.189351	0.0438483	2.8276e-05	-0.338228	0.0807819	0.000439588	0.165394	0.0470524	7.90667e-05	-0.449137	0.113786	0.158761	0.170184	0.120762	1.46287e-08	2.74035e-08	0.159084	1	0.903297
rs12042442	1:197096135	C:0.15329	rs2086538	8:71988962	G:0.187376	13070	2161	8	1	0.159136	1.31632e-07	-0.307761	0.058326	0.00296686	0.16084	0.0541341	0.000176809	-0.256636	0.0684356	0.00104692	0.20583	0.0627989	0.160627	-0.151577	0.108041	9.78532e-09	1.85183e-08	0.159136	1	0.903297
rs3107233	2:216581110	A:0.153702	chr3:113020862:d	3:113020862	TG:0.292068	13074	2158	8	1	0.159444	9.30881e-06	0.258619	0.0583442	1.23402e-05	0.204276	0.0467291	1.50406e-05	0.326159	0.0753587	6.3726e-06	0.240154	0.0532063	0.160624	-0.126786	0.0903694	6.3225e-09	1.21097e-08	0.159444	1	0.903297
rs12562176	1:196521049	A:0.427376	rs7241090	18:53668713	G:0.246541	13081	2152	8	1	0.159598	5.82571e-06	-0.189426	0.0417917	0.00201572	0.148436	0.0480703	9.32854e-06	-0.23521	0.0530687	0.26925	0.077243	0.0699163	0.159328	0.0964256	0.0685164	2.38644e-07	4.15666e-07	0.159598	1	0.903297
rs9427938	1:196933245	T:0.121622	rs2114146	4:138169702	C:0.49901	13135	2164	8	1	0.160114	1.22855e-07	-0.360971	0.0682469	0.0132807	0.0998382	0.0403199	3.20256e-05	-0.496903	0.119489	0.0969248	0.0737031	0.0444008	0.160743	0.134765	0.0960839	2.00733e-08	3.74822e-08	0.160114	1	0.903297
rs10803078	1:242891905	C:0.306936	rs116410219	6:32140277	A:0.207774	13120	2165	8	1	0.160114	2.17837e-05	0.186194	0.043854	6.65317e-07	0.244032	0.049089	0.0107086	0.140012	0.054862	0.00642955	0.181247	0.066512	0.16007	0.104581	0.0744434	6.18568e-10	1.25295e-09	0.160114	1	0.903297
rs5993	1:197030829	T:0.260152	chr6:31917557:i	6:31917557	CAT:0.102283	13052	2152	8	1	0.160114	1.02682e-06	-0.28599	0.0585274	9.65228e-07	-0.364672	0.0744441	3.96666e-07	-0.314495	0.0620239	1.08945e-06	-0.430083	0.0882267	0.155098	0.17568	0.123566	1.84705e-11	4.01481e-11	0.160114	1	0.903297
rs3107233	2:216581110	A:0.154171	rs2014307	10:124217632	T:0.389134	13151	2167	8	1	0.16027	1.06923e-05	0.256394	0.058236	1.5281e-08	-0.240419	0.042489	5.86773e-05	0.345472	0.0859795	1.87227e-05	-0.207468	0.0484784	0.161306	-0.119287	0.0851627	6.81487e-12	1.50981e-11	0.16027	1	0.903297
rs12313231	12:115564514	G:0.227304	rs55792406	20:6700945	A:0.053251	13042	2153	8	1	0.160581	0.000813966	0.174674	0.0521728	0.0047203	0.284568	0.100713	0.00512198	0.152671	0.0545397	0.163408	0.177453	0.127325	0.157119	0.213616	0.150984	5.84086e-05	8.42849e-05	0.160581	1	0.903297
rs2336502	1:196842574	C:0.332797	rs12313231	12:115564514	G:0.227548	13050	2157	8	1	0.161048	3.70143e-06	-0.206864	0.0447033	0.000770026	0.1755	0.0521801	4.34581e-06	-0.250092	0.0544374	0.114665	0.110416	0.0699911	0.160462	0.108259	0.0771337	7.32996e-08	1.32858e-07	0.161048	1	0.903297
rs1587325	1:196689797	A:0.198177	rs1998886	14:39894833	T:0.143174	13054	2156	8	1	0.1611	9.79407e-19	-0.465726	0.0526993	0.258323	0.0647332	0.0572676	9.69624e-17	-0.50892	0.0612533	0.88032	0.0104286	0.0692639	0.159153	0.145989	0.103691	9.36892e-19	2.61145e-18	0.1611	1	0.903297
rs9427938	1:196933245	T:0.121557	rs11506097	7:53678926	G:0.0574494	13142	2166	8	1	0.161361	8.08954e-08	-0.366202	0.068256	5.47958e-05	0.36976	0.0916571	3.57533e-08	-0.398129	0.0722474	0.00227424	0.309682	0.101473	0.156197	0.288032	0.203129	1.08971e-10	2.30167e-10	0.161361	1	0.903297
chr3:113020862:d	3:113020862	TG:0.292186	rs8017682	14:20903778	A:0.139014	13067	2157	8	1	0.161779	2.13159e-05	0.198486	0.0466955	0.189554	0.0761256	0.0580269	1.17234e-05	0.236239	0.0539029	0.0559879	0.14465	0.0756883	0.16267	-0.131452	0.0941534	5.18357e-05	7.55863e-05	0.161779	1	0.903297
rs10922153	1:196978615	G:0.493684	rs2357887	2:11165291	G:0.409891	13062	2154	8	1	0.162408	5.86277e-15	0.3238	0.0414764	3.87913e-05	0.168568	0.0409687	0.000159005	0.251059	0.0664782	0.295786	0.0793532	0.0758988	0.162595	0.0812662	0.058197	6.82541e-18	1.86977e-17	0.162408	1	0.903297
rs219824	7:98645517	A:0.363968	rs1197944	9:28001944	A:0.470899	13144	2162	8	1	0.162408	0.000146948	-0.165741	0.04366	0.00101931	-0.134509	0.0409445	0.000725132	-0.247604	0.0732579	0.000809381	-0.188103	0.0561575	0.162435	0.0859138	0.0615019	3.0707e-06	4.99878e-06	0.162408	1	0.903297
rs5993	1:197030829	T:0.261153	rs4852868	2:69831636	T:0.309712	13046	2149	8	1	0.162987	8.00059e-07	-0.289087	0.0585747	7.62139e-06	-0.20748	0.0463586	0.00227044	-0.225699	0.0739424	0.00160002	-0.169457	0.0536952	0.16442	-0.114256	0.0821777	1.63385e-10	3.44828e-10	0.162987	1	0.903297
rs2709977	7:82992227	C:0.181756	rs2253755	10:124241557	G:0.301012	13144	2164	8	1	0.163093	0.0488207	-0.120832	0.0613312	4.02014e-09	0.255002	0.0433428	0.701194	-0.0334731	0.0872357	5.42935e-09	0.287864	0.0493472	0.163688	-0.12576	0.0902947	5.54293e-09	1.08292e-08	0.163093	1	0.903297
rs1445881	5:61200407	A:0.365647	rs2709977	7:82992227	C:0.181777	13137	2163	8	1	0.163146	2.55404e-05	-0.181802	0.0431837	0.0626116	-0.113983	0.0612172	0.00216954	-0.149779	0.0488518	0.704519	-0.032051	0.0845165	0.164566	-0.123773	0.0890528	2.33984e-05	3.54652e-05	0.163146	1	0.903297
rs12562176	1:196521049	A:0.42704	rs6799610	3:113248748	T:0.18988	13103	2157	8	1	0.163146	4.82888e-06	-0.190912	0.041756	6.1936e-05	0.209762	0.0523709	5.63876e-06	-0.231594	0.0510176	0.0862092	0.13173	0.0767771	0.162818	0.101821	0.0729553	8.8684e-09	1.71348e-08	0.163146	1	0.903297
rs3024459	6:6151819	C:0.113174	rs116450038	6:32176208	C:0.202465	13064	2148	8	1	0.163251	0.109493	0.102714	0.0641771	7.36502e-06	0.221074	0.0493154	0.0339197	0.167744	0.0790861	3.5e-06	0.255268	0.0550258	0.164072	-0.155963	0.112082	1.46602e-05	2.26398e-05	0.163251	1	0.903297
rs114425641	6:32200670	G:0.457147	rs2709977	7:82992227	C:0.181534	13138	2164	8	1	0.163675	1.47318e-06	0.196518	0.040815	0.0474956	-0.121387	0.0612494	1.03175e-06	0.227902	0.0466488	0.947442	-0.00672794	0.102063	0.163659	-0.115045	0.0825956	1.59891e-06	2.67535e-06	0.163675	1	0.903297
rs4852868	2:69831636	T:0.309195	rs177254	12:29733790	T:0.373903	13105	2161	8	1	0.163675	4.44073e-06	-0.212469	0.0462934	0.000399838	0.153341	0.0433144	0.0282401	-0.145761	0.066438	0.000334912	0.205771	0.0573708	0.164115	-0.0930609	0.0668847	6.97894e-08	1.28177e-07	0.163675	1	0.903297
rs3024459	6:6151819	C:0.113328	rs114425641	6:32200670	G:0.457045	13130	2163	8	1	0.163728	0.15495	0.091047	0.0640156	3.35592e-06	0.189707	0.0408171	0.0480179	0.209138	0.105774	1.84142e-06	0.218763	0.0458613	0.163689	-0.125348	0.0899989	7.41858e-06	1.17762e-05	0.163728	1	0.903297
rs9554501	13:99423052	C:0.393069	rs7241090	18:53668713	G:0.246497	13130	2162	8	1	0.163993	0.225329	-0.0507571	0.0418622	0.00160991	0.151272	0.0479604	0.0698909	-0.0968409	0.053426	0.302416	0.0751779	0.0728987	0.163996	0.0964867	0.0693272	0.00337897	0.00399818	0.163993	1	0.903297
rs10801558	1:196699044	G:0.410728	rs3783	17:18232017	C:0.327217	13106	2159	8	1	0.164047	7.60697e-37	-0.545125	0.04299	0.0333814	0.0930548	0.0437397	4.53175e-23	-0.605373	0.0612014	0.60791	0.0318375	0.0620543	0.163786	0.0838142	0.0601918	3.431e-38	1.38094e-37	0.164047	1	0.903297
rs2336502	1:196842574	C:0.333181	rs2014307	10:124217632	T:0.389207	13092	2160	8	1	0.164259	2.00989e-06	-0.212644	0.0447442	9.97972e-09	-0.244117	0.0425954	2.36261e-05	-0.280467	0.0663428	1.89475e-07	-0.296375	0.0568925	0.163984	0.0913219	0.0656145	1.35808e-12	3.15216e-12	0.164259	1	0.903297
rs11256424	10:10028972	G:0.498782	rs2014307	10:124217632	T:0.389367	13138	2166	8	1	0.164313	1.53781e-05	0.177353	0.0410236	1.00065e-08	-0.243589	0.0425066	8.52883e-05	0.240366	0.0611769	0.0259881	-0.161566	0.0725684	0.164387	-0.083984	0.0603998	7.20145e-12	1.62356e-11	0.164313	1	0.903297
rs800292	1:196642233	A:0.272641	rs11256424	10:10028972	G:0.498782	13140	2166	8	1	0.164686	2.18363e-21	-0.480955	0.0506488	1.17653e-05	0.180661	0.0412289	6.84189e-11	-0.582157	0.0892319	0.00498211	0.140888	0.0501704	0.165065	0.100216	0.0721896	4.69186e-25	1.53532e-24	0.164686	1	0.903297
rs12562176	1:196521049	A:0.427075	rs116185472	6:32188383	C:0.434876	13075	2154	8	1	0.164793	1.09049e-05	-0.184021	0.0418382	1.09693e-06	0.202413	0.0415342	0.00018586	-0.261828	0.0700542	0.0224899	0.139801	0.0612627	0.164903	0.0819307	0.0589952	2.61025e-10	5.50057e-10	0.164793	1	0.903297
rs399469	1:196676105	A:0.459195	rs2158231	16:17994640	A:0.446988	13148	2167	8	1	0.16506	7.02973e-34	0.506621	0.0417543	0.000216411	-0.153119	0.0413941	2.30323e-18	0.577446	0.0660591	0.256246	-0.0775545	0.0683114	0.165126	-0.0803868	0.0579141	1.43243e-36	5.66821e-36	0.16506	1	0.903297
rs1445881	5:61200407	A:0.365548	rs10227806	7:1819139	G:0.0776662	13146	2166	8	1	0.16565	2.56409e-05	-0.1819	0.0432161	4.78284e-05	-0.328188	0.0807153	0.000553088	-0.159344	0.046138	0.0571661	-0.216074	0.113601	0.168036	-0.168725	0.122393	2.1784e-08	4.16188e-08	0.16565	1	0.903297
rs12562176	1:196521049	A:0.426474	chr6:31917557:i	6:31917557	CAT:0.102279	13077	2156	8	1	0.165973	5.08386e-06	-0.190708	0.0418101	2.10996e-06	-0.351873	0.0741941	2.13544e-06	-0.214664	0.0452863	3.20441e-05	-0.467528	0.112429	0.1649	0.146776	0.105687	2.31311e-10	4.91245e-10	0.165973	1	0.903297
rs2357887	2:11165291	G:0.409991	rs3024459	6:6151819	C:0.113349	13132	2162	8	1	0.166189	2.46629e-05	0.171544	0.0406708	0.179488	0.0858733	0.0639732	0.00170388	0.143029	0.0455867	0.797796	-0.0266406	0.103983	0.166454	0.124716	0.0901331	5.17472e-05	7.69413e-05	0.166189	1	0.903297
rs4535167	3:73588223	T:0.479168	rs116386615	6:32145993	G:0.31757	13153	2167	8	1	0.166351	0.000118855	0.157273	0.0408663	6.0367e-06	0.222794	0.0492351	0.0247955	0.114728	0.0511134	0.119979	0.129833	0.0835013	0.166737	0.0893573	0.0646221	1.75382e-08	3.37964e-08	0.166351	1	0.903297
rs4852868	2:69831636	T:0.309199	rs6799610	3:113248748	T:0.189925	13121	2163	8	1	0.166675	5.05043e-06	-0.211029	0.046251	3.72663e-05	0.215758	0.05232	0.00269617	-0.167507	0.0558279	5.85352e-05	0.278985	0.0694228	0.167814	-0.115737	0.0839121	6.47086e-09	1.2798e-08	0.166675	1	0.903297
rs74133640	1:196223422	G:0.078519	rs13412066	2:137539995	G:0.0972413	13086	2161	8	1	0.166946	3.17896e-07	0.384094	0.0751281	0.0201931	0.171017	0.0736271	1.47128e-07	0.428338	0.0814932	0.00735048	0.212328	0.0792109	0.170322	-0.266353	0.194252	1.97409e-07	3.57318e-07	0.166946	1	0.903297
rs7531611	1:196405652	T:0.32104	merged_del_2_26565	4:138966211	GT:0.350176	13042	2152	8	1	0.167	8.97614e-14	-0.339722	0.0455687	0.000555129	0.144248	0.041779	1.20177e-09	-0.407028	0.0669453	0.0979543	0.0926974	0.0560155	0.166892	0.0909093	0.0657687	9.9533e-16	2.6112e-15	0.167	1	0.903297
rs13412066	2:137539995	G:0.0971339	rs34516488	8:17146216	A:0.495019	13049	2158	8	1	0.167435	0.028626	0.16145	0.0737688	0.000681422	0.139576	0.0410886	0.016525	0.307793	0.128402	0.000247579	0.163682	0.0446638	0.16731	-0.143567	0.103966	0.000258846	0.000359537	0.167435	1	0.903297
rs7524776	1:196623337	C:0.155714	rs3024459	6:6151819	C:0.113441	13117	2160	8	1	0.167489	1.43502e-16	-0.497765	0.060249	0.202984	0.0817236	0.0641928	1.03278e-11	-0.456289	0.067083	0.0742087	0.130708	0.0732126	0.169999	-0.188939	0.13769	1.075e-16	2.91125e-16	0.167489	1	0.903297
rs7546249	1:176792690	T:0.260865	rs9554501	13:99423052	C:0.393451	13116	2162	8	1	0.167489	0.000710286	-0.156191	0.0461343	0.274119	-0.0457976	0.0418768	0.00119998	-0.230884	0.0712851	0.084916	-0.094125	0.0546334	0.167263	0.0913074	0.0661143	0.00159689	0.00201022	0.167489	1	0.903297
rs5993	1:197030829	T:0.259848	rs13412066	2:137539995	G:0.0974479	13048	2151	8	1	0.167544	8.56219e-07	-0.287651	0.0584407	0.0145883	0.180224	0.0737885	3.68575e-07	-0.31763	0.0624701	0.163422	0.119816	0.0859728	0.163947	0.16475	0.118362	2.12722e-07	3.85208e-07	0.167544	1	0.903297
rs13412066	2:137539995	G:0.0973863	rs116386615	6:32145993	G:0.317306	13123	2165	8	1	0.167598	0.0220331	0.168414	0.0735499	3.83794e-06	0.227386	0.049218	0.00753272	0.24313	0.0909806	1.56752e-06	0.254694	0.0530345	0.170174	-0.160129	0.116742	1.89042e-06	3.20043e-06	0.167598	1	0.903297
rs11884676	2:2381613	A:0.0684635	rs2158231	16:17994640	A:0.447046	13153	2167	8	1	0.167653	6.14455e-06	-0.403627	0.0892712	0.000156121	-0.1549	0.0409666	9.71576e-05	-0.554099	0.142165	5.77867e-05	-0.174052	0.0432784	0.166594	0.174428	0.126102	2.07814e-08	4.01025e-08	0.167653	1	0.903297
rs1473522	8:71834440	C:0.181963	rs11256424	10:10028972	G:0.498782	13140	2166	8	1	0.16798	0.00397829	0.153727	0.0533796	2.19014e-05	0.173741	0.0409326	0.576605	0.0512669	0.0918185	0.00550422	0.136306	0.0491025	0.168272	0.102523	0.0744117	1.89828e-06	3.21862e-06	0.16798	1	0.903507
rs1473522	8:71834440	C:0.18186	rs2253755	10:124241557	G:0.301034	13153	2167	8	1	0.168308	0.00363157	0.155396	0.0534279	4.41229e-09	0.254122	0.0433068	0.287122	0.0810725	0.0761633	3.22973e-05	0.21511	0.051751	0.168301	0.10989	0.0797642	5.54211e-10	1.16742e-09	0.168308	1	0.903507
rs380390	1:196701051	G:0.434966	rs1197944	9:28001944	A:0.470664	13124	2159	8	1	0.168692	1.77148e-30	0.476902	0.0415618	0.0012776	-0.133104	0.0413242	6.37499e-09	0.400871	0.0690369	0.00241738	-0.208695	0.068797	0.168784	0.0799356	0.0580876	2.55386e-32	9.65803e-32	0.168692	1	0.903507
rs3107233	2:216581110	A:0.154147	rs4924390	15:40064229	A:0.483198	13153	2167	8	1	0.168747	1.31607e-05	0.25327	0.0581239	0.000819251	0.136674	0.0408446	0.174733	0.138558	0.102095	0.0230264	0.105846	0.0465669	0.169349	0.11101	0.0807758	2.64091e-07	4.77714e-07	0.168747	1	0.903507
rs380390	1:196701051	G:0.434948	rs2253755	10:124241557	G:0.30096	13128	2161	8	1	0.169131	5.51126e-31	0.481819	0.0416255	1.15008e-09	0.267036	0.0438694	2.53102e-13	0.425759	0.0581856	0.00923656	0.188153	0.0722784	0.169504	0.0852693	0.0620682	7.45932e-38	3.05804e-37	0.169131	1	0.903507
rs11884676	2:2381613	A:0.0684687	rs9554501	13:99423052	C:0.393324	13152	2167	8	1	0.169683	7.08629e-06	-0.400143	0.0890972	0.212291	-0.0521976	0.0418488	7.16343e-05	-0.538007	0.135491	0.103296	-0.0722303	0.044338	0.168962	0.174555	0.126899	1.2439e-05	1.98778e-05	0.169683	1	0.903507
rs2357887	2:11165291	G:0.40996	rs1793000	11:20706934	G:0.125257	13133	2159	8	1	0.169683	3.11496e-05	0.169713	0.0407484	9.28455e-06	-0.282851	0.0638028	1.49437e-05	0.198534	0.0458559	0.0713497	-0.178219	0.0988322	0.170155	-0.122552	0.089343	4.0911e-09	8.28801e-09	0.169683	1	0.903507
rs11787887	9:73491479	T:0.0700802	rs2158231	16:17994640	A:0.446809	13085	2156	8	1	0.169793	0.0357553	0.167028	0.0795487	0.000205049	-0.152305	0.0410226	0.857124	0.0237332	0.131824	7.62958e-05	-0.173532	0.0438683	0.169689	0.158784	0.11563	0.000116472	0.000169703	0.169793	1	0.903507
rs10801558	1:196699044	G:0.410672	rs35904652	19:39952796	T:0.169693	13053	2152	8	1	0.169849	3.98653e-36	-0.540184	0.0430434	0.00201335	0.165474	0.0535818	2.71118e-29	-0.578677	0.0515017	0.253163	0.08861	0.0775445	0.169146	0.107393	0.0781066	6.52584e-39	2.72095e-38	0.169849	1	0.903507
rs7531611	1:196405652	T:0.322035	rs7524776	1:196623337	C:0.155686	13129	2164	8	1	0.169959	0.00169729	-0.173311	0.0552182	4.98284e-07	-0.368574	0.0733193	0.00064293	-0.200742	0.0588197	0.000171796	-0.535048	0.142404	0.168713	0.141179	0.102575	1.31833e-18	3.80886e-18	0.169959	1	0.903507
rs13412066	2:137539995	G:0.0967495	chr3:113020862:d	3:113020862	TG:0.291437	13044	2156	8	1	0.170015	0.0292911	0.160588	0.0736795	2.27275e-05	0.197817	0.0466961	0.464121	0.0720287	0.0983894	0.000950623	0.169173	0.051191	0.168661	0.150211	0.109123	1.05439e-05	1.69786e-05	0.170015	1	0.903507
rs10818014	9:119990556	A:0.126876	rs920701	13:76417101	C:0.381353	13123	2159	8	1	0.170514	0.141468	0.0918172	0.062446	0.000770523	0.141514	0.0420775	0.0444653	0.18573	0.0924176	0.000291709	0.1701	0.0469557	0.171006	-0.126998	0.0927685	0.00130239	0.00168052	0.170514	1	0.904504
rs7517126	1:196840272	G:0.160612	rs114425641	6:32200670	G:0.456925	13047	2166	8	1	0.170625	5.58056e-06	-0.282593	0.062222	3.71012e-06	0.188986	0.0408442	0.000159291	-0.397575	0.105287	0.000449058	0.160633	0.0457719	0.171004	0.120869	0.088291	3.78678e-10	8.12288e-10	0.170625	1	0.904504
rs620680	6:101422609	A:0.189545	rs6587029	8:17161374	T:0.355561	13047	2145	8	1	0.171071	2.33674e-05	-0.222127	0.052512	0.00502169	-0.119111	0.0424543	8.44963e-05	-0.295123	0.0750705	0.00204509	-0.159038	0.0515754	0.170546	0.103871	0.0757933	3.10994e-06	5.25501e-06	0.171071	1	0.905743
rs5993	1:197030829	T:0.260934	rs1206028	19:42855167	C:0.0734057	13078	2153	8	1	0.172753	8.12065e-07	-0.288218	0.058433	0.0240078	0.172924	0.0766164	2.97455e-05	-0.259237	0.0620866	0.00830162	0.233183	0.0883421	0.177569	-0.189227	0.140347	3.23413e-07	5.91542e-07	0.172753	1	0.906334
rs7524776	1:196623337	C:0.155674	rs116386615	6:32145993	G:0.317669	13130	2164	8	1	0.173092	6.57717e-17	-0.504108	0.0603405	2.56446e-06	0.232689	0.0494775	2.85571e-13	-0.571035	0.0782129	0.000410499	0.197387	0.0558657	0.171438	0.132678	0.0970156	3.15415e-21	9.86255e-21	0.173092	1	0.906334
rs3766404	1:196651832	C:0.163672	rs10803078	1:242891905	C:0.306981	13136	2164	8	1	0.173149	1.17303e-08	-0.348226	0.0610536	1.09338e-05	0.193327	0.0439596	4.8039e-07	-0.427602	0.0849431	0.00143915	0.160177	0.0502647	0.172356	0.1224	0.0896923	6.64401e-12	1.5591e-11	0.173149	1	0.906334
rs7531611	1:196405652	T:0.322361	rs11256424	10:10028972	G:0.498782	13139	2166	8	1	0.173262	5.5308e-14	-0.341084	0.0453645	2.02923e-05	0.175295	0.0411331	6.05518e-08	-0.428907	0.0791756	0.0192164	0.127047	0.0542632	0.17353	0.0888307	0.0652712	3.1353e-17	8.84392e-17	0.173262	1	0.906334
rs3766404	1:196651832	C:0.163724	rs1587325	1:196689797	A:0.198081	13083	2157	8	1	0.173318	1.34773e-12	-0.440573	0.062146	6.56744e-23	-0.527433	0.0535232	4.11036e-12	-0.48229	0.0695611	5.04392e-22	-0.55598	0.0576303	0.170273	0.195027	0.142218	9.79048e-30	3.62416e-29	0.173318	1	0.906334
rs11766622	7:17208343	G:0.481582	rs177254	12:29733790	T:0.373328	13085	2160	8	1	0.173318	0.0222477	-0.0935614	0.040926	0.000529983	0.149918	0.0432649	0.535088	-0.0363585	0.0586184	0.0012261	0.223292	0.069072	0.173416	-0.0820475	0.0602711	0.000186121	0.000269236	0.173318	1	0.906334
rs10803078	1:242891905	C:0.307024	rs6587029	8:17161374	T:0.35583	13113	2158	8	1	0.173318	2.34693e-05	0.185768	0.0439269	0.00766145	-0.112756	0.042284	0.0607546	0.121247	0.0646554	0.00393976	-0.165315	0.0573424	0.173195	0.0877431	0.0644219	3.96023e-06	6.69895e-06	0.173318	1	0.906334
chr3:113020862:d	3:113020862	TG:0.292066	rs3024459	6:6151819	C:0.113311	13057	2154	8	1	0.173488	1.56626e-05	0.202112	0.0467944	0.153561	0.0915311	0.0641393	0.00112108	0.170436	0.0523093	0.860347	0.0150531	0.0855622	0.172617	0.13496	0.0989558	3.15168e-05	4.93385e-05	0.173488	1	0.906334
rs3750846	10:124215565	C:0.2252	rs1206028	19:42855167	C:0.0732749	13115	2163	8	1	0.173545	1.86368e-25	0.495255	0.0474966	0.0186126	0.181168	0.0769878	2.71722e-24	0.521585	0.0512899	0.0069364	0.265708	0.0984145	0.173552	-0.1691	0.124258	1.50107e-25	5.15716e-25	0.173545	1	0.906334
rs7517126	1:196840272	G:0.160476	rs61394933	2:216581686	T:0.0534536	13030	2164	8	1	0.173659	4.30816e-06	-0.286087	0.0622478	0.000110847	0.348073	0.0900452	6.70932e-05	-0.259382	0.0650674	4.7202e-05	0.410684	0.100928	0.179395	-0.272569	0.203013	1.36387e-08	2.72928e-08	0.173659	1	0.906334
rs2019727	1:196674714	A:0.204914	rs2014307	10:124217632	T:0.389386	13086	2158	8	1	0.173829	8.66511e-12	-0.368731	0.0540099	8.24896e-09	-0.246016	0.0426868	2.04293e-08	-0.448213	0.0799193	2.30851e-08	-0.282878	0.0506303	0.173136	0.107785	0.0791259	3.18265e-18	9.25343e-18	0.173829	1	0.906334
rs620680	6:101422609	A:0.189541	rs1998886	14:39894833	T:0.14277	13042	2150	8	1	0.173999	3.72959e-05	-0.215779	0.0523275	0.206102	0.0720206	0.0569622	0.00347237	-0.175414	0.0600221	0.069613	0.124912	0.068844	0.175511	-0.143018	0.105571	7.88473e-05	0.000118974	0.173999	1	0.906334
rs7531611	1:196405652	T:0.322257	rs9554501	13:99423052	C:0.393278	13151	2167	8	1	0.173999	5.70049e-14	-0.340273	0.0452804	0.200818	-0.0537055	0.0419828	7.90108e-05	-0.270167	0.0684421	0.960274	-0.00280091	0.0562315	0.174389	-0.089185	0.0656624	1.32836e-13	3.34243e-13	0.173999	1	0.906334
rs116450038	6:32176208	C:0.202423	rs2086538	8:71988962	G:0.187778	13042	2147	8	1	0.174512	5.5652e-06	0.224183	0.0493549	0.0041647	0.155785	0.0543675	4.83371e-06	0.266344	0.058257	0.00185547	0.211198	0.067856	0.174908	-0.123203	0.0908176	6.28898e-07	1.13566e-06	0.174512	1	0.906334
rs10803078	1:242891905	C:0.30675	rs116450038	6:32176208	C:0.20251	13066	2150	8	1	0.174969	3.85629e-05	0.180943	0.0439616	9.11167e-06	0.219037	0.0493632	0.0142458	0.135558	0.0553069	0.0176468	0.15837	0.0667398	0.175083	0.101966	0.0751935	1.10154e-08	2.22822e-08	0.174969	1	0.906334
rs399469	1:196676105	A:0.459154	rs2830511	21:28161235	T:0.27299	13147	2167	8	1	0.175084	9.99637e-34	0.505068	0.0417256	0.00133853	0.145327	0.0453071	2.2328e-16	0.455342	0.0554696	0.415622	0.0621825	0.0763875	0.175505	0.0868844	0.0641344	7.7531e-36	3.17351e-35	0.175084	1	0.906334
rs3766404	1:196651832	C:0.163752	rs1473522	8:71834440	C:0.181849	13151	2166	8	1	0.175256	2.41497e-08	-0.340051	0.0609487	0.0040768	0.153317	0.0533805	9.74694e-08	-0.397117	0.0744867	0.0571259	0.115036	0.0604705	0.174148	0.151963	0.11182	1.53322e-09	3.25301e-09	0.175256	1	0.906334
rs11506097	7:53678926	G:0.0574538	rs2830511	21:28161235	T:0.273039	13141	2166	8	1	0.175715	5.45125e-05	0.369478	0.0915595	0.000631745	0.153029	0.0447768	0.0285485	0.264311	0.120708	0.0048914	0.132858	0.0472114	0.173967	0.186439	0.137131	1.03233e-06	1.84452e-06	0.175715	1	0.906334
rs12562176	1:196521049	A:0.427066	rs10818014	9:119990556	A:0.126852	13094	2156	8	1	0.17583	3.58125e-06	-0.193494	0.0417524	0.162782	0.0873208	0.0625607	2.1308e-06	-0.222084	0.0468472	0.941848	-0.00684535	0.0938398	0.175244	0.120443	0.0888521	8.15966e-06	1.35899e-05	0.17583	1	0.906334
rs600653	6:101370944	T:0.192393	rs1998886	14:39894833	T:0.142972	13041	2158	8	1	0.176003	2.25855e-05	-0.220354	0.051999	0.242144	0.0665751	0.056919	0.00242807	-0.180632	0.0595719	0.0829846	0.119479	0.0689188	0.177552	-0.141925	0.10526	5.40323e-05	8.35593e-05	0.176003	1	0.906334
rs116386615	6:32145993	G:0.317499	rs3750846	10:124215565	C:0.2252	13115	2163	8	1	0.176234	2.57636e-06	0.233348	0.0496276	1.27565e-25	0.497202	0.0475194	4.58729e-06	0.283459	0.0618524	8.60909e-20	0.546748	0.0600478	0.1771	-0.100779	0.0746659	3.85147e-29	1.42898e-28	0.176234	1	0.906334
chr3:113020862:d	3:113020862	TG:0.292113	rs2014307	10:124217632	T:0.389726	13072	2158	8	1	0.176696	1.8616e-05	0.200258	0.0467798	2.1664e-08	-0.238496	0.0426025	0.059414	0.130976	0.0694788	3.34462e-07	-0.288476	0.0565316	0.176559	0.0925415	0.0684769	1.39798e-11	3.28452e-11	0.176696	1	0.906334
rs10801558	1:196699044	G:0.410952	rs2203861	4:138887568	A:0.427486	13094	2158	8	1	0.176812	8.40404e-37	-0.545034	0.0430093	0.00486692	0.115001	0.0408426	2.58973e-19	-0.616917	0.0686615	0.363055	0.0549187	0.0603796	0.176801	0.0809403	0.059926	5.57232e-39	2.39591e-38	0.176812	1	0.906334
rs4535167	3:73588223	T:0.479108	rs3750846	10:124215565	C:0.2252	13115	2163	8	1	0.176928	7.92007e-05	0.162334	0.0411305	1.51956e-25	0.496622	0.0475393	0.0280849	0.116775	0.0531737	4.9412e-07	0.407946	0.0811255	0.177183	0.0883884	0.0654981	9.39755e-28	3.41288e-27	0.176928	1	0.906334
rs12042442	1:197096135	C:0.153262	rs2114146	4:138169702	C:0.499274	13092	2163	8	1	0.177044	1.2315e-07	-0.308089	0.0582536	0.0117551	0.101603	0.0403279	0.0488484	-0.197279	0.100146	0.00428454	0.132049	0.0462288	0.177068	-0.107532	0.0796631	2.44506e-08	4.88911e-08	0.177044	1	0.906334
rs2594228	3:127125439	G:0.398458	rs2086538	8:71988962	G:0.187743	13103	2161	8	1	0.177509	5.29296e-05	0.170051	0.0420679	0.00421661	0.154886	0.0541277	0.0073953	0.13378	0.0499458	0.367242	0.073379	0.0813829	0.177445	0.102956	0.076339	4.32194e-06	7.4149e-06	0.177509	1	0.906334
rs600653	6:101370944	T:0.192373	rs6587029	8:17161374	T:0.355807	13045	2153	8	1	0.177625	1.51055e-05	-0.225753	0.0521714	0.00697365	-0.114284	0.0423574	6.74604e-05	-0.297162	0.0745689	0.00286685	-0.153914	0.0516202	0.177036	0.101447	0.0751495	2.65294e-06	4.63107e-06	0.177625	1	0.906334
rs11884676	2:2381613	A:0.0684739	rs2014307	10:124217632	T:0.389134	13151	2167	8	1	0.177625	8.66925e-06	-0.397213	0.0893024	1.91094e-08	-0.238733	0.0424802	0.0489855	-0.262203	0.133184	8.5623e-07	-0.219929	0.044682	0.179622	-0.184606	0.137568	3.14992e-12	7.63222e-12	0.177625	1	0.906334
rs914940	1:242889492	C:0.445826	rs2830511	21:28161235	T:0.273076	13152	2167	8	1	0.177625	0.00164384	0.129639	0.0411811	0.000683041	0.152043	0.0447672	0.00115147	0.178701	0.0549742	0.00147086	0.227065	0.0713958	0.177784	-0.0862032	0.0639675	2.211e-05	3.57072e-05	0.177625	1	0.906334
rs10733086	1:196676935	A:0.426564	rs35904652	19:39952796	T:0.169594	13093	2160	8	1	0.178092	4.01141e-33	0.498929	0.0416123	0.00105093	0.175216	0.0534761	4.68996e-27	0.535344	0.0496998	0.00220907	0.27042	0.0883557	0.177701	-0.100348	0.0744497	2.81115e-35	1.15617e-34	0.178092	1	0.906334
rs2203861	4:138887568	A:0.427495	rs1197944	9:28001944	A:0.470884	13137	2164	8	1	0.179618	0.00398438	0.115737	0.0401949	0.000962549	-0.135104	0.0409251	0.513015	0.0438274	0.0669989	0.00182993	-0.203049	0.0651521	0.179691	0.0760807	0.0567044	7.04027e-05	0.000109207	0.179618	1	0.906334
rs1587325	1:196689797	A:0.198218	rs2292627	10:124201665	G:0.121921	13074	2155	8	1	0.179795	5.79228e-19	-0.469101	0.0527319	2.20166e-05	0.253962	0.0598487	1.37271e-16	-0.512117	0.0619465	0.00741056	0.196853	0.0735127	0.178156	0.136841	0.10163	4.01888e-22	1.3192e-21	0.179795	1	0.906334
rs7544266	1:196547929	G:0.0825884	rs2292627	10:124201665	G:0.122087	13089	2159	8	1	0.179854	2.48528e-06	0.336681	0.0714923	2.91146e-05	0.248294	0.0593963	0.000595673	0.282668	0.0823246	0.00112765	0.212443	0.0652352	0.17859	0.195727	0.145511	3.6969e-09	7.83271e-09	0.179854	1	0.906334
rs12313231	12:115564514	G:0.227137	rs1998886	14:39894833	T:0.143103	13078	2162	8	1	0.179854	0.000727115	0.175853	0.0520408	0.247889	0.0657087	0.0568665	0.000308393	0.214827	0.0595395	0.0854339	0.119178	0.0692897	0.180755	-0.136606	0.102064	0.00177408	0.00233288	0.179854	1	0.906334
rs12562176	1:196521049	A:0.42704	rs10227806	7:1819139	G:0.0775395	13103	2157	8	1	0.180032	5.45362e-06	-0.189905	0.0417692	4.82891e-05	-0.32861	0.0808636	0.000149957	-0.168957	0.0445662	0.0813713	-0.2088	0.119808	0.181584	-0.155052	0.116066	4.97837e-09	1.04813e-08	0.180032	1	0.906334
rs8017682	14:20903778	A:0.138887	rs1998886	14:39894833	T:0.143004	13115	2164	8	1	0.180446	0.15314	0.0825371	0.0577778	0.22855	0.0683644	0.0567762	0.0564826	0.126483	0.0663154	0.0878956	0.110669	0.0648473	0.182595	-0.154998	0.116294	0.181138	0.156987	0.180446	1	0.906334
rs3107233	2:216581110	A:0.154159	rs9554501	13:99423052	C:0.393324	13152	2167	8	1	0.180506	1.09923e-05	0.255357	0.0580797	0.21932	-0.0514135	0.0418562	0.0574612	0.167176	0.0879972	0.0822489	-0.0846076	0.0486871	0.180343	0.109761	0.0819296	3.41444e-05	5.48077e-05	0.180506	1	0.906334
rs2336502	1:196842574	C:0.332592	rs11766622	7:17208343	G:0.482251	13043	2155	8	1	0.180624	4.62624e-06	-0.204726	0.0446896	0.0252562	-0.0918515	0.0410517	0.000109165	-0.281072	0.0726422	0.0105516	-0.141213	0.0552214	0.180529	0.0828931	0.0619009	1.62092e-06	2.91135e-06	0.180624	1	0.906334
rs11884676	2:2381613	A:0.0684635	rs2248799	10:124223944	T:0.494298	13153	2167	8	1	0.18104	1.04217e-05	-0.393651	0.0892991	3.33919e-10	0.258477	0.0411447	0.000513457	-0.578385	0.166507	2.68549e-08	0.24054	0.0432564	0.182203	0.178582	0.133869	6.35491e-14	1.66533e-13	0.18104	1	0.906334
rs3024459	6:6151819	C:0.113302	rs2728491	7:47211732	G:0.271606	13133	2163	8	1	0.18116	0.158144	0.0902312	0.0639329	0.014802	0.109058	0.0447474	0.866864	0.0143791	0.0857717	0.1177	0.0786246	0.0502554	0.180783	0.133914	0.100059	0.0196163	0.0217793	0.18116	1	0.906334
rs34743816	2:69813345	C:0.284997	merged_del_2_26565	4:138966211	GT:0.350243	12951	2144	8	1	0.18116	4.63356e-05	-0.186265	0.0457274	0.000506435	0.14503	0.0417073	0.000182835	-0.252169	0.0673955	0.0921271	0.0946702	0.056208	0.180996	0.0877326	0.0655849	4.72059e-07	8.83489e-07	0.18116	1	0.906334
rs380390	1:196701051	G:0.435029	rs35904652	19:39952796	T:0.16956	13075	2154	8	1	0.181219	9.94932e-30	0.471104	0.0416012	0.000711167	0.180935	0.0534481	1.54094e-24	0.507034	0.0495903	0.00177752	0.274693	0.0878991	0.180827	-0.0992878	0.0741943	7.17823e-32	2.8428e-31	0.181219	1	0.906334
rs7517126	1:196840272	G:0.160651	rs2728491	7:47211732	G:0.271418	13050	2166	8	1	0.181219	4.1522e-06	-0.28596	0.0621165	0.01182	0.112743	0.0447843	0.0106051	-0.211757	0.082865	0.00436307	0.143021	0.0501714	0.182657	-0.130049	0.0975888	7.98308e-07	1.47035e-06	0.181219	1	0.906334
rs11506097	7:53678926	G:0.057515	rs1793000	11:20706934	G:0.125086	13127	2160	8	1	0.181338	6.40476e-05	0.366822	0.0917657	5.22551e-06	-0.291451	0.0639775	2.91332e-05	0.428167	0.102429	7.5532e-05	-0.264693	0.0668728	0.186697	-0.271432	0.205565	7.59666e-09	1.59152e-08	0.181338	1	0.906334
rs116185472	6:32188383	C:0.435098	rs11256424	10:10028972	G:0.498742	13112	2163	8	1	0.181517	7.05111e-07	0.205595	0.0414509	2.02108e-05	0.174809	0.0410103	0.0637396	0.129992	0.0701144	0.150998	0.099796	0.0694951	0.181578	0.0781838	0.0585246	4.62947e-10	1.03449e-09	0.181517	1	0.906334
rs10733086	1:196676935	A:0.42693	rs2709977	7:82992227	C:0.181725	13138	2164	8	1	0.181697	8.44302e-34	0.503633	0.0415595	0.0815932	-0.107723	0.0618558	1.91071e-29	0.533835	0.0473806	0.972019	-0.0034714	0.0989691	0.181419	-0.11129	0.0832759	3.81119e-34	1.56517e-33	0.181697	1	0.906334
rs380390	1:196701051	G:0.434754	rs177254	12:29733790	T:0.374047	13112	2159	8	1	0.181756	1.64421e-30	0.477362	0.0415786	0.00132054	0.140496	0.043748	6.61655e-13	0.421899	0.058702	0.357368	0.0655752	0.071247	0.182086	0.0811237	0.0607959	2.44645e-32	9.78059e-32	0.181756	1	0.906334
rs9427938	1:196933245	T:0.121597	rs2728491	7:47211732	G:0.271445	13150	2167	8	1	0.181816	9.2653e-08	-0.364167	0.0681887	0.0128016	0.111533	0.0448061	0.00208148	-0.281596	0.0914762	0.00482334	0.138493	0.0491353	0.183452	-0.144283	0.108467	1.66942e-08	3.43641e-08	0.181816	1	0.906334
rs7544266	1:196547929	G:0.0826415	rs147985051	6:32173257	A:0.482395	13008	2149	8	1	0.182356	6.82623e-06	0.322874	0.071765	1.29549e-08	0.235329	0.0413826	0.166962	0.179596	0.129951	3.49562e-06	0.210464	0.0453652	0.182929	0.133768	0.100442	3.72604e-12	9.17575e-12	0.182356	1	0.906334
rs7544266	1:196547929	G:0.0825636	rs2830511	21:28161235	T:0.272769	13099	2162	8	1	0.182536	4.02e-06	0.329553	0.0714812	0.000840653	0.149969	0.0449138	0.0118906	0.243399	0.0967643	0.0141892	0.121818	0.0496721	0.182889	0.14529	0.109084	9.2456e-08	1.82411e-07	0.182536	1	0.906334
rs10922153	1:196978615	G:0.493683	rs10818014	9:119990556	A:0.126771	13059	2155	8	1	0.182716	3.39141e-15	0.326776	0.0414923	0.0916113	0.106102	0.0628952	2.93339e-14	0.355299	0.0467424	0.0388596	0.227779	0.110269	0.182063	-0.116637	0.0874061	6.87867e-15	1.87625e-14	0.182716	1	0.906334
rs652888	6:31851234	G:0.211376	rs116410219	6:32140277	A:0.207683	13133	2166	8	1	0.182897	0.390521	0.0565025	0.0658022	0.00139997	0.20647	0.0646299	0.12899	0.129565	0.085347	0.000783666	0.272194	0.0810462	0.183733	-0.106131	0.0798366	3.54993e-06	6.26531e-06	0.182897	1	0.906334
rs74133640	1:196223422	G:0.0788849	rs2336502	1:196842574	C:0.332695	13057	2156	8	1	0.183078	9.567e-07	0.369333	0.0753688	1.28874e-05	-0.195181	0.0447457	4.31489e-06	0.454913	0.0989887	0.000361066	-0.171514	0.0480834	0.185017	-0.157124	0.118542	2.23484e-10	5.10278e-10	0.183078	1	0.906334
rs2019727	1:196674714	A:0.204882	rs11884676	2:2381613	A:0.0685743	13088	2158	8	1	0.183078	9.30516e-12	-0.36808	0.0539955	5.21153e-06	-0.408833	0.0897334	1.36627e-09	-0.344183	0.0568015	0.00115992	-0.33763	0.103932	0.189275	-0.233475	0.177855	1.2466e-15	3.48849e-15	0.183078	1	0.906334
rs2336502	1:196842574	C:0.333091	rs114425641	6:32200670	G:0.457327	13088	2160	8	1	0.183138	5.21879e-06	-0.203667	0.0447051	3.24267e-06	0.190497	0.0409246	0.0892393	-0.12528	0.0737191	1.36967e-05	0.239492	0.0550724	0.183109	-0.0832347	0.0625241	4.4326e-10	9.97836e-10	0.183138	1	0.906334
rs399469	1:196676105	A:0.459358	rs2709977	7:82992227	C:0.181711	13139	2164	8	1	0.18338	5.4043e-34	0.507365	0.0417417	0.0813405	-0.107871	0.0618892	9.81523e-30	0.537144	0.047428	0.978585	-0.00267807	0.0997661	0.18299	-0.110688	0.083124	2.20521e-34	9.14962e-34	0.18338	1	0.906334
rs800292	1:196642233	A:0.272061	rs6695321	1:196675861	G:0.362137	13100	2160	8	1	0.183501	4.0984e-11	-0.420851	0.0637607	0.170167	-0.0743212	0.054183	1.58882e-06	-0.54509	0.113567	0.0714872	-0.107777	0.0597973	0.182963	0.103797	0.0779441	6.19971e-21	2.00978e-20	0.183501	1	0.906334
rs116185472	6:32188383	C:0.435152	rs2014307	10:124217632	T:0.389202	13123	2164	8	1	0.183501	9.28504e-07	0.203415	0.0414607	2.88049e-08	-0.236083	0.0425485	0.0207276	0.142641	0.0616719	1.4924e-05	-0.3139	0.0724975	0.183636	0.0820706	0.0617239	6.69349e-13	1.70555e-12	0.183501	1	0.906334
rs7531611	1:196405652	T:0.322391	rs6695321	1:196675861	G:0.362165	13099	2160	8	1	0.183682	2.20791e-07	-0.254918	0.0492032	1.26676e-05	-0.203315	0.0465702	0.0154177	-0.180318	0.0744371	0.0147541	-0.149822	0.0614439	0.184415	-0.0866863	0.065311	2.76285e-17	8.14791e-17	0.183682	1	0.906334
rs234912	6:2210734	T:0.389553	rs2273159	14:35576783	A:0.13708	13142	2165	8	1	0.183985	0.000791086	-0.1434	0.0427308	4.92444e-05	0.237633	0.0585422	0.000332877	-0.172457	0.0480613	0.0588858	0.158292	0.0837948	0.182985	0.112628	0.0845799	5.99806e-07	1.12682e-06	0.183985	1	0.906482
rs6799610	3:113248748	T:0.190074	rs177254	12:29733790	T:0.373944	13137	2165	8	1	0.185386	5.49881e-05	0.210911	0.0522919	0.000935836	0.143171	0.0432653	0.000144152	0.279744	0.0735987	0.000506487	0.182742	0.0525528	0.185807	-0.100143	0.0756887	1.00694e-06	1.8713e-06	0.185386	1	0.906482
rs116386615	6:32145993	G:0.317865	rs112499613	14:57869858	T:0.082785	13070	2152	8	1	0.185448	2.99094e-06	0.230906	0.0494292	0.000211366	-0.271653	0.07332	1.41054e-06	0.257915	0.0534703	0.025359	-0.201388	0.0900708	0.188892	-0.153406	0.116759	1.53494e-08	3.21183e-08	0.185448	1	0.906482
rs7531611	1:196405652	T:0.32227	rs116386615	6:32145993	G:0.317556	13152	2167	8	1	0.185509	5.43599e-14	-0.341053	0.0453468	4.19674e-06	0.227074	0.0493489	1.60702e-11	-0.387576	0.0575218	0.00701506	0.172925	0.0641382	0.184686	0.095283	0.0718323	7.76258e-18	2.34219e-17	0.185509	1	0.906482
rs2336502	1:196842574	C:0.333027	rs61394933	2:216581686	T:0.0534772	13071	2158	8	1	0.185509	5.05474e-06	-0.203883	0.0446866	0.000103889	0.350251	0.09024	7.73497e-05	-0.185102	0.0468321	0.000153401	0.457201	0.120777	0.188257	-0.185115	0.140691	1.68293e-08	3.51414e-08	0.185509	1	0.906482
rs9427938	1:196933245	T:0.121664	rs652888	6:31851234	G:0.211467	13151	2166	8	1	0.185815	1.16193e-07	-0.361305	0.0681787	0.000152119	0.189045	0.0499118	0.000449794	-0.295165	0.0841165	6.34503e-05	0.218676	0.0546745	0.187925	-0.159648	0.121245	2.62687e-10	6.04238e-10	0.185815	1	0.906482
rs7524776	1:196623337	C:0.1543	rs10922153	1:196978615	G:0.493906	13046	2153	8	1	0.186	1.70834e-08	-0.366476	0.0649872	3.40226e-07	0.227044	0.0445213	0.00238578	-0.279344	0.0919663	1.86068e-07	0.251499	0.0482469	0.185823	-0.13182	0.0996341	4.41561e-21	1.45073e-20	0.186	1	0.906482
rs380390	1:196701051	G:0.435094	rs2709977	7:82992227	C:0.181721	13119	2158	8	1	0.186061	2.19887e-30	0.475886	0.041541	0.0686333	-0.11274	0.0619172	1.29952e-26	0.505824	0.0473736	0.914871	-0.0105232	0.0984436	0.185824	-0.109735	0.0829422	1.16446e-30	4.61207e-30	0.186061	1	0.906482
rs6695321	1:196675861	G:0.362265	rs34516488	8:17146216	A:0.494894	13025	2153	8	1	0.186553	6.71303e-12	-0.295787	0.0430947	0.000564635	0.142406	0.0413003	4.64001e-07	-0.375806	0.0745553	0.145641	0.0862318	0.0592616	0.186841	0.0802674	0.0608095	9.55151e-14	2.54215e-13	0.186553	1	0.906482
rs6799610	3:113248748	T:0.189929	rs114425641	6:32200670	G:0.457062	13147	2167	8	1	0.186615	5.15817e-05	0.211739	0.0523027	2.97283e-06	0.190668	0.0408047	0.000553583	0.307139	0.0889383	4.1206e-06	0.227241	0.0493443	0.186447	-0.0975977	0.0738727	4.13225e-09	8.96846e-09	0.186615	1	0.906482
rs6695321	1:196675861	G:0.362487	rs34743816	2:69813345	C:0.285022	13006	2152	8	1	0.186862	4.83973e-12	-0.297569	0.0430622	3.93391e-05	-0.18805	0.0457395	1.66015e-09	-0.348138	0.0577536	0.000151071	-0.251036	0.0662485	0.186648	0.0870262	0.065901	4.86938e-15	1.35685e-14	0.186862	1	0.906482
rs7524776	1:196623337	C:0.156408	rs7517126	1:196840272	G:0.160821	13030	2163	8	1	0.187419	3.38788e-19	-0.544355	0.0607858	9.52237e-09	-0.360499	0.0628154	1.72212e-18	-0.576644	0.0657208	6.96345e-09	-0.394305	0.0680798	0.18282	0.212824	0.159763	7.01176e-24	2.46497e-23	0.187419	1	0.906482
rs380390	1:196701051	G:0.434948	rs9427938	1:196933245	T:0.121763	13128	2161	8	1	0.187853	5.02519e-25	0.446793	0.0432417	0.0234789	-0.161615	0.0713359	3.47551e-21	0.428594	0.0453666	0.0106576	-0.243047	0.0951734	0.186413	0.156364	0.118344	6.06332e-31	2.42955e-30	0.187853	1	0.906482
rs115746404	6:32176211	G:0.397016	rs11787887	9:73491479	T:0.0699123	13002	2134	8	1	0.187853	1.84792e-07	-0.222796	0.0427301	0.0296292	0.174133	0.0800606	9.50742e-08	-0.244202	0.0457659	0.660291	0.0536856	0.122148	0.187395	0.153167	0.116183	1.21977e-07	2.43782e-07	0.187853	1	0.906482
rs8017682	14:20903778	A:0.138828	rs2273159	14:35576783	A:0.137115	13135	2164	8	1	0.187915	0.155632	0.0821627	0.0578644	2.70108e-05	0.24536	0.0584566	0.539068	0.0405929	0.0660882	0.00260299	0.2022	0.0671514	0.187179	0.156376	0.118559	6.6396e-05	0.000106612	0.187915	1	0.906482
rs7546249	1:176792690	T:0.260793	rs1445881	5:61200407	A:0.365675	13110	2161	8	1	0.188226	0.000610466	-0.158307	0.0461951	1.79708e-05	-0.185602	0.0432768	0.000813929	-0.218916	0.0653868	3.78274e-05	-0.233657	0.0567079	0.187785	0.0906933	0.0688551	2.52613e-07	4.95118e-07	0.188226	1	0.906482
rs74133640	1:196223422	G:0.0785457	rs620680	6:101422609	A:0.189768	13037	2148	8	1	0.188226	4.65238e-07	0.380923	0.0755782	4.57066e-05	-0.213637	0.0524062	0.000521781	0.315186	0.0908496	2.10264e-05	-0.243594	0.0572662	0.186547	0.178529	0.135161	7.64017e-10	1.7338e-09	0.188226	1	0.906482
rs800292	1:196642233	A:0.272668	rs2114146	4:138169702	C:0.49901	13135	2164	8	1	0.188476	5.04736e-21	-0.476076	0.0506023	0.0132801	0.10027	0.0404939	7.19412e-06	-0.384539	0.0856843	0.00545386	0.138111	0.0496993	0.188445	-0.0910633	0.0692395	4.08217e-22	1.3869e-21	0.188476	1	0.906482
rs12562176	1:196521049	A:0.42705	rs6695321	1:196675861	G:0.361916	13050	2150	8	1	0.188476	0.0230776	-0.101645	0.0447353	2.54654e-08	-0.255711	0.0459082	0.518985	-0.0412818	0.0640117	0.00579854	-0.188771	0.0684211	0.189012	-0.0793774	0.0604317	4.50545e-12	1.1326e-11	0.188476	1	0.906482
rs74133640	1:196223422	G:0.0786945	rs2147627	13:74620132	C:0.187624	13114	2162	8	1	0.188538	2.99294e-07	0.385558	0.0752472	3.66524e-05	-0.225633	0.054664	5.79037e-07	0.451658	0.0903664	0.00104071	-0.194704	0.059374	0.1912	-0.18379	0.140615	5.06589e-10	1.1613e-09	0.188538	1	0.906482
rs800292	1:196642233	A:0.271256	rs10922153	1:196978615	G:0.493763	13067	2156	8	1	0.189289	2.42698e-11	-0.368029	0.055113	5.30134e-06	0.204743	0.0449739	0.000233454	-0.292321	0.0794403	4.22182e-06	0.238395	0.0518233	0.189023	-0.0993729	0.0756565	3.94671e-24	1.40482e-23	0.189289	1	0.906482
rs10733086	1:196676935	A:0.427916	rs1587325	1:196689797	A:0.198211	13082	2158	8	1	0.189477	1.36782e-19	0.421625	0.0465636	0.000127033	-0.226426	0.0590859	4.16114e-19	0.444605	0.0497733	0.0203061	-0.169409	0.0730007	0.189611	-0.126553	0.0964778	1.53377e-36	6.71942e-36	0.189477	1	0.906482
rs115746404	6:32176211	G:0.397131	rs2253755	10:124241557	G:0.301071	13070	2145	8	1	0.189477	1.82192e-07	-0.222741	0.0426981	4.31573e-09	0.256278	0.043647	5.25008e-06	-0.280942	0.061684	0.00308554	0.192812	0.0651592	0.189492	0.083428	0.0635844	4.56723e-14	1.24355e-13	0.189477	1	0.906482
rs10754194	1:196529868	C:0.130107	rs4852868	2:69831636	T:0.309184	13120	2163	8	1	0.189477	5.7506e-05	0.278271	0.0691732	7.51685e-06	-0.207099	0.046243	8.01218e-05	0.353489	0.0896262	0.000391246	-0.179674	0.0506708	0.191546	-0.140751	0.107771	1.02976e-08	2.21025e-08	0.189477	1	0.906482
rs340738	2:16438076	G:0.134993	rs600653	6:101370944	T:0.192525	13071	2160	8	1	0.189728	0.0362501	0.134791	0.0643667	1.77655e-05	-0.223085	0.0519857	0.0132708	0.191543	0.0773468	0.00126753	-0.188005	0.0583282	0.191693	-0.14958	0.114569	1.15238e-05	2.00043e-05	0.189728	1	0.906482
rs6695321	1:196675861	G:0.362119	rs55792406	20:6700945	A:0.0534413	13033	2149	8	1	0.189854	8.82698e-12	-0.293978	0.0430772	0.00490619	0.283355	0.100726	6.02938e-10	-0.277513	0.0448348	0.00323311	0.411896	0.139879	0.192326	-0.196885	0.151017	9.41632e-13	2.44533e-12	0.189854	1	0.906482
rs10754194	1:196529868	C:0.130284	rs10227806	7:1819139	G:0.0776688	13152	2167	8	1	0.189854	3.2235e-05	0.286766	0.0689826	4.20629e-05	-0.330621	0.080721	0.00050944	0.254777	0.0733014	2.27583e-05	-0.38194	0.0901662	0.184376	0.235979	0.177775	3.22734e-08	6.73826e-08	0.189854	1	0.906482
chr3:113020862:d	3:113020862	TG:0.29167	rs2086538	8:71988962	G:0.186968	13037	2153	8	1	0.190043	1.67639e-05	0.201319	0.0467735	0.00494804	0.152627	0.054308	1.40475e-05	0.239979	0.0552551	0.00276039	0.213475	0.0713193	0.190603	-0.112772	0.0861644	1.82333e-06	3.38298e-06	0.190043	1	0.906482
rs3766404	1:196651832	C:0.16371	rs2114146	4:138169702	C:0.49901	13133	2163	8	1	0.190043	3.74326e-08	-0.335362	0.0609466	0.0153051	0.0978008	0.040329	2.41686e-05	-0.448086	0.106121	0.12849	0.0695199	0.0457343	0.19039	0.113163	0.0864217	6.63402e-09	1.44239e-08	0.190043	1	0.906482
rs2203861	4:138887568	A:0.427685	rs620680	6:101422609	A:0.189725	13061	2151	8	1	0.190106	0.00578785	0.11143	0.0403795	3.13602e-05	-0.217834	0.0523216	0.131241	0.0743952	0.0492936	0.000318551	-0.304152	0.084493	0.190291	0.0953968	0.0728376	3.81596e-06	6.90569e-06	0.190106	1	0.906482
rs34516488	8:17146216	A:0.495025	rs11256424	10:10028972	G:0.498086	13065	2159	8	1	0.190611	0.000800039	0.137856	0.041117	3.24331e-05	0.170621	0.0410573	0.368565	0.0632093	0.0702979	0.181008	0.0948882	0.0709361	0.190769	0.0757535	0.0579019	4.59214e-07	8.92105e-07	0.190611	1	0.906482
rs7524776	1:196623337	C:0.15584	rs13412066	2:137539995	G:0.0974046	13100	2162	8	1	0.191752	1.01919e-16	-0.499998	0.0602224	0.0228597	0.168112	0.0738701	5.40362e-16	-0.534532	0.0659749	0.175701	0.114653	0.0846704	0.187951	0.196769	0.149445	1.52914e-17	4.68748e-17	0.191752	1	0.906482
rs13412066	2:137539995	G:0.0974259	rs1998886	14:39894833	T:0.143103	13092	2163	8	1	0.191944	0.0221848	0.167796	0.0733636	0.220666	0.0695347	0.0567742	0.175453	0.114281	0.084347	0.541419	0.0377873	0.0618786	0.188805	0.188745	0.143628	0.0367914	0.0400641	0.191944	1	0.906482
rs2248799	10:124223944	T:0.494475	rs1998886	14:39894833	T:0.142928	13122	2165	8	1	0.192071	2.84393e-10	0.25929	0.0411111	0.252987	0.0650799	0.0569316	1.10262e-06	0.22932	0.0470653	0.650392	-0.046897	0.103476	0.192704	0.107102	0.0822204	9.77908e-10	2.23955e-09	0.192071	1	0.906482
rs340738	2:16438076	G:0.135064	rs10227806	7:1819139	G:0.0776629	13153	2167	8	1	0.192199	0.0351392	0.135514	0.0643239	3.43158e-05	-0.334132	0.0806546	0.135231	0.103196	0.0690832	2.22838e-05	-0.391461	0.0923108	0.188112	0.220427	0.167474	1.77528e-05	3.0587e-05	0.192199	1	0.906482
rs600653	6:101370944	T:0.192602	rs11256424	10:10028972	G:0.498507	13058	2159	8	1	0.19239	1.27549e-05	-0.22725	0.0520706	1.31939e-05	0.178908	0.0410635	0.000374163	-0.323867	0.0910337	0.00403654	0.142607	0.0495973	0.19278	0.0952051	0.0730998	7.59296e-09	1.66005e-08	0.19239	1	0.906482
rs3766404	1:196651832	C:0.163764	rs2830511	21:28161235	T:0.27308	13150	2166	8	1	0.192838	1.73873e-08	-0.343358	0.0609204	0.000566673	0.154795	0.044906	0.000750924	-0.273028	0.0810104	0.000262732	0.1867	0.0511575	0.194156	-0.121112	0.0932791	2.4509e-10	5.79898e-10	0.192838	1	0.906482
rs1473522	8:71834440	C:0.18186	rs4924390	15:40064229	A:0.483198	13153	2167	8	1	0.193095	0.00343177	0.156207	0.053383	0.000599726	0.140133	0.0408345	0.00589927	0.255184	0.0926821	0.000343658	0.175086	0.0489073	0.192849	-0.0972562	0.0746862	4.45544e-05	7.41856e-05	0.193095	1	0.906482
rs116410219	6:32140277	A:0.207689	rs10227806	7:1819139	G:0.077579	13135	2167	8	1	0.193159	1.60745e-06	0.235331	0.049054	7.88882e-05	-0.31878	0.0807497	7.25203e-07	0.258574	0.0521898	0.0112035	-0.246819	0.0973149	0.196236	-0.186312	0.144165	1.74757e-09	3.96644e-09	0.193159	1	0.906482
rs2203861	4:138887568	A:0.427522	rs114425641	6:32200670	G:0.457061	13135	2166	8	1	0.193416	0.00444282	0.114405	0.0402144	2.47047e-06	0.192142	0.0407897	0.541768	0.0419434	0.0687437	0.0473884	0.127475	0.0642898	0.193511	0.0743817	0.0572052	2.17819e-07	4.37191e-07	0.193416	1	0.906482
rs5993	1:197030829	T:0.260934	rs340738	2:16438076	G:0.13538	13078	2153	8	1	0.193609	6.4882e-07	-0.290943	0.0584681	0.0319042	0.138357	0.0644835	4.04785e-07	-0.324372	0.0640204	0.253591	0.0866873	0.0759303	0.191071	0.135253	0.10345	4.10332e-07	8.08821e-07	0.193609	1	0.906482
rs74133640	1:196223422	G:0.078909	rs600653	6:101370944	T:0.19265	13034	2156	8	1	0.193609	3.36402e-07	0.384006	0.0752684	2.52756e-05	-0.219346	0.0520723	0.000457237	0.318427	0.0908588	1.24318e-05	-0.249065	0.0569959	0.191967	0.173787	0.133193	3.39942e-10	8.01107e-10	0.193609	1	0.906482
rs11884676	2:2381613	A:0.0683533	rs13412066	2:137539995	G:0.0973863	13123	2165	8	1	0.193802	7.97661e-06	-0.397863	0.0890909	0.0237256	0.166136	0.0734614	4.62655e-06	-0.449566	0.0981361	0.0846194	0.133959	0.0776803	0.187278	0.28538	0.216415	2.27639e-06	4.25105e-06	0.193802	1	0.906482
rs3107233	2:216581110	A:0.154088	rs72974647	6:123648480	G:0.0624235	13064	2153	8	1	0.193995	1.98653e-05	0.248824	0.0583217	6.01917e-05	-0.346694	0.086413	0.000342154	0.221858	0.0619525	3.79712e-05	-0.407657	0.098958	0.190026	0.22355	0.170583	2.51529e-08	5.36814e-08	0.193995	1	0.906482
rs177254	12:29733790	T:0.373944	rs1206028	19:42855167	C:0.0732283	13137	2165	8	1	0.19406	0.000632801	0.147722	0.0432295	0.0177455	0.180931	0.0763135	0.00693051	0.12556	0.0465008	0.457003	0.0809842	0.10888	0.193979	0.146873	0.113075	0.000199679	0.00031176	0.19406	1	0.906482
rs2728491	7:47211732	G:0.27133	rs2273159	14:35576783	A:0.137111	13139	2165	8	1	0.194318	0.0183898	0.105651	0.0448113	3.62142e-05	0.241587	0.0584901	0.149527	0.0737373	0.0511637	0.0306651	0.172015	0.0795852	0.194434	0.116069	0.0894509	1.13979e-05	2.01315e-05	0.194318	1	0.906482
rs10803078	1:242891905	C:0.306887	rs11506097	7:53678926	G:0.0573627	13127	2164	8	1	0.194836	2.48477e-05	0.184864	0.0438464	7.03516e-05	0.365343	0.0919081	0.00030995	0.166391	0.0461321	0.0485673	0.251885	0.127707	0.194181	0.175399	0.135098	5.4765e-08	1.14855e-07	0.194836	1	0.906482
rs61394933	2:216581686	T:0.0533958	rs2292627	10:124201665	G:0.122075	13119	2162	8	1	0.194901	0.000134063	0.344722	0.0902679	4.55026e-05	0.241972	0.0593417	0.00792018	0.277936	0.104666	0.000499164	0.217251	0.0624067	0.195519	0.221248	0.170923	2.15545e-07	4.35124e-07	0.194901	1	0.906482
rs914940	1:242889492	C:0.445746	rs2292627	10:124201665	G:0.121975	13142	2164	8	1	0.195031	0.00152797	0.130657	0.0412256	3.14545e-05	0.246764	0.0592801	0.0360692	0.0998023	0.0476123	0.106262	0.15227	0.094272	0.19524	0.110289	0.0851502	1.37163e-06	2.61662e-06	0.195031	1	0.906482
rs7517126	1:196840272	G:0.160912	rs920701	13:76417101	C:0.381331	13032	2159	8	1	0.195291	4.39325e-06	-0.285287	0.0621289	0.00109184	0.137527	0.0421123	5.37357e-05	-0.372647	0.0922678	0.0202796	0.109729	0.0472738	0.194782	0.114797	0.0885395	8.81575e-08	1.82801e-07	0.195291	1	0.906482
rs7517126	1:196840272	G:0.16075	rs2292627	10:124201665	G:0.122067	13042	2163	8	1	0.195291	3.88502e-06	-0.287196	0.0621982	3.04996e-05	0.247205	0.0592861	0.000778719	-0.240507	0.071574	1.59084e-05	0.285246	0.0660947	0.197227	-0.167439	0.129849	3.47546e-09	7.82525e-09	0.195291	1	0.906482
rs340738	2:16438076	G:0.134823	merged_del_2_26565	4:138966211	GT:0.35015	13043	2152	8	1	0.195486	0.0536004	0.124533	0.0645234	0.000525411	0.144136	0.0415681	0.69294	0.0370534	0.0938374	0.012769	0.116448	0.0467635	0.195262	0.116344	0.089829	0.000359372	0.000547659	0.195486	1	0.906482
rs2248799	10:124223944	T:0.494331	rs2273159	14:35576783	A:0.13708	13142	2165	8	1	0.195551	2.77961e-10	0.25961	0.0411387	3.5139e-05	0.242458	0.0586026	8.07059e-10	0.289054	0.04705	0.000606462	0.352237	0.102732	0.195289	-0.105104	0.0811559	3.36077e-13	9.07032e-13	0.195551	1	0.906482
rs7517126	1:196840272	G:0.160703	rs2830511	21:28161235	T:0.272832	13052	2166	8	1	0.1964	3.27681e-06	-0.289015	0.0621182	0.000595661	0.154054	0.0448669	0.00796335	-0.218448	0.0823207	0.000273306	0.184644	0.0507351	0.197817	-0.122214	0.0949018	4.61843e-08	9.78605e-08	0.1964	1	0.906482
rs2336502	1:196842574	C:0.333155	rs1998886	14:39894833	T:0.142846	13063	2158	8	1	0.196596	4.01522e-06	-0.205798	0.044636	0.157781	0.0805074	0.0569934	0.000999599	-0.171131	0.0520055	0.0551605	0.148394	0.0773851	0.197616	-0.113951	0.0884455	9.14508e-06	1.64213e-05	0.196596	1	0.906482
rs11506097	7:53678926	G:0.0574494	rs4924390	15:40064229	A:0.483108	13142	2166	8	1	0.196662	4.52412e-05	0.374269	0.0917563	0.000621225	0.139802	0.0408517	0.160007	0.216519	0.154101	0.00436142	0.122517	0.0429771	0.19803	0.162572	0.1263	9.82415e-07	1.90567e-06	0.196662	1	0.906482
chr5:149058540:i	5:149058540	TA:0.185697	rs10841008	12:18440405	G:0.495447	13067	2161	8	1	0.196662	0.157657	0.0764384	0.0540966	0.000494958	0.141952	0.0407503	0.0611868	0.176848	0.0944627	0.000286006	0.175596	0.0484049	0.196503	-0.0972092	0.0752638	0.000834138	0.00121992	0.196662	1	0.906482
rs7546249	1:176792690	T:0.260851	rs35904652	19:39952796	T:0.169333	13063	2155	8	1	0.197187	0.000710471	-0.156422	0.0462034	0.000751903	0.178577	0.0529914	0.0325848	-0.117632	0.0550411	0.000603709	0.234177	0.0682742	0.198261	-0.108446	0.0842943	8.58052e-06	1.54768e-05	0.197187	1	0.906482
rs2357887	2:11165291	G:0.409979	rs116386615	6:32145993	G:0.317601	13147	2165	8	1	0.197385	3.71628e-05	0.167675	0.0406538	6.28271e-06	0.222524	0.0492676	5.09354e-05	0.208093	0.0513647	8.53992e-05	0.296344	0.0754302	0.197499	-0.0829058	0.0643323	5.88316e-09	1.31817e-08	0.197385	1	0.906482
rs1473522	8:71834440	C:0.18186	rs1206028	19:42855167	C:0.0732533	13153	2167	8	1	0.197846	0.00409541	0.153108	0.0533344	0.0205522	0.176605	0.0762505	0.00164598	0.180763	0.0574282	0.00807355	0.242979	0.0917257	0.199221	-0.185203	0.144264	0.00114851	0.00165598	0.197846	1	0.906482
rs2728491	7:47211732	G:0.271698	rs3750846	10:124215565	C:0.225252	13112	2163	8	1	0.197912	0.0175261	0.107061	0.0450693	2.8172e-25	0.493334	0.0474915	0.00801255	0.155544	0.0586616	5.36878e-18	0.547204	0.0632953	0.198096	-0.0940644	0.0730884	1.63857e-25	6.19433e-25	0.197912	1	0.906482
rs11884676	2:2381613	A:0.0684635	rs3107233	2:216581110	A:0.154147	13153	2167	8	1	0.198044	9.67978e-06	-0.39443	0.0891528	1.48642e-05	0.251928	0.0581728	8.27258e-06	-0.45887	0.102932	0.000208339	0.227305	0.0612899	0.192825	0.223634	0.171727	2.57644e-09	5.90048e-09	0.198044	1	0.906482
rs340738	2:16438076	G:0.135064	rs4535167	3:73588223	T:0.479168	13153	2167	8	1	0.19811	0.0404419	0.131847	0.0643407	9.09089e-05	0.159749	0.0408183	0.0239459	0.245513	0.10873	4.5554e-05	0.185606	0.0455212	0.197933	-0.114166	0.088675	5.84657e-05	9.797e-05	0.19811	1	0.906482
rs5993	1:197030829	T:0.260095	rs11766622	7:17208343	G:0.481806	13026	2148	8	1	0.198177	8.62123e-07	-0.287927	0.0585129	0.0186791	-0.0966134	0.0410793	3.12089e-05	-0.375545	0.0901785	0.00741818	-0.128065	0.0478309	0.198309	0.0972271	0.0755817	2.90827e-07	5.88885e-07	0.198177	1	0.906482
rs34743816	2:69813345	C:0.285238	rs219824	7:98645517	A:0.363452	13054	2156	8	1	0.198375	3.27853e-05	-0.18907	0.0455239	0.000189914	-0.163415	0.0437867	9.12881e-05	-0.243342	0.0621935	0.000287094	-0.214193	0.0590605	0.197935	0.0881222	0.0684467	1.77736e-07	3.65371e-07	0.198375	1	0.906482
chr3:113020862:d	3:113020862	TG:0.292085	rs2594228	3:127125439	G:0.39788	13063	2157	8	1	0.198441	1.98037e-05	0.199467	0.0467454	4.89324e-05	0.171257	0.0421747	0.00012866	0.265386	0.0693093	8.60018e-05	0.217385	0.0553562	0.198647	-0.0855125	0.0665251	2.688e-08	5.82021e-08	0.198441	1	0.906482
rs2357887	2:11165291	G:0.410014	rs8017682	14:20903778	A:0.13884	13141	2164	8	1	0.19864	2.69399e-05	0.170538	0.0406246	0.177116	0.0780553	0.0578321	0.00270215	0.140531	0.0468478	0.844128	-0.0187433	0.0953296	0.198972	0.104355	0.0812428	5.60751e-05	9.43101e-05	0.19864	1	0.906482
rs2357887	2:11165291	G:0.41064	rs147985051	6:32173257	A:0.482266	13054	2152	8	1	0.198707	2.67069e-05	0.171395	0.0408096	1.55072e-08	0.233621	0.041306	0.000657509	0.249542	0.0732501	5.24811e-06	0.299118	0.0656735	0.198785	-0.0749359	0.0583149	1.42312e-11	3.63921e-11	0.198707	1	0.906482
rs11884676	2:2381613	A:0.0684635	rs10227806	7:1819139	G:0.0776629	13153	2167	8	1	0.198773	6.73715e-06	-0.401527	0.089192	3.55091e-05	-0.333967	0.0807675	0.000127876	-0.360977	0.0942373	0.000426809	-0.299223	0.0849358	0.209434	-0.346918	0.276402	3.95845e-09	8.99844e-09	0.198773	1	0.906482
rs2248799	10:124223944	T:0.494335	rs9554501	13:99423052	C:0.393324	13152	2167	8	1	0.198972	2.35338e-10	0.260478	0.0411087	0.213511	-0.052112	0.0418917	0.00146364	0.199553	0.062717	0.0785973	-0.131564	0.0747998	0.199129	0.0765809	0.0596407	7.90003e-10	1.86434e-09	0.198972	1	0.906482
rs3107233	2:216581110	A:0.154168	rs219824	7:98645517	A:0.363972	13148	2164	8	1	0.199105	1.56735e-05	0.251157	0.0581515	0.000175629	-0.16385	0.0436733	0.0216306	0.182187	0.0793224	9.93677e-05	-0.195476	0.0502235	0.198355	0.107932	0.083912	6.44187e-08	1.36601e-07	0.199105	1	0.906482
rs12042442	1:197096135	C:0.153543	rs35904652	19:39952796	T:0.169552	13055	2159	8	1	0.199705	1.48226e-07	-0.306176	0.0582666	0.000598395	0.181615	0.0529128	0.000166037	-0.258883	0.0687463	0.00029233	0.219842	0.0606961	0.201387	-0.138964	0.108769	1.69712e-09	3.94756e-09	0.199705	1	0.906482
rs5993	1:197030829	T:0.261398	rs116450038	6:32176208	C:0.202237	13007	2138	8	1	0.199705	8.82336e-07	-0.288882	0.058761	7.47425e-06	0.222044	0.0495665	1.6276e-06	-0.338622	0.0706214	0.00140748	0.184247	0.0577015	0.197782	0.11307	0.0877941	1.96407e-10	4.78723e-10	0.199705	1	0.906482
rs2114146	4:138169702	C:0.49901	rs652888	6:31851234	G:0.211414	13133	2163	8	1	0.199705	0.0115452	0.101723	0.0402745	0.000110142	0.192865	0.0498734	0.0052473	0.139983	0.050147	0.00106606	0.284364	0.0868955	0.199752	-0.0894887	0.0697899	2.49318e-05	4.35376e-05	0.199705	1	0.906482
rs13412066	2:137539995	G:0.0973704	rs2728491	7:47211732	G:0.271646	13120	2165	8	1	0.199972	0.0238421	0.165777	0.0733634	0.014711	0.109131	0.0447365	0.426439	0.0795319	0.100002	0.0858723	0.0839722	0.0488897	0.199483	0.141889	0.110589	0.00374566	0.00504979	0.199972	1	0.906482
rs3024459	6:6151819	C:0.113349	rs6587029	8:17161374	T:0.35595	13110	2156	8	1	0.200039	0.143114	0.0938035	0.0640606	0.00737177	-0.113231	0.0422573	0.0518629	0.179179	0.0921575	0.0708363	-0.0856196	0.0473946	0.200965	-0.12085	0.0945023	0.00891326	0.0112879	0.200039	1	0.906482
rs11787887	9:73491479	T:0.0700802	rs3783	17:18232017	C:0.327283	13085	2156	8	1	0.20024	0.0358183	0.166768	0.0794518	0.0298066	0.0940447	0.0432857	0.0161196	0.266315	0.110679	0.013074	0.114385	0.0460905	0.201449	-0.144013	0.112736	0.011177	0.0139146	0.20024	1	0.906482
rs800292	1:196642233	A:0.272596	rs10818014	9:119990556	A:0.126864	13144	2166	8	1	0.20024	3.60063e-21	-0.47787	0.0506023	0.147096	0.0911349	0.0628575	2.87317e-19	-0.510838	0.0569276	0.681435	0.0320522	0.0780798	0.198203	0.135745	0.1055	2.54001e-21	8.85485e-21	0.20024	1	0.906482
rs2357887	2:11165291	G:0.410008	rs116410219	6:32140277	A:0.20767	13129	2165	8	1	0.201045	3.27231e-05	0.168907	0.0406648	9.6979e-07	0.240324	0.049069	4.43647e-05	0.208172	0.050979	4.29432e-05	0.317387	0.0775808	0.201031	-0.0868868	0.0679536	9.64865e-10	2.28382e-09	0.201045	1	0.907202
rs1197944	9:28001944	A:0.471055	rs3750846	10:124215565	C:0.225269	13111	2161	8	1	0.201112	0.00129409	-0.132643	0.0412283	1.90261e-25	0.495255	0.0475056	0.000988283	-0.176051	0.0534485	1.44124e-07	0.414823	0.0788651	0.201216	0.0853919	0.0668118	1.12711e-26	4.40751e-26	0.201112	1	0.907202
rs219824	7:98645517	A:0.363996	rs177254	12:29733790	T:0.373972	13132	2162	8	1	0.201247	0.000106067	-0.169294	0.0436745	0.000624747	0.148045	0.0432799	0.0713237	-0.112331	0.0622883	0.000755631	0.20003	0.0593816	0.201771	-0.0827089	0.0647923	1.64765e-06	3.19439e-06	0.201247	1	0.907202
rs2114146	4:138169702	C:0.49901	rs10818014	9:119990556	A:0.126924	13126	2163	8	1	0.201247	0.0129709	0.100084	0.0402822	0.149544	0.0899229	0.0623968	0.00522426	0.126324	0.0452309	0.0594322	0.201221	0.10675	0.201215	-0.110827	0.0867126	0.0168443	0.0203377	0.201247	1	0.907202
rs3750846	10:124215565	C:0.225237	rs35904652	19:39952796	T:0.169473	13064	2157	8	1	0.201719	1.48211e-25	0.496908	0.047556	0.000439106	0.187054	0.0532101	2.84494e-21	0.536124	0.0566232	0.000395948	0.242038	0.068319	0.201791	-0.110336	0.0864388	4.49867e-27	1.77613e-26	0.201719	1	0.908374
rs1445881	5:61200407	A:0.365576	rs2014307	10:124217632	T:0.389045	13145	2166	8	1	0.20226	3.20486e-05	-0.179894	0.0432604	2.24533e-08	-0.237645	0.0424976	0.000207735	-0.241936	0.065222	1.2219e-06	-0.291721	0.0601232	0.201993	0.0815746	0.0639353	1.4896e-11	3.85459e-11	0.20226	1	0.909853
rs34516488	8:17146216	A:0.495286	rs1998886	14:39894833	T:0.143251	13047	2158	8	1	0.2026	0.000570748	0.141559	0.0410895	0.197223	0.0734069	0.0569265	0.00029715	0.171892	0.0475133	0.073494	0.176	0.0983379	0.202683	-0.103936	0.0815857	0.00119485	0.00174707	0.2026	1	0.910421
rs800292	1:196642233	A:0.272731	rs4852868	2:69831636	T:0.309199	13121	2163	8	1	0.202939	6.07201e-21	-0.475604	0.0506569	6.61318e-06	-0.209596	0.0465172	1.96833e-10	-0.421048	0.066163	0.00328225	-0.167524	0.0569811	0.204512	-0.097648	0.0769608	3.50975e-25	1.34234e-24	0.202939	1	0.910991
rs74133640	1:196223422	G:0.0786825	rs914940	1:242889492	C:0.445677	13116	2163	8	1	0.203212	4.01298e-07	0.380931	0.0751589	0.00205473	0.127168	0.0412588	0.0307797	0.261255	0.120957	0.0184595	0.10532	0.0446976	0.20356	0.135881	0.106869	2.5437e-08	5.60959e-08	0.203212	1	0.911219
rs9427938	1:196933245	T:0.121004	chr3:113020862:d	3:113020862	TG:0.292068	13074	2158	8	1	0.203416	6.36771e-08	-0.370309	0.0684722	1.72771e-05	0.201212	0.0468211	1.03346e-06	-0.445993	0.0912955	0.000692297	0.174331	0.0513855	0.202008	0.134283	0.10525	2.53141e-11	6.51162e-11	0.203416	1	0.911219
rs9427938	1:196933245	T:0.121603	rs177254	12:29733790	T:0.373944	13137	2165	8	1	0.204511	4.48561e-08	-0.373868	0.0683416	0.000605737	0.148552	0.0433219	0.00311071	-0.285976	0.0967253	0.000266344	0.173755	0.0476563	0.205917	-0.125784	0.0994438	5.47219e-10	1.32752e-09	0.204511	1	0.915165
rs13412066	2:137539995	G:0.0973863	rs2158231	16:17994640	A:0.446925	13123	2165	8	1	0.205544	0.0205355	0.170099	0.0734318	0.000185269	-0.152931	0.0409093	0.0148264	0.287914	0.118163	0.00344336	-0.130419	0.0445859	0.206298	-0.133131	0.105341	6.97015e-05	0.000118918	0.205544	1	0.917408
rs1445881	5:61200407	A:0.365474	rs72974647	6:123648480	G:0.0624186	13057	2152	8	1	0.205613	2.95662e-05	-0.180956	0.0433242	5.4401e-05	-0.348753	0.0864134	1.32358e-05	-0.200312	0.0459836	0.000202179	-0.459062	0.123527	0.203789	0.163585	0.128723	3.11813e-08	6.89709e-08	0.205613	1	0.917408
rs2019727	1:196674714	A:0.204882	rs340738	2:16438076	G:0.134856	13088	2158	8	1	0.20582	1.5899e-11	-0.363	0.053862	0.0473758	0.128159	0.0646315	6.00074e-08	-0.327749	0.0604839	0.0183882	0.178715	0.0758004	0.20863	-0.147695	0.117466	9.34443e-12	2.46963e-11	0.20582	1	0.917408
rs2336502	1:196842574	C:0.33313	rs9427938	1:196933245	T:0.121888	13094	2160	8	1	0.206444	0.0349023	-0.108733	0.0515446	0.00029952	-0.284574	0.0787048	0.0828558	-0.092215	0.0531697	0.693368	-0.0728589	0.184786	0.208947	-0.163264	0.129939	3.02367e-08	6.71268e-08	0.206444	1	0.917408
rs7517126	1:196840272	G:0.159858	chr3:113020862:d	3:113020862	TG:0.29166	12974	2157	8	1	0.206444	2.70342e-06	-0.292752	0.0623917	1.80348e-05	0.200746	0.0468166	1.36356e-05	-0.360996	0.0829942	0.00105542	0.171327	0.0523084	0.205336	0.120293	0.0949815	1.33078e-09	3.18693e-09	0.206444	1	0.917408
rs116185472	6:32188383	C:0.435162	rs3783	17:18232017	C:0.326781	13125	2164	8	1	0.206513	5.86422e-07	0.206771	0.0413904	0.0287651	0.0946789	0.0432978	9.75244e-06	0.259063	0.0585772	0.019046	0.164561	0.0701864	0.20647	-0.0733719	0.0580781	3.60617e-07	7.46968e-07	0.206513	1	0.917408
rs10733086	1:196676935	A:0.42688	rs11766622	7:17208343	G:0.481978	13095	2162	8	1	0.206513	1.93392e-33	0.501463	0.0416144	0.0279288	-0.0908952	0.0413483	1.9415e-17	0.567165	0.0667469	0.735582	-0.0229069	0.0678303	0.20663	-0.073562	0.0582492	3.40467e-34	1.53621e-33	0.206513	1	0.917408
rs11884676	2:2381613	A:0.0683705	chr6:31917557:i	6:31917557	CAT:0.102308	13127	2166	8	1	0.20707	8.19145e-06	-0.39778	0.089186	1.84984e-06	-0.353159	0.0740503	4.72313e-06	-0.445452	0.0973299	9.49513e-07	-0.386036	0.0787535	0.198885	0.277779	0.216215	2.01212e-10	5.03011e-10	0.20707	1	0.918925
rs3766404	1:196651832	C:0.163752	rs4924390	15:40064229	A:0.483195	13151	2166	8	1	0.207628	2.01973e-08	-0.342054	0.060969	0.000624731	0.139952	0.0409139	3.59428e-05	-0.45714	0.110631	0.0140255	0.113198	0.0460789	0.208239	0.110578	0.0878705	2.6243e-10	6.53674e-10	0.207628	1	0.919616
rs12042442	1:197096135	C:0.153365	rs2728491	7:47211732	G:0.271746	13106	2166	8	1	0.207838	1.27613e-07	-0.307197	0.0581565	0.0141643	0.109968	0.0448287	1.8883e-06	-0.372342	0.0781406	0.133279	0.0776114	0.0516962	0.20694	0.111249	0.0881511	2.8509e-08	6.36907e-08	0.207838	1	0.919616
rs11256424	10:10028972	G:0.498508	rs55792406	20:6700945	A:0.0535837	13073	2155	8	1	0.208539	1.63111e-05	0.177043	0.0410754	0.0038126	0.290408	0.100374	0.000171681	0.161317	0.0429331	0.506193	0.115074	0.173101	0.208678	0.171845	0.136688	1.49508e-06	2.98161e-06	0.208539	1	0.919616
rs920701	13:76417101	C:0.381175	rs35904652	19:39952796	T:0.169674	13078	2153	8	1	0.208961	0.00137409	0.134865	0.0421449	0.000491011	0.184262	0.0528637	0.046498	0.100273	0.0503672	0.168949	0.109623	0.0796916	0.209118	0.0960712	0.0764901	1.30678e-05	2.41611e-05	0.208961	1	0.919616
rs5993	1:197030829	T:0.260934	rs3107233	2:216581110	A:0.154381	13078	2153	8	1	0.209101	1.00625e-06	-0.286176	0.0585178	7.5016e-06	0.261132	0.0583021	7.55306e-07	-0.320818	0.0648566	0.00158044	0.216268	0.0684503	0.207296	0.121021	0.0959692	1.99939e-10	5.03372e-10	0.209101	1	0.919616
rs10801558	1:196699044	G:0.410514	rs2709977	7:82992227	C:0.181339	13097	2156	8	1	0.209101	5.37294e-37	-0.546813	0.0430307	0.116019	-0.0978066	0.0622297	1.46963e-31	-0.576943	0.0493624	0.0464402	-0.178035	0.0894032	0.207773	0.107977	0.0857153	5.89793e-38	2.8288e-37	0.209101	1	0.919616
rs2203861	4:138887568	A:0.427626	rs9554501	13:99423052	C:0.393303	13140	2166	8	1	0.209384	0.00396208	0.115725	0.0401662	0.227964	-0.0504059	0.0418091	0.3352	0.0585416	0.0607471	0.0833409	-0.11543	0.06666	0.209522	0.0731234	0.0582712	0.00759234	0.0100368	0.209384	1	0.919616
rs7546249	1:176792690	T:0.261016	rs61394933	2:216581686	T:0.0532646	13095	2161	8	1	0.209525	0.000954238	-0.15266	0.0462091	0.000243342	0.33157	0.0903665	0.00553982	-0.134315	0.048422	0.000219055	0.417008	0.112828	0.212935	-0.185479	0.148915	3.75313e-06	7.27819e-06	0.209525	1	0.919616
rs914940	1:242889492	C:0.445816	rs1998886	14:39894833	T:0.142928	13122	2165	8	1	0.209525	0.0014251	0.13131	0.0411693	0.217842	0.070018	0.0568196	0.0323766	0.101613	0.0474889	0.8362	-0.0188373	0.0911085	0.20968	0.102069	0.0813661	0.00302889	0.00427538	0.209525	1	0.919616
rs7524776	1:196623337	C:0.1553	rs2019727	1:196674714	A:0.205052	13065	2155	8	1	0.209525	8.22717e-21	-0.572823	0.0612206	9.76047e-16	-0.439175	0.054693	9.13189e-19	-0.612919	0.0692935	4.25644e-15	-0.468884	0.0597522	0.206675	0.170937	0.135368	4.41441e-31	1.91903e-30	0.209525	1	0.919616
rs10227806	7:1819139	G:0.0776636	rs11256424	10:10028972	G:0.498782	13140	2166	8	1	0.209737	5.31509e-05	-0.326073	0.0806848	2.73963e-05	0.171944	0.0409967	0.164174	-0.188204	0.135284	1.27223e-05	0.191366	0.0438426	0.210028	-0.144084	0.114947	2.5344e-08	5.71597e-08	0.209737	1	0.919616
rs13412066	2:137539995	G:0.0969799	merged_del_2_26565	4:138966211	GT:0.350457	13013	2150	8	1	0.209808	0.035445	0.155107	0.0737466	0.000623943	0.142278	0.0415896	0.618202	0.0545655	0.109481	0.00896403	0.119032	0.0455465	0.209826	0.127731	0.101855	0.000254833	0.000414976	0.209808	1	0.919616
rs234912	6:2210734	T:0.388906	rs3750846	10:124215565	C:0.2252	13115	2163	8	1	0.21002	0.000323638	-0.154768	0.0430437	1.0846e-25	0.497934	0.0475196	0.000369095	-0.199503	0.0560205	3.24137e-10	0.434902	0.0691773	0.209918	0.0870567	0.0694347	3.46529e-27	1.41142e-26	0.21002	1	0.919616
rs3766404	1:196651832	C:0.163789	rs2357887	2:11165291	G:0.409966	13145	2164	8	1	0.210943	1.46509e-08	-0.345591	0.0609981	1.75265e-05	0.174801	0.0407055	0.0115284	-0.248268	0.098275	1.17934e-05	0.201568	0.0460056	0.211066	-0.107713	0.0861262	9.23106e-12	2.48328e-11	0.210943	1	0.922083
rs7524776	1:196623337	C:0.155471	rs72974647	6:123648480	G:0.0623802	13041	2150	8	1	0.211014	2.38768e-16	-0.496266	0.0605142	9.30163e-05	-0.339539	0.0868804	5.41301e-16	-0.52449	0.0647371	6.3268e-05	-0.400799	0.100193	0.205868	0.2169	0.171461	1.11106e-19	3.8646e-19	0.211014	1	0.922083
rs2019727	1:196674714	A:0.204912	rs2336502	1:196842574	C:0.332809	13030	2151	8	1	0.211442	9.4391e-07	-0.368939	0.0752478	0.840947	0.0125456	0.0625148	0.124149	-0.218244	0.141939	0.591127	0.034932	0.0650256	0.213538	-0.119651	0.0961907	1.29027e-10	3.30378e-10	0.211442	1	0.92301
rs7517126	1:196840272	G:0.160569	rs10803078	1:242891905	C:0.306949	13038	2164	8	1	0.212301	2.05195e-06	-0.295482	0.0622297	1.18956e-05	0.192453	0.0439442	2.05428e-05	-0.370328	0.0869538	0.00106346	0.163145	0.0498431	0.211386	0.112645	0.0901327	1.2773e-09	3.12293e-09	0.212301	1	0.923615
rs219824	7:98645517	A:0.363726	rs1998886	14:39894833	T:0.142906	13117	2162	8	1	0.212445	0.000134459	-0.166694	0.0436583	0.224336	0.0690595	0.0568353	8.69323e-05	-0.198114	0.0504821	0.982182	0.00175472	0.0785682	0.21166	0.105219	0.0842414	0.0003146	0.00051125	0.212445	1	0.923615
rs2336502	1:196842574	C:0.332926	rs11506097	7:53678926	G:0.057513	13084	2159	8	1	0.212732	6.96936e-06	-0.200723	0.0446584	0.000102235	0.356619	0.0917886	3.22457e-06	-0.217996	0.0468208	0.0387625	0.25475	0.123264	0.209944	0.175781	0.140208	1.48011e-08	3.41847e-08	0.212732	1	0.923615
rs10801558	1:196699044	G:0.410728	rs6799610	3:113248748	T:0.18957	13106	2159	8	1	0.212876	4.48458e-37	-0.547719	0.0430542	1.43266e-05	0.23009	0.0530309	8.19727e-29	-0.584901	0.0525141	0.0465773	0.157221	0.0790004	0.212186	0.096448	0.0773083	2.90204e-41	1.47001e-40	0.212876	1	0.923615
rs2336502	1:196842574	C:0.332862	rs2114146	4:138169702	C:0.498929	13076	2157	8	1	0.212876	5.34717e-06	-0.203218	0.0446566	0.0148403	0.0984071	0.0403928	0.000282285	-0.282082	0.0776864	0.330939	0.0529271	0.0544392	0.213007	0.0775947	0.0623081	1.49326e-06	3.02129e-06	0.212876	1	0.923615
rs2203861	4:138887568	A:0.42711	rs2086538	8:71988962	G:0.187796	13102	2161	8	1	0.212876	0.00427249	0.115044	0.040263	0.00456239	0.153337	0.0540603	0.0828072	0.0829362	0.0478122	0.43284	0.0684064	0.0872152	0.212879	0.0926362	0.0743655	0.000252788	0.00041594	0.212876	1	0.923615
rs13412066	2:137539995	G:0.0973937	rs2830511	21:28161235	T:0.273243	13122	2165	8	1	0.213164	0.0282729	0.161216	0.073498	0.000765409	0.150668	0.0447749	0.0129719	0.240364	0.0967438	0.000343394	0.175894	0.0491304	0.213798	-0.136181	0.109542	0.000275406	0.000451631	0.213164	1	0.923928
chr5:149058540:i	5:149058540	TA:0.185684	rs1473522	8:71834440	C:0.181451	13111	2165	8	1	0.214104	0.157063	0.076449	0.0540268	0.00340405	0.156314	0.0533735	0.0619998	0.11979	0.0641857	0.00164706	0.1977	0.0628129	0.214681	-0.12345	0.0994925	0.00527707	0.00727358	0.214104	1	0.925855
rs61394933	2:216581686	T:0.0533973	rs652888	6:31851234	G:0.211228	13128	2164	8	1	0.214612	0.000123153	0.345542	0.0899904	7.11623e-05	0.198289	0.049917	0.0178142	0.264625	0.111682	0.000785691	0.177194	0.0527709	0.212035	0.182863	0.146526	2.77238e-07	5.94633e-07	0.214612	1	0.925855
rs7531611	1:196405652	T:0.322193	rs3024459	6:6151819	C:0.113323	13135	2163	8	1	0.214757	5.83358e-14	-0.340414	0.0453175	0.16962	0.0880913	0.0641398	6.61397e-10	-0.312319	0.0505775	0.063745	0.157956	0.0851991	0.216355	-0.124406	0.100629	1.076e-13	3.16273e-13	0.214757	1	0.925855
rs34743816	2:69813345	C:0.285231	rs55792406	20:6700945	A:0.0536443	12993	2148	8	1	0.214757	5.69979e-05	-0.183606	0.0456176	0.00605616	0.276354	0.100686	0.000434756	-0.167068	0.0474889	0.00335565	0.375665	0.128076	0.217679	-0.200249	0.162444	5.8557e-06	1.13705e-05	0.214757	1	0.925855
rs3024459	6:6151819	C:0.113262	rs3750846	10:124215565	C:0.225263	13098	2159	8	1	0.214976	0.20459	0.0816886	0.0643936	3.59886e-25	0.492416	0.0475102	0.886606	0.0122241	0.0857223	3.0523e-18	0.462893	0.0531481	0.215375	0.130633	0.105441	1.66138e-24	6.53334e-24	0.214976	1	0.925855
rs74133640	1:196223422	G:0.0786825	rs9427938	1:196933245	T:0.121455	13116	2163	8	1	0.215194	2.65582e-06	0.353759	0.0753353	5.52586e-07	-0.342766	0.0684561	1.29562e-06	0.388045	0.0801675	1.15467e-05	-0.314972	0.0718135	0.220904	-0.275579	0.225122	6.65375e-12	1.82634e-11	0.215194	1	0.925855
rs7531611	1:196405652	T:0.322337	rs6587029	8:17161374	T:0.355935	13126	2160	8	1	0.215267	8.51716e-14	-0.33856	0.0453708	0.00687826	-0.114442	0.0423437	1.6442e-09	-0.397592	0.0659406	0.00452546	-0.161205	0.0567823	0.214996	0.0817759	0.0659513	1.32137e-14	4.01746e-14	0.215267	1	0.925855
chr6:31917557:i	6:31917557	CAT:0.102346	rs2086538	8:71988962	G:0.187615	13088	2161	8	1	0.21534	7.89377e-07	-0.366508	0.0742224	0.00286806	0.161475	0.0541582	0.000587374	-0.305079	0.0887534	0.00123233	0.190175	0.0588543	0.217265	-0.166953	0.135312	5.11464e-08	1.15348e-07	0.21534	1	0.925855
rs74133640	1:196223422	G:0.07882	rs7517126	1:196840272	G:0.160559	13017	2162	8	1	0.215705	2.7156e-06	0.353771	0.0754111	2.29289e-05	-0.264353	0.0624318	1.45862e-06	0.391668	0.0813124	0.00024404	-0.239742	0.0653526	0.222622	-0.245743	0.201497	3.06363e-10	7.81442e-10	0.215705	1	0.925878
rs4852868	2:69831636	T:0.309265	rs600653	6:101370944	T:0.192576	13039	2156	8	1	0.215779	3.31927e-06	-0.215393	0.0463211	1.59092e-05	-0.224652	0.0520545	0.00137627	-0.177451	0.0554608	0.012542	-0.169999	0.0680946	0.216916	-0.105252	0.0852401	1.83726e-09	4.50643e-09	0.215779	1	0.925878
rs2357887	2:11165291	G:0.410246	rs2086538	8:71988962	G:0.187748	13108	2160	8	1	0.216218	2.34155e-05	0.17217	0.0407064	0.00322292	0.159463	0.0541354	2.51447e-05	0.205154	0.0486896	0.00456039	0.240396	0.0847493	0.216416	-0.0938552	0.0759275	2.11459e-06	4.27519e-06	0.216218	1	0.926834
rs34516488	8:17146216	A:0.495213	rs7241090	18:53668713	G:0.246055	13056	2155	8	1	0.217174	0.000678854	0.139715	0.041117	0.00167836	0.151072	0.0480824	0.000594991	0.179478	0.0522666	0.00484642	0.235835	0.0837165	0.217309	-0.083773	0.067903	1.98531e-05	3.70893e-05	0.217174	1	0.927591
rs10754194	1:196529868	C:0.130428	rs6587029	8:17161374	T:0.355973	13126	2160	8	1	0.217469	3.1024e-05	0.287363	0.0689811	0.00858503	-0.111023	0.0422439	0.000145881	0.374863	0.0987007	0.0610816	-0.0870387	0.0464726	0.218142	-0.121409	0.0985873	6.16826e-06	1.20593e-05	0.217469	1	0.927591
chr6:31917557:i	6:31917557	CAT:0.102431	rs10841008	12:18440405	G:0.495528	13082	2162	8	1	0.217543	1.59235e-06	-0.355709	0.074117	0.000585338	0.140407	0.0408358	0.0681122	-0.229148	0.125611	0.000266094	0.161414	0.0442686	0.217435	-0.127725	0.103557	1.17947e-08	2.78308e-08	0.217543	1	0.927591
rs116450038	6:32176208	C:0.202554	rs112499613	14:57869858	T:0.0829295	12999	2137	8	1	0.21769	4.06598e-06	0.228206	0.0495242	0.0001863	-0.274332	0.0734116	2.33243e-06	0.254413	0.0538752	0.0198664	-0.209398	0.0899145	0.220791	-0.151099	0.123404	2.15565e-08	5.01156e-08	0.21769	1	0.927591
rs7524776	1:196623337	C:0.155361	rs112499613	14:57869858	T:0.082816	13047	2149	8	1	0.21769	5.74993e-16	-0.489533	0.0604773	0.000309737	-0.265949	0.0737311	2.89576e-15	-0.521882	0.0661001	0.000192461	-0.31826	0.0853538	0.214007	0.184026	0.148095	1.02973e-18	3.5712e-18	0.21769	1	0.927591
rs2014307	10:124217632	T:0.389134	rs2253755	10:124241557	G:0.30108	13151	2167	8	1	0.217838	1.62286e-05	-0.189334	0.0439155	5.66743e-06	0.203269	0.0447884	0.0165778	-0.140954	0.0588302	3.36046e-05	0.255237	0.0615391	0.217908	-0.0824514	0.0669188	3.34735e-12	9.38269e-12	0.217838	1	0.927591
rs3107233	2:216581110	A:0.154193	rs116450038	6:32176208	C:0.202507	13081	2152	8	1	0.217912	2.54609e-05	0.245976	0.0584173	9.54451e-06	0.218415	0.0493344	0.00781057	0.193202	0.0726283	0.00138849	0.182904	0.0572106	0.217211	0.119207	0.0966038	7.05843e-09	1.68877e-08	0.217912	1	0.927591
rs2357887	2:11165291	G:0.410018	rs2594228	3:127125439	G:0.398523	13136	2164	8	1	0.21858	2.1011e-05	0.173116	0.0406962	2.86098e-05	0.176225	0.0421162	0.000177656	0.229197	0.0611382	0.000336032	0.24039	0.0670392	0.218622	-0.0723663	0.0588248	2.59324e-08	6.01723e-08	0.21858	1	0.928183
rs114425641	6:32200670	G:0.457062	rs4924390	15:40064229	A:0.483266	13147	2167	8	1	0.219175	3.01545e-06	0.190467	0.0407873	0.000902967	0.135651	0.0408695	0.103933	0.117306	0.0721406	0.330038	0.0672435	0.0690358	0.219222	0.0709085	0.0577149	5.62145e-08	1.28025e-07	0.219175	1	0.928183
rs340738	2:16438076	G:0.135063	rs2273159	14:35576783	A:0.13708	13142	2165	8	1	0.219175	0.0523499	0.124984	0.0644167	3.23261e-05	0.243057	0.0584773	0.0214179	0.168996	0.0734592	2.03467e-05	0.280356	0.065795	0.221534	-0.153809	0.12582	2.67284e-05	4.96514e-05	0.219175	1	0.928183
rs11256424	10:10028972	G:0.498629	rs1793000	11:20706934	G:0.125067	13125	2160	8	1	0.219399	1.67571e-05	0.176678	0.0410475	3.46529e-06	-0.29641	0.0638661	0.000997821	0.151252	0.0459572	0.000258332	-0.407699	0.111581	0.21972	0.110489	0.0900278	1.8703e-09	4.63951e-09	0.219399	1	0.928183
rs9427938	1:196933245	T:0.121645	rs340738	2:16438076	G:0.135064	13153	2167	8	1	0.219697	7.54504e-08	-0.366606	0.0681717	0.0379352	0.133533	0.064336	2.83311e-05	-0.322055	0.0769273	0.0165257	0.167839	0.0700177	0.224061	-0.185	0.152163	3.69926e-08	8.53417e-08	0.219697	1	0.928183
rs234912	6:2210734	T:0.389493	rs1473522	8:71834440	C:0.18186	13153	2167	8	1	0.219847	0.000653238	-0.145405	0.0426596	0.00486197	0.150272	0.0533629	0.000439476	-0.180004	0.0512077	0.272689	0.0836446	0.0762561	0.219271	0.0946518	0.0770486	4.72315e-05	8.58555e-05	0.219847	1	0.928183
rs800292	1:196642233	A:0.271813	rs13412066	2:137539995	G:0.0973863	13123	2165	8	1	0.220071	4.29637e-21	-0.476504	0.0505568	0.022461	0.168638	0.0738835	7.97813e-20	-0.503417	0.0552387	0.255809	0.103581	0.0911517	0.217277	0.14458	0.117183	6.43313e-22	2.43297e-21	0.220071	1	0.928183
rs1587325	1:196689797	A:0.197739	rs112499613	14:57869858	T:0.0828719	13002	2143	8	1	0.220221	9.48494e-18	-0.453737	0.0528829	0.000390568	-0.261792	0.0738196	7.09046e-17	-0.481679	0.0577172	0.000310121	-0.323641	0.0897334	0.217607	0.162644	0.131918	2.44844e-20	8.92454e-20	0.220221	1	0.928183
rs11506097	7:53678926	G:0.0574713	rs219824	7:98645517	A:0.363782	13137	2163	8	1	0.220221	5.32058e-05	0.370545	0.0916947	0.000128558	-0.167258	0.0436797	0.000173949	0.480439	0.127976	0.0010059	-0.150434	0.0457401	0.222935	-0.168204	0.138012	2.05524e-07	4.52799e-07	0.220221	1	0.928183
rs914940	1:242889492	C:0.445707	rs2086538	8:71988962	G:0.187776	13114	2162	8	1	0.220221	0.00196366	0.127636	0.0412304	0.00371154	0.156904	0.0540733	0.00108897	0.160166	0.0490333	0.00521408	0.237661	0.0850764	0.220491	-0.0923423	0.0753676	0.000126893	0.000220937	0.220221	1	0.928183
rs114425641	6:32200670	G:0.456977	rs6587029	8:17161374	T:0.355956	13121	2160	8	1	0.220596	2.41578e-06	0.192502	0.0408265	0.00861856	-0.11084	0.0421952	3.80834e-05	0.245727	0.0596598	0.583302	-0.0394328	0.071883	0.220724	-0.0724569	0.0591676	4.54862e-07	9.79763e-07	0.220596	1	0.928526
rs177254	12:29733790	T:0.372965	rs35904652	19:39952796	T:0.169724	13083	2158	8	1	0.221198	0.000815844	0.144949	0.0433024	0.000610115	0.181024	0.0528216	0.000506818	0.179142	0.05152	0.00109245	0.247876	0.0759059	0.221865	-0.0959425	0.0785395	9.41926e-06	1.83432e-05	0.221198	1	0.928526
rs7544266	1:196547929	G:0.082701	rs6695321	1:196675861	G:0.362229	13047	2155	8	1	0.221424	1.23762e-05	0.314122	0.0718674	1.51966e-11	-0.290467	0.0430576	0.0203457	0.230572	0.0993884	2.96644e-11	-0.314037	0.0472361	0.220458	0.13037	0.106398	2.27555e-15	7.23993e-15	0.221424	1	0.928526
rs4535167	3:73588223	T:0.479168	rs1206028	19:42855167	C:0.0732533	13153	2167	8	1	0.221575	8.59523e-05	0.160323	0.0408241	0.018512	0.179718	0.0763064	4.19609e-05	0.180583	0.0440832	0.0178902	0.311658	0.131619	0.22131	-0.131631	0.107625	3.01986e-05	5.62373e-05	0.221575	1	0.928526
rs116386615	6:32145993	G:0.317597	rs10818014	9:119990556	A:0.126864	13144	2166	8	1	0.221651	3.978e-06	0.226938	0.0492003	0.154876	0.08879	0.0624175	2.76895e-06	0.255959	0.0546075	0.0606371	0.146736	0.0782118	0.223763	-0.12302	0.101119	9.31407e-06	1.81716e-05	0.221651	1	0.928526
rs7544266	1:196547929	G:0.0825495	rs61394933	2:216581686	T:0.0530703	13077	2160	8	1	0.221651	4.40372e-06	0.328186	0.0714792	0.00017853	0.338517	0.0903287	9.23089e-05	0.297117	0.0759897	0.00414722	0.286948	0.100096	0.219416	0.257143	0.209386	2.47448e-08	5.805e-08	0.221651	1	0.928526
rs6695321	1:196675861	G:0.36226	rs920701	13:76417101	C:0.38126	13079	2153	8	1	0.222104	4.65971e-12	-0.297375	0.0430008	0.000883637	0.140544	0.0422665	0.000108362	-0.241861	0.0624793	0.0013642	0.193022	0.0602794	0.222344	-0.0742093	0.0608114	1.04519e-13	3.14757e-13	0.222104	1	0.928526
rs10754194	1:196529868	C:0.130284	rs11884676	2:2381613	A:0.0684307	13152	2167	8	1	0.22218	3.42556e-05	0.285719	0.0689616	8.45516e-06	-0.396893	0.0891229	0.00034435	0.259229	0.0724219	6.36197e-06	-0.450105	0.0997135	0.215697	0.231394	0.186902	5.84023e-09	1.42294e-08	0.22218	1	0.928526
rs7524776	1:196623337	C:0.155733	rs399469	1:196676105	A:0.459505	13125	2164	8	1	0.222256	1.25521e-05	-0.281548	0.0644604	1.98267e-22	0.433955	0.0445417	0.00964669	-0.216026	0.0834645	1.32756e-21	0.454222	0.0475745	0.223322	-0.128682	0.105673	1.54105e-37	7.6789e-37	0.222256	1	0.928526
rs7524776	1:196623337	C:0.15545	rs2086538	8:71988962	G:0.187954	13091	2159	8	1	0.222559	2.77891e-16	-0.493459	0.0603062	0.00426305	0.155209	0.0543067	4.56224e-10	-0.445914	0.0715354	0.00197103	0.191539	0.0618952	0.224452	-0.136708	0.112538	8.94777e-18	3.07224e-17	0.222559	1	0.928886
rs4852868	2:69831636	T:0.309101	rs55792406	20:6700945	A:0.0534319	13054	2152	8	1	0.222787	8.74075e-06	-0.205996	0.0463308	0.00523151	0.281385	0.100767	8.70002e-05	-0.189355	0.0482526	0.00323888	0.381673	0.129639	0.226741	-0.194191	0.160648	8.13457e-07	1.73253e-06	0.222787	1	0.928931
rs6799610	3:113248748	T:0.189633	rs112499613	14:57869858	T:0.082785	13070	2152	8	1	0.223244	6.95345e-05	0.208695	0.0524639	0.000166673	-0.276497	0.0734425	3.50395e-05	0.236392	0.0571274	0.0137179	-0.21665	0.0879058	0.22379	-0.158359	0.130175	3.12012e-07	6.8544e-07	0.223244	1	0.929411
rs10818014	9:119990556	A:0.126874	rs9554501	13:99423052	C:0.393251	13143	2166	8	1	0.223778	0.156013	0.0884469	0.0623476	0.228488	-0.0503634	0.0418209	0.0636206	0.176066	0.0949233	0.591743	-0.0250429	0.0466947	0.224219	-0.108528	0.0892949	0.179378	0.178014	0.223778	1	0.929411
rs4852868	2:69831636	T:0.309199	rs2158231	16:17994640	A:0.447031	13121	2163	8	1	0.224466	4.91714e-06	-0.211255	0.0462437	0.000171242	-0.154127	0.0410124	0.00013667	-0.280452	0.07353	0.000305251	-0.198511	0.054977	0.224264	0.0802107	0.0660024	2.47872e-08	5.86606e-08	0.224466	1	0.929411
rs7524776	1:196623337	C:0.155852	rs147985051	6:32173257	A:0.482474	13038	2151	8	1	0.22462	1.75995e-16	-0.497941	0.0604489	1.40464e-08	0.23546	0.0415067	4.50523e-08	-0.611014	0.111707	1.06839e-05	0.207996	0.0472412	0.225166	0.106317	0.0876552	3.00735e-23	1.18844e-22	0.22462	1	0.929411
rs12042442	1:197096135	C:0.153542	rs620680	6:101422609	A:0.189539	13029	2151	8	1	0.224697	2.11164e-07	-0.302959	0.0583822	3.5802e-05	-0.216572	0.0524004	7.80143e-07	-0.352206	0.0712929	2.90154e-05	-0.253013	0.0605141	0.22265	0.125539	0.102942	1.47174e-10	3.92268e-10	0.224697	1	0.929411
rs399469	1:196676105	A:0.459139	rs116410219	6:32140277	A:0.20773	13130	2167	8	1	0.224927	1.51244e-33	0.504011	0.0417557	2.28151e-06	0.234073	0.0495209	1.73953e-19	0.466866	0.05171	0.0763997	0.150588	0.0849832	0.225295	0.0857185	0.0706916	2.16443e-38	1.09999e-37	0.224927	1	0.929411
rs74133640	1:196223422	G:0.0786945	rs3766404	1:196651832	C:0.163642	13114	2162	8	1	0.225466	4.61512e-06	0.345825	0.0754819	2.1589e-07	-0.31747	0.0612273	2.57665e-06	0.38363	0.0815893	4.81213e-06	-0.293514	0.0641867	0.231536	-0.239913	0.200527	2.73003e-12	7.86827e-12	0.225466	1	0.929411
rs7524776	1:196623337	C:0.155674	rs914940	1:242889492	C:0.445811	13130	2164	8	1	0.22562	6.22006e-17	-0.503825	0.060259	0.000927364	0.137249	0.0414438	1.05029e-09	-0.59624	0.0977191	0.0221767	0.108877	0.0475999	0.225484	0.103236	0.085173	7.90292e-19	2.81975e-18	0.22562	1	0.929411
rs2203861	4:138887568	A:0.427505	rs3024459	6:6151819	C:0.113295	13125	2162	8	1	0.225697	0.00349348	0.117473	0.0402221	0.174955	0.0867751	0.063972	0.0386079	0.0930599	0.0449925	0.922863	-0.00995099	0.102769	0.225875	0.108987	0.0899933	0.00547791	0.0077991	0.225697	1	0.929411
rs12562176	1:196521049	A:0.427207	rs2292627	10:124201665	G:0.121907	13092	2154	8	1	0.225775	4.2428e-06	-0.192247	0.0418007	2.12394e-05	0.252829	0.0594689	4.84461e-06	-0.222106	0.048586	0.0478678	0.174284	0.0880871	0.225242	0.10022	0.0826416	3.98755e-09	9.91513e-09	0.225775	1	0.929411
rs112499613	14:57869858	T:0.082785	rs2158231	16:17994640	A:0.446863	13070	2152	8	1	0.225929	0.000147841	-0.278554	0.0734068	0.000203641	-0.152838	0.0411468	0.000719072	-0.381324	0.112744	0.000101521	-0.174501	0.0448942	0.225175	0.122254	0.100796	7.83058e-07	1.68606e-06	0.225929	1	0.929411
rs914940	1:242889492	C:0.445851	rs1197944	9:28001944	A:0.470872	13149	2165	8	1	0.226084	0.00189027	0.127971	0.0411887	0.00100968	-0.134559	0.0409267	0.365481	0.0618911	0.0683902	0.00267774	-0.1961	0.0653122	0.22615	0.0708091	0.0585037	3.33209e-05	6.26583e-05	0.226084	1	0.929411
rs10803078	1:242891905	C:0.30701	rs11256424	10:10028972	G:0.49859	13125	2164	8	1	0.226161	2.38862e-05	0.185318	0.0438614	2.1892e-05	0.174082	0.0410119	0.131786	0.112423	0.0745959	0.0202624	0.128812	0.0554877	0.226298	0.0745494	0.0616136	1.43703e-08	3.4668e-08	0.226161	1	0.929411
rs116386615	6:32145993	G:0.318241	rs55792406	20:6700945	A:0.0535687	13086	2156	8	1	0.226238	5.58053e-06	0.224032	0.0493279	0.00392658	0.289799	0.100485	2.59193e-06	0.240367	0.0511337	0.00241957	0.384573	0.126787	0.23059	-0.191756	0.159951	5.9195e-07	1.28705e-06	0.226238	1	0.929411
rs10801558	1:196699044	G:0.410688	rs3024459	6:6151819	C:0.113454	13089	2155	8	1	0.226393	1.23377e-36	-0.543995	0.0430297	0.188625	0.085147	0.0647674	4.80016e-27	-0.51782	0.0480824	0.0742793	0.168128	0.0941951	0.227831	-0.114435	0.0948906	2.51669e-37	1.26698e-36	0.226393	1	0.929411
rs620680	6:101422609	A:0.189729	rs8017682	14:20903778	A:0.13914	13066	2151	8	1	0.226626	3.31253e-05	-0.217059	0.0522926	0.199432	0.0744459	0.0580171	0.00271904	-0.18059	0.0602402	0.0808564	0.122632	0.0702463	0.228154	-0.126373	0.104863	6.86879e-05	0.000125416	0.226626	1	0.929411
rs116410219	6:32140277	A:0.207585	rs12313231	12:115564514	G:0.226988	13091	2164	8	1	0.226781	5.90601e-07	0.245195	0.0490953	0.000561189	0.179764	0.0521098	0.000532987	0.205238	0.0592556	0.0399611	0.133286	0.0648864	0.226234	0.104763	0.0865728	1.3493e-08	3.26656e-08	0.226781	1	0.929411
rs2114146	4:138169702	C:0.499048	rs2014307	10:124217632	T:0.389096	13133	2164	8	1	0.227014	0.0136803	0.0994464	0.0403344	1.80606e-08	-0.238966	0.042448	0.439922	0.0461545	0.0597605	2.74372e-05	-0.312875	0.074605	0.227115	0.072338	0.0598912	4.67104e-09	1.16151e-08	0.227014	1	0.929411
rs652888	6:31851234	G:0.211461	rs2014307	10:124217632	T:0.389193	13149	2166	8	1	0.227247	0.000112638	0.192835	0.0499363	1.86421e-08	-0.238639	0.0424311	0.0807385	0.128115	0.0733585	1.88783e-07	-0.27728	0.0532201	0.226827	0.0882731	0.0730392	6.49425e-11	1.77371e-10	0.227247	1	0.929411
rs920701	13:76417101	C:0.381257	rs55792406	20:6700945	A:0.0536124	13066	2149	8	1	0.227247	0.00122434	0.136349	0.0421721	0.00350729	0.293227	0.100442	0.00612281	0.12086	0.0440914	0.31883	0.153689	0.154173	0.226583	0.174155	0.144024	7.68892e-05	0.000139948	0.227247	1	0.929411
rs10922153	1:196978615	G:0.493724	rs2014307	10:124217632	T:0.389408	13066	2156	8	1	0.228262	8.39109e-16	0.334805	0.0415992	2.31126e-09	-0.255376	0.042746	4.05443e-10	0.390896	0.0625241	0.0278356	-0.1746	0.0793784	0.228191	-0.0724095	0.0600893	3.94115e-22	1.53697e-21	0.228262	1	0.93005
rs6799610	3:113248748	T:0.189895	rs9554501	13:99423052	C:0.393324	13152	2167	8	1	0.228418	3.53398e-05	0.21583	0.0521831	0.196985	-0.0539829	0.0418411	0.0701515	0.143911	0.0794682	0.0813034	-0.0883941	0.0507088	0.228245	0.0899978	0.0746937	9.90416e-05	0.000178836	0.228418	1	0.93005
rs2357887	2:11165291	G:0.410677	merged_del_2_26565	4:138966211	GT:0.350004	13037	2150	8	1	0.228732	2.69986e-05	0.171357	0.0408245	0.000473789	0.145508	0.0416312	0.0488012	0.11833	0.0600563	0.219301	0.0823436	0.0670338	0.228865	0.0702407	0.0583739	3.0293e-07	6.77371e-07	0.228732	1	0.93005
rs7517126	1:196840272	G:0.160691	rs10227806	7:1819139	G:0.0775684	13053	2166	8	1	0.22881	3.14549e-06	-0.289644	0.062141	3.35834e-05	-0.335193	0.0808143	6.1425e-05	-0.263347	0.0657173	0.00180269	-0.284088	0.0910263	0.235323	-0.213823	0.180174	2.27537e-09	5.78621e-09	0.22881	1	0.93005
merged_del_2_26565	4:138966211	GT:0.35015	rs234912	6:2210734	T:0.388944	13043	2152	8	1	0.22881	0.000511128	0.144566	0.0416035	0.000401612	-0.151789	0.04289	0.122383	0.0926306	0.059961	0.000977561	-0.206613	0.0626689	0.228709	0.07311	0.0607381	4.17671e-06	8.57662e-06	0.22881	1	0.93005
rs34743816	2:69813345	C:0.285254	rs6587029	8:17161374	T:0.356337	13034	2152	8	1	0.228967	5.06979e-05	-0.184746	0.0455893	0.0136157	-0.104519	0.0423627	0.000253572	-0.242353	0.0662415	0.00841083	-0.150449	0.0570939	0.228603	0.0778014	0.064621	9.11165e-06	1.8193e-05	0.228967	1	0.93005
rs10754194	1:196529868	C:0.130006	rs11787887	9:73491479	T:0.0700856	13084	2156	8	1	0.229124	3.28522e-05	0.28688	0.0690821	0.0456388	0.15924	0.0796712	0.000661421	0.253787	0.0745317	0.206904	0.112351	0.0890175	0.225958	0.209264	0.172826	2.42357e-05	4.65981e-05	0.229124	1	0.93005
rs13412066	2:137539995	G:0.0974001	rs1445881	5:61200407	A:0.365165	13116	2164	8	1	0.229282	0.0267381	0.162681	0.0734347	2.59328e-05	-0.181586	0.0431678	0.45078	0.0773011	0.102506	1.45269e-05	-0.203762	0.0469959	0.227972	0.130512	0.108255	1.04211e-05	2.07216e-05	0.229282	1	0.93005
rs11884676	2:2381613	A:0.0684707	rs177254	12:29733790	T:0.373944	13137	2165	8	1	0.22936	1.0907e-05	-0.392647	0.0892711	0.00103016	0.141989	0.0432609	0.0195792	-0.288315	0.123511	0.000476852	0.159023	0.0455207	0.230741	-0.161689	0.134915	1.29527e-07	2.97468e-07	0.22936	1	0.93005
rs1587325	1:196689797	A:0.198271	rs2203861	4:138887568	A:0.427599	13073	2157	8	1	0.229912	8.79339e-19	-0.46636	0.0526992	0.00272432	0.121549	0.0405537	8.92833e-11	-0.544131	0.0839181	0.0695489	0.088743	0.0488986	0.229974	0.0876177	0.0729889	2.19156e-20	8.24477e-20	0.229912	1	0.930843
rs10754194	1:196529868	C:0.129387	rs12313231	12:115564514	G:0.227418	13108	2164	8	1	0.229991	2.80066e-05	0.289035	0.068997	0.000677912	0.176818	0.0520303	3.07695e-05	0.343816	0.0824954	0.000324652	0.205002	0.0570274	0.233001	-0.134444	0.112726	5.70804e-07	1.25667e-06	0.229991	1	0.930843
rs13412066	2:137539995	G:0.097416	rs1197944	9:28001944	A:0.470958	13119	2163	8	1	0.230386	0.0220161	0.167983	0.0733521	0.000904519	-0.135766	0.0409099	0.0184064	0.282237	0.119727	0.0103189	-0.114413	0.0446062	0.230586	-0.122602	0.102267	0.000305517	0.000525418	0.230386	1	0.931561
rs9427938	1:196933245	T:0.12163	rs61394933	2:216581686	T:0.0533892	13130	2165	8	1	0.230703	8.84537e-08	-0.365255	0.0682851	0.000101777	0.350286	0.0901332	2.10876e-06	-0.339045	0.0714877	5.39572e-05	0.400109	0.0990911	0.237062	-0.269445	0.227887	2.41232e-10	6.48228e-10	0.230703	1	0.931961
rs800292	1:196642233	A:0.272144	rs11787887	9:73491479	T:0.0700802	13085	2156	8	1	0.231338	5.76945e-21	-0.476533	0.0507267	0.0450409	0.160174	0.0799162	3.8733e-20	-0.499447	0.0543378	0.354996	0.091292	0.0987003	0.22871	0.163059	0.135466	1.33067e-21	5.17564e-21	0.231338	1	0.932586
rs11766622	7:17208343	G:0.481504	rs12313231	12:115564514	G:0.226851	13057	2159	8	1	0.231338	0.0210772	-0.094371	0.0409135	0.000630722	0.178147	0.0521196	0.216091	-0.0611366	0.0494237	0.00195609	0.254332	0.0821269	0.231684	-0.0857098	0.0716618	0.000200853	0.000353742	0.231338	1	0.932586
rs920701	13:76417101	C:0.381397	rs2158231	16:17994640	A:0.447114	13132	2160	8	1	0.231576	0.000861487	0.140124	0.0420509	0.000222621	-0.151217	0.0409595	0.00243844	0.201996	0.0666462	0.114218	-0.096698	0.0612202	0.231645	-0.0720888	0.0602682	4.38464e-06	9.06242e-06	0.231576	1	0.932586
rs72974647	6:123648480	G:0.0623271	rs11766622	7:17208343	G:0.481863	13012	2148	8	1	0.231815	7.9271e-05	-0.342027	0.0866639	0.023451	-0.092939	0.0410144	0.000669158	-0.468695	0.137774	0.0111002	-0.11115	0.0437681	0.231382	0.143936	0.120267	2.37321e-05	4.60339e-05	0.231815	1	0.932586
rs116386615	6:32145993	G:0.317021	rs34516488	8:17146216	A:0.495106	13078	2160	8	1	0.232135	9.02824e-06	0.219171	0.0493714	0.000596383	0.141177	0.0411204	0.000246962	0.29552	0.0806244	0.000574094	0.179256	0.0520553	0.232097	-0.0770653	0.0644912	1.40944e-07	3.256e-07	0.232135	1	0.932586
rs11787887	9:73491479	T:0.0700552	rs1998886	14:39894833	T:0.142983	13054	2154	8	1	0.232374	0.0367093	0.166012	0.0794701	0.194751	0.0737753	0.0568968	0.0158718	0.216621	0.0898152	0.0996646	0.100466	0.0610188	0.234287	-0.192423	0.161783	0.0508559	0.0606208	0.232374	1	0.932586
rs7524776	1:196623337	C:0.155674	rs4924390	15:40064229	A:0.48313	13130	2164	8	1	0.232854	1.11922e-16	-0.499345	0.0602244	0.00111039	0.13397	0.0410829	0.000177699	-0.39531	0.10545	0.000620311	0.161839	0.0472859	0.232905	-0.100583	0.0843178	9.27561e-19	3.37757e-18	0.232854	1	0.932586
rs2728491	7:47211732	G:0.271335	rs6587029	8:17161374	T:0.355989	13124	2160	8	1	0.232854	0.0157826	0.108289	0.0448605	0.00864781	-0.110815	0.0422043	0.429558	0.0516467	0.0653799	0.00615681	-0.156821	0.0572482	0.232783	0.0789433	0.0661598	0.00163916	0.00258328	0.232854	1	0.932586
rs2203861	4:138887568	A:0.427434	rs1793000	11:20706934	G:0.125248	13126	2160	8	1	0.233015	0.00435013	0.114856	0.040278	5.17585e-06	-0.290975	0.0638449	0.0462628	0.0902183	0.0452679	0.0001393	-0.382577	0.100429	0.233013	0.10469	0.0877807	3.51319e-07	7.92143e-07	0.233015	1	0.932586
rs600653	6:101370944	T:0.192555	rs2147627	13:74620132	C:0.187313	13069	2159	8	1	0.233175	2.55428e-05	-0.218974	0.0520134	4.89603e-05	-0.222082	0.0546929	3.32413e-05	-0.260599	0.0627943	6.31164e-05	-0.267592	0.0668838	0.232236	0.117264	0.0981604	2.28797e-08	5.57103e-08	0.233175	1	0.932586
rs3107233	2:216581110	A:0.154139	rs10818014	9:119990556	A:0.126864	13144	2166	8	1	0.233256	1.00576e-05	0.256608	0.0581096	0.159812	0.0877399	0.062417	7.18529e-06	0.291457	0.0649395	0.0692011	0.13067	0.0719114	0.235777	-0.142541	0.120226	2.42238e-05	4.7147e-05	0.233256	1	0.932586
rs652888	6:31851234	G:0.211035	rs34516488	8:17146216	A:0.495106	13076	2159	8	1	0.233899	0.000118327	0.192583	0.0500273	0.000709967	0.139206	0.0411157	0.00138503	0.277041	0.0866362	0.000606412	0.175361	0.0511447	0.23377	-0.0836605	0.0702614	1.74154e-06	3.74165e-06	0.233899	1	0.932736
rs7544266	1:196547929	G:0.0825699	rs3766404	1:196651832	C:0.163613	13098	2161	8	1	0.23398	2.58868e-05	0.301718	0.0717193	1.28231e-07	-0.323369	0.0612284	1.44956e-05	0.338975	0.078173	5.32018e-06	-0.296396	0.0651169	0.238702	-0.212344	0.180221	1.30625e-11	3.75523e-11	0.23398	1	0.932736
merged_del_2_26565	4:138966211	GT:0.350154	rs11256424	10:10028972	G:0.498503	13030	2151	8	1	0.23406	0.000557986	0.143738	0.0416479	1.39568e-05	0.178706	0.0411334	0.00295033	0.213317	0.0717547	0.000134693	0.23174	0.0607013	0.234082	-0.0703863	0.0591526	1.72688e-07	3.98869e-07	0.23406	1	0.932736
rs2357887	2:11165291	G:0.410054	rs55792406	20:6700945	A:0.0535933	13080	2154	8	1	0.234222	1.78135e-05	0.174939	0.0407719	0.00396298	0.289551	0.1005	0.00015524	0.160708	0.042487	0.394293	0.138958	0.163123	0.234852	0.170972	0.143921	1.70078e-06	3.66043e-06	0.234222	1	0.932736
rs7517126	1:196840272	G:0.160422	merged_del_2_26565	4:138966211	GT:0.350664	12944	2151	8	1	0.234383	3.78389e-06	-0.288447	0.062395	0.000739422	0.140619	0.0416707	6.14633e-05	-0.367652	0.0917497	0.0144134	0.11489	0.0469554	0.234001	0.103712	0.087144	4.65579e-08	1.11654e-07	0.234383	1	0.932736
rs10754194	1:196529868	C:0.130451	rs600653	6:101370944	T:0.19254	13070	2160	8	1	0.234707	3.37417e-05	0.286312	0.0690471	2.54044e-05	-0.218885	0.0519772	0.00453479	0.233573	0.082292	1.68382e-05	-0.248413	0.0577281	0.232827	0.142203	0.119187	2.13002e-08	5.21958e-08	0.234707	1	0.933155
rs147985051	6:32173257	A:0.482176	rs115746404	6:32176211	G:0.397011	13016	2141	8	1	0.235761	0.015574	0.170493	0.0704881	0.289584	-0.0769048	0.0726178	0.0592165	0.141018	0.0747481	0.142398	-0.118424	0.08073	0.235946	0.0778198	0.0656606	8.76425e-08	2.07405e-07	0.235761	1	0.936033
rs7544266	1:196547929	G:0.0828398	rs7517126	1:196840272	G:0.16068	13001	2161	8	1	0.236087	3.00573e-05	0.299559	0.0717845	2.49733e-05	-0.263856	0.0625987	1.54147e-05	0.333029	0.0770423	0.000259942	-0.239765	0.0656485	0.240244	-0.239321	0.203785	2.71264e-09	7.02077e-09	0.236087	1	0.936033
rs3766404	1:196651832	C:0.163752	rs3783	17:18232017	C:0.326781	13151	2166	8	1	0.236087	2.72432e-08	-0.338414	0.0608845	0.0486614	0.085307	0.0432691	2.07053e-06	-0.410516	0.0864896	0.213357	0.0600434	0.0482514	0.235172	0.102296	0.0861698	1.32644e-08	3.30331e-08	0.236087	1	0.936033
rs74133640	1:196223422	G:0.0786825	rs1206028	19:42855167	C:0.073193	13116	2163	8	1	0.236822	3.79908e-07	0.381505	0.0751177	0.0202043	0.177346	0.0763589	2.64761e-07	0.419293	0.0814645	0.00919254	0.214889	0.0824972	0.239149	-0.232822	0.19779	2.04772e-07	4.74442e-07	0.236822	1	0.936778
rs10803078	1:242891905	C:0.306851	rs177254	12:29733790	T:0.374066	13122	2163	8	1	0.236985	1.76878e-05	0.188263	0.0438613	0.000587585	0.148894	0.0433174	0.000111591	0.24057	0.0622609	0.000825736	0.195251	0.0583882	0.237133	-0.0776509	0.0656843	3.58773e-07	8.17871e-07	0.236985	1	0.936778
rs652888	6:31851234	G:0.211467	rs116386615	6:32145993	G:0.31758	13151	2166	8	1	0.237149	0.166291	0.0868644	0.0627534	0.00485039	0.173895	0.0617347	0.0680744	0.154904	0.0849015	0.00291539	0.227397	0.076397	0.237923	-0.0926029	0.0784642	1.07861e-05	2.19179e-05	0.237149	1	0.936778
rs10733086	1:196676935	A:0.426789	rs2253755	10:124241557	G:0.300905	13147	2167	8	1	0.237313	1.76767e-34	0.510125	0.0416569	7.37359e-10	0.270066	0.0438571	2.14117e-15	0.461921	0.0582287	0.00522576	0.202116	0.0723709	0.237701	0.0733931	0.0621579	1.3982e-41	7.6805e-41	0.237313	1	0.936778
rs114425641	6:32200670	G:0.457062	rs2248799	10:124223944	T:0.494333	13147	2167	8	1	0.237888	1.46246e-06	0.196991	0.040901	1.52955e-10	0.263613	0.041174	0.000216704	0.267193	0.0722396	2.34808e-06	0.33023	0.0699506	0.237999	-0.0687991	0.0583042	1.50722e-14	4.90626e-14	0.237888	1	0.936778
rs72974647	6:123648480	G:0.062476	rs55792406	20:6700945	A:0.0534739	12997	2142	8	1	0.23797	7.38565e-05	-0.343596	0.0866898	0.00419368	0.288586	0.100791	0.000400911	-0.316515	0.0894241	0.00196472	0.328282	0.106051	0.248313	-0.398516	0.345198	4.59956e-06	9.66851e-06	0.23797	1	0.936778
rs7517126	1:196840272	G:0.160606	rs2114146	4:138169702	C:0.498888	13035	2163	8	1	0.238135	5.33322e-06	-0.282822	0.0621419	0.0143008	0.0987199	0.0403002	0.000368496	-0.387023	0.108663	0.101735	0.0741981	0.0453395	0.238449	0.102918	0.0873022	1.07477e-06	2.37511e-06	0.238135	1	0.936778
rs620680	6:101422609	A:0.189473	rs920701	13:76417101	C:0.381321	13052	2145	8	1	0.2383	2.3821e-05	-0.221713	0.0524679	0.000922995	0.139864	0.0422167	0.0481228	-0.153636	0.0777399	0.000657888	0.173409	0.0509047	0.238557	-0.0907613	0.0770076	5.29585e-07	1.19746e-06	0.2383	1	0.936778
rs3107233	2:216581110	A:0.154147	rs2253755	10:124241557	G:0.301034	13153	2167	8	1	0.238464	7.25566e-06	0.261303	0.058248	3.18954e-09	0.256839	0.0433737	0.0167746	0.194673	0.0813984	4.5016e-06	0.228159	0.049743	0.23846	0.102476	0.0869294	1.78865e-12	5.40051e-12	0.238464	1	0.936778
rs6587029	8:17161374	T:0.355946	rs2253755	10:124241557	G:0.301173	13127	2160	8	1	0.238464	0.0112512	-0.107233	0.0423043	1.37234e-08	0.246382	0.0434015	0.00898623	-0.158034	0.0604895	0.00179002	0.193996	0.0621178	0.238518	0.0734827	0.0623422	3.24978e-09	8.4335e-09	0.238464	1	0.936778
rs3107233	2:216581110	A:0.154206	rs2114146	4:138169702	C:0.49901	13135	2164	8	1	0.239208	1.4561e-05	0.252049	0.0581398	0.0144868	0.0984788	0.0402783	0.00055696	0.350334	0.101494	0.00679638	0.125226	0.0462659	0.239253	-0.0942412	0.0800789	3.86566e-06	8.20521e-06	0.239208	1	0.938837
rs147985051	6:32173257	A:0.482645	rs3750846	10:124215565	C:0.225004	13022	2150	8	1	0.239623	1.14495e-08	0.237489	0.0416083	2.8824e-26	0.506841	0.0478012	3.23851e-07	0.278971	0.0546037	4.57544e-12	0.589934	0.0852733	0.239454	-0.079908	0.0679286	3.26165e-32	1.58777e-31	0.239623	1	0.939602
rs3750846	10:124215565	C:0.225217	rs2830511	21:28161235	T:0.272991	13114	2163	8	1	0.240038	1.48769e-25	0.496459	0.0475146	0.000549194	0.155966	0.045135	1.16766e-12	0.44788	0.0630006	0.0530731	0.112752	0.0582903	0.240202	0.0858276	0.073077	6.119e-27	2.72737e-26	0.240038	1	0.940277
rs6799610	3:113248748	T:0.189829	rs116185472	6:32188383	C:0.435162	13125	2164	8	1	0.240288	5.06701e-05	0.212355	0.0524008	7.23859e-07	0.205282	0.0414304	0.143559	0.12922	0.0883453	0.000583133	0.172224	0.0500746	0.240795	0.0868851	0.0740706	1.13661e-09	3.03766e-09	0.240288	1	0.940277
merged_del_2_26565	4:138966211	GT:0.349992	rs8017682	14:20903778	A:0.139115	13036	2151	8	1	0.240454	0.000513173	0.144465	0.0415872	0.15294	0.0828663	0.0579799	0.000322928	0.172593	0.0479933	0.0658446	0.15515	0.0843446	0.240933	-0.0970652	0.0827738	0.000871187	0.00145655	0.240454	1	0.940277
rs800292	1:196642233	A:0.271478	rs147985051	6:32173257	A:0.482312	13060	2154	8	1	0.241038	4.21011e-21	-0.479659	0.0508801	1.02623e-08	0.238022	0.0415663	4.35551e-10	-0.567375	0.0909149	7.59658e-05	0.2028	0.0512537	0.241432	0.0835914	0.0713593	6.90736e-28	3.14153e-27	0.241038	1	0.941167
rs800292	1:196642233	A:0.270653	rs1587325	1:196689797	A:0.198166	13085	2158	8	1	0.241122	0.000978262	-0.356833	0.108239	0.221269	-0.137188	0.112158	0.000498754	-0.394547	0.113329	0.0924026	-0.24447	0.145271	0.239156	0.104675	0.0889264	9.43498e-21	3.7026e-20	0.241122	1	0.941167
rs2357887	2:11165291	G:0.410288	rs12313231	12:115564514	G:0.227429	13103	2162	8	1	0.241624	3.04239e-05	0.169617	0.0406728	0.000849931	0.173731	0.0520775	4.1603e-05	0.202371	0.0493782	0.00256586	0.248988	0.0825705	0.241913	-0.0857372	0.073266	5.599e-07	1.27584e-06	0.241624	1	0.942268
rs7524776	1:196623337	C:0.155745	rs7241090	18:53668713	G:0.246643	13108	2159	8	1	0.24196	1.92319e-16	-0.495934	0.0602829	0.00224774	0.147257	0.0481958	7.54856e-13	-0.551113	0.0768732	0.0344342	0.116346	0.0550113	0.240868	0.118036	0.100643	2.75032e-18	1.01565e-17	0.24196	1	0.942717
rs72974647	6:123648480	G:0.062433	rs2147627	13:74620132	C:0.187644	13062	2152	8	1	0.24297	5.42557e-05	-0.348404	0.0863136	4.04608e-05	-0.224917	0.0547933	0.00585892	-0.282609	0.102559	0.000491811	-0.202278	0.0580396	0.245845	-0.189623	0.163398	3.82041e-08	9.44114e-08	0.24297	1	0.945001
rs340738	2:16438076	G:0.134974	rs4852868	2:69831636	T:0.309199	13121	2163	8	1	0.243477	0.050815	0.125727	0.0643751	7.45623e-06	-0.207075	0.0462197	0.451676	0.0632236	0.0840043	5.72481e-06	-0.233009	0.0513653	0.242212	0.115081	0.0984035	4.4941e-06	9.60274e-06	0.243477	1	0.945001
rs9427938	1:196933245	T:0.121645	rs11884676	2:2381613	A:0.0684635	13153	2167	8	1	0.2439	8.60603e-08	-0.365895	0.0683413	7.89004e-06	-0.399412	0.0893909	2.85596e-06	-0.338076	0.0722243	0.000266202	-0.354172	0.097136	0.252572	-0.249823	0.218353	9.10571e-12	2.71222e-11	0.2439	1	0.945001
rs10922153	1:196978615	G:0.494359	rs3750846	10:124215565	C:0.225173	13030	2153	8	1	0.2439	2.38842e-16	0.343958	0.0419422	3.36514e-27	0.517628	0.0479194	1.27444e-08	0.304947	0.0535986	4.97954e-07	0.434021	0.0863363	0.244243	0.079013	0.0678546	9.62901e-40	5.27128e-39	0.2439	1	0.945001
rs3750846	10:124215565	C:0.2252	rs2248799	10:124223944	T:0.494167	13115	2163	8	1	0.24407	1.25278e-16	0.467042	0.0564198	0.361214	0.0448851	0.0491593	0.0132967	0.327809	0.132409	0.715583	0.0195775	0.0537301	0.244363	0.0936596	0.0804531	1.52755e-24	6.57457e-24	0.24407	1	0.945001
rs114425641	6:32200670	G:0.45703	rs11787887	9:73491479	T:0.0700742	13079	2156	8	1	0.244494	1.888e-06	0.194962	0.040915	0.0368342	0.166033	0.079533	1.15001e-06	0.213233	0.0438384	0.028991	0.291812	0.133638	0.244587	-0.13242	0.113802	1.35135e-06	3.01773e-06	0.244494	1	0.945001
rs2709977	7:82992227	C:0.181756	rs1473522	8:71834440	C:0.18187	13144	2164	8	1	0.24475	0.066163	-0.11233	0.0611378	0.00364398	0.155054	0.0533301	0.350058	-0.0673799	0.0721044	0.00185673	0.188862	0.0606836	0.246768	-0.125655	0.108488	0.00268082	0.00423079	0.24475	1	0.945001
rs10733086	1:196676935	A:0.426867	rs11787887	9:73491479	T:0.0701124	13079	2156	8	1	0.24475	3.72791e-33	0.499571	0.0416447	0.0550671	0.154207	0.0803851	3.99301e-31	0.518226	0.0446643	0.0360848	0.278521	0.132884	0.244145	-0.129799	0.111445	1.22577e-33	6.18847e-33	0.24475	1	0.945001
rs7531611	1:196405652	T:0.322544	rs7241090	18:53668713	G:0.24642	13130	2162	8	1	0.24492	1.14769e-13	-0.33638	0.0453178	0.00193102	0.149334	0.0481622	5.71321e-11	-0.37751	0.0576258	0.112789	0.100999	0.0636901	0.244265	0.0874653	0.0751166	3.94527e-15	1.33643e-14	0.24492	1	0.945001
rs219824	7:98645517	A:0.363848	rs10841008	12:18440405	G:0.495459	13103	2160	8	1	0.245005	0.000135416	-0.166859	0.0437215	0.000523163	0.141485	0.0407902	0.00183311	-0.240577	0.0772067	0.0894263	0.0959791	0.0565104	0.245181	0.0712443	0.0613047	1.37632e-06	3.07599e-06	0.245005	1	0.945001
rs3107233	2:216581110	A:0.154147	rs234912	6:2210734	T:0.389493	13153	2167	8	1	0.245005	1.53037e-05	0.251434	0.0581448	0.000742292	-0.143998	0.0426854	0.000114924	0.320792	0.0831776	0.0164849	-0.116706	0.0486682	0.246065	-0.0974079	0.0839752	2.35922e-07	5.57128e-07	0.245005	1	0.945001
rs10801558	1:196699044	G:0.410937	rs4852868	2:69831636	T:0.308834	13075	2155	8	1	0.245432	1.0427e-36	-0.545236	0.0430828	7.3783e-06	-0.210028	0.0468555	1.26114e-18	-0.501753	0.0569582	0.0228556	-0.153511	0.0674525	0.246093	-0.0775776	0.0668834	1.48185e-41	8.33151e-41	0.245432	1	0.945001
rs620680	6:101422609	A:0.18968	rs9554501	13:99423052	C:0.393054	13072	2152	8	1	0.245517	3.43647e-05	-0.216589	0.0522854	0.309362	-0.0426487	0.0419539	0.000308802	-0.285039	0.0790064	0.133841	-0.0770291	0.0513826	0.245211	0.0869505	0.0748245	9.75061e-05	0.000184979	0.245517	1	0.945001
rs10801558	1:196699044	G:0.409332	rs10922153	1:196978615	G:0.494547	13020	2148	8	1	0.245688	8.87185e-24	-0.546293	0.054339	0.903858	-0.00636813	0.0527211	2.99276e-10	-0.483202	0.076709	0.542757	0.0404339	0.0664323	0.245285	-0.0717666	0.0617677	1.84963e-36	9.74784e-36	0.245688	1	0.945001
rs61394933	2:216581686	T:0.0533674	rs1197944	9:28001944	A:0.471164	13126	2163	8	1	0.245859	0.000175401	0.338261	0.0901538	0.00111305	-0.133571	0.0409691	0.161908	0.205109	0.146644	0.000545723	-0.148638	0.0429932	0.245922	0.150105	0.129366	4.16246e-06	8.97747e-06	0.245859	1	0.945001
rs13412066	2:137539995	G:0.0973229	rs2203861	4:138887568	A:0.427542	13111	2164	8	1	0.246116	0.0265872	0.162624	0.0733359	0.0042208	0.114947	0.0401747	0.601883	0.0601677	0.115331	0.032319	0.0941646	0.0439931	0.246111	0.112878	0.0973215	0.00129668	0.0021505	0.246116	1	0.945004
rs11787887	9:73491479	T:0.0700802	rs2253755	10:124241557	G:0.301605	13085	2156	8	1	0.246975	0.0329241	0.16965	0.0795355	4.49267e-09	0.254526	0.0433979	0.484323	0.0786282	0.112428	3.61501e-07	0.235747	0.0463321	0.246407	0.137255	0.118413	4.08212e-09	1.07931e-08	0.246975	1	0.945004
rs340738	2:16438076	G:0.135064	rs6799610	3:113248748	T:0.189881	13153	2167	8	1	0.247148	0.0534061	0.12434	0.0643708	4.8909e-05	0.211993	0.0522051	0.362398	0.0719463	0.0789919	0.00224926	0.180305	0.0590163	0.245941	0.124495	0.107299	3.54439e-05	7.0614e-05	0.247148	1	0.945004
rs2019727	1:196674714	A:0.204877	rs8017682	14:20903778	A:0.138674	13081	2157	8	1	0.24732	1.44856e-11	-0.363844	0.0538792	0.138335	0.0861528	0.058132	1.56757e-10	-0.400157	0.0625377	0.544253	0.042181	0.0695604	0.245679	0.124328	0.107096	2.04002e-11	6.04281e-11	0.24732	1	0.945004
rs4535167	3:73588223	T:0.479227	rs11506097	7:53678926	G:0.0574494	13142	2166	8	1	0.247493	0.000107248	0.158241	0.0408513	6.84097e-05	0.36515	0.0917058	5.36259e-05	0.173842	0.0430384	0.000961175	0.510951	0.154756	0.246538	-0.144583	0.124769	1.88001e-07	4.50018e-07	0.247493	1	0.945004
rs7531611	1:196405652	T:0.32227	rs340738	2:16438076	G:0.135075	13152	2167	8	1	0.247579	5.03281e-14	-0.341019	0.0452816	0.0330391	0.137704	0.064601	5.15003e-13	-0.367736	0.050924	0.402211	0.072172	0.0861571	0.245722	0.110099	0.0948475	3.08582e-14	1.02155e-13	0.247579	1	0.945004
rs114425641	6:32200670	G:0.457018	rs2147627	13:74620132	C:0.187524	13145	2166	8	1	0.247752	3.59e-06	0.189156	0.0408209	5.39576e-05	-0.220478	0.0546037	0.00112253	0.15852	0.0486576	0.000923831	-0.306121	0.0924068	0.247812	0.0895962	0.0775268	3.89518e-09	1.03325e-08	0.247752	1	0.945004
rs1473522	8:71834440	C:0.181217	rs112499613	14:57869858	T:0.082785	13070	2152	8	1	0.247925	0.00753277	0.143653	0.053756	0.000185095	-0.273984	0.0732864	0.0477532	0.116349	0.0587753	0.000179614	-0.329064	0.0878421	0.246688	0.153969	0.132911	2.29907e-05	4.67292e-05	0.247925	1	0.945004
rs3766404	1:196651832	C:0.163644	rs116185472	6:32188383	C:0.435114	13123	2163	8	1	0.247925	2.02377e-08	-0.342932	0.0611292	1.04479e-06	0.202612	0.0414932	2.21553e-05	-0.43823	0.103308	0.000181639	0.176623	0.0471841	0.248353	0.101151	0.0876254	3.79341e-13	1.20791e-12	0.247925	1	0.945004
rs10754194	1:196529868	C:0.130141	rs10801558	1:196699044	G:0.410759	13105	2159	8	1	0.248444	0.071308	0.127417	0.0706495	4.93991e-34	-0.531318	0.043686	0.0326754	0.191303	0.089559	3.27105e-28	-0.5126	0.0465407	0.250898	-0.132802	0.115664	6.48393e-38	3.51184e-37	0.248444	1	0.945004
rs10801558	1:196699044	G:0.410728	rs2248799	10:124223944	T:0.493972	13106	2159	8	1	0.248618	8.12672e-38	-0.555	0.043176	2.7479e-11	0.278098	0.0417597	1.44445e-10	-0.483372	0.0753957	4.98301e-08	0.327968	0.0601566	0.248521	-0.0695387	0.0602615	6.37484e-47	3.84296e-46	0.248618	1	0.945004
rs2336502	1:196842574	C:0.333117	rs8017682	14:20903778	A:0.138802	13087	2159	8	1	0.248878	4.7449e-06	-0.204116	0.0446081	0.193034	0.0755332	0.0580285	5.71984e-06	-0.233601	0.0514937	0.846954	0.0151143	0.0783096	0.247793	0.103455	0.0895152	1.01005e-05	2.12589e-05	0.248878	1	0.945004
rs6587029	8:17161374	T:0.355946	rs2248799	10:124223944	T:0.494287	13127	2160	8	1	0.248965	0.00932108	-0.109987	0.0423018	2.60348e-10	0.260454	0.0412064	0.0160351	-0.18203	0.0755903	0.000560761	0.209125	0.0606175	0.249206	0.06911	0.0599768	5.76906e-11	1.68235e-10	0.248965	1	0.945004
rs13412066	2:137539995	G:0.0972009	rs112499613	14:57869858	T:0.0829371	13040	2150	8	1	0.249313	0.0244351	0.166184	0.0738524	0.000207616	-0.27167	0.073235	0.0116881	0.200223	0.0794089	0.00280128	-0.236497	0.0791291	0.253713	-0.224391	0.196596	6.64285e-05	0.00012955	0.249313	1	0.945004
rs10803078	1:242891905	C:0.306686	merged_del_2_26565	4:138966211	GT:0.350169	13028	2150	8	1	0.249662	3.54909e-05	0.181819	0.0439703	0.00046031	0.145829	0.0416315	0.000244675	0.235912	0.0643202	0.000805664	0.190337	0.0568027	0.2499	-0.0723205	0.062855	3.72428e-07	8.78692e-07	0.249662	1	0.945004
rs2086538	8:71988962	G:0.187744	rs55792406	20:6700945	A:0.0535372	13047	2151	8	1	0.250273	0.00419028	0.155314	0.0542399	0.00464509	0.284268	0.100424	0.0172654	0.135595	0.0569485	0.0859964	0.207767	0.121012	0.247221	0.191174	0.165215	0.000316371	0.000574017	0.250273	1	0.945004
chr6:31917557:i	6:31917557	CAT:0.102332	rs2728491	7:47211732	G:0.271716	13124	2166	8	1	0.250448	1.77504e-06	-0.353473	0.0739874	0.0186648	0.10546	0.0448353	0.00412346	-0.279575	0.0974618	0.00896037	0.126829	0.0485274	0.251982	-0.135525	0.118306	4.04069e-07	9.53005e-07	0.250448	1	0.945004
rs1587325	1:196689797	A:0.198166	rs2158231	16:17994640	A:0.447497	13085	2158	8	1	0.250974	1.42055e-18	-0.463418	0.0526864	0.000133893	-0.157568	0.0412569	1.51795e-10	-0.538114	0.0840336	0.000142497	-0.189601	0.0498451	0.250739	0.0850231	0.074026	1.56066e-21	6.41461e-21	0.250974	1	0.945004
rs7546249	1:176792690	T:0.260733	rs12562176	1:196521049	A:0.427145	13067	2152	8	1	0.25115	0.000842175	-0.154564	0.0462969	4.77924e-06	-0.19124	0.041808	0.150305	-0.0975385	0.0678078	0.00634382	-0.15013	0.0550035	0.251585	-0.0766545	0.0668591	9.20056e-08	2.27032e-07	0.25115	1	0.945004
rs34516488	8:17146216	A:0.495213	rs920701	13:76417101	C:0.381405	13057	2153	8	1	0.251678	0.000637696	0.140464	0.0411308	0.000909579	0.139981	0.0421999	0.00168914	0.192511	0.0613082	0.00437745	0.208554	0.0731873	0.251702	-0.0686501	0.0598924	1.13646e-05	2.39915e-05	0.251678	1	0.945004
rs2357887	2:11165291	G:0.410269	rs13412066	2:137539995	G:0.0974308	13117	2163	8	1	0.251766	3.26566e-05	0.168794	0.0406332	0.0261286	0.163284	0.0734092	2.05675e-05	0.189646	0.044532	0.0210685	0.265908	0.115274	0.251917	-0.11489	0.100279	1.3799e-05	2.89193e-05	0.251766	1	0.945004
rs10801558	1:196699044	G:0.410818	rs600653	6:101370944	T:0.192452	13024	2152	8	1	0.251854	2.81697e-37	-0.550019	0.043112	5.29536e-05	-0.212923	0.052675	1.075e-28	-0.584285	0.052573	0.00031767	-0.276878	0.0769009	0.251007	0.0871916	0.0759571	2.13774e-41	1.22136e-40	0.251854	1	0.945004
rs34743816	2:69813345	C:0.285134	rs2709977	7:82992227	C:0.181226	13050	2156	8	1	0.251943	3.04308e-05	-0.189844	0.0455237	0.0760612	-0.108957	0.0614186	2.5365e-05	-0.217762	0.0517062	0.0373647	-0.171239	0.0822572	0.250576	0.109512	0.0953144	3.20209e-05	6.48963e-05	0.251943	1	0.945004
rs4535167	3:73588223	T:0.479068	rs2086538	8:71988962	G:0.187776	13114	2162	8	1	0.251943	9.11498e-05	0.160037	0.0408985	0.00357348	0.157609	0.0540951	9.48147e-05	0.190468	0.0487941	0.00847972	0.244245	0.092786	0.251922	-0.0868548	0.0758099	7.10483e-06	1.5278e-05	0.251943	1	0.945004
rs3766404	1:196651832	C:0.163364	rs13412066	2:137539995	G:0.0974011	13121	2164	8	1	0.251943	2.34874e-08	-0.340146	0.060913	0.022535	0.167708	0.0735166	2.92591e-08	-0.371441	0.0669768	0.144369	0.12223	0.0837359	0.248522	0.164838	0.142847	7.63385e-09	2.01519e-08	0.251943	1	0.945004
rs3766404	1:196651832	C:0.16325	chr3:113020862:d	3:113020862	TG:0.292113	13072	2157	8	1	0.252296	1.23864e-08	-0.348537	0.0612079	1.65019e-05	0.201719	0.0468284	4.75983e-07	-0.408914	0.0812023	0.00101722	0.173689	0.0528619	0.251312	0.107466	0.0936797	5.17058e-12	1.59272e-11	0.252296	1	0.945004
rs2709977	7:82992227	C:0.181825	rs219824	7:98645517	A:0.36384	13139	2161	8	1	0.252384	0.0645025	-0.113126	0.0611924	0.00010207	-0.169609	0.0436504	0.554752	-0.0489074	0.0828021	0.00351254	-0.143541	0.0491761	0.253731	-0.101653	0.0890656	9.11968e-05	0.000176765	0.252384	1	0.945004
rs12042442	1:197096135	C:0.153253	rs11256424	10:10028972	G:0.498244	13096	2165	8	1	0.252472	8.50902e-08	-0.31214	0.0582788	1.51298e-05	0.177522	0.0410286	5.4698e-05	-0.404904	0.100358	0.00142939	0.150669	0.0472516	0.252861	0.0935449	0.081811	4.32082e-11	1.27941e-10	0.252472	1	0.945004
rs600653	6:101370944	T:0.192337	rs920701	13:76417101	C:0.381571	13050	2153	8	1	0.252472	1.42636e-05	-0.226283	0.0521418	0.000729352	0.1423	0.0421217	0.0375454	-0.160654	0.0772455	0.000585412	0.174994	0.0508956	0.252707	-0.0875899	0.0765781	2.57596e-07	6.19214e-07	0.252472	1	0.945004
rs11256424	10:10028972	G:0.498666	rs7241090	18:53668713	G:0.246646	13118	2161	8	1	0.252649	2.51424e-05	0.172617	0.0409674	0.00159662	0.151665	0.0480482	0.00784669	0.136904	0.0514949	0.349294	0.0764342	0.081664	0.252879	0.0772648	0.0675756	9.61299e-07	2.21941e-06	0.252649	1	0.945004
rs114425641	6:32200670	G:0.457018	rs2014307	10:124217632	T:0.389083	13145	2167	8	1	0.252915	1.5481e-06	0.196376	0.0408698	1.1779e-08	-0.242456	0.0425145	0.0182223	0.144359	0.0611413	1.61497e-05	-0.307822	0.0713808	0.253043	0.0689143	0.060293	9.72709e-13	3.09074e-12	0.252915	1	0.945004
rs219824	7:98645517	A:0.363972	rs1206028	19:42855167	C:0.0732431	13148	2164	8	1	0.253092	0.00010591	-0.169295	0.0436705	0.0162604	0.183524	0.0763723	0.0016148	-0.14874	0.0471709	0.0120104	0.270544	0.107708	0.254512	-0.130354	0.1144	3.72994e-05	7.53393e-05	0.253092	1	0.945004
rs7524776	1:196623337	C:0.155674	rs11884676	2:2381613	A:0.068393	13130	2164	8	1	0.253536	1.96088e-16	-0.496054	0.0603145	1.61816e-05	-0.386344	0.0895983	5.24017e-16	-0.520956	0.0642696	2.00725e-05	-0.447768	0.105009	0.249627	0.200632	0.174273	1.15065e-20	4.66565e-20	0.253536	1	0.945004
rs399469	1:196676105	A:0.458375	chr3:113020862:d	3:113020862	TG:0.292065	13069	2158	8	1	0.253625	3.03366e-33	0.502888	0.0418617	3.09934e-05	0.196644	0.0472017	4.27906e-23	0.543294	0.0548935	0.0005846	0.267301	0.0777341	0.253485	-0.075249	0.0658966	8.24183e-37	4.4619e-36	0.253625	1	0.945004
rs1587325	1:196689797	A:0.198158	rs2147627	13:74620132	C:0.187648	13083	2157	8	1	0.253714	1.12238e-18	-0.465021	0.0527104	3.39177e-05	-0.228126	0.0550307	8.2348e-12	-0.426542	0.062411	0.00458391	-0.186625	0.065831	0.255404	-0.116042	0.102031	4.91443e-22	2.05871e-21	0.253714	1	0.945004
rs11884676	2:2381613	A:0.0684635	rs6799610	3:113248748	T:0.189881	13153	2167	8	1	0.25416	6.63186e-06	-0.402495	0.0893406	3.40496e-05	0.216517	0.0522414	1.39522e-05	-0.470627	0.108324	0.000477184	0.194603	0.0557082	0.252365	0.17621	0.153946	5.44635e-09	1.45829e-08	0.25416	1	0.945004
chr6:31917557:i	6:31917557	CAT:0.102324	rs2014307	10:124217632	T:0.38941	13125	2166	8	1	0.254695	1.83889e-06	-0.353598	0.0741237	1.36509e-08	-0.241412	0.0425192	6.17476e-05	-0.447947	0.111818	1.37146e-08	-0.261466	0.0460577	0.253789	0.124118	0.108761	5.48847e-13	1.76936e-12	0.254695	1	0.945004
merged_del_2_26565	4:138966211	GT:0.350276	rs2709977	7:82992227	C:0.181027	13034	2149	8	1	0.255233	0.000526078	0.144225	0.0415981	0.0681044	-0.111978	0.061381	0.0137369	0.117612	0.0477309	0.0377199	-0.184022	0.0885623	0.254948	0.0966448	0.0848944	0.000462006	0.000832381	0.255233	1	0.945004
rs6587029	8:17161374	T:0.356383	rs11787887	9:73491479	T:0.0701432	13059	2149	8	1	0.255502	0.00909181	-0.110399	0.0423215	0.0418582	0.161998	0.0796089	0.00450681	-0.128752	0.0453299	0.592717	0.0632553	0.118256	0.255129	0.13136	0.115432	0.00444699	0.00697016	0.255502	1	0.945004
rs2019727	1:196674714	A:0.204882	rs3783	17:18232017	C:0.327208	13088	2158	8	1	0.255681	2.04071e-11	-0.361021	0.053859	0.0637329	0.0805871	0.0434656	3.89209e-08	-0.423099	0.0769875	0.318098	0.050721	0.0508036	0.255146	0.0864942	0.0760095	1.17981e-11	3.61228e-11	0.255681	1	0.945004
rs10227806	7:1819139	G:0.0777024	rs6587029	8:17161374	T:0.355946	13127	2160	8	1	0.255861	5.92987e-05	-0.324281	0.0807555	0.0123883	-0.1056	0.0422249	0.000474735	-0.427753	0.122403	0.00616907	-0.123574	0.0451221	0.255263	0.134223	0.117981	7.67652e-06	1.6631e-05	0.255861	1	0.945004
chr5:149058540:i	5:149058540	TA:0.185684	rs116386615	6:32145993	G:0.317863	13111	2165	8	1	0.255861	0.17597	0.0731441	0.0540499	4.81501e-06	0.225012	0.0492078	0.0770463	0.120565	0.0681897	6.56071e-06	0.258519	0.0573536	0.257488	-0.0971153	0.0857645	1.12899e-05	2.41044e-05	0.255861	1	0.945004
rs2203861	4:138887568	A:0.42757	rs11506097	7:53678926	G:0.0573496	13130	2165	8	1	0.256221	0.00435366	0.114611	0.0401955	6.75459e-05	0.365677	0.0917687	0.0181059	0.0998523	0.0422486	0.104707	0.237509	0.146389	0.256743	0.14142	0.124695	6.45797e-06	1.40943e-05	0.256221	1	0.945004
rs2253755	10:124241557	G:0.301021	rs1998886	14:39894833	T:0.142928	13122	2165	8	1	0.256581	5.8934e-09	0.252006	0.0433019	0.268434	0.0629981	0.0569255	1.95506e-08	0.280048	0.0498667	0.111929	0.12991	0.0817259	0.256755	-0.0975146	0.0859846	2.21866e-08	5.77197e-08	0.256581	1	0.945004
rs340738	2:16438076	G:0.134799	chr6:31917557:i	6:31917557	CAT:0.102308	13127	2166	8	1	0.257033	0.0455446	0.128846	0.0644363	1.93849e-06	-0.352039	0.073962	0.0226122	0.15774	0.0691865	0.000135437	-0.3119	0.0817271	0.263197	-0.190938	0.170653	9.17054e-07	2.14518e-06	0.257033	1	0.945004
rs6695321	1:196675861	G:0.362479	rs7241090	18:53668713	G:0.2461	13078	2155	8	1	0.257033	6.14584e-12	-0.295741	0.0430091	0.00182422	0.150291	0.0482097	8.37201e-10	-0.33308	0.0542679	0.165596	0.0951134	0.0686	0.256729	0.0804653	0.0709473	2.32623e-13	7.65392e-13	0.257033	1	0.945004
rs234912	6:2210734	T:0.389476	rs2014307	10:124217632	T:0.389134	13151	2167	8	1	0.257214	0.000488922	-0.149039	0.0427443	1.45028e-08	-0.240741	0.0424786	0.00147324	-0.202309	0.063621	2.59265e-06	-0.291951	0.062108	0.257013	0.0711099	0.062736	2.17032e-10	6.29899e-10	0.257214	1	0.945004
rs177254	12:29733790	T:0.373944	rs4924390	15:40064229	A:0.483177	13137	2165	8	1	0.257214	0.000737466	0.146008	0.0432583	0.000756313	0.137649	0.040866	0.0042259	0.216355	0.0756279	0.00155326	0.184905	0.0584302	0.257177	-0.068424	0.0603871	1.09132e-05	2.34128e-05	0.257214	1	0.945004
rs12562176	1:196521049	A:0.42672	rs7524776	1:196623337	C:0.15604	13080	2154	8	1	0.257485	0.728013	-0.0166818	0.0479678	1.79037e-12	-0.486214	0.0689674	0.487445	-0.0351976	0.0506894	3.93228e-05	-0.64507	0.156897	0.256955	0.118557	0.104583	2.58509e-16	9.41166e-16	0.257485	1	0.945004
rs3766404	1:196651832	C:0.163813	rs2292627	10:124201665	G:0.121956	13140	2163	8	1	0.257576	2.26483e-08	-0.340878	0.060975	3.54378e-05	0.245379	0.0593366	1.92055e-05	-0.300602	0.0703337	2.74634e-05	0.280493	0.0668869	0.25927	-0.142454	0.126276	2.28248e-11	6.93658e-11	0.257576	1	0.945004
rs7544266	1:196547929	G:0.0826506	rs2086538	8:71988962	G:0.187734	13061	2157	8	1	0.258212	4.52638e-06	0.32794	0.0715149	0.00457742	0.153727	0.0542178	8.11757e-06	0.381032	0.0853939	0.00226729	0.181408	0.0594238	0.259845	-0.146628	0.130133	5.84911e-07	1.39219e-06	0.258212	1	0.945004
rs10754194	1:196529868	C:0.130164	rs620680	6:101422609	A:0.18968	13072	2152	8	1	0.258485	4.7848e-05	0.281889	0.0693302	4.38492e-05	-0.213742	0.0523083	0.00480552	0.23214	0.0823254	3.06185e-05	-0.241723	0.0579837	0.256545	0.136946	0.1207	4.85309e-08	1.2428e-07	0.258485	1	0.945004
rs10818014	9:119990556	A:0.126736	rs3750846	10:124215565	C:0.22524	13106	2162	8	1	0.258758	0.161766	0.0879416	0.0628533	2.63542e-25	0.493632	0.0474912	0.730365	0.0283803	0.0823477	1.81575e-18	0.466538	0.0532081	0.259033	0.113754	0.100785	1.27258e-24	5.71228e-24	0.258758	1	0.945004
rs116410219	6:32140277	A:0.208167	rs115746404	6:32176211	G:0.397027	13052	2145	8	1	0.259214	0.00340707	0.157175	0.0536725	0.000343745	-0.166478	0.0465038	0.0718725	0.116522	0.0647372	0.000201688	-0.190884	0.0513559	0.258875	0.103718	0.0918624	1.86374e-08	4.90426e-08	0.259214	1	0.945004
rs7524776	1:196623337	C:0.155674	rs3107233	2:216581110	A:0.154341	13130	2164	8	1	0.259306	9.13736e-17	-0.501905	0.0603578	1.0727e-05	0.256786	0.0583344	8.89831e-15	-0.540714	0.0697328	0.00125552	0.218298	0.0676692	0.257971	0.135551	0.119829	1.33152e-20	5.47475e-20	0.259306	1	0.945004
rs2114146	4:138169702	C:0.499198	rs12313231	12:115564514	G:0.227637	13091	2161	8	1	0.259397	0.0144045	0.0986236	0.0403036	0.000708324	0.176326	0.0520699	0.174266	0.0668195	0.0491818	0.313607	0.0920146	0.0913132	0.259593	0.0814498	0.0722486	0.000169424	0.000324769	0.259397	1	0.945004
rs7517126	1:196840272	G:0.160235	rs12313231	12:115564514	G:0.226881	13009	2163	8	1	0.259488	4.11485e-06	-0.286847	0.0622835	0.000705369	0.176521	0.0521097	1.11357e-05	-0.336404	0.0765623	0.0123011	0.146576	0.0585513	0.258158	0.118392	0.104702	6.4293e-08	1.63812e-07	0.259488	1	0.945004
rs74133640	1:196223422	G:0.0786744	rs219824	7:98645517	A:0.363855	13111	2160	8	1	0.259671	3.58691e-07	0.382924	0.0752356	0.000115233	-0.16869	0.0437468	0.00382876	0.301767	0.104348	6.66917e-05	-0.189305	0.0474712	0.25826	0.12218	0.108075	1.7947e-09	5.00514e-09	0.259671	1	0.945004
rs10801558	1:196699044	G:0.410752	rs2014307	10:124217632	T:0.389347	13104	2159	8	1	0.259946	7.46612e-38	-0.555044	0.0431573	1.84081e-09	-0.259141	0.0431092	2.53978e-21	-0.608297	0.0641655	6.30647e-07	-0.309393	0.0621073	0.259705	0.0703299	0.0623996	3.45093e-45	2.10552e-44	0.259946	1	0.945004
rs2019727	1:196674714	A:0.204869	rs1197944	9:28001944	A:0.470804	13084	2156	8	1	0.26013	1.34305e-11	-0.364798	0.0539329	0.000773498	-0.138462	0.0411832	0.00144723	-0.28427	0.0892512	0.0281103	-0.108075	0.0492202	0.260423	-0.0859426	0.0763668	1.67716e-13	5.5931e-13	0.26013	1	0.945004
rs7544266	1:196547929	G:0.0825396	rs600653	6:101370944	T:0.192541	13018	2155	8	1	0.26013	3.44569e-06	0.332281	0.071577	3.2093e-05	-0.216799	0.0521392	0.00125203	0.278429	0.0862875	2.26855e-05	-0.244118	0.0576201	0.258796	0.14268	0.12635	3.31712e-09	9.13023e-09	0.26013	1	0.945004
rs61394933	2:216581686	T:0.053533	merged_del_2_26565	4:138966211	GT:0.35023	13020	2150	8	1	0.260681	0.000112075	0.349279	0.0904202	0.000531535	0.144361	0.0416706	0.0770356	0.238158	0.134693	0.0031232	0.129346	0.0437667	0.261094	0.145181	0.129186	1.33528e-06	3.11472e-06	0.260681	1	0.945004
rs6695321	1:196675861	G:0.362137	rs1206028	19:42855167	C:0.0732061	13100	2160	8	1	0.260865	3.96425e-12	-0.298015	0.0429512	0.0228396	0.17458	0.0767013	1.24413e-09	-0.279384	0.0459933	0.0168052	0.264657	0.110692	0.262354	-0.130057	0.116034	1.69098e-12	5.4356e-12	0.260865	1	0.945004
rs7524776	1:196623337	C:0.155695	rs219824	7:98645517	A:0.363924	13125	2161	8	1	0.261326	7.57933e-17	-0.502724	0.0602957	0.000100257	-0.170867	0.043925	5.00915e-08	-0.4415	0.0809946	0.00435359	-0.143313	0.0502618	0.262679	-0.102705	0.091694	8.45253e-20	3.42509e-19	0.261326	1	0.945004
rs652888	6:31851234	G:0.211417	rs1197944	9:28001944	A:0.470868	13147	2164	8	1	0.261511	0.000129783	0.190838	0.0498679	0.000941905	-0.135443	0.0409525	0.155877	0.117154	0.0825566	0.000893481	-0.169612	0.0510559	0.261555	0.0790262	0.070388	2.70328e-06	6.17006e-06	0.261511	1	0.945004
rs6587029	8:17161374	T:0.356345	rs35904652	19:39952796	T:0.169433	13073	2153	8	1	0.261511	0.0105359	-0.108115	0.0422701	0.00041037	0.187047	0.0529381	0.00590627	-0.139051	0.0505098	0.100723	0.125364	0.0763781	0.261185	0.0862358	0.0767498	6.60888e-05	0.000133073	0.261511	1	0.945004
rs2594228	3:127125439	G:0.398735	rs2114146	4:138169702	C:0.499086	13124	2163	8	1	0.261695	3.04707e-05	0.175349	0.042051	0.0118514	0.10136	0.0402777	0.131777	0.109174	0.0724382	0.401504	0.0507233	0.0604613	0.261721	0.0652803	0.0581648	7.25203e-06	1.59834e-05	0.261695	1	0.945004
rs9427938	1:196933245	T:0.121632	rs1793000	11:20706934	G:0.125209	13138	2161	8	1	0.261788	6.72239e-08	-0.369367	0.0684212	4.66452e-06	-0.292834	0.0639467	1.1164e-07	-0.408162	0.0769148	3.79967e-06	-0.325537	0.0704314	0.257759	0.169197	0.149507	6.02439e-12	1.89775e-11	0.261788	1	0.945004
rs10754194	1:196529868	C:0.130284	rs9427938	1:196933245	T:0.121655	13152	2167	8	1	0.262158	0.000201329	0.257124	0.0691689	4.48595e-07	-0.345471	0.0684496	0.000102098	0.283811	0.0730428	1.22304e-05	-0.317588	0.0726175	0.269778	-0.210544	0.190784	3.42776e-10	9.98074e-10	0.262158	1	0.945004
rs61394933	2:216581686	T:0.0534203	rs3024459	6:6151819	C:0.113399	13113	2161	8	1	0.262158	0.000137854	0.343299	0.0900576	0.158007	0.0903307	0.0639823	8.47479e-05	0.391985	0.0997276	0.0908555	0.113541	0.0671483	0.265387	-0.230864	0.207286	0.000317842	0.000594437	0.262158	1	0.945004
rs10803078	1:242891905	C:0.306972	rs11884676	2:2381613	A:0.0684655	13138	2165	8	1	0.262715	1.75604e-05	0.188363	0.043868	6.76308e-06	-0.401202	0.0891359	9.64036e-06	0.205239	0.0463808	0.0116212	-0.307122	0.121708	0.264995	-0.150623	0.135129	3.12071e-09	8.65963e-09	0.262715	1	0.945004
rs4852868	2:69831636	T:0.309447	rs620680	6:101422609	A:0.189709	13041	2148	8	1	0.262808	5.53297e-06	-0.21065	0.0463631	2.78292e-05	-0.219492	0.0523781	0.00146153	-0.176441	0.0554461	0.0134939	-0.16956	0.0686348	0.263808	-0.0955781	0.0855335	4.97472e-09	1.36548e-08	0.262808	1	0.945004
rs10801558	1:196699044	G:0.410739	rs1197944	9:28001944	A:0.470882	13102	2157	8	1	0.26318	7.95089e-37	-0.545536	0.0430342	0.00122533	-0.1341	0.0414796	1.82577e-11	-0.481256	0.0716227	0.159231	-0.0849812	0.0603703	0.263322	-0.0676773	0.0605032	1.56218e-39	8.99075e-39	0.26318	1	0.945004
chr6:31917557:i	6:31917557	CAT:0.102308	rs1473522	8:71834440	C:0.181839	13127	2166	8	1	0.263273	1.37124e-06	-0.357657	0.0740623	0.00313676	0.157715	0.0533901	0.000713017	-0.301393	0.0890503	0.00158305	0.182883	0.0578924	0.264794	-0.152828	0.137049	8.73008e-08	2.2271e-07	0.263273	1	0.945004
rs1587325	1:196689797	A:0.199061	rs7517126	1:196840272	G:0.160673	12986	2157	8	1	0.263459	2.17223e-22	-0.520298	0.053455	3.08445e-10	-0.398964	0.0633832	1.76602e-21	-0.54179	0.0569228	7.50006e-10	-0.432107	0.0702024	0.260564	0.171503	0.152439	3.21035e-27	1.53405e-26	0.263459	1	0.945004
rs340738	2:16438076	G:0.134844	rs61394933	2:216581686	T:0.0533892	13130	2165	8	1	0.263552	0.0416412	0.131091	0.0643521	0.000117921	0.346452	0.0899781	0.122182	0.105704	0.0683865	0.00359443	0.295109	0.101352	0.25921	0.200202	0.177443	8.99585e-05	0.000179545	0.263552	1	0.945004
rs7524776	1:196623337	C:0.155695	rs8017682	14:20903778	A:0.138857	13125	2163	8	1	0.263552	1.12282e-16	-0.499291	0.0602207	0.189961	0.0762283	0.0581587	2.90138e-11	-0.460615	0.0692499	0.091143	0.112141	0.0663795	0.266364	-0.132	0.118761	8.97975e-17	3.36819e-16	0.263552	1	0.945004
chr5:149058540:i	5:149058540	TA:0.185684	rs10227806	7:1819139	G:0.0773015	13111	2165	8	1	0.263646	0.160789	0.0757896	0.0540419	4.54493e-05	-0.329008	0.0806813	0.0892502	0.0975257	0.0573895	0.0057508	-0.267927	0.0970166	0.267014	-0.170388	0.153507	6.96674e-05	0.000140701	0.263646	1	0.945004
rs2248799	10:124223944	T:0.494469	rs10841008	12:18440405	G:0.495423	13108	2163	8	1	0.264206	4.05476e-10	0.257454	0.0411801	0.000746401	0.13773	0.0408458	0.0106214	0.188842	0.0739132	0.337664	0.0700488	0.0730596	0.264224	0.0651648	0.0583672	6.03322e-12	1.91236e-11	0.264206	1	0.945004
rs2357887	2:11165291	G:0.410257	rs35904652	19:39952796	T:0.169594	13093	2158	8	1	0.264581	2.43269e-05	0.171842	0.0407115	0.000705455	0.179032	0.0528516	3.34994e-05	0.201245	0.0485129	0.00288197	0.253715	0.0851376	0.264643	-0.0833718	0.0747405	3.7857e-07	9.28294e-07	0.264581	1	0.945004
rs914940	1:242889492	C:0.445983	rs112499613	14:57869858	T:0.082785	13070	2152	8	1	0.264768	0.00227102	0.126111	0.0413169	0.000183145	-0.274426	0.0733524	0.0177263	0.106484	0.0449057	0.00147832	-0.377255	0.118675	0.265477	0.115105	0.103369	7.55936e-06	1.67644e-05	0.264768	1	0.945004
rs3107233	2:216581110	A:0.154147	rs116386615	6:32145993	G:0.31757	13153	2167	8	1	0.264768	1.15319e-05	0.255139	0.0581678	4.85698e-06	0.225066	0.0492392	0.00421983	0.207257	0.0724361	0.000452866	0.195808	0.0558304	0.263626	0.101172	0.090505	2.19623e-09	6.17693e-09	0.264768	1	0.945004
rs380390	1:196701051	G:0.435051	rs2594228	3:127125439	G:0.39846	13118	2160	8	1	0.26505	5.19675e-30	0.473056	0.0415652	8.56427e-05	0.166882	0.042485	9.22563e-12	0.421873	0.0618755	0.135945	0.104657	0.0701898	0.265223	0.0662408	0.0594551	3.3573e-33	1.77923e-32	0.26505	1	0.945004
rs34743816	2:69813345	C:0.285206	rs234912	6:2210734	T:0.388889	13059	2159	8	1	0.26505	4.18064e-05	-0.186452	0.0455065	0.000825724	-0.143074	0.042785	0.000294436	-0.24	0.0662956	0.00121268	-0.185471	0.0573171	0.264815	0.0736065	0.0660099	6.76028e-07	1.63002e-06	0.26505	1	0.945004
rs3107233	2:216581110	A:0.154177	rs7241090	18:53668713	G:0.246478	13131	2162	8	1	0.265332	1.26554e-05	0.253887	0.0581511	0.00192451	0.149041	0.0480522	3.37742e-05	0.303792	0.0732663	0.00115696	0.17966	0.0552922	0.266463	-0.105445	0.0948888	5.67469e-07	1.3768e-06	0.265332	1	0.945004
rs3750846	10:124215565	C:0.225218	rs920701	13:76417101	C:0.381091	13094	2156	8	1	0.265332	3.60785e-25	0.493046	0.047572	0.00168135	0.132947	0.0423206	4.5623e-15	0.55064	0.0702488	0.00177473	0.172364	0.0551467	0.265408	-0.0749256	0.0672763	2.04292e-26	9.66337e-26	0.265332	1	0.945004
rs800292	1:196642233	A:0.272226	rs34743816	2:69813345	C:0.285206	13059	2159	8	1	0.265332	5.86145e-21	-0.476755	0.0507594	4.42143e-05	-0.186907	0.0457624	2.3593e-10	-0.427075	0.0674054	0.00719586	-0.150699	0.0560711	0.26664	-0.0864372	0.0778129	2.11459e-24	9.61291e-24	0.265332	1	0.945004
rs11787887	9:73491479	T:0.070052	rs10818014	9:119990556	A:0.126912	13076	2155	8	1	0.265426	0.0346959	0.168032	0.0795646	0.12512	0.0958509	0.0624992	0.0166347	0.213114	0.0889947	0.068037	0.12119	0.066414	0.26684	-0.191397	0.172372	0.0353906	0.0476333	0.265426	1	0.945004
rs380390	1:196701051	G:0.434931	rs72974647	6:123648480	G:0.062385	13040	2147	8	1	0.26552	3.97671e-30	0.475115	0.0416608	9.80954e-05	-0.33861	0.0869289	1.10082e-28	0.491567	0.0442388	0.134334	-0.212277	0.14178	0.265529	-0.136138	0.122271	3.84166e-33	2.03659e-32	0.26552	1	0.945004
rs10227806	7:1819139	G:0.0776747	rs2147627	13:74620132	C:0.187514	13151	2166	8	1	0.265991	5.20465e-05	-0.326776	0.0807604	5.50777e-05	-0.220271	0.0546176	8.06723e-05	-0.388806	0.0986218	3.23437e-05	-0.243705	0.0586351	0.262919	0.16748	0.149601	4.07277e-08	1.06828e-07	0.265991	1	0.945894
rs115746404	6:32176211	G:0.397184	rs2728491	7:47211732	G:0.271485	13067	2145	8	1	0.266652	2.2779e-07	-0.220603	0.0426277	0.0136425	0.110972	0.0449908	4.95557e-06	-0.263757	0.0577571	0.406055	0.0557514	0.0671012	0.266555	0.0729723	0.0656798	6.49874e-08	1.68586e-07	0.266652	1	0.947458
rs11884676	2:2381613	A:0.0684827	rs2594228	3:127125439	G:0.398569	13142	2166	8	1	0.267221	9.72022e-06	-0.39412	0.0891008	4.27346e-05	0.172108	0.0420579	0.000214898	-0.508649	0.137442	0.000407624	0.156641	0.0443102	0.266506	0.147115	0.132399	6.19568e-09	1.71063e-08	0.267221	1	0.94869
rs6695321	1:196675861	G:0.362137	rs11884676	2:2381613	A:0.0683588	13100	2160	8	1	0.267601	4.7505e-12	-0.297065	0.042973	1.34194e-05	-0.389388	0.0894497	5.70567e-12	-0.313665	0.0455458	0.000142244	-0.491285	0.129142	0.266679	0.140575	0.126559	1.08412e-15	3.97379e-15	0.267601	1	0.949251
rs380390	1:196701051	G:0.434801	rs11787887	9:73491479	T:0.0701761	13060	2150	8	1	0.268172	8.2905e-30	0.472012	0.0416227	0.0575435	0.15269	0.0803988	5.00854e-28	0.489703	0.0446176	0.0409001	0.269374	0.131753	0.267646	-0.122722	0.11071	3.86974e-30	1.96957e-29	0.268172	1	0.949409
rs6695321	1:196675861	G:0.362137	rs340738	2:16438076	G:0.134733	13100	2160	8	1	0.268649	3.00405e-12	-0.299648	0.0429447	0.0398867	0.132967	0.0647068	1.60245e-11	-0.3231	0.0479498	0.516663	0.0600617	0.0926166	0.267669	0.100125	0.0903293	2.70284e-12	8.7902e-12	0.268649	1	0.949409
rs2203861	4:138887568	A:0.427553	rs116185472	6:32188383	C:0.435217	13113	2163	8	1	0.26884	0.00559386	0.111567	0.0402668	8.8785e-07	0.203522	0.0414084	0.0117576	0.173155	0.0687305	8.15852e-05	0.260459	0.0661115	0.26888	-0.0636677	0.0575842	9.32039e-08	2.40678e-07	0.26884	1	0.949409
rs5993	1:197030829	T:0.260898	rs652888	6:31851234	G:0.211494	13076	2152	8	1	0.268936	7.89491e-07	-0.288652	0.0584558	0.000107117	0.193775	0.0500209	2.66541e-06	-0.332582	0.0708367	0.00546711	0.161293	0.0580578	0.267562	0.0986973	0.0890212	2.42567e-09	6.87827e-09	0.268936	1	0.949409
rs34516488	8:17146216	A:0.494936	rs10841008	12:18440405	G:0.495511	13033	2156	8	1	0.270182	0.000611418	0.141	0.0411498	0.00069456	0.138673	0.0408858	0.298556	0.0752655	0.0724031	0.28695	0.0751719	0.0705948	0.270222	0.0633334	0.0574426	9.01869e-06	2.01363e-05	0.270182	1	0.949409
rs3766404	1:196651832	C:0.163584	rs11506097	7:53678926	G:0.0574581	13140	2165	8	1	0.270471	3.36283e-08	-0.336776	0.0609946	7.65322e-05	0.362377	0.0916249	2.36451e-08	-0.357941	0.064113	0.0029278	0.309022	0.103865	0.26477	0.203037	0.182065	4.89972e-11	1.51638e-10	0.270471	1	0.949409
rs380390	1:196701051	G:0.434874	rs10803078	1:242891905	C:0.306757	13113	2159	8	1	0.270568	2.61265e-30	0.475786	0.0415865	4.50781e-05	0.181108	0.0443917	5.03804e-20	0.517826	0.0565115	0.000768179	0.24473	0.0727493	0.270423	-0.0690141	0.0626212	1.8819e-33	1.01528e-32	0.270568	1	0.949409
rs116386615	6:32145993	G:0.317628	rs1793000	11:20706934	G:0.125209	13138	2161	8	1	0.270568	7.43624e-06	0.220881	0.0492949	7.66404e-06	-0.285796	0.0638742	6.1521e-06	0.246613	0.0545473	0.00314717	-0.233766	0.0791626	0.272612	-0.114728	0.104577	1.06462e-09	3.08883e-09	0.270568	1	0.949409
rs7524776	1:196623337	C:0.15524	rs10801558	1:196699044	G:0.410342	13083	2156	8	1	0.270664	0.0162647	-0.168662	0.0701905	2.99418e-22	-0.481399	0.0496251	0.0405768	-0.324712	0.158564	1.52922e-21	-0.499911	0.0524405	0.269926	0.117298	0.106322	5.34527e-38	3.07442e-37	0.270664	1	0.949409
rs116386615	6:32145993	G:0.317608	rs2273159	14:35576783	A:0.13708	13142	2165	8	1	0.270857	2.77761e-06	0.230889	0.0492657	1.82907e-05	0.250844	0.0585428	0.000204187	0.204133	0.0549663	0.00550057	0.202899	0.0730862	0.269475	0.103337	0.0935796	3.08963e-09	8.75303e-09	0.270857	1	0.949409
rs12562176	1:196521049	A:0.425824	rs7544266	1:196547929	G:0.0827203	13050	2152	8	1	0.271147	1.37116e-12	-0.328157	0.0463044	9.77431e-13	0.563532	0.0789963	5.73974e-11	-0.314234	0.0479719	0.000160777	0.77105	0.204316	0.272139	-0.150496	0.137045	1.8876e-16	7.14807e-16	0.271147	1	0.949409
rs10754194	1:196529868	C:0.129865	rs61394933	2:216581686	T:0.0533933	13129	2165	8	1	0.271147	3.643e-05	0.284639	0.068936	0.000146042	0.341925	0.0900346	0.000404041	0.258419	0.0730527	0.0034412	0.29376	0.10042	0.266673	0.208148	0.187393	1.59088e-07	4.06892e-07	0.271147	1	0.949409
rs7546249	1:176792690	T:0.260875	rs11256424	10:10028972	G:0.498436	13104	2161	8	1	0.271243	0.000805239	-0.154766	0.0461852	3.61339e-05	0.169366	0.0409997	0.289407	-0.0838234	0.0791218	9.7976e-05	0.206112	0.0529095	0.271159	-0.0725326	0.0659149	5.21757e-07	1.28796e-06	0.271243	1	0.949409
rs3107233	2:216581110	A:0.154147	rs2248799	10:124223944	T:0.494298	13153	2167	8	1	0.27163	7.30667e-06	0.261506	0.0583126	1.57465e-10	0.263349	0.0411614	0.101742	0.168667	0.103068	4.13694e-07	0.23822	0.0470554	0.272244	0.0897459	0.0817424	7.98448e-14	2.77452e-13	0.27163	1	0.949409
rs7517126	1:196840272	G:0.160691	rs116386615	6:32145993	G:0.316747	13053	2166	8	1	0.271824	5.30179e-06	-0.282896	0.062141	6.46984e-06	0.222217	0.0492675	0.00294588	-0.231087	0.0777201	5.40196e-06	0.247693	0.0544554	0.274082	-0.109838	0.100427	6.62979e-10	1.94994e-09	0.271824	1	0.949409
rs11787887	9:73491479	T:0.0699226	rs12313231	12:115564514	G:0.22675	13043	2153	8	1	0.271824	0.0370579	0.166036	0.0796287	0.00111897	0.170239	0.0522404	0.0191451	0.228384	0.0974879	0.00058124	0.192164	0.055858	0.273308	-0.155091	0.141574	0.000563305	0.00104607	0.271824	1	0.949409
rs10841008	12:18440405	G:0.495893	rs112499613	14:57869858	T:0.0828023	13025	2148	8	1	0.272115	0.000312263	0.147534	0.040926	0.000178419	-0.275242	0.0734417	0.000182805	0.167173	0.0446788	0.200302	-0.161597	0.12618	0.271986	-0.10997	0.100109	1.00473e-06	2.43418e-06	0.272115	1	0.949409
rs116185472	6:32188383	C:0.435076	rs2147627	13:74620132	C:0.187381	13123	2163	8	1	0.273673	1.01729e-06	0.202759	0.0414787	7.53164e-05	-0.216475	0.0546816	0.000523074	0.172623	0.0497667	0.00109971	-0.294555	0.090252	0.273848	0.0841762	0.0769264	1.32171e-09	3.8453e-09	0.273673	1	0.949409
rs6695321	1:196675861	G:0.362161	rs399469	1:196676105	A:0.459374	13095	2160	8	1	0.274065	0.149216	0.0840153	0.0582507	3.76586e-23	0.558179	0.0563247	0.0715488	0.122711	0.0680982	6.03165e-21	0.587947	0.0626178	0.274437	-0.0746507	0.0683051	1.34526e-33	7.33727e-33	0.274065	1	0.949409
rs12562176	1:196521049	A:0.42671	rs116410219	6:32140277	A:0.207719	13085	2157	8	1	0.274359	4.92466e-06	-0.190829	0.0417754	1.05098e-06	0.240052	0.0491724	1.7026e-05	-0.225252	0.0523757	0.0117111	0.182212	0.0722855	0.273858	0.076242	0.069677	1.724e-10	5.25129e-10	0.274359	1	0.949409
rs12562176	1:196521049	A:0.426104	chr3:113020862:d	3:113020862	TG:0.292284	13025	2148	8	1	0.274359	2.36987e-06	-0.19759	0.041871	3.10171e-05	0.195124	0.0468387	1.8692e-05	-0.237108	0.0553994	0.0394149	0.140799	0.0683549	0.274306	0.0716428	0.065535	2.0758e-09	5.98695e-09	0.274359	1	0.949409
rs1587325	1:196689797	A:0.198203	rs219824	7:98645517	A:0.364029	13080	2155	8	1	0.274555	1.06508e-18	-0.465261	0.0527025	8.47636e-05	-0.172883	0.0439848	5.37721e-09	-0.413249	0.0708218	0.0075663	-0.140929	0.0527658	0.275699	-0.0867133	0.0795512	9.795e-22	4.30091e-21	0.274555	1	0.949409
rs61394933	2:216581686	T:0.0533973	rs2014307	10:124217632	T:0.38913	13128	2165	8	1	0.274751	0.000162286	0.340367	0.0902477	2.10297e-08	-0.238122	0.0424966	0.000759687	0.447425	0.132882	4.8008e-07	-0.223782	0.0444532	0.276806	-0.14927	0.137256	9.06935e-11	2.80183e-10	0.274751	1	0.949409
rs7546249	1:176792690	T:0.261205	rs12313231	12:115564514	G:0.227436	13074	2159	8	1	0.274751	0.000680632	-0.156876	0.0461772	0.00074676	0.175683	0.0521035	0.0278848	-0.122596	0.0557533	0.000959975	0.222435	0.0673635	0.275729	-0.0918904	0.0843059	9.57694e-06	2.15707e-05	0.274751	1	0.949409
rs6799610	3:113248748	T:0.1898	rs6587029	8:17161374	T:0.355946	13127	2160	8	1	0.275736	3.63108e-05	0.216174	0.0523452	0.00986116	-0.108978	0.0422286	0.000242169	0.274513	0.074791	0.128211	-0.0776425	0.0510405	0.276188	-0.083514	0.0766942	6.71523e-06	1.53645e-05	0.275736	1	0.949409
rs11256424	10:10028972	G:0.498474	rs3750846	10:124215565	C:0.225156	13102	2162	8	1	0.275834	3.45704e-05	0.170679	0.0412163	2.31069e-25	0.494914	0.0475572	0.000108272	0.208349	0.0538193	1.28805e-12	0.564413	0.0795442	0.275847	-0.0720962	0.0661618	3.88889e-28	1.94933e-27	0.275834	1	0.949409
rs61394933	2:216581686	T:0.0533955	rs2086538	8:71988962	G:0.187724	13091	2160	8	1	0.275933	8.39848e-05	0.354206	0.090066	0.00299445	0.160621	0.0541121	0.00507637	0.295316	0.105389	0.0134672	0.141039	0.0570737	0.27458	0.173695	0.158978	7.68027e-06	1.74929e-05	0.275933	1	0.949409
rs6587029	8:17161374	T:0.355857	rs7241090	18:53668713	G:0.2467	13105	2155	8	1	0.275933	0.00902843	-0.110325	0.0422543	0.00148304	0.152703	0.0480504	0.00637525	-0.146042	0.053538	0.155837	0.0983854	0.0693239	0.275651	0.0760891	0.0697974	0.000188499	0.000374268	0.275933	1	0.949409
rs4852868	2:69831636	T:0.30915	rs114425641	6:32200670	G:0.45711	13115	2163	8	1	0.276131	5.50104e-06	-0.210193	0.0462499	1.84881e-06	0.194799	0.0408445	0.000366671	-0.278602	0.0781936	0.00421833	0.15564	0.0543937	0.27624	0.0694348	0.0637715	3.31581e-10	1.00046e-09	0.276131	1	0.949409
rs800292	1:196642233	A:0.272354	rs2203861	4:138887568	A:0.427593	13141	2166	8	1	0.276329	1.63559e-21	-0.482705	0.0506727	0.00236134	0.12314	0.040499	7.65497e-12	-0.550188	0.0803797	0.0700482	0.0908906	0.0501715	0.276292	0.0753247	0.0691886	4.55553e-23	2.06979e-22	0.276329	1	0.949409
rs652888	6:31851234	G:0.211671	rs55792406	20:6700945	A:0.0535769	13084	2155	8	1	0.276527	0.000140482	0.190415	0.0500128	0.00412149	0.288344	0.100514	7.42915e-05	0.207047	0.0522568	0.00298794	0.369269	0.124376	0.277576	-0.188372	0.17349	1.26071e-05	2.82155e-05	0.276527	1	0.949409
rs115746404	6:32176211	G:0.397043	rs177254	12:29733790	T:0.374062	13054	2143	8	1	0.276626	2.70827e-07	-0.219467	0.0426755	0.000676774	0.14785	0.0435005	1.18229e-05	-0.266483	0.0608293	0.129109	0.0969774	0.0639007	0.276466	0.0685697	0.0630067	4.71342e-09	1.34066e-08	0.276626	1	0.949409
chr6:31917557:i	6:31917557	CAT:0.102278	rs9554501	13:99423052	C:0.393418	13126	2166	8	1	0.276725	1.65658e-06	-0.354497	0.0739868	0.204754	-0.0531264	0.0418937	0.0172676	-0.263892	0.110834	0.450684	-0.0342085	0.0453529	0.277935	-0.115184	0.106163	3.12363e-06	7.36442e-06	0.276725	1	0.949409
rs380390	1:196701051	G:0.435046	rs11506097	7:53678926	G:0.0574064	13117	2160	8	1	0.276824	2.93326e-30	0.475018	0.0415559	4.37623e-05	0.377637	0.0924072	3.75354e-29	0.489551	0.0436814	0.000568855	0.5007	0.145297	0.276239	-0.137922	0.126673	3.02346e-33	1.65156e-32	0.276824	1	0.949409
rs11256424	10:10028972	G:0.498782	rs9554501	13:99423052	C:0.393257	13139	2166	8	1	0.276923	2.06349e-05	0.174297	0.0409348	0.211838	-0.0522517	0.0418507	0.0500001	0.122735	0.0626211	0.107897	-0.116252	0.0723085	0.277061	0.064298	0.0591548	5.37167e-05	0.000113336	0.276923	1	0.949409
rs11506097	7:53678926	G:0.0575323	rs10841008	12:18440405	G:0.495495	13097	2162	8	1	0.276923	6.27399e-05	0.367455	0.0918117	0.000487242	0.142241	0.040784	0.14097	0.230781	0.15676	0.00305964	0.12737	0.043006	0.278315	0.133088	0.122762	7.91709e-07	1.9554e-06	0.276923	1	0.949409
rs74133640	1:196223422	G:0.0786825	rs2248799	10:124223944	T:0.493977	13116	2163	8	1	0.277022	3.34822e-07	0.384051	0.0752641	1.70011e-10	0.263187	0.0412115	0.000126447	0.500733	0.130628	3.06266e-10	0.282344	0.044848	0.276712	-0.114945	0.105674	3.51843e-15	1.29839e-14	0.277022	1	0.949409
rs2728491	7:47211732	G:0.27161	rs35904652	19:39952796	T:0.169632	13096	2160	8	1	0.277022	0.0123149	0.112166	0.0448128	0.000516593	0.183455	0.0528385	0.130282	0.0807464	0.0533688	0.0607937	0.132601	0.070721	0.277027	0.0904616	0.0832197	0.000122659	0.000249291	0.277022	1	0.949409
rs34743816	2:69813345	C:0.285293	rs1197944	9:28001944	A:0.470318	13055	2157	8	1	0.27742	3.92847e-05	-0.187183	0.045525	0.000790091	-0.137854	0.0410739	0.000915898	-0.25389	0.0765844	0.00130253	-0.178233	0.0554305	0.277324	0.0701384	0.0645633	7.00046e-07	1.73786e-06	0.27742	1	0.949409
rs7546249	1:176792690	T:0.260883	rs1206028	19:42855167	C:0.0732256	13117	2162	8	1	0.277519	0.000556964	-0.159287	0.0461468	0.0224685	0.174736	0.0765595	0.00031943	-0.18019	0.0500665	0.307061	0.103354	0.101188	0.276052	0.127877	0.117402	0.000218716	0.000432667	0.277519	1	0.949409
rs3024459	6:6151819	C:0.1133	rs177254	12:29733790	T:0.373933	13120	2161	8	1	0.277818	0.17573	0.0866992	0.064031	0.000829163	0.144608	0.0432586	0.0845831	0.160042	0.0927947	0.000515914	0.168485	0.0485218	0.278399	-0.103503	0.0954895	0.00145186	0.00258684	0.277818	1	0.949409
rs10754194	1:196529868	C:0.130355	rs2292627	10:124201665	G:0.121985	13141	2164	8	1	0.278117	2.29598e-05	0.292024	0.0689716	3.01365e-05	0.247395	0.0592928	0.00144997	0.251029	0.0788282	0.000865846	0.217744	0.065372	0.276784	0.152962	0.140645	3.0803e-08	8.38539e-08	0.278117	1	0.949409
rs2086538	8:71988962	G:0.187328	rs3750846	10:124215565	C:0.225145	13076	2158	8	1	0.278117	0.00202358	0.168189	0.0544873	9.0615e-26	0.499769	0.0476176	0.0851377	0.120648	0.0700781	1.15841e-16	0.467079	0.0563608	0.277962	0.0970371	0.0894427	1.7954e-26	8.77771e-26	0.278117	1	0.949409
rs2203861	4:138887568	A:0.427496	rs11766622	7:17208343	G:0.481893	13089	2161	8	1	0.278117	0.00350514	0.117512	0.0402498	0.0199615	-0.0951108	0.0408715	0.344226	0.0617563	0.065292	0.0212995	-0.15017	0.0652165	0.27807	0.062257	0.0573974	0.000995655	0.00181623	0.278117	1	0.949409
rs2357887	2:11165291	G:0.409979	rs10227806	7:1819139	G:0.0776603	13147	2165	8	1	0.278816	2.7085e-05	0.170674	0.0406688	3.33365e-05	-0.335447	0.0808425	1.63349e-05	0.187053	0.0434011	0.0814568	-0.225043	0.129164	0.278816	-0.12639	0.116705	2.05142e-08	5.65378e-08	0.278816	1	0.949409
rs12042442	1:197096135	C:0.153399	rs4852868	2:69831636	T:0.309016	13077	2162	8	1	0.278916	1.10674e-07	-0.309534	0.0583117	6.40178e-06	-0.208784	0.0462663	0.000762967	-0.256216	0.0761214	0.000717577	-0.180111	0.0532436	0.280042	-0.0962854	0.0891346	1.74577e-11	5.62656e-11	0.278916	1	0.949409
rs10733086	1:196676935	A:0.426805	rs1197944	9:28001944	A:0.470859	13143	2165	8	1	0.279116	7.5263e-34	0.504353	0.0415866	0.00158844	-0.130556	0.0413411	1.56116e-10	0.444106	0.0693994	0.00580697	-0.190226	0.0689604	0.279173	0.0631424	0.0583475	8.70853e-36	4.96326e-35	0.279116	1	0.949409
rs116386615	6:32145993	G:0.317514	rs72974647	6:123648480	G:0.0624235	13064	2153	8	1	0.279618	2.42541e-06	0.232956	0.0494146	4.32594e-05	-0.353801	0.0865178	1.49907e-06	0.251072	0.0521831	0.00916672	-0.28218	0.10829	0.282931	-0.151422	0.14102	3.17915e-09	9.19357e-09	0.279618	1	0.949409
rs9427938	1:196933245	T:0.121464	rs3750846	10:124215565	C:0.2252	13115	2163	8	1	0.279719	3.4697e-08	-0.381539	0.0691707	5.37981e-26	0.502363	0.0476417	0.000363033	-0.319102	0.0894947	2.40394e-23	0.527327	0.0529723	0.279842	-0.11861	0.109756	3.03694e-31	1.61949e-30	0.279719	1	0.949409
rs10801558	1:196699044	G:0.411024	rs620680	6:101422609	A:0.189582	13026	2144	8	1	0.27992	6.51611e-37	-0.548097	0.0431831	9.4332e-05	-0.206955	0.0530011	2.35848e-28	-0.580242	0.0525418	0.000534024	-0.267389	0.0772113	0.279194	0.0824101	0.0761554	8.44873e-41	5.15176e-40	0.27992	1	0.949409
rs13412066	2:137539995	G:0.0973863	rs3783	17:18232017	C:0.327059	13123	2165	8	1	0.280221	0.0253195	0.164089	0.0733689	0.0406862	0.0883688	0.043176	0.018786	0.244029	0.103853	0.021144	0.107823	0.0467698	0.280883	-0.11182	0.103696	0.00959762	0.0150451	0.280221	1	0.949409
rs2203861	4:138887568	A:0.427481	chr5:149058540:i	5:149058540	TA:0.185611	13100	2164	8	1	0.280322	0.00436279	0.114607	0.0402035	0.171537	0.0738818	0.0540355	0.067174	0.0871207	0.0475938	0.969897	0.00321126	0.0850953	0.280483	0.080571	0.0746556	0.00657544	0.0106215	0.280322	1	0.949409
rs1587325	1:196689797	A:0.198308	rs7241090	18:53668713	G:0.246115	13063	2153	8	1	0.280826	2.48933e-18	-0.460112	0.0526891	0.00378246	0.139877	0.0483042	4.38919e-14	-0.503937	0.0667563	0.066145	0.105978	0.0576771	0.279999	0.0962805	0.0891221	5.05463e-20	2.16271e-19	0.280826	1	0.949409
rs219824	7:98645517	A:0.363972	rs4924390	15:40064229	A:0.483153	13148	2164	8	1	0.281029	0.000139209	-0.166311	0.0436562	0.000736266	0.13789	0.0408476	0.00233523	-0.234512	0.0770429	0.0856109	0.0964162	0.0560879	0.28125	0.065428	0.0607211	2.1437e-06	5.17265e-06	0.281029	1	0.949409
rs12562176	1:196521049	A:0.427077	rs1445881	5:61200407	A:0.365913	13096	2156	8	1	0.281231	3.44027e-06	-0.194063	0.0418004	1.71962e-05	-0.18627	0.0433338	0.0107008	-0.149668	0.0586399	0.0362671	-0.134829	0.0643908	0.281606	-0.067549	0.062736	2.03913e-09	5.98124e-09	0.281231	1	0.949409
chr6:31917557:i	6:31917557	CAT:0.102308	rs116386615	6:32145993	G:0.317818	13127	2166	8	1	0.281231	2.70602e-05	-0.313346	0.0746614	0.000102276	0.193156	0.0497167	0.00138049	-0.270143	0.0844539	5.53862e-05	0.208031	0.0515993	0.288324	-0.156168	0.147078	3.61479e-09	1.04613e-08	0.281231	1	0.949409
rs10803078	1:242891905	C:0.306706	rs34516488	8:17146216	A:0.495139	13063	2158	8	1	0.281332	4.10213e-05	0.180103	0.04391	0.000776207	0.138362	0.0411651	0.00111959	0.246539	0.0756578	0.00136032	0.179092	0.0559147	0.281349	-0.0661117	0.0613683	5.47063e-07	1.38136e-06	0.281332	1	0.949409
rs3107233	2:216581110	A:0.154186	rs2086538	8:71988962	G:0.187776	13114	2162	8	1	0.281332	1.14894e-05	0.255416	0.0582204	0.00379364	0.156675	0.0541225	0.00170835	0.216047	0.0688761	0.0479769	0.123404	0.0624017	0.280686	0.111103	0.102989	1.13712e-06	2.80474e-06	0.281332	1	0.949409
rs4852868	2:69831636	T:0.308669	rs11766622	7:17208343	G:0.481827	13069	2158	8	1	0.281433	9.63326e-06	-0.204651	0.0462462	0.019253	-0.0957665	0.0409154	0.0536194	-0.142473	0.073824	0.291176	-0.0572994	0.0542842	0.281547	-0.0695773	0.0646119	2.98496e-06	7.12718e-06	0.281433	1	0.949409
rs10818014	9:119990556	A:0.126994	rs10841008	12:18440405	G:0.495381	13099	2162	8	1	0.281839	0.214375	0.0775822	0.0624844	0.000533841	0.1412	0.0407719	0.83539	-0.0235377	0.113275	0.00958438	0.118683	0.0458152	0.282246	0.0931804	0.0866563	0.00100151	0.00184186	0.281839	1	0.949409
rs61394933	2:216581686	T:0.0533588	rs1998886	14:39894833	T:0.142901	13100	2163	8	1	0.282041	0.000135314	0.343792	0.0900786	0.21551	0.0704017	0.0568418	0.00523464	0.289434	0.103657	0.402504	0.0501833	0.0599449	0.281026	0.187224	0.173674	0.00038461	0.000746719	0.282041	1	0.949409
rs7524776	1:196623337	C:0.155731	rs10818014	9:119990556	A:0.126962	13122	2163	8	1	0.282245	8.84771e-17	-0.501146	0.060239	0.133943	0.0941912	0.0628473	4.58593e-15	-0.535264	0.0682928	0.435955	0.0562232	0.0721697	0.279673	0.137951	0.127608	5.89194e-17	2.32727e-16	0.282245	1	0.949409
rs10803078	1:242891905	C:0.306925	rs2292627	10:124201665	G:0.122039	13127	2162	8	1	0.282346	2.98924e-05	0.183206	0.0438891	3.33352e-05	0.24627	0.0593509	0.00199935	0.156278	0.05057	0.0226089	0.186242	0.0816859	0.282445	0.0981897	0.0913526	3.33466e-08	9.1496e-08	0.282346	1	0.949409
rs219824	7:98645517	A:0.363972	rs2253755	10:124241557	G:0.300996	13148	2164	8	1	0.282855	0.000106113	-0.169465	0.0437196	4.37956e-09	0.254627	0.0433837	0.000508873	-0.21724	0.0624965	0.000375509	0.211112	0.0593557	0.282693	0.0699946	0.0651543	2.18168e-11	7.06737e-11	0.282855	1	0.949409
rs234912	6:2210734	T:0.389493	rs2709977	7:82992227	C:0.181756	13144	2164	8	1	0.282855	0.000614244	-0.146185	0.0426787	0.058138	-0.115911	0.061178	0.0126665	-0.121148	0.048595	0.551077	-0.0510837	0.0856898	0.283922	-0.0915638	0.0854498	0.000488691	0.000938352	0.282855	1	0.949409
rs2019727	1:196674714	A:0.205024	rs1998886	14:39894833	T:0.142874	13057	2156	8	1	0.282855	1.70455e-11	-0.36253	0.0538731	0.19973	0.073099	0.0570052	1.49387e-07	-0.328231	0.0624807	0.0961021	0.113462	0.0681845	0.284446	-0.115525	0.107928	3.25278e-11	1.04562e-10	0.282855	1	0.949409
rs600653	6:101370944	T:0.19259	rs8017682	14:20903778	A:0.139085	13064	2159	8	1	0.283059	2.00405e-05	-0.2216	0.0519646	0.160207	0.0812317	0.0578419	0.00157414	-0.189354	0.0599096	0.0769627	0.124091	0.0701636	0.284473	-0.11143	0.104108	3.54612e-05	7.72658e-05	0.283059	1	0.949409
rs72974647	6:123648480	G:0.0624426	rs1197944	9:28001944	A:0.470865	13060	2151	8	1	0.283263	5.24592e-05	-0.349213	0.0863451	0.00112186	-0.133828	0.0410764	0.00115685	-0.474088	0.145904	0.00060884	-0.149699	0.0436741	0.283162	0.129932	0.121065	1.01981e-06	2.5357e-06	0.283263	1	0.949409
rs12042442	1:197096135	C:0.153347	rs115746404	6:32176211	G:0.396783	13026	2144	8	1	0.283467	1.16752e-07	-0.310608	0.0586218	3.2572e-07	-0.21812	0.0427023	0.00603375	-0.240439	0.0875616	9.89781e-05	-0.191725	0.0492475	0.284141	-0.0919336	0.085834	7.08875e-13	2.44591e-12	0.283467	1	0.949409
rs380390	1:196701051	G:0.434962	rs219824	7:98645517	A:0.363903	13123	2158	8	1	0.283672	4.71592e-30	0.473181	0.0415453	0.000309077	-0.159257	0.0441451	1.9389e-14	0.432105	0.0564503	0.00230456	-0.220438	0.0723249	0.283849	0.0668078	0.0623373	1.32752e-32	7.30043e-32	0.283672	1	0.949409
rs6799610	3:113248748	T:0.189297	merged_del_2_26565	4:138966211	GT:0.35015	13043	2152	8	1	0.283672	2.16304e-05	0.222764	0.0524477	0.000420351	0.146711	0.0415969	0.000212832	0.282262	0.0762196	0.000434818	0.177135	0.050351	0.283816	-0.0803762	0.0749927	2.96636e-07	7.67406e-07	0.283672	1	0.949409
rs914940	1:242889492	C:0.445801	rs8017682	14:20903778	A:0.138864	13146	2166	8	1	0.284389	0.00142312	0.131266	0.0411503	0.153318	0.0825605	0.0578192	0.0268557	0.105514	0.0476662	0.94315	0.00654968	0.0918461	0.284514	0.088213	0.0824241	0.00238147	0.00417236	0.284389	1	0.949409
rs6695321	1:196675861	G:0.362269	rs1998886	14:39894833	T:0.143087	13069	2158	8	1	0.284697	3.32763e-12	-0.299118	0.0429573	0.224701	0.0693641	0.0571311	6.10255e-11	-0.326031	0.0498427	0.945193	0.00568149	0.0826463	0.283902	0.0895807	0.0835957	9.1302e-12	3.01958e-11	0.284697	1	0.949409
rs10733086	1:196676935	A:0.426573	rs4852868	2:69831636	T:0.309074	13115	2163	8	1	0.285005	1.37066e-33	0.502771	0.041625	8.4853e-06	-0.207688	0.0466447	8.93862e-23	0.541242	0.0550979	0.0598367	-0.143195	0.076087	0.285012	-0.0693304	0.0648475	1.0545e-37	6.25644e-37	0.285005	1	0.949409
rs2709977	7:82992227	C:0.181756	rs3783	17:18232017	C:0.326841	13144	2164	8	1	0.285005	0.0641157	-0.11321	0.061149	0.0406911	0.0883478	0.0431667	0.0396097	-0.178508	0.0867474	0.182153	0.0647206	0.0485106	0.28462	0.0909777	0.085026	0.0220659	0.032503	0.285005	1	0.949409
rs6695321	1:196675861	G:0.362301	rs116185472	6:32188383	C:0.435435	13072	2157	8	1	0.285623	5.84817e-12	-0.296417	0.0430632	5.86293e-07	0.207813	0.0415985	0.000991672	-0.235353	0.0714733	2.33127e-05	0.253986	0.0600364	0.285676	-0.0656093	0.0614517	9.97371e-17	3.94406e-16	0.285623	1	0.949409
rs3750846	10:124215565	C:0.225113	rs55792406	20:6700945	A:0.0534907	13049	2152	8	1	0.285623	8.94584e-25	0.489659	0.047646	0.00626796	0.277868	0.101656	3.78401e-24	0.505241	0.0498411	0.00527656	0.371157	0.133048	0.286157	-0.174885	0.163967	1.68276e-25	8.22029e-25	0.285623	1	0.949409
rs10733086	1:196676935	A:0.426789	rs2248799	10:124223944	T:0.494219	13147	2167	8	1	0.285933	7.3261e-35	0.513911	0.0417233	1.39662e-11	0.281529	0.041657	5.04135e-10	0.450557	0.0724624	0.0013758	0.222164	0.0694332	0.285965	0.0622401	0.058331	2.33857e-43	1.49127e-42	0.285933	1	0.949409
rs399469	1:196676105	A:0.459407	rs55792406	20:6700945	A:0.053551	13081	2156	8	1	0.286036	6.6898e-33	0.49991	0.0418422	0.00233467	0.308855	0.101464	3.12741e-29	0.487421	0.0434288	0.342161	0.163072	0.171672	0.286721	0.150731	0.141486	2.45289e-34	1.39211e-33	0.286036	1	0.949409
rs2203861	4:138887568	A:0.427636	rs11256424	10:10028972	G:0.498667	13128	2165	8	1	0.286036	0.00433538	0.114804	0.0402443	2.49553e-05	0.172567	0.0409391	0.011392	0.174636	0.0690141	0.000479243	0.22598	0.0647119	0.286005	-0.0607097	0.0569014	1.99912e-06	4.89151e-06	0.286036	1	0.949409
rs1998886	14:39894833	T:0.142928	rs2158231	16:17994640	A:0.446883	13122	2165	8	1	0.286657	0.259792	0.0640238	0.0568149	0.000204925	-0.151963	0.0409289	0.122981	0.136962	0.0887992	0.00746715	-0.126601	0.0473229	0.28708	-0.0866039	0.0813526	0.000485125	0.000939869	0.286657	1	0.949409
rs2728491	7:47211732	G:0.271445	rs2248799	10:124223944	T:0.494335	13150	2167	8	1	0.286657	0.0151471	0.108815	0.0448012	2.73839e-10	0.259622	0.0411255	0.0249044	0.179671	0.0801073	4.89653e-08	0.297796	0.0545911	0.286654	-0.0680602	0.0638768	8.86792e-11	2.8193e-10	0.286657	1	0.949409
rs234912	6:2210734	T:0.389764	rs116450038	6:32176208	C:0.202507	13081	2152	8	1	0.286865	0.0013693	-0.137122	0.0428367	1.13042e-05	0.21663	0.0493395	0.0013803	-0.171154	0.0535066	0.0225147	0.162192	0.0710877	0.286428	0.0766347	0.0718907	2.60187e-07	6.80748e-07	0.286865	1	0.949409
rs7544266	1:196547929	G:0.0824501	rs620680	6:101422609	A:0.18967	13020	2147	8	1	0.286969	5.40682e-06	0.32693	0.0718788	5.59397e-05	-0.211432	0.0524733	0.00136323	0.276414	0.0863168	4.17473e-05	-0.237165	0.0578791	0.285664	0.136776	0.128106	8.2602e-09	2.37447e-08	0.286969	1	0.949409
rs652888	6:31851234	G:0.211439	rs2728491	7:47211732	G:0.271448	13148	2166	8	1	0.287384	0.000100751	0.193879	0.0498559	0.0117812	0.112793	0.0447834	0.000299282	0.241135	0.0666871	0.00788265	0.148333	0.055826	0.287651	-0.0831071	0.0781604	2.48346e-05	5.54659e-05	0.287384	1	0.949409
rs7546249	1:176792690	T:0.260948	rs10818014	9:119990556	A:0.126793	13108	2161	8	1	0.287488	0.000689591	-0.156669	0.0461648	0.151296	0.0896131	0.0624495	0.000463715	-0.18177	0.0519212	0.679385	0.0337859	0.0817463	0.286495	0.10715	0.100531	0.00102826	0.0019121	0.287488	1	0.949409
rs3107233	2:216581110	A:0.153902	rs116410219	6:32140277	A:0.207689	13135	2167	8	1	0.287592	1.30548e-05	0.253585	0.0581726	8.64097e-07	0.241253	0.049032	0.0036886	0.208868	0.0719335	0.000190869	0.21125	0.0566231	0.287064	0.103131	0.0968746	4.57219e-10	1.40752e-09	0.287592	1	0.949409
rs800292	1:196642233	A:0.272786	rs5993	1:197030829	T:0.260934	13078	2153	8	1	0.288009	1.04742e-15	-0.465769	0.0580675	0.764928	-0.020225	0.0676387	2.94669e-13	-0.50551	0.0692783	0.346198	-0.0873613	0.0927412	0.286771	0.0886083	0.083182	1.45314e-20	6.40862e-20	0.288009	1	0.949409
rs2594228	3:127125439	G:0.398552	rs7241090	18:53668713	G:0.246532	13120	2161	8	1	0.288113	3.54128e-05	0.173936	0.0420588	0.00194149	0.148889	0.0480435	0.00925587	0.138995	0.0534091	0.20865	0.091272	0.0725945	0.288123	0.0723696	0.0681288	1.30722e-06	3.25991e-06	0.288113	1	0.949409
rs74133640	1:196223422	G:0.0786885	rs9554501	13:99423052	C:0.393595	13115	2163	8	1	0.288531	3.66763e-07	0.381928	0.0751021	0.23873	-0.0493875	0.0419189	0.0113295	0.290404	0.114677	0.13474	-0.0679913	0.0454588	0.287914	0.117115	0.110204	1.49144e-06	3.7065e-06	0.288531	1	0.949409
rs74133640	1:196223422	G:0.0787016	rs35904652	19:39952796	T:0.169576	13062	2156	8	1	0.288531	6.47834e-07	0.374781	0.075312	0.000899059	0.175909	0.0529792	0.00042997	0.320826	0.0911186	0.00928579	0.15097	0.0580353	0.288936	0.140339	0.132338	1.4729e-08	4.1877e-08	0.288531	1	0.949409
rs74133640	1:196223422	G:0.0786185	rs116450038	6:32176208	C:0.202584	13044	2148	8	1	0.289054	5.85627e-07	0.376727	0.0754072	6.43483e-06	0.222647	0.0493501	3.2752e-06	0.43611	0.0937314	4.8946e-06	0.244915	0.0536007	0.290597	-0.135483	0.1282	1.75672e-10	5.53752e-10	0.289054	1	0.949409
rs234912	6:2210734	T:0.389493	rs10227806	7:1819139	G:0.0776629	13153	2167	8	1	0.289578	0.000644731	-0.145689	0.0426982	4.61721e-05	-0.328431	0.0806124	0.00482263	-0.128594	0.0456225	0.0385427	-0.239529	0.115768	0.29103	-0.123944	0.117386	4.58654e-07	1.18675e-06	0.289578	1	0.949409
rs114425641	6:32200670	G:0.456973	rs1197944	9:28001944	A:0.470859	13143	2165	8	1	0.289683	2.84417e-06	0.190992	0.0407949	0.00104037	-0.134304	0.0409543	0.000240526	0.247902	0.0675088	0.265981	-0.0761659	0.068472	0.289691	-0.0606183	0.0572519	7.13399e-08	1.94993e-07	0.289683	1	0.949409
rs914940	1:242889492	C:0.445972	rs920701	13:76417101	C:0.381397	13132	2160	8	1	0.290104	0.00137518	0.1319	0.0412213	0.00097917	0.138651	0.0420608	0.00330547	0.179676	0.0611599	0.00384594	0.194005	0.0671173	0.290291	-0.0632032	0.0597676	2.44974e-05	5.50778e-05	0.290104	1	0.949409
rs380390	1:196701051	G:0.434948	rs234912	6:2210734	T:0.389397	13128	2161	8	1	0.290209	3.37037e-30	0.474282	0.0415354	0.000682365	-0.146575	0.0431539	4.67244e-13	0.429356	0.0593484	0.00358163	-0.205368	0.0705046	0.290434	0.0633897	0.0599618	2.47347e-32	1.37544e-31	0.290209	1	0.949409
chr6:31917557:i	6:31917557	CAT:0.102207	rs1998886	14:39894833	T:0.142944	13096	2164	8	1	0.290314	1.53677e-06	-0.35596	0.0740597	0.222566	0.0694019	0.0568993	0.000263897	-0.310732	0.0851699	0.123312	0.0954711	0.0619532	0.292856	-0.150731	0.143298	3.1183e-06	7.58627e-06	0.290314	1	0.949409
rs1587325	1:196689797	A:0.198433	rs11787887	9:73491479	T:0.0701391	13017	2147	8	1	0.290419	2.25556e-18	-0.461933	0.0528303	0.0404934	0.163979	0.0800411	1.51215e-17	-0.483283	0.056682	0.256544	0.108715	0.0958184	0.288611	0.1548	0.145876	5.11123e-19	2.1796e-18	0.290419	1	0.949409
rs2728491	7:47211732	G:0.271466	rs2830511	21:28161235	T:0.273063	13149	2167	8	1	0.290525	0.0141256	0.109802	0.0447432	0.000705124	0.151628	0.04476	0.0110169	0.151469	0.0595829	0.00119761	0.193463	0.059721	0.290743	-0.072263	0.068399	0.000152428	0.000316135	0.290525	1	0.949409
rs116386615	6:32145993	G:0.31758	rs2014307	10:124217632	T:0.389134	13151	2167	8	1	0.290525	5.23298e-06	0.224457	0.0492745	1.80657e-08	-0.239052	0.0424636	0.0156686	0.170912	0.0707257	3.20325e-07	-0.273277	0.0534676	0.290015	0.072003	0.06805	3.20892e-12	1.09626e-11	0.290525	1	0.949409
rs9427938	1:196933245	T:0.121645	rs1473522	8:71834440	C:0.18186	13153	2167	8	1	0.290841	7.90682e-08	-0.366399	0.0682403	0.00388573	0.154104	0.0533731	6.3074e-07	-0.416699	0.0836483	0.02889	0.128337	0.0587358	0.289725	0.131965	0.124645	4.97594e-09	1.46107e-08	0.290841	1	0.949409
chr6:31917557:i	6:31917557	CAT:0.102324	rs2147627	13:74620132	C:0.187543	13125	2165	8	1	0.291053	1.30813e-06	-0.358726	0.0741397	2.97537e-05	-0.228398	0.0547017	0.000417331	-0.308972	0.0875553	0.000524106	-0.204746	0.0590366	0.294814	-0.152467	0.145537	9.26091e-10	2.82912e-09	0.291053	1	0.949409
rs7546249	1:176792690	T:0.260672	rs10841008	12:18440405	G:0.495334	13072	2158	8	1	0.291158	0.000718279	-0.156442	0.0462503	0.00031708	0.147	0.0408228	0.320702	-0.082869	0.0834518	0.000590543	0.183118	0.0532952	0.291032	-0.0694365	0.065763	6.20602e-06	1.47556e-05	0.291158	1	0.949409
rs2336502	1:196842574	C:0.33313	rs3107233	2:216581110	A:0.154193	13094	2160	8	1	0.291582	3.91545e-06	-0.206164	0.0446646	1.00591e-05	0.257114	0.0582246	0.000444938	-0.179691	0.0511666	6.39879e-05	0.312198	0.0780963	0.292678	-0.0923435	0.0877569	1.50871e-09	4.56377e-09	0.291582	1	0.949409
rs10227806	7:1819139	G:0.0777388	rs10841008	12:18440405	G:0.495423	13108	2163	8	1	0.291582	3.44972e-05	-0.33437	0.0807357	0.000456338	0.142992	0.0407949	0.00190609	-0.46663	0.150308	0.00369618	0.126651	0.0436276	0.292396	0.124428	0.118179	3.02043e-07	7.9515e-07	0.291582	1	0.949409
rs380390	1:196701051	G:0.434948	rs10227806	7:1819139	G:0.0775061	13128	2161	8	1	0.291687	2.87115e-30	0.475242	0.0415687	2.48392e-05	-0.344983	0.0818222	5.76346e-25	0.458585	0.0444395	0.000777515	-0.458324	0.136379	0.292954	0.121617	0.115642	8.25157e-34	4.70824e-33	0.291687	1	0.949409
rs34743816	2:69813345	C:0.285347	rs1998886	14:39894833	T:0.142923	13028	2157	8	1	0.291793	3.94271e-05	-0.186952	0.0454782	0.258753	0.064375	0.0570021	4.70502e-05	-0.215268	0.0528939	0.893616	0.0102817	0.0768843	0.291321	0.094231	0.0892992	0.000105429	0.000223159	0.291793	1	0.949409
rs1445881	5:61200407	A:0.365996	rs112499613	14:57869858	T:0.0828294	13063	2151	8	1	0.291899	3.70491e-05	-0.178785	0.0433403	0.000166213	-0.276063	0.0733137	2.67154e-05	-0.198644	0.0472984	0.000642708	-0.351754	0.103065	0.290564	0.114268	0.108118	1.47096e-07	3.95855e-07	0.291899	1	0.949409
rs9427938	1:196933245	T:0.121645	rs2248799	10:124223944	T:0.494298	13153	2167	8	1	0.292006	6.20367e-08	-0.370409	0.0684317	1.7997e-10	0.262622	0.0411794	0.000149744	-0.482163	0.12717	6.86622e-08	0.243221	0.0450857	0.292823	0.105239	0.100042	3.95336e-16	1.55777e-15	0.292006	1	0.949409
rs914940	1:242889492	C:0.445832	rs116410219	6:32140277	A:0.207689	13135	2167	8	1	0.292324	0.00199125	0.127364	0.0411975	9.03018e-07	0.240778	0.0490215	0.0657712	0.0947936	0.0515188	0.0229493	0.177186	0.0779089	0.292435	0.072165	0.0685461	4.56686e-08	1.27116e-07	0.292324	1	0.949409
rs34743816	2:69813345	C:0.284684	rs4852868	2:69831636	T:0.307386	13039	2156	8	1	0.292643	0.939764	0.0087967	0.11641	0.067032	-0.216802	0.118377	0.775358	-0.0354615	0.124263	0.0355162	-0.28741	0.136704	0.292014	0.0744474	0.0706524	3.47075e-05	7.73381e-05	0.292643	1	0.949409
rs800292	1:196642233	A:0.271815	rs35904652	19:39952796	T:0.169593	13099	2160	8	1	0.292962	2.03111e-20	-0.468965	0.0506404	0.00156427	0.168339	0.0532299	4.23378e-17	-0.501954	0.0597121	0.0491506	0.128541	0.0653395	0.291658	0.0966154	0.0916227	1.11737e-22	5.23467e-22	0.292962	1	0.949409
rs10801558	1:196699044	G:0.41112	rs920701	13:76417101	C:0.381276	13085	2152	8	1	0.293069	1.49265e-36	-0.543661	0.0430544	0.00174366	0.133428	0.0426185	1.35945e-20	-0.592843	0.0637229	0.166073	0.0859748	0.0620786	0.292875	0.0652603	0.0620442	4.23196e-39	2.60523e-38	0.293069	1	0.949409
chr6:31917557:i	6:31917557	CAT:0.101111	rs116450038	6:32176208	C:0.202604	13055	2151	8	1	0.293069	4.23173e-05	-0.310006	0.0757138	0.000129388	0.190724	0.0498282	4.42906e-05	-0.352943	0.0864236	0.000861571	0.174181	0.0522719	0.29036	0.172628	0.163268	8.2602e-09	2.40748e-08	0.293069	1	0.949409
rs10801558	1:196699044	G:0.411334	rs5993	1:197030829	T:0.260513	13032	2145	8	1	0.293389	2.26944e-31	-0.539629	0.0463164	0.74348	-0.0208961	0.0638539	4.32746e-27	-0.565259	0.0524409	0.298687	-0.112215	0.107977	0.292536	0.0829457	0.0788027	4.88789e-37	2.93061e-36	0.293389	1	0.949409
rs10754194	1:196529868	C:0.13043	rs7517126	1:196840272	G:0.160691	13053	2166	8	1	0.293389	0.000165293	0.260489	0.0691523	1.77243e-05	-0.267721	0.0623799	9.76866e-05	0.289135	0.0742082	0.000236957	-0.24368	0.0662902	0.300366	-0.157295	0.15188	1.51706e-08	4.35742e-08	0.293389	1	0.949409
rs12562176	1:196521049	A:0.425889	merged_del_2_26565	4:138966211	GT:0.350277	12994	2142	8	1	0.294566	3.88552e-06	-0.193658	0.0419408	0.000408413	0.147489	0.0417274	8.87167e-05	-0.240452	0.0613468	0.106485	0.0997357	0.0617867	0.29446	0.0627177	0.0598231	4.36092e-08	1.22144e-07	0.294566	1	0.949618
rs2019727	1:196674714	A:0.204768	rs7241090	18:53668713	G:0.246326	13066	2153	8	1	0.294674	1.09007e-11	-0.366973	0.0540137	0.00100147	0.158827	0.0482741	2.02879e-06	-0.323256	0.0680462	0.000870278	0.191905	0.0576393	0.296148	-0.0920052	0.0880661	2.53499e-13	9.12932e-13	0.294674	1	0.949618
rs10922153	1:196978615	G:0.493763	rs4924390	15:40064229	A:0.483011	13067	2156	8	1	0.294888	3.55358e-15	0.326438	0.0414801	0.000404197	0.145709	0.0411918	1.03721e-07	0.389507	0.0732145	0.00511931	0.212399	0.0758723	0.294951	-0.0610292	0.0582716	5.56885e-17	2.26639e-16	0.294888	1	0.949618
rs219824	7:98645517	A:0.363945	rs920701	13:76417101	C:0.381313	13127	2157	8	1	0.294888	0.000155298	-0.165291	0.0436995	0.00118619	0.136496	0.0421002	0.000997082	-0.216699	0.065839	0.106046	0.0942497	0.0583149	0.294745	0.0678217	0.0647297	3.31698e-06	8.13402e-06	0.294888	1	0.949618
rs12562176	1:196521049	A:0.42626	rs13412066	2:137539995	G:0.097491	13073	2155	8	1	0.295103	4.48923e-06	-0.191393	0.041722	0.0248532	0.165161	0.0736117	3.96138e-06	-0.210818	0.0456969	0.454415	0.0815256	0.108981	0.294281	0.105611	0.100699	2.13586e-06	5.32108e-06	0.295103	1	0.949618
rs61394933	2:216581686	T:0.0534177	rs1445881	5:61200407	A:0.365351	13123	2164	8	1	0.295103	0.00014404	0.342545	0.0901168	2.34272e-05	-0.182922	0.0432498	0.000552215	0.435095	0.125966	0.000217352	-0.168129	0.0454656	0.296873	-0.14171	0.135847	8.61784e-08	2.37164e-07	0.295103	1	0.949618
rs2253755	10:124241557	G:0.301238	rs55792406	20:6700945	A:0.0535687	13086	2156	8	1	0.295211	6.04547e-09	0.252786	0.0434677	0.00465477	0.284911	0.100675	1.08914e-07	0.239923	0.0451732	0.239467	0.173593	0.147573	0.295515	0.165244	0.157962	7.875e-10	2.43703e-09	0.295211	1	0.949618
rs10803078	1:242891905	C:0.306972	rs2248799	10:124223944	T:0.494253	13138	2165	8	1	0.295965	2.42419e-05	0.185563	0.0439541	2.77342e-10	0.260023	0.0412019	0.129938	0.118242	0.078081	7.06761e-05	0.220947	0.0555981	0.296241	0.0653123	0.0625281	2.44622e-13	8.84022e-13	0.295965	1	0.949618
rs11884676	2:2381613	A:0.0683917	rs11766622	7:17208343	G:0.481948	13101	2162	8	1	0.296073	6.30694e-06	-0.402948	0.0892301	0.0191912	-0.0957896	0.0409043	0.000309308	-0.519685	0.144062	0.0106653	-0.110481	0.0432669	0.29561	0.128571	0.122929	1.51937e-06	3.83732e-06	0.296073	1	0.949618
rs1793000	11:20706934	G:0.1252	rs2273159	14:35576783	A:0.137122	13127	2159	8	1	0.296073	6.17576e-06	-0.288908	0.0639137	4.17786e-05	0.239842	0.058535	0.000469328	-0.253035	0.0723437	3.7218e-05	0.271507	0.0658342	0.297596	-0.129799	0.124615	6.60171e-09	1.94772e-08	0.296073	1	0.949618
rs6799610	3:113248748	T:0.189884	rs10841008	12:18440405	G:0.495423	13108	2163	8	1	0.296073	5.69251e-05	0.210445	0.0522817	0.000472035	0.142551	0.0407738	0.00163254	0.289643	0.0919493	0.000522941	0.171964	0.0495757	0.296028	-0.0751345	0.0718998	6.89867e-07	1.78786e-06	0.296073	1	0.949618
rs114425641	6:32200670	G:0.457277	rs177254	12:29733790	T:0.373772	13131	2165	8	1	0.296181	2.37507e-06	0.19267	0.0408324	0.000701488	0.146651	0.0432727	5.56267e-05	0.236719	0.0587299	0.00453372	0.208886	0.0735922	0.296266	-0.06378	0.0610642	4.41448e-08	1.24044e-07	0.296181	1	0.949618
rs219824	7:98645517	A:0.363387	rs3750846	10:124215565	C:0.22521	13110	2160	8	1	0.296831	0.000229192	-0.162134	0.0440049	4.00631e-25	0.492576	0.0475727	0.000438878	-0.199196	0.0566616	8.57915e-12	0.445854	0.0652929	0.296331	0.0734704	0.0703514	3.23158e-27	1.6734e-26	0.296831	1	0.949618
rs116410219	6:32140277	A:0.207689	rs2248799	10:124223944	T:0.493909	13135	2167	8	1	0.296939	9.58479e-07	0.240561	0.0490944	2.70608e-10	0.259845	0.0411489	0.000278367	0.315331	0.0867572	1.58529e-08	0.292507	0.0517522	0.296762	-0.0721899	0.0691871	1.0316e-14	3.92481e-14	0.296939	1	0.949618
rs74133640	1:196223422	G:0.0786423	rs10733086	1:196676935	A:0.426812	13110	2163	8	1	0.297156	0.000643251	0.261488	0.0766224	2.4462e-30	0.479994	0.0419334	0.00757519	0.393694	0.147427	3.01895e-28	0.49727	0.0451193	0.296272	-0.114381	0.109512	2.32257e-35	1.3722e-34	0.297156	1	0.949618
rs7531611	1:196405652	T:0.322111	rs11787887	9:73491479	T:0.0700856	13084	2156	8	1	0.297808	5.80375e-14	-0.341356	0.0454389	0.0323648	0.170747	0.0797927	1.67586e-13	-0.359639	0.0487818	0.376338	0.095467	0.107913	0.296405	0.127085	0.121709	3.32599e-14	1.24564e-13	0.297808	1	0.949618
rs7517126	1:196840272	G:0.160727	rs2357887	2:11165291	G:0.410363	13047	2164	8	1	0.298026	2.96942e-06	-0.29055	0.0621773	2.84537e-05	0.170342	0.0406982	0.0355975	-0.209057	0.0994801	2.62795e-05	0.191755	0.0456178	0.298128	-0.0901778	0.0866713	2.62149e-09	7.94177e-09	0.298026	1	0.949618
chr3:113020862:d	3:113020862	TG:0.292044	rs116185472	6:32188383	C:0.435536	13046	2155	8	1	0.298026	1.83633e-05	0.200667	0.0468419	5.58979e-07	0.207955	0.0415505	0.0781987	0.136525	0.0775168	0.00162987	0.17139	0.0544009	0.298254	0.0672757	0.0646767	4.01039e-10	1.2674e-09	0.298026	1	0.949618
rs61394933	2:216581686	T:0.0535427	rs34516488	8:17146216	A:0.494944	13055	2158	8	1	0.298353	0.000126156	0.345845	0.0902085	0.000589437	0.141493	0.0411743	0.21297	0.20458	0.164263	0.00293891	0.128205	0.0431077	0.299481	0.137207	0.132242	1.9127e-06	4.8171e-06	0.298353	1	0.949618
rs2114146	4:138169702	C:0.498972	rs2147627	13:74620132	C:0.187619	13133	2163	8	1	0.298353	0.01058	0.102951	0.040274	4.13761e-05	-0.22376	0.0545801	0.00690848	0.131062	0.0485195	0.130666	-0.143034	0.0946314	0.298398	-0.0794723	0.0764249	7.52437e-06	1.8044e-05	0.298353	1	0.949618
rs115746404	6:32176211	G:0.397131	rs10227806	7:1819139	G:0.0775822	13070	2145	8	1	0.298462	3.81076e-07	-0.21666	0.0426648	7.68759e-05	-0.320999	0.0811846	3.15091e-07	-0.233428	0.0456432	0.00081686	-0.41923	0.125255	0.297454	0.123454	0.118489	4.29098e-10	1.35539e-09	0.298462	1	0.949618
rs115746404	6:32176211	G:0.397011	rs35904652	19:39952796	T:0.169714	13016	2138	8	1	0.298571	4.3367e-07	-0.215728	0.0426884	0.000922105	0.17612	0.0531557	1.55607e-06	-0.244364	0.0508679	0.139642	0.116076	0.0785823	0.29814	0.0819198	0.0787364	8.61445e-09	2.53875e-08	0.298571	1	0.949618
rs800292	1:196642233	A:0.272637	rs2273159	14:35576783	A:0.13708	13142	2165	8	1	0.299117	4.47019e-21	-0.477148	0.0506476	3.73134e-05	0.242467	0.0588011	1.19202e-18	-0.504526	0.057232	0.00702414	0.197325	0.0732001	0.29765	0.09928	0.0953253	1.48743e-24	7.35223e-24	0.299117	1	0.949618
rs10801558	1:196699044	G:0.410688	rs10841008	12:18440405	G:0.49533	13061	2155	8	1	0.299117	4.30371e-36	-0.540343	0.0430768	0.00173979	0.129179	0.0412529	4.89118e-10	-0.474749	0.0762949	0.00361883	0.174156	0.0598554	0.299126	-0.062714	0.0604001	5.94765e-39	3.70452e-38	0.299117	1	0.949618
rs12562176	1:196521049	A:0.426546	rs35904652	19:39952796	T:0.16986	13049	2150	8	1	0.299227	7.326e-06	-0.187472	0.0418091	0.000502735	0.184035	0.0528942	1.45925e-05	-0.215147	0.049633	0.117637	0.123429	0.0788799	0.29889	0.0793923	0.0764258	7.98774e-08	2.22287e-07	0.299227	1	0.949618
rs340738	2:16438076	G:0.135119	rs10818014	9:119990556	A:0.126864	13144	2166	8	1	0.299336	0.0440549	0.129383	0.0642556	0.163521	0.0869068	0.0623736	0.198638	0.093833	0.0729967	0.4412	0.0539874	0.0700983	0.296973	0.135173	0.129607	0.0495567	0.0691935	0.299336	1	0.949618
rs7531611	1:196405652	T:0.32227	rs3107233	2:216581110	A:0.154159	13152	2167	8	1	0.299885	3.47398e-14	-0.343984	0.0453846	6.09451e-06	0.26359	0.0582767	1.30664e-12	-0.370619	0.052247	0.00923925	0.207427	0.0796855	0.299029	0.0931184	0.0896646	1.19995e-17	5.03428e-17	0.299885	1	0.949618
rs7517126	1:196840272	G:0.160702	rs1197944	9:28001944	A:0.470419	13049	2164	8	1	0.299994	3.19711e-06	-0.289599	0.0621761	0.000898919	-0.136012	0.0409627	0.0437891	-0.205383	0.101871	0.0126918	-0.114462	0.0459264	0.300331	-0.0904402	0.0873207	6.09309e-08	1.71127e-07	0.299994	1	0.949618
rs34516488	8:17146216	A:0.495217	rs2273159	14:35576783	A:0.137178	13067	2158	8	1	0.300104	0.00047948	0.143681	0.0411463	2.103e-05	0.249229	0.0585915	0.000364532	0.166654	0.0467537	0.000852457	0.333423	0.0999718	0.300118	-0.0859175	0.0829176	3.7152e-07	9.90253e-07	0.300104	1	0.949618
rs6695321	1:196675861	G:0.362178	rs1445881	5:61200407	A:0.365386	13093	2159	8	1	0.300434	5.50747e-12	-0.296409	0.0430087	2.29214e-05	-0.183842	0.0434169	2.14156e-08	-0.340889	0.0608714	0.000230815	-0.230341	0.0625475	0.300184	0.0656056	0.0633235	2.82231e-15	1.10266e-14	0.300434	1	0.949618
rs4535167	3:73588223	T:0.479786	rs11787887	9:73491479	T:0.0700802	13085	2156	8	1	0.300434	9.42873e-05	0.159907	0.0409509	0.0411722	0.162477	0.0795759	5.89194e-05	0.175961	0.0438031	0.043369	0.282067	0.139628	0.300075	-0.116617	0.112535	5.64735e-05	0.000125299	0.300434	1	0.949618
rs4852868	2:69831636	T:0.308745	rs2086538	8:71988962	G:0.187739	13082	2158	8	1	0.300875	4.70054e-06	-0.212157	0.0463455	0.00371816	0.157156	0.0541706	0.000895988	-0.181835	0.0547481	0.0041275	0.206074	0.0718466	0.301638	-0.0882463	0.0854333	3.81167e-07	1.01685e-06	0.300875	1	0.949618
rs10922153	1:196978615	G:0.493073	rs5993	1:197030829	T:0.260737	12992	2142	8	1	0.301206	2.30786e-10	0.289277	0.0456322	0.0693021	-0.117756	0.0648279	3.18776e-10	0.3072	0.0488444	0.453699	-0.0626825	0.083659	0.301478	-0.0918886	0.08893	8.21261e-15	3.16465e-14	0.301206	1	0.949618
rs2019727	1:196674714	A:0.204887	rs4852868	2:69831636	T:0.30867	13056	2154	8	1	0.301316	1.36131e-11	-0.365217	0.0540105	3.92368e-06	-0.21448	0.0464706	9.13969e-06	-0.31668	0.0713792	0.000774372	-0.1843	0.0548219	0.30264	-0.0884827	0.0858399	1.1546e-15	4.57698e-15	0.301316	1	0.949618
merged_del_2_26565	4:138966211	GT:0.350242	rs11766622	7:17208343	G:0.481718	12991	2147	8	1	0.301869	0.000457463	0.145953	0.0416472	0.0237184	-0.092765	0.0410163	0.173213	0.0915319	0.0672064	0.0219915	-0.138682	0.0605463	0.301943	0.060623	0.0587275	0.00016959	0.000358537	0.301869	1	0.949618
rs2594228	3:127125439	G:0.398615	rs1197944	9:28001944	A:0.470924	13138	2164	8	1	0.302091	2.87977e-05	0.175803	0.0420303	0.000904924	-0.135965	0.0409715	0.0904732	0.118254	0.0698528	0.00288003	-0.183193	0.0614687	0.302182	0.0613501	0.0594613	5.8434e-07	1.54229e-06	0.302091	1	0.949618
rs6587029	8:17161374	T:0.356138	rs10841008	12:18440405	G:0.495452	13082	2156	8	1	0.302646	0.00983751	-0.109118	0.0422693	0.00053076	0.141389	0.040808	0.548232	-0.0450723	0.075069	0.00177529	0.185969	0.0595013	0.302695	-0.0613892	0.0595624	7.8444e-05	0.000172293	0.302646	1	0.949618
rs9427938	1:196933245	T:0.121675	rs4852868	2:69831636	T:0.309199	13121	2163	8	1	0.302868	1.0168e-07	-0.363462	0.0682726	6.58065e-06	-0.208575	0.0462798	0.00073276	-0.302957	0.0897114	0.000215194	-0.187323	0.0506213	0.305279	-0.112242	0.109485	1.18616e-11	4.06612e-11	0.302868	1	0.949618
rs914940	1:242889492	C:0.445802	rs177254	12:29733790	T:0.373944	13137	2165	8	1	0.303202	0.0011611	0.133917	0.0412272	0.000498672	0.150634	0.0432673	0.00262504	0.177216	0.0589044	0.00262035	0.204749	0.0680437	0.303266	-0.0626775	0.0608841	1.63787e-05	3.85067e-05	0.303202	1	0.949618
rs7517126	1:196840272	G:0.160468	rs34743816	2:69813345	C:0.285014	12959	2158	8	1	0.303313	4.42404e-06	-0.285853	0.062272	5.97701e-05	-0.182899	0.0455686	0.00558861	-0.229305	0.0827519	0.00178695	-0.159262	0.0509877	0.305163	-0.0996681	0.097197	4.34433e-09	1.31535e-08	0.303313	1	0.949618
rs7544266	1:196547929	G:0.082771	rs2336502	1:196842574	C:0.333193	13042	2155	8	1	0.303425	1.05637e-05	0.315567	0.0716334	1.42479e-05	-0.194377	0.0447873	5.19184e-05	0.377116	0.0931884	0.000336187	-0.174588	0.0486901	0.304341	-0.117613	0.114502	1.94101e-09	5.99123e-09	0.303425	1	0.949618
rs11787887	9:73491479	T:0.0701963	rs10841008	12:18440405	G:0.495208	13042	2152	8	1	0.303871	0.0305923	0.172379	0.0797191	0.000286807	0.148296	0.0408875	0.0359789	0.288695	0.13766	0.000172616	0.163994	0.0436613	0.303335	-0.11589	0.11259	0.000151945	0.000324317	0.303871	1	0.949618
rs147985051	6:32173257	A:0.482312	rs10227806	7:1819139	G:0.0774885	13060	2154	8	1	0.304318	3.24765e-08	0.228432	0.0413262	7.6792e-05	-0.321087	0.0812016	3.18149e-08	0.244473	0.0441993	0.141561	-0.20413	0.138864	0.304115	-0.119378	0.116166	2.73778e-11	9.26547e-11	0.304318	1	0.949618
rs1587325	1:196689797	A:0.198271	rs10801558	1:196699044	G:0.410235	13073	2158	8	1	0.304542	0.276649	-0.0742331	0.0682367	7.70888e-20	-0.505719	0.0554687	0.156594	-0.204928	0.14466	1.92062e-19	-0.523083	0.0580062	0.303817	0.0942566	0.0916642	2.88188e-37	1.77667e-36	0.304542	1	0.949618
rs600653	6:101370944	T:0.19252	rs2273159	14:35576783	A:0.137049	13061	2158	8	1	0.304766	1.17957e-05	-0.228302	0.052108	2.07771e-05	0.249403	0.0585952	1.55287e-05	-0.257834	0.0596694	0.00411775	0.206624	0.0720194	0.304064	0.10695	0.104061	1.08738e-08	3.22869e-08	0.304766	1	0.949618
chr5:149058540:i	5:149058540	TA:0.185684	rs1206028	19:42855167	C:0.0731447	13111	2165	8	1	0.304766	0.135452	0.0806645	0.0540306	0.0181126	0.180524	0.0763863	0.0788517	0.101103	0.0575301	0.010503	0.228175	0.0891721	0.306848	-0.154787	0.151475	0.0236444	0.0360349	0.304766	1	0.949618
rs9554501	13:99423052	C:0.39316	rs55792406	20:6700945	A:0.0535728	13085	2156	8	1	0.304766	0.271527	-0.0461091	0.0419344	0.00384001	0.29004	0.100325	0.451428	-0.0330047	0.0438289	0.00723387	0.40839	0.152051	0.306086	-0.147757	0.144368	0.00934102	0.0154555	0.304766	1	0.949618
rs74133640	1:196223422	G:0.0785764	rs55792406	20:6700945	A:0.0535208	13051	2152	8	1	0.304766	6.21866e-07	0.375776	0.0753919	0.00438083	0.286488	0.100545	1.01783e-05	0.350497	0.0794174	0.0267531	0.242813	0.109617	0.300808	0.247854	0.239542	8.95677e-08	2.51418e-07	0.304766	1	0.949618
rs11766622	7:17208343	G:0.482091	rs8017682	14:20903778	A:0.139186	13094	2161	8	1	0.304878	0.0189904	-0.0958391	0.040857	0.170772	0.0792598	0.0578654	0.128335	-0.0716869	0.0471407	0.0976369	0.154417	0.0932234	0.305394	-0.0845853	0.0825275	0.0246103	0.0373703	0.304878	1	0.949618
rs8017682	14:20903778	A:0.138696	rs55792406	20:6700945	A:0.0535591	13079	2155	8	1	0.305327	0.175446	0.0785227	0.0579541	0.00387752	0.289789	0.100344	0.319429	0.0603949	0.0606598	0.046828	0.23084	0.116125	0.301798	0.199106	0.192823	0.00663025	0.0112854	0.305327	1	0.949618
rs652888	6:31851234	G:0.211421	rs10818014	9:119990556	A:0.126883	13142	2165	8	1	0.305327	8.57152e-05	0.195796	0.0498484	0.141207	0.0918678	0.0624395	0.00249439	0.169592	0.0560817	0.551661	0.0458804	0.0770745	0.304636	0.110928	0.10806	0.000173527	0.000369092	0.305327	1	0.949618
rs7544266	1:196547929	G:0.0826247	rs10801558	1:196699044	G:0.411017	13053	2154	8	1	0.30544	0.044108	0.148178	0.0736084	2.05769e-33	-0.529365	0.0439485	0.0262138	0.206474	0.0928797	1.1615e-28	-0.514269	0.0463019	0.30709	-0.135106	0.132282	3.7802e-38	2.36254e-37	0.30544	1	0.949618
rs10754194	1:196529868	C:0.130192	rs10733086	1:196676935	A:0.426784	13146	2167	8	1	0.306002	0.0117702	0.176755	0.0701697	1.88398e-31	0.488756	0.0418929	0.0249314	0.287091	0.128025	2.45817e-28	0.5082	0.0460338	0.30546	-0.0982389	0.095862	1.02102e-34	6.09425e-34	0.306002	1	0.949618
rs74133640	1:196223422	G:0.0786711	rs1587325	1:196689797	A:0.19846	13048	2154	8	1	0.306002	3.71681e-05	0.313473	0.0760043	1.60039e-16	-0.43756	0.0530456	0.00128902	0.274294	0.0852266	3.25307e-16	-0.454533	0.0556783	0.304087	0.181778	0.176877	8.29669e-22	3.92254e-21	0.306002	1	0.949618
rs3024459	6:6151819	C:0.113294	rs2147627	13:74620132	C:0.18749	13134	2162	8	1	0.306228	0.149603	0.0921936	0.0639817	3.49097e-05	-0.226033	0.0546129	0.076722	0.135773	0.0767066	0.00151539	-0.196115	0.0618325	0.307871	-0.121975	0.119619	6.55905e-05	0.000146322	0.306228	1	0.949618
merged_del_2_26565	4:138966211	GT:0.35052	rs11787887	9:73491479	T:0.0702119	12975	2141	8	1	0.306228	0.000683628	0.141499	0.0416655	0.0444644	0.160347	0.079787	0.000406601	0.158158	0.044731	0.0339871	0.249732	0.117785	0.306712	-0.116966	0.114432	0.000395851	0.000808502	0.306228	1	0.949618
rs234912	6:2210734	T:0.389161	rs620680	6:101422609	A:0.189666	13073	2152	8	1	0.307245	0.000378426	-0.152406	0.0428745	2.91393e-05	-0.21884	0.0523529	0.0184737	-0.122387	0.0519474	0.0274296	-0.164428	0.0745587	0.308114	-0.0794011	0.0779062	2.88212e-07	7.85978e-07	0.307245	1	0.949618
rs914940	1:242889492	C:0.445861	rs34743816	2:69813345	C:0.285206	13059	2159	8	1	0.307699	0.0023672	0.125503	0.0412865	5.34352e-05	-0.183841	0.0455043	0.00322688	0.163174	0.0554022	0.0793844	-0.126576	0.0721533	0.307787	-0.066381	0.0650873	1.83943e-06	4.73153e-06	0.307699	1	0.949618
rs2357887	2:11165291	G:0.410019	rs7241090	18:53668713	G:0.246438	13125	2160	8	1	0.307812	1.82387e-05	0.17434	0.0406821	0.00154911	0.152122	0.0480591	0.00543893	0.142511	0.0512665	0.22689	0.0920452	0.0761706	0.30805	0.0680639	0.0667737	7.88815e-07	2.08718e-06	0.307812	1	0.949618
rs399469	1:196676105	A:0.458716	rs11787887	9:73491479	T:0.070107	13080	2156	8	1	0.307926	1.95487e-33	0.503977	0.0418261	0.0507113	0.157139	0.0804229	3.63616e-31	0.520269	0.0448095	0.0454087	0.265884	0.132886	0.307592	-0.112877	0.110633	5.6823e-34	3.36882e-33	0.307926	1	0.949618
rs5993	1:197030829	T:0.260934	rs116386615	6:32145993	G:0.317671	13078	2153	8	1	0.308153	5.80502e-07	-0.292337	0.0584956	2.88622e-06	0.231356	0.0494483	3.40872e-06	-0.335054	0.0721396	0.000338914	0.203154	0.0566901	0.307039	0.0869388	0.0851128	7.43479e-11	2.48717e-10	0.308153	1	0.949618
rs2292627	10:124201665	G:0.122232	rs12313231	12:115564514	G:0.227477	13098	2161	8	1	0.308495	2.57174e-05	0.24997	0.0593977	0.000546047	0.180258	0.0521417	0.00275387	0.211345	0.0705906	0.0132265	0.149504	0.0603421	0.308531	0.109481	0.107512	5.33348e-07	1.43091e-06	0.308495	1	0.949618
rs2019727	1:196674714	A:0.205043	rs600653	6:101370944	T:0.192243	13007	2151	8	1	0.308495	1.39846e-11	-0.365003	0.0540099	5.08646e-05	-0.211582	0.0522217	1.24272e-09	-0.404274	0.0665512	8.34853e-05	-0.246723	0.0627129	0.307538	0.0980359	0.0960758	8.88863e-15	3.47506e-14	0.308495	1	0.949618
rs7524776	1:196623337	C:0.154571	rs1587325	1:196689797	A:0.197596	13062	2155	8	1	0.308609	0.00544889	-0.254465	0.0915596	0.000262571	-0.290617	0.0796282	0.00980773	-0.361737	0.140071	0.000171188	-0.322753	0.0858814	0.306527	0.110102	0.107675	1.46547e-19	6.59716e-19	0.308609	1	0.949618
rs6587029	8:17161374	T:0.355935	rs9554501	13:99423052	C:0.393341	13126	2160	8	1	0.308951	0.00857003	-0.110898	0.0421866	0.227765	-0.05051	0.0418775	0.355461	-0.0602437	0.0651953	0.919719	-0.00609366	0.0604606	0.30903	-0.0628455	0.0617792	0.0153594	0.0245621	0.308951	1	0.949618
rs10754194	1:196529868	C:0.130182	rs399469	1:196676105	A:0.45923	13147	2167	8	1	0.309179	0.0102221	0.180177	0.0701562	9.80355e-32	0.492764	0.0420367	0.0241025	0.291019	0.129027	1.05872e-28	0.511786	0.046044	0.308645	-0.0979856	0.0962465	5.27763e-35	3.18466e-34	0.309179	1	0.949618
rs234912	6:2210734	T:0.389633	rs112499613	14:57869858	T:0.082785	13070	2152	8	1	0.309293	0.000734348	-0.144387	0.0427634	0.000193377	-0.273145	0.073278	0.00046098	-0.162887	0.0465063	0.00100398	-0.351653	0.106905	0.30867	0.110858	0.108896	2.58453e-06	6.59247e-06	0.309293	1	0.949618
[truncated: 2,889 more rows]

## Sheet: B) Dominant
Var1_ID	Var1_Pos	Var1_MAF	Var2_ID	Var2_Pos	Var2_MAF	Num_NonMissing	Num_Cases	N_Iter	Converged	Raw_LRT_pval	Red_Var1_Pval	Red_Var1_beta	Red_Var1_SE	Red_Var2_Pval	Red_Var2_beta	Red_Var2_SE	Full_Var1_Pval	Full_Var1_beta	Full_Var1_SE	Full_Var2_Pval	Full_Var2_beta	Full_Var2_SE	Full_Var1_Var2_Pval	Full_Var1_Var2_beta	Full_Var1_Var2_SE	Red_Model_Pval	Full_Model_Pval	Overall_Pval_(LRT)	Overall_Pval_adj_Bonferroni	Overall_Pval_adj_FDR
[truncated: 4,278 more rows]

[truncated: 3 more sheets: C) Recessive, D) Codominant, E) EDGE]
