# Supplementary material for: Novel EDGE encoding method enhances ability to identify genetic interactions
Source: PLoS Genet. 2021 Jun 4;17(6):e1009534. doi: 10.1371/journal.pgen.1009534 (PMC8208534; doi:10.1371/journal.pgen.1009534)
Supplement: S12 Table — Results from SNP-SNP interactions for AMD in UKB with additive (A), dominant (B), recessive (C), codominant (D), and EDGE (E) encodings. Var1_ID (SNP 1 rs#), Var1_Pos (SNP 1 chromosome:base pair), Var1_MAF (SNP 1 minor allele frequency), Var1_ID (SNP’s rs#), Var2_Pos (SNP 2 chromosome:base pair), Var2_MAF (SNP 2 minor allele frequency), Num_nonMissing (sample size), Num_Cases (number of cases), N_Iter (number of iterations), Converged (model convergence; yes:1, no:0), Raw_LRT_pval (unadjusted likelihood ratio test p-value), Red_Var1_Pval (SNP 1 p-value in reduced model), Red_Var1_beta (SNP 1 beta value in reduced model), Red_Var1_SE (SNP 1 standard error in reduced model), Red_Var2_Pval (SNP 2 p-value in reduced model), Red_Var2_beta (SNP 2 beta value in reduced model), Red_Var2_SE (SNP 2 standard error in reduced model), Full_Var1_Pval (SNP 1 p-value in full model), Full_Var1_beta (SNP 1 beta value in full model), Full_Var1_SE (SNP 1 standard error in full model), Full_Var2_Pval (SNP 2 p-value in full model), Full_Var2_beta (SNP 2 beta value in full model), Full_Var2_SE (SNP 2 standard error in full model), Full_Var1_Var2_Pval (p-value of interaction between SNP1 and SNP2 in full model), Full_Var1_Var2_beta (beta value of interaction between SNP1 and SNP2 in full model), Full_Var1_Var2_SE (standard error of interaction between SNP1 and SNP2 in full model), Red_model_Pval (reduced model p-value), Full_model_Pval (full model p-value), Overall_LRT_Pval (Likelihood ratio test p-value), Overall_Pval_adj_Bonferroni (Bonferroni adjusted LRT p-value), Overall_Pval_adj_FDR (FDR adjusted LRT p-value). (XLSX) [file pgen.1009534.s015.xlsx]

## Sheet: A) Additive
Var1_ID	Var1_Pos	Var1_MAF	Var2_ID	Var2_Pos	Var2_MAF	Num_NonMissing	Num_Cases	N_Iter	Converged	Raw_LRT_pval	Red_Var1_Pval	Red_Var1_beta	Red_Var1_SE	Red_Var2_Pval	Red_Var2_beta	Red_Var2_SE	Full_Var1_Pval	Full_Var1_beta	Full_Var1_SE	Full_Var2_Pval	Full_Var2_beta	Full_Var2_SE	Full_Var1_Var2_Pval	Full_Var1_Var2_beta	Full_Var1_Var2_SE	Red_Model_Pval	Full_Model_Pval	Overall_Pval_(LRT)	Overall_Pval_adj_Bonferroni	Overall_Pval_adj_FDR
rs6695321	1:196675861	G:0.381125	rs2336502	1:196842574	C:0.313479	288161	1992	10	1	0.000171055	0.000243017	-0.122146	0.0332868	0.00568984	-0.096102	0.0347549	1.93145e-07	-0.236259	0.0453837	4.7109e-06	-0.234362	0.0512012	0.000160576	0.191425	0.0507206	2.46835e-05	1.03063e-07	0.000171055	0.000513166	0.000513166
rs2336502	1:196842574	C:0.313384	rs5993	1:197030829	T:0.160608	287931	1992	10	1	0.137209	0.00115224	-0.115053	0.0353961	0.0064377	-0.124009	0.0455142	0.000366058	-0.140338	0.039383	0.00224753	-0.172201	0.0563592	0.134432	0.118333	0.0790548	0.000462119	0.000539852	0.137209	0.411627	0.205813

## Sheet: B) Dominant
Var1_ID	Var1_Pos	Var1_MAF	Var2_ID	Var2_Pos	Var2_MAF	Num_NonMissing	Num_Cases	N_Iter	Converged	Raw_LRT_pval	Red_Var1_Pval	Red_Var1_beta	Red_Var1_SE	Red_Var2_Pval	Red_Var2_beta	Red_Var2_SE	Full_Var1_Pval	Full_Var1_beta	Full_Var1_SE	Full_Var2_Pval	Full_Var2_beta	Full_Var2_SE	Full_Var1_Var2_Pval	Full_Var1_Var2_beta	Full_Var1_Var2_SE	Red_Model_Pval	Full_Model_Pval	Overall_Pval_(LRT)	Overall_Pval_adj_Bonferroni	Overall_Pval_adj_FDR
rs6695321	1:196675861	G:0.381125	rs2336502	1:196842574	C:0.313479	288161	1992	10	1	0.000244598	0.000926715	-0.151316	0.045689	0.00930581	-0.117244	0.0450834	7.24937e-07	-0.316177	0.0638152	7.9862e-06	-0.312576	0.0699972	0.000250959	0.33573	0.0916974	0.000154942	8.50853e-07	0.000244598	0.000733795	0.000733795
rs2336502	1:196842574	C:0.313384	rs5993	1:197030829	T:0.160608	287931	1992	10	1	0.016452	0.00251715	-0.138063	0.0456971	0.0101246	-0.13164	0.0511909	0.000124949	-0.203485	0.0530432	0.000489001	-0.23661	0.0678605	0.0159447	0.246726	0.102369	0.00110317	0.000228891	0.016452	0.0493561	0.0246781

## Sheet: C) Recessive
Var1_ID	Var1_Pos	Var1_MAF	Var2_ID	Var2_Pos	Var2_MAF	Num_NonMissing	Num_Cases	N_Iter	Converged	Raw_LRT_pval	Red_Var1_Pval	Red_Var1_beta	Red_Var1_SE	Red_Var2_Pval	Red_Var2_beta	Red_Var2_SE	Full_Var1_Pval	Full_Var1_beta	Full_Var1_SE	Full_Var2_Pval	Full_Var2_beta	Full_Var2_SE	Full_Var1_Var2_Pval	Full_Var1_Var2_beta	Full_Var1_Var2_SE	Red_Model_Pval	Full_Model_Pval	Overall_Pval_(LRT)	Overall_Pval_adj_Bonferroni	Overall_Pval_adj_FDR
rs6695321	1:196675861	G:0.381125	rs2336502	1:196842574	C:0.313479	288161	1992	10	1	0.482086	0.0101505	-0.174482	0.0678744	0.0836717	-0.136262	0.0787745	0.00796885	-0.189652	0.0714756	0.0633313	-0.157581	0.0848645	0.475089	0.163009	0.228233	0.00684405	0.0150148	0.482086	1	0.936055
rs2336502	1:196842574	C:0.313384	rs5993	1:197030829	T:0.160608	287931	1992	30	0	0.350653	0.0795506	-0.138245	0.0788483	0.310875	-0.152131	0.150121	0.0856443	-0.135561	0.0788677	0.343084	-0.14237	0.150165	0.999911	-24.8081	222940	0.12876	0.173955	1	1	1

## Sheet: D) Codominant
Var1_ID	Var1_Pos	Var1_MAF	Var2_ID	Var2_Pos	Var2_MAF	Num_NonMissing	Num_Cases	N_Iter	Converged	Raw_LRT_pval	Red_Model_Pval	Full_Model_Pval	Overall_Pval_(LRT)	Overall_Pval_adj_Bonferroni	Overall_Pval_adj_FDR	Red_Var1_Het_Pval	Red_Var1_Het_beta	Red_Var1_Het_SE	Red_Var1_Hom_Pval	Red_Var1_Hom_beta	Red_Var1_Hom_SE	Red_Var2_Het_Pval	Red_Var2_Het_beta	Red_Var2_Het_SE	Red_Var2_Hom_Pval	Red_Var2_Hom_beta	Red_Var2_Hom_SE	Full_Var1_Het_Pval	Full_Var1_Het_beta	Full_Var1_Het_SE	Full_Var1_Hom_Pval	Full_Var1_Hom_beta	Full_Var1_Hom_SE	Full_Var2_Het_Pval	Full_Var2_Het_beta	Full_Var2_Het_SE	Full_Var2_Hom_Pval	Full_Var2_Hom_beta	Full_Var2_Hom_SE	Full_Var1_Het_Var2_Het_Pval	Full_Var1_Het_Var2_Het_beta	Full_Var1_Het_Var2_Het_SE	Full_Var1_Het_Var2_Hom_Pval	Full_Var1_Het_Var2_Hom_beta	Full_Var1_Het_Var2_Hom_SE	Full_Var1_Hom_Var2_Het_Pval	Full_Var1_Hom_Var2_Het_beta	Full_Var1_Hom_Var2_Het_SE	Full_Var1_Hom_Var2_Hom_Pval
rs6695321	1:196675861	G:0.381125	rs2336502	1:196842574	C:0.313479	288161	1992	10	1	0.00212782	0.000281239	7.38578e-06	0.00212782	0.00638345	0.00638345	0.00967322	-0.124886	0.0482689	0.000826086	-0.242041	0.0723828	0.031531	-0.102194	0.0475255	0.0240587	-0.184091	0.0815936	0.000107271	-0.260614	0.0672807	1.73544e-06	-0.516145	0.107935	8.88229e-05	-0.290117	0.0740235	0.00179977	-0.410555	0.131528	0.00959267	0.264706	0.102196	0.0494306	0.347238	0.176724	0.000469356	0.535213	0.15302	0.0380089
rs2336502	1:196842574	C:0.313384	rs5993	1:197030829	T:0.160608	287931	1992	30	0	0.159217	0.00386137	0.00485115	1	1	1	0.0108198	-0.122357	0.0480119	0.00769886	-0.220336	0.0826778	0.0148019	-0.128823	0.052857	0.136008	-0.226079	0.151647	0.000687329	-0.191222	0.0563316	0.00472177	-0.247264	0.087514	0.000921475	-0.234973	0.0709146	0.133262	-0.248604	0.165585	0.0160011	0.261297	0.108472	0.878688	0.0635497	0.416359	0.802252	0.0701518	0.280121	0.999912
[truncated: 2 more columns]

## Sheet: E) EDGE
Var1_ID	Var1_Pos	Var1_MAF	Var2_ID	Var2_Pos	Var2_MAF	Num_NonMissing	Num_Cases	N_Iter	Converged	Raw_LRT_pval	Red_Var1_Pval	Red_Var1_beta	Red_Var1_SE	Red_Var2_Pval	Red_Var2_beta	Red_Var2_SE	Full_Var1_Pval	Full_Var1_beta	Full_Var1_SE	Full_Var2_Pval	Full_Var2_beta	Full_Var2_SE	Full_Var1_Var2_Pval	Full_Var1_Var2_beta	Full_Var1_Var2_SE	Red_Model_Pval	Full_Model_Pval	Overall_Pval_(LRT)	Overall_Pval_adj_Bonferroni	Overall_Pval_adj_FDR
rs6695321	1:196675861	G:0.381125	rs2336502	1:196842574	C:0.313479	288161	1992	10	1	0.000117522	0.0011723	-0.241607	0.065763	0.0211899	-0.18455	0.0664708	8.97387e-07	-0.478571	0.0906885	1.88135e-05	-0.458015	0.098182	0.000580201	0.74348	0.192581	0.000281239	9.10486e-07	0.000117522	0.000352567	0.000352567
rs2336502	1:196842574	C:0.313384	rs5993	1:197030829	T:0.160608	287931	1992	10	1	0.0819706	0.00486357	-0.220819	0.0676583	0.0237053	-0.21667	0.0792005	0.00110231	-0.280553	0.0760178	0.00585068	-0.320437	0.0999299	0.216048	0.445887	0.254709	0.0038714	0.00241685	0.0819706	0.245912	0.122956
